# Supplementary material for: Ovarian cancer mutational processes drive site-specific immune evasion
Source: Nature. 2022 Dec 14;612(7941):778–86. doi: 10.1038/s41586-022-05496-1 (PMC9771812; doi:10.1038/s41586-022-05496-1)
Supplement: Supplementary file 2 — Clinical overview of the MSK SPECTRUM patient cohort. References to validation cohorts (MSK IMPACT HGSOC cohort and HGSOC/TNBC meta-cohort). [file 41586_2022_5496_MOESM2_ESM.xlsx]

## Sheet: Overview
Cohort	Number of patients	Number of samples	Data types	Reference	PubMed ID
MSK SPECTRUM	42	160	scRNA-seq, H&E, mpIF, WGS, MSK-IMPACT	This study
MSK IMPACT HGSOC	1298	1298	MSK-IMPACT	This study
HGSOC/TNBC Metacohort	309	309	WGS	Funnell et al, Nature (2022)	36289342

## Sheet: MSK SPECTRUM - Patients
patient_id	patient_isabl_id	patient_dmp_id	patient_age_at_diagnosis	gyn_diagnosis_histology	gyn_diagnosis_chemo_intent_description	gyn_diagnosis_figo_stage
SPECTRUM-OV-002	SHAH_H000004	P-0039615	67	HGS	Primary	IVB
SPECTRUM-OV-003	SHAH_H000005	P-0039726	61	HGS	NACT/IDS	IIIC
SPECTRUM-OV-004	SHAH_H000029	P-0039734	71	HGS	Primary	IIIC
SPECTRUM-OV-007	SHAH_H000006	P-0040980	43	HGS	Primary	IIIC
SPECTRUM-OV-008	SHAH_H000011	P-0041572	61	HGS	Primary	IIIC
SPECTRUM-OV-009	SHAH_H000013	P-0042164	47	HGS	Primary	IVB
SPECTRUM-OV-014	SHAH_H000009	P-0042548	81	HGS	NACT/IDS	IIIC
SPECTRUM-OV-022	SHAH_H000019	P-0043571	55	HGS	Primary	IIIB
SPECTRUM-OV-024	SHAH_H000020	P-0044784	81	HGS	NACT/IDS	IIIC
SPECTRUM-OV-025	SHAH_H000021	P-0044084	72	HGS	Primary	IIIC
SPECTRUM-OV-026	SHAH_H000022	P-0043587	54	HGS	Primary	IVB
SPECTRUM-OV-031	SHAH_H000023	P-0045494	53	HGS	Primary	IVB
SPECTRUM-OV-036	SHAH_H000039	P-0045589	74	HGS	Primary	IIIC
SPECTRUM-OV-037	SHAH_H000024	P-0046401	42	HGS	Primary	IVB
SPECTRUM-OV-041	SHAH_H000025	P-0047883	60	HGS	Primary	IIIC
SPECTRUM-OV-042	SHAH_H000026	P-0046857	76	HGS	NACT/IDS	IIIC
SPECTRUM-OV-045	SHAH_H000031	P-0047947	54	HGS	Primary	IVB
SPECTRUM-OV-049	SHAH_H000036	P-0048524	65	HGS	Primary	IVB
SPECTRUM-OV-050	SHAH_H000033	P-0051015	75	HGS	Primary	IIIC
SPECTRUM-OV-051	SHAH_H000034	P-0048525	65	HGS	Primary	IIIC
SPECTRUM-OV-052	SHAH_H000035	P-0048670	59	HGS	NACT/IDS	IVB
SPECTRUM-OV-053	SHAH_H000037	P-0048695	43	HGS	Primary	IIIC
SPECTRUM-OV-054	SHAH_H000038	P-0048554	73	HGS	Primary	IVA
SPECTRUM-OV-065	SHAH_H000041	P-0051130	74	HGS	Primary	IIIC
SPECTRUM-OV-067	SHAH_H000149	P-0052274	68	HGS	Primary	IVB
SPECTRUM-OV-068	SHAH_H000180	P-0052385	69	HGS	Primary	IIIC
SPECTRUM-OV-070	SHAH_H000181	P-0052359	68	HGS	NACT/IDS	IIIC
SPECTRUM-OV-071	SHAH_H000182	P-0052808	68	HGS	Primary	IVB
SPECTRUM-OV-075	SHAH_H000213	P-0054073	39	HGS	NACT/IDS	IVB
SPECTRUM-OV-077	SHAH_H000214	P-0054406	58	HGS	Primary	IVB
SPECTRUM-OV-080	SHAH_H000338	P-0055809	55	HGS	NACT/IDS	IVB
SPECTRUM-OV-081	SHAH_H000340	P-0056102	64	HGS	Primary	IVB
SPECTRUM-OV-082	SHAH_H000339	P-0055908	67	HGS	Primary	IVB
SPECTRUM-OV-083	SHAH_H000342	P-0056224	58	HGS	Primary	IVB
SPECTRUM-OV-090	SHAH_H000408	P-0056958	69	HGS	Primary	IIIC
SPECTRUM-OV-105	SHAH_H000705	P-0059884	55	HGS	Primary	IVB
SPECTRUM-OV-107	SHAH_H000708	P-0060366	59	HGS	Primary	IVA
SPECTRUM-OV-110	SHAH_H000706	P-0059753	56	HGS	Primary	IVB
SPECTRUM-OV-112	SHAH_H000707	P-0060511	68	HGS	Primary	IVB
SPECTRUM-OV-115	SHAH_H001749	P-0060627	53	HGS	Primary	IVB
SPECTRUM-OV-116	SHAH_H001750	P-0060931	54	HGS	Primary	IIIC
SPECTRUM-OV-118	SHAH_H001753	P-0061784	58	HGS	Primary	IVB
