# Supplementary material for: Ovarian cancer mutational processes drive site-specific immune evasion
Source: Nature. 2022 Dec 14;612(7941):778–86. doi: 10.1038/s41586-022-05496-1 (PMC9771812; doi:10.1038/s41586-022-05496-1)
Supplement: Supplementary file 3 — Sample inventory of the MSK SPECTRUM patient cohort. Metadata associated with scRNA-seq, H&E, mpIF, bulk tumour and normal WGS, Myriad HRD tests and tumour and normal MSK-IMPACT datasets. [file 41586_2022_5496_MOESM3_ESM.xlsx]

## Sheet: scRNA - Sample metadata
project	spectrum_aliquot_id	spectrum_sample_id	isabl_experiment_system_id	patient_id	cancer_type	sample_type	tumor_megasite	tumor_supersite	tumor_site	tumor_subsite	tumor_type	therapy	procedure	procedure_type	platform	sort_parameters
SPECTRUM	SPECTRUM-OV-002_S1_CD45P_RIGHT_OVARY	SPECTRUM-OV-002_S1_RIGHT_OVARY	SHAH_H000004_T05_01_WT01	SPECTRUM-OV-002	hgsoc	Tumor	Adnexa	Adnexa	Right Adnexa	Right Ovary	Primary	pre-Rx	S1	Primary Debulking	10x 3' GE	singlet, live, CD45+
SPECTRUM	SPECTRUM-OV-002_S1_CD45N_RIGHT_OVARY	SPECTRUM-OV-002_S1_RIGHT_OVARY	SHAH_H000004_T06_01_WT01	SPECTRUM-OV-002	hgsoc	Tumor	Adnexa	Adnexa	Right Adnexa	Right Ovary	Primary	pre-Rx	S1	Primary Debulking	10x 3' GE	singlet, live, CD45-
SPECTRUM	SPECTRUM-OV-002_S1_CD45P_INFRACOLIC_OMENTUM	SPECTRUM-OV-002_S1_INFRACOLIC_OMENTUM	SHAH_H000004_T07_01_WT01	SPECTRUM-OV-002	hgsoc	Tumor	Non-Adnexa	Omentum	Omentum	Infracolic Omentum	Metastasis	pre-Rx	S1	Primary Debulking	10x 3' GE	singlet, live, CD45+
SPECTRUM	SPECTRUM-OV-003_S1_UNSORTED_LEFT_ADNEXA	SPECTRUM-OV-003_S1_LEFT_ADNEXA	SHAH_H000005_T01_01_scWT01	SPECTRUM-OV-003	hgsoc	Tumor	Adnexa	Adnexa	Left Adnexa	Left Adnexa	Primary	pre-Rx	S1	Laparoscopic Biopsy	10x 3' GE	singlet, live, U
SPECTRUM	SPECTRUM-OV-003_S1_UNSORTED_RIGHT_ADNEXA	SPECTRUM-OV-003_S1_RIGHT_ADNEXA	SHAH_H000005_T05_01_WT02	SPECTRUM-OV-003	hgsoc	Tumor	Adnexa	Adnexa	Right Adnexa	Right Adnexa	Primary	pre-Rx	S1	Laparoscopic Biopsy	10x 3' GE	singlet, live, U
SPECTRUM	SPECTRUM-OV-003_S1_UNSORTED_INFRACOLIC_OMENTUM	SPECTRUM-OV-003_S1_INFRACOLIC_OMENTUM	SHAH_H000005_T03_01_scWT01	SPECTRUM-OV-003	hgsoc	Tumor	Non-Adnexa	Omentum	Omentum	Infracolic Omentum	Metastasis	pre-Rx	S1	Laparoscopic Biopsy	10x 3' GE	singlet, live, U
SPECTRUM	SPECTRUM-OV-003_S1_UNSORTED_PELVIC_PERITONEUM	SPECTRUM-OV-003_S1_PELVIC_PERITONEUM	SHAH_H000005_T04_01_scWT01	SPECTRUM-OV-003	hgsoc	Tumor	Non-Adnexa	Peritoneum	Peritoneum	Pelvic Peritoneum	Metastasis	pre-Rx	S1	Laparoscopic Biopsy	10x 3' GE	singlet, live, U
SPECTRUM	SPECTRUM-OV-003_S1_UNSORTED_LEFT_UPPER_QUADRANT	SPECTRUM-OV-003_S1_LEFT_UPPER_QUADRANT	SHAH_H000005_T02_01_scWT01	SPECTRUM-OV-003	hgsoc	Tumor	Non-Adnexa	Upper Quadrant	Left Upper Quadrant	Left Upper Quadrant	Metastasis	pre-Rx	S1	Laparoscopic Biopsy	10x 3' GE	singlet, live, U
SPECTRUM	SPECTRUM-OV-003_S1_UNSORTED_RIGHT_UPPER_QUADRANT	SPECTRUM-OV-003_S1_RIGHT_UPPER_QUADRANT	SHAH_H000005_T06_01_scWT01	SPECTRUM-OV-003	hgsoc	Tumor	Non-Adnexa	Upper Quadrant	Right Upper Quadrant	Right Upper Quadrant	Metastasis	pre-Rx	S1	Laparoscopic Biopsy	10x 3' GE	singlet, live, U
SPECTRUM	SPECTRUM-OV-007_S1_CD45P_LEFT_ADNEXA	SPECTRUM-OV-007_S1_LEFT_ADNEXA	SHAH_H000006_T06_01_scWT01	SPECTRUM-OV-007	hgsoc	Tumor	Adnexa	Adnexa	Left Adnexa	Left Adnexa	Primary	pre-Rx	S1	Primary Debulking	10x 3' GE	singlet, live, CD45+
SPECTRUM	SPECTRUM-OV-007_S1_CD45N_LEFT_ADNEXA	SPECTRUM-OV-007_S1_LEFT_ADNEXA	SHAH_H000006_T07_01_scWT01	SPECTRUM-OV-007	hgsoc	Tumor	Adnexa	Adnexa	Left Adnexa	Left Adnexa	Primary	pre-Rx	S1	Primary Debulking	10x 3' GE	singlet, live, CD45-
SPECTRUM	SPECTRUM-OV-007_S1_CD45N_RIGHT_ADNEXA	SPECTRUM-OV-007_S1_RIGHT_ADNEXA	SHAH_H000006_T13_01_scWT01	SPECTRUM-OV-007	hgsoc	Tumor	Adnexa	Adnexa	Right Adnexa	Right Adnexa	Primary	pre-Rx	S1	Primary Debulking	10x 3' GE	singlet, live, CD45-
SPECTRUM	SPECTRUM-OV-007_S1_CD45P_ASCITES	SPECTRUM-OV-007_S1_ASCITES	SHAH_H000006_T03_01_scWT01	SPECTRUM-OV-007	hgsoc	Tumor	Ascites	Ascites	Ascites	Ascites	Metastasis	pre-Rx	S1	Primary Debulking	10x 3' GE	singlet, live, CD45+
SPECTRUM	SPECTRUM-OV-007_S1_CD45P_BOWEL	SPECTRUM-OV-007_S1_BOWEL	SHAH_H000006_T05_01_scWT01	SPECTRUM-OV-007	hgsoc	Tumor	Non-Adnexa	Bowel	Bowel	Bowel	Metastasis	pre-Rx	S1	Primary Debulking	10x 3' GE	singlet, live, CD45+
SPECTRUM	SPECTRUM-OV-007_S1_CD45N_BOWEL	SPECTRUM-OV-007_S1_BOWEL	SHAH_H000006_T04_01_scWT01	SPECTRUM-OV-007	hgsoc	Tumor	Non-Adnexa	Bowel	Bowel	Bowel	Metastasis	pre-Rx	S1	Primary Debulking	10x 3' GE	singlet, live, CD45-
SPECTRUM	SPECTRUM-OV-007_S1_CD45P_INFRACOLIC_OMENTUM	SPECTRUM-OV-007_S1_INFRACOLIC_OMENTUM	SHAH_H000006_T09_01_scWT01	SPECTRUM-OV-007	hgsoc	Tumor	Non-Adnexa	Omentum	Omentum	Infracolic Omentum	Metastasis	pre-Rx	S1	Primary Debulking	10x 3' GE	singlet, live, CD45+
SPECTRUM	SPECTRUM-OV-007_S1_CD45N_INFRACOLIC_OMENTUM	SPECTRUM-OV-007_S1_INFRACOLIC_OMENTUM	SHAH_H000006_T08_01_scWT01	SPECTRUM-OV-007	hgsoc	Tumor	Non-Adnexa	Omentum	Omentum	Infracolic Omentum	Metastasis	pre-Rx	S1	Primary Debulking	10x 3' GE	singlet, live, CD45-
SPECTRUM	SPECTRUM-OV-007_S1_CD45P_ANTERIOR_ABDOMINAL_WALL	SPECTRUM-OV-007_S1_ANTERIOR_ABDOMINAL_WALL	SHAH_H000006_T02_01_scWT01	SPECTRUM-OV-007	hgsoc	Tumor	Non-Adnexa	Peritoneum	Peritoneum	Anterior Abdominal Wall	Metastasis	pre-Rx	S1	Primary Debulking	10x 3' GE	singlet, live, CD45+
SPECTRUM	SPECTRUM-OV-007_S1_CD45N_ANTERIOR_ABDOMINAL_WALL	SPECTRUM-OV-007_S1_ANTERIOR_ABDOMINAL_WALL	SHAH_H000006_T01_01_scWT01	SPECTRUM-OV-007	hgsoc	Tumor	Non-Adnexa	Peritoneum	Peritoneum	Anterior Abdominal Wall	Metastasis	pre-Rx	S1	Primary Debulking	10x 3' GE	singlet, live, CD45-
SPECTRUM	SPECTRUM-OV-007_S1_CD45P_PELVIC_PERITONEUM	SPECTRUM-OV-007_S1_PELVIC_PERITONEUM	SHAH_H000006_T10_01_scWT01	SPECTRUM-OV-007	hgsoc	Tumor	Non-Adnexa	Peritoneum	Peritoneum	Pelvic Peritoneum	Metastasis	pre-Rx	S1	Primary Debulking	10x 3' GE	singlet, live, CD45-
SPECTRUM	SPECTRUM-OV-007_S1_CD45N_PELVIC_PERITONEUM	SPECTRUM-OV-007_S1_PELVIC_PERITONEUM	SHAH_H000006_T11_01_scWT01	SPECTRUM-OV-007	hgsoc	Tumor	Non-Adnexa	Peritoneum	Peritoneum	Pelvic Peritoneum	Metastasis	pre-Rx	S1	Primary Debulking	10x 3' GE	singlet, live, CD45+
SPECTRUM	SPECTRUM-OV-008_S1_CD45N_BOWEL	SPECTRUM-OV-008_S1_BOWEL	SHAH_H000011_T04_01_WT02	SPECTRUM-OV-008	hgsoc	Tumor	Non-Adnexa	Bowel	Bowel	Bowel	Metastasis	pre-Rx	S1	Primary Debulking	10x 3' GE	singlet, live, CD45-
SPECTRUM	SPECTRUM-OV-008_S1_CD45P_BOWEL	SPECTRUM-OV-008_S1_BOWEL	SHAH_H000011_T03_01_WT05	SPECTRUM-OV-008	hgsoc	Tumor	Non-Adnexa	Bowel	Bowel	Bowel	Metastasis	pre-Rx	S1	Primary Debulking	10x 3' GE	singlet, live, CD45+
SPECTRUM	SPECTRUM-OV-008_S1_CD45N_INFRACOLIC_OMENTUM	SPECTRUM-OV-008_S1_INFRACOLIC_OMENTUM	SHAH_H000011_T02_01_WT03	SPECTRUM-OV-008	hgsoc	Tumor	Non-Adnexa	Omentum	Omentum	Infracolic Omentum	Metastasis	pre-Rx	S1	Primary Debulking	10x 3' GE	singlet, live, CD45-
SPECTRUM	SPECTRUM-OV-008_S1_CD45P_INFRACOLIC_OMENTUM	SPECTRUM-OV-008_S1_INFRACOLIC_OMENTUM	SHAH_H000011_T01_01_WT04	SPECTRUM-OV-008	hgsoc	Tumor	Non-Adnexa	Omentum	Omentum	Infracolic Omentum	Metastasis	pre-Rx	S1	Primary Debulking	10x 3' GE	singlet, live, CD45+
SPECTRUM	SPECTRUM-OV-008_S1_CD45N_LEFT_PARARENAL_LYMPH_NODE_WITH_COLONIC_MESENTARY	SPECTRUM-OV-008_S1_LEFT_PARARENAL_LYMPH_NODE_WITH_COLONIC_MESENTARY	SHAH_H000011_T06_01_WT05	SPECTRUM-OV-008	hgsoc	Tumor	Non-Adnexa	Other	Other	Left Pararenal Lymph Node with Colonic Mesentary	Metastasis	pre-Rx	S1	Primary Debulking	10x 3' GE	singlet, live, CD45-
SPECTRUM	SPECTRUM-OV-008_S1_CD45P_LEFT_PARARENAL_LYMPH_NODE_WITH_COLONIC_MESENTARY	SPECTRUM-OV-008_S1_LEFT_PARARENAL_LYMPH_NODE_WITH_COLONIC_MESENTARY	SHAH_H000011_T05_01_WT05	SPECTRUM-OV-008	hgsoc	Tumor	Non-Adnexa	Other	Other	Left Pararenal Lymph Node with Colonic Mesentary	Metastasis	pre-Rx	S1	Primary Debulking	10x 3' GE	singlet, live, CD45+
SPECTRUM	SPECTRUM-OV-009_S1_CD45P_LEFT_OVARY	SPECTRUM-OV-009_S1_LEFT_OVARY	SHAH_H000013_T06_01_scWT01	SPECTRUM-OV-009	hgsoc	Tumor	Adnexa	Adnexa	Left Adnexa	Left Ovary	Primary	pre-Rx	S1	Primary Debulking	10x 3' GE	singlet, live, CD45+
SPECTRUM	SPECTRUM-OV-009_S1_CD45N_LEFT_OVARY	SPECTRUM-OV-009_S1_LEFT_OVARY	SHAH_H000013_T05_01_scWT01	SPECTRUM-OV-009	hgsoc	Tumor	Adnexa	Adnexa	Left Adnexa	Left Ovary	Primary	pre-Rx	S1	Primary Debulking	10x 3' GE	singlet, live, CD45-
SPECTRUM	SPECTRUM-OV-009_S1_CD45P_RIGHT_OVARY	SPECTRUM-OV-009_S1_RIGHT_OVARY	SHAH_H000013_T12_01_scWT01	SPECTRUM-OV-009	hgsoc	Tumor	Adnexa	Adnexa	Right Adnexa	Right Ovary	Primary	pre-Rx	S1	Primary Debulking	10x 3' GE	singlet, live, CD45+
SPECTRUM	SPECTRUM-OV-009_S1_CD45N_RIGHT_OVARY	SPECTRUM-OV-009_S1_RIGHT_OVARY	SHAH_H000013_T11_01_scWT01	SPECTRUM-OV-009	hgsoc	Tumor	Adnexa	Adnexa	Right Adnexa	Right Ovary	Primary	pre-Rx	S1	Primary Debulking	10x 3' GE	singlet, live, CD45-
SPECTRUM	SPECTRUM-OV-009_S1_CD45P_ASCITES	SPECTRUM-OV-009_S1_ASCITES	SHAH_H000013_T01_01_scWT01	SPECTRUM-OV-009	hgsoc	Tumor	Ascites	Ascites	Ascites	Ascites	Metastasis	pre-Rx	S1	Primary Debulking	10x 3' GE	singlet, live, CD45+
SPECTRUM	SPECTRUM-OV-009_S1_CD45P_BOWEL	SPECTRUM-OV-009_S1_BOWEL	SHAH_H000013_T03_01_scWT01	SPECTRUM-OV-009	hgsoc	Tumor	Non-Adnexa	Bowel	Bowel	Bowel	Metastasis	pre-Rx	S1	Primary Debulking	10x 3' GE	singlet, live, CD45+
SPECTRUM	SPECTRUM-OV-009_S1_CD45N_BOWEL	SPECTRUM-OV-009_S1_BOWEL	SHAH_H000013_T02_01_scWT01	SPECTRUM-OV-009	hgsoc	Tumor	Non-Adnexa	Bowel	Bowel	Bowel	Metastasis	pre-Rx	S1	Primary Debulking	10x 3' GE	singlet, live, CD45-
SPECTRUM	SPECTRUM-OV-009_S1_CD45P_INFRACOLIC_OMENTUM	SPECTRUM-OV-009_S1_INFRACOLIC_OMENTUM	SHAH_H000013_T15_01_WT01	SPECTRUM-OV-009	hgsoc	Tumor	Non-Adnexa	Omentum	Omentum	Infracolic Omentum	Metastasis	pre-Rx	S1	Primary Debulking	10x 3' GE	singlet, live, CD45+
SPECTRUM	SPECTRUM-OV-009_S1_CD45N_INFRACOLIC_OMENTUM	SPECTRUM-OV-009_S1_INFRACOLIC_OMENTUM	SHAH_H000013_T04_01_scWT01	SPECTRUM-OV-009	hgsoc	Tumor	Non-Adnexa	Omentum	Omentum	Infracolic Omentum	Metastasis	pre-Rx	S1	Primary Debulking	10x 3' GE	singlet, live, CD45-
SPECTRUM	SPECTRUM-OV-009_S1_CD45P_PELVIC_PERITONEUM	SPECTRUM-OV-009_S1_PELVIC_PERITONEUM	SHAH_H000013_T10_01_scWT01	SPECTRUM-OV-009	hgsoc	Tumor	Non-Adnexa	Peritoneum	Peritoneum	Pelvic Peritoneum	Metastasis	pre-Rx	S1	Primary Debulking	10x 3' GE	singlet, live, CD45+
SPECTRUM	SPECTRUM-OV-009_S1_CD45N_PELVIC_PERITONEUM	SPECTRUM-OV-009_S1_PELVIC_PERITONEUM	SHAH_H000013_T09_01_scWT01	SPECTRUM-OV-009	hgsoc	Tumor	Non-Adnexa	Peritoneum	Peritoneum	Pelvic Peritoneum	Metastasis	pre-Rx	S1	Primary Debulking	10x 3' GE	singlet, live, CD45-
SPECTRUM	SPECTRUM-OV-009_S1_CD45P_LEFT_UPPER_QUADRANT	SPECTRUM-OV-009_S1_LEFT_UPPER_QUADRANT	SHAH_H000013_T08_01_scWT01	SPECTRUM-OV-009	hgsoc	Tumor	Non-Adnexa	Upper Quadrant	Left Upper Quadrant	Left Upper Quadrant	Metastasis	pre-Rx	S1	Primary Debulking	10x 3' GE	singlet, live, CD45+
SPECTRUM	SPECTRUM-OV-009_S1_CD45N_LEFT_UPPER_QUADRANT	SPECTRUM-OV-009_S1_LEFT_UPPER_QUADRANT	SHAH_H000013_T07_01_scWT01	SPECTRUM-OV-009	hgsoc	Tumor	Non-Adnexa	Upper Quadrant	Left Upper Quadrant	Left Upper Quadrant	Metastasis	pre-Rx	S1	Primary Debulking	10x 3' GE	singlet, live, CD45-
SPECTRUM	SPECTRUM-OV-009_S1_CD45P_RIGHT_UPPER_QUADRANT	SPECTRUM-OV-009_S1_RIGHT_UPPER_QUADRANT	SHAH_H000013_T14_01_scWT01	SPECTRUM-OV-009	hgsoc	Tumor	Non-Adnexa	Upper Quadrant	Right Upper Quadrant	Right Upper Quadrant	Metastasis	pre-Rx	S1	Primary Debulking	10x 3' GE	singlet, live, CD45+
SPECTRUM	SPECTRUM-OV-009_S1_CD45N_RIGHT_UPPER_QUADRANT	SPECTRUM-OV-009_S1_RIGHT_UPPER_QUADRANT	SHAH_H000013_T13_01_scWT01	SPECTRUM-OV-009	hgsoc	Tumor	Non-Adnexa	Upper Quadrant	Right Upper Quadrant	Right Upper Quadrant	Metastasis	pre-Rx	S1	Primary Debulking	10x 3' GE	singlet, live, CD45-
SPECTRUM	SPECTRUM-OV-014_S1_CD45N_LEFT_OVARY	SPECTRUM-OV-014_S1_LEFT_OVARY	SHAH_H000009_T17_01_WT02	SPECTRUM-OV-014	hgsoc	Tumor	Adnexa	Adnexa	Left Adnexa	Left Ovary	Primary	pre-Rx	S1	Laparoscopic Biopsy	10x 3' GE	singlet, live, CD45-
SPECTRUM	SPECTRUM-OV-014_S1_CD45P_LEFT_OVARY	SPECTRUM-OV-014_S1_LEFT_OVARY	SHAH_H000009_T18_01_WT02	SPECTRUM-OV-014	hgsoc	Tumor	Adnexa	Adnexa	Left Adnexa	Left Ovary	Primary	pre-Rx	S1	Laparoscopic Biopsy	10x 3' GE	singlet, live, CD45+
SPECTRUM	SPECTRUM-OV-014_S1_CD45N_ASCITES	SPECTRUM-OV-014_S1_ASCITES	SHAH_H000009_T13_01_WT01	SPECTRUM-OV-014	hgsoc	Tumor	Ascites	Ascites	Ascites	Ascites	Metastasis	pre-Rx	S1	Laparoscopic Biopsy	10x 3' GE	singlet, live, CD45-
SPECTRUM	SPECTRUM-OV-014_S1_CD45P_ASCITES	SPECTRUM-OV-014_S1_ASCITES	SHAH_H000009_T14_01_WT01	SPECTRUM-OV-014	hgsoc	Tumor	Ascites	Ascites	Ascites	Ascites	Metastasis	pre-Rx	S1	Laparoscopic Biopsy	10x 3' GE	singlet, live, CD45+
SPECTRUM	SPECTRUM-OV-014_S1_CD45N_BOWEL	SPECTRUM-OV-014_S1_BOWEL	SHAH_H000009_T15_01_WT02	SPECTRUM-OV-014	hgsoc	Tumor	Non-Adnexa	Bowel	Bowel	Bowel	Metastasis	pre-Rx	S1	Laparoscopic Biopsy	10x 3' GE	singlet, live, CD45-
SPECTRUM	SPECTRUM-OV-014_S1_CD45P_BOWEL	SPECTRUM-OV-014_S1_BOWEL	SHAH_H000009_T16_01_WT01	SPECTRUM-OV-014	hgsoc	Tumor	Non-Adnexa	Bowel	Bowel	Bowel	Metastasis	pre-Rx	S1	Laparoscopic Biopsy	10x 3' GE	singlet, live, CD45+
SPECTRUM	SPECTRUM-OV-014_S1_CD45N_PELVIC_PERITONEUM	SPECTRUM-OV-014_S1_PELVIC_PERITONEUM	SHAH_H000009_T19_01_WT02	SPECTRUM-OV-014	hgsoc	Tumor	Non-Adnexa	Peritoneum	Peritoneum	Pelvic Peritoneum	Metastasis	pre-Rx	S1	Laparoscopic Biopsy	10x 3' GE	singlet, live, CD45-
SPECTRUM	SPECTRUM-OV-014_S1_CD45P_PELVIC_PERITONEUM	SPECTRUM-OV-014_S1_PELVIC_PERITONEUM	SHAH_H000009_T20_01_WT02	SPECTRUM-OV-014	hgsoc	Tumor	Non-Adnexa	Peritoneum	Peritoneum	Pelvic Peritoneum	Metastasis	pre-Rx	S1	Laparoscopic Biopsy	10x 3' GE	singlet, live, CD45+
SPECTRUM	SPECTRUM-OV-014_S1_CD45N_RIGHT_UPPER_QUADRANT	SPECTRUM-OV-014_S1_RIGHT_UPPER_QUADRANT	SHAH_H000009_T21_01_WT02	SPECTRUM-OV-014	hgsoc	Tumor	Non-Adnexa	Upper Quadrant	Right Upper Quadrant	Right Upper Quadrant	Metastasis	pre-Rx	S1	Laparoscopic Biopsy	10x 3' GE	singlet, live, CD45-
SPECTRUM	SPECTRUM-OV-014_S1_CD45P_RIGHT_UPPER_QUADRANT	SPECTRUM-OV-014_S1_RIGHT_UPPER_QUADRANT	SHAH_H000009_T22_01_WT02	SPECTRUM-OV-014	hgsoc	Tumor	Non-Adnexa	Upper Quadrant	Right Upper Quadrant	Right Upper Quadrant	Metastasis	pre-Rx	S1	Laparoscopic Biopsy	10x 3' GE	singlet, live, CD45+
SPECTRUM	SPECTRUM-OV-022_S1_CD45N_LEFT_ADNEXA	SPECTRUM-OV-022_S1_LEFT_ADNEXA	SHAH_H000019_T05_01_scWT01	SPECTRUM-OV-022	hgsoc	Tumor	Adnexa	Adnexa	Left Adnexa	Left Adnexa	Primary	pre-Rx	S1	Primary Debulking	10x 3' GE	singlet, live, CD45-
SPECTRUM	SPECTRUM-OV-022_S1_CD45P_LEFT_ADNEXA	SPECTRUM-OV-022_S1_LEFT_ADNEXA	SHAH_H000019_T06_01_scWT01	SPECTRUM-OV-022	hgsoc	Tumor	Adnexa	Adnexa	Left Adnexa	Left Adnexa	Primary	pre-Rx	S1	Primary Debulking	10x 3' GE	singlet, live, CD45+
SPECTRUM	SPECTRUM-OV-022_S1_CD45N_RIGHT_ADNEXA	SPECTRUM-OV-022_S1_RIGHT_ADNEXA	SHAH_H000019_T07_01_scWT01	SPECTRUM-OV-022	hgsoc	Tumor	Adnexa	Adnexa	Right Adnexa	Right Adnexa	Primary	pre-Rx	S1	Primary Debulking	10x 3' GE	singlet, live, CD45-
SPECTRUM	SPECTRUM-OV-022_S1_CD45P_RIGHT_ADNEXA	SPECTRUM-OV-022_S1_RIGHT_ADNEXA	SHAH_H000019_T08_01_scWT01	SPECTRUM-OV-022	hgsoc	Tumor	Adnexa	Adnexa	Right Adnexa	Right Adnexa	Primary	pre-Rx	S1	Primary Debulking	10x 3' GE	singlet, live, CD45+
SPECTRUM	SPECTRUM-OV-022_S1_CD45N_ASCITES	SPECTRUM-OV-022_S1_ASCITES	SHAH_H000019_T01_01_scWT01	SPECTRUM-OV-022	hgsoc	Tumor	Ascites	Ascites	Ascites	Ascites	Metastasis	pre-Rx	S1	Primary Debulking	10x 3' GE	singlet, live, CD45-
SPECTRUM	SPECTRUM-OV-022_S1_CD45P_ASCITES	SPECTRUM-OV-022_S1_ASCITES	SHAH_H000019_T02_01_scWT01	SPECTRUM-OV-022	hgsoc	Tumor	Ascites	Ascites	Ascites	Ascites	Metastasis	pre-Rx	S1	Primary Debulking	10x 3' GE	singlet, live, CD45+
SPECTRUM	SPECTRUM-OV-022_S1_CD45N_BOWEL	SPECTRUM-OV-022_S1_BOWEL	SHAH_H000019_T03_01_scWT01	SPECTRUM-OV-022	hgsoc	Tumor	Non-Adnexa	Bowel	Bowel	Bowel	Metastasis	pre-Rx	S1	Primary Debulking	10x 3' GE	singlet, live, CD45-
SPECTRUM	SPECTRUM-OV-022_S1_CD45P_BOWEL	SPECTRUM-OV-022_S1_BOWEL	SHAH_H000019_T04_01_scWT01	SPECTRUM-OV-022	hgsoc	Tumor	Non-Adnexa	Bowel	Bowel	Bowel	Metastasis	pre-Rx	S1	Primary Debulking	10x 3' GE	singlet, live, CD45+
SPECTRUM	SPECTRUM-OV-024_S1_CD45N_ASCITES	SPECTRUM-OV-024_S1_ASCITES	SHAH_H000020_T01_01_scWT01	SPECTRUM-OV-024	hgsoc	Tumor	Ascites	Ascites	Ascites	Ascites	Metastasis	pre-Rx	S1	Laparoscopic Biopsy	10x 3' GE	singlet, live, CD45-
SPECTRUM	SPECTRUM-OV-024_S1_CD45P_ASCITES	SPECTRUM-OV-024_S1_ASCITES	SHAH_H000020_T02_01_scWT01	SPECTRUM-OV-024	hgsoc	Tumor	Ascites	Ascites	Ascites	Ascites	Metastasis	pre-Rx	S1	Laparoscopic Biopsy	10x 3' GE	singlet, live, CD45+
SPECTRUM	SPECTRUM-OV-024_S1_CD45N_INFRACOLIC_OMENTUM	SPECTRUM-OV-024_S1_INFRACOLIC_OMENTUM	SHAH_H000020_T03_01_scWT01	SPECTRUM-OV-024	hgsoc	Tumor	Non-Adnexa	Omentum	Omentum	Infracolic Omentum	Metastasis	pre-Rx	S1	Laparoscopic Biopsy	10x 3' GE	singlet, live, CD45-
SPECTRUM	SPECTRUM-OV-024_S1_CD45P_INFRACOLIC_OMENTUM	SPECTRUM-OV-024_S1_INFRACOLIC_OMENTUM	SHAH_H000020_T04_01_WT01	SPECTRUM-OV-024	hgsoc	Tumor	Non-Adnexa	Omentum	Omentum	Infracolic Omentum	Metastasis	pre-Rx	S1	Laparoscopic Biopsy	10x 3' GE	singlet, live, CD45+
SPECTRUM	SPECTRUM-OV-024_S1_CD45N_PELVIC_PERITONEUM	SPECTRUM-OV-024_S1_PELVIC_PERITONEUM	SHAH_H000020_T07_01_scWT01	SPECTRUM-OV-024	hgsoc	Tumor	Non-Adnexa	Peritoneum	Peritoneum	Pelvic Peritoneum	Metastasis	pre-Rx	S1	Laparoscopic Biopsy	10x 3' GE	singlet, live, CD45-
SPECTRUM	SPECTRUM-OV-024_S1_CD45P_PELVIC_PERITONEUM	SPECTRUM-OV-024_S1_PELVIC_PERITONEUM	SHAH_H000020_T08_01_scWT01	SPECTRUM-OV-024	hgsoc	Tumor	Non-Adnexa	Peritoneum	Peritoneum	Pelvic Peritoneum	Metastasis	pre-Rx	S1	Laparoscopic Biopsy	10x 3' GE	singlet, live, CD45+
SPECTRUM	SPECTRUM-OV-024_S1_CD45N_LEFT_UPPER_QUADRANT	SPECTRUM-OV-024_S1_LEFT_UPPER_QUADRANT	SHAH_H000020_T05_01_scWT01	SPECTRUM-OV-024	hgsoc	Tumor	Non-Adnexa	Upper Quadrant	Left Upper Quadrant	Left Upper Quadrant	Metastasis	pre-Rx	S1	Laparoscopic Biopsy	10x 3' GE	singlet, live, CD45-
SPECTRUM	SPECTRUM-OV-024_S1_CD45P_LEFT_UPPER_QUADRANT	SPECTRUM-OV-024_S1_LEFT_UPPER_QUADRANT	SHAH_H000020_T06_01_scWT01	SPECTRUM-OV-024	hgsoc	Tumor	Non-Adnexa	Upper Quadrant	Left Upper Quadrant	Left Upper Quadrant	Metastasis	pre-Rx	S1	Laparoscopic Biopsy	10x 3' GE	singlet, live, CD45+
SPECTRUM	SPECTRUM-OV-025_S1_CD45P_RIGHT_OVARY	SPECTRUM-OV-025_S1_RIGHT_OVARY	SHAH_H000021_T05_01_scWT01	SPECTRUM-OV-025	hgsoc	Tumor	Adnexa	Adnexa	Right Adnexa	Right Ovary	Primary	pre-Rx	S1	Primary Debulking	10x 3' GE	singlet, live, CD45+
SPECTRUM	SPECTRUM-OV-025_S1_CD45N_BOWEL	SPECTRUM-OV-025_S1_BOWEL	SHAH_H000021_T01_01_scWT01	SPECTRUM-OV-025	hgsoc	Tumor	Non-Adnexa	Bowel	Bowel	Bowel	Metastasis	pre-Rx	S1	Primary Debulking	10x 3' GE	singlet, live, CD45-
SPECTRUM	SPECTRUM-OV-025_S1_CD45P_BOWEL	SPECTRUM-OV-025_S1_BOWEL	SHAH_H000021_T02_01_scWT01	SPECTRUM-OV-025	hgsoc	Tumor	Non-Adnexa	Bowel	Bowel	Bowel	Metastasis	pre-Rx	S1	Primary Debulking	10x 3' GE	singlet, live, CD45+
SPECTRUM	SPECTRUM-OV-025_S1_CD45N_INFRACOLIC_OMENTUM	SPECTRUM-OV-025_S1_INFRACOLIC_OMENTUM	SHAH_H000021_T03_01_scWT01	SPECTRUM-OV-025	hgsoc	Tumor	Non-Adnexa	Omentum	Omentum	Infracolic Omentum	Metastasis	pre-Rx	S1	Primary Debulking	10x 3' GE	singlet, live, CD45-
SPECTRUM	SPECTRUM-OV-025_S1_CD45P_INFRACOLIC_OMENTUM	SPECTRUM-OV-025_S1_INFRACOLIC_OMENTUM	SHAH_H000021_T04_01_WT01	SPECTRUM-OV-025	hgsoc	Tumor	Non-Adnexa	Omentum	Omentum	Infracolic Omentum	Metastasis	pre-Rx	S1	Primary Debulking	10x 3' GE	singlet, live, CD45+
SPECTRUM	SPECTRUM-OV-026_S1_CD45P_LEFT_ADNEXA	SPECTRUM-OV-026_S1_LEFT_ADNEXA	SHAH_H000022_T03_01_scWT01	SPECTRUM-OV-026	hgsoc	Tumor	Adnexa	Adnexa	Left Adnexa	Left Adnexa	Primary	pre-Rx	S1	Primary Debulking	10x 3' GE	singlet, live, CD45+
SPECTRUM	SPECTRUM-OV-026_S1_CD45N_LEFT_ADNEXA	SPECTRUM-OV-026_S1_LEFT_ADNEXA	SHAH_H000022_T08_01_scWT01	SPECTRUM-OV-026	hgsoc	Tumor	Adnexa	Adnexa	Left Adnexa	Left Adnexa	Primary	pre-Rx	S1	Primary Debulking	10x 3' GE	singlet, live, CD45-
SPECTRUM	SPECTRUM-OV-026_S1_CD45N_RIGHT_OVARY	SPECTRUM-OV-026_S1_RIGHT_OVARY	SHAH_H000022_T02_01_scWT01	SPECTRUM-OV-026	hgsoc	Tumor	Adnexa	Adnexa	Right Adnexa	Right Ovary	Primary	pre-Rx	S1	Primary Debulking	10x 3' GE	singlet, live, CD45-
SPECTRUM	SPECTRUM-OV-026_S1_CD45P_RIGHT_OVARY	SPECTRUM-OV-026_S1_RIGHT_OVARY	SHAH_H000022_T05_01_scWT01	SPECTRUM-OV-026	hgsoc	Tumor	Adnexa	Adnexa	Right Adnexa	Right Ovary	Primary	pre-Rx	S1	Primary Debulking	10x 3' GE	singlet, live, CD45+
SPECTRUM	SPECTRUM-OV-026_S1_CD45P_ASCITES	SPECTRUM-OV-026_S1_ASCITES	SHAH_H000022_T01_01_scWT01	SPECTRUM-OV-026	hgsoc	Tumor	Ascites	Ascites	Ascites	Ascites	Metastasis	pre-Rx	S1	Primary Debulking	10x 3' GE	singlet, live, CD45+
SPECTRUM	SPECTRUM-OV-026_S1_CD45N_ASCITES	SPECTRUM-OV-026_S1_ASCITES	SHAH_H000022_T07_01_scWT01	SPECTRUM-OV-026	hgsoc	Tumor	Ascites	Ascites	Ascites	Ascites	Metastasis	pre-Rx	S1	Primary Debulking	10x 3' GE	singlet, live, CD45-
SPECTRUM	SPECTRUM-OV-026_S1_CD45N_BOWEL	SPECTRUM-OV-026_S1_BOWEL	SHAH_H000022_T04_01_scWT01	SPECTRUM-OV-026	hgsoc	Tumor	Non-Adnexa	Bowel	Bowel	Bowel	Metastasis	pre-Rx	S1	Primary Debulking	10x 3' GE	singlet, live, CD45-
SPECTRUM	SPECTRUM-OV-026_S1_CD45P_BOWEL	SPECTRUM-OV-026_S1_BOWEL	SHAH_H000022_T06_01_scWT01	SPECTRUM-OV-026	hgsoc	Tumor	Non-Adnexa	Bowel	Bowel	Bowel	Metastasis	pre-Rx	S1	Primary Debulking	10x 3' GE	singlet, live, CD45+
SPECTRUM	SPECTRUM-OV-031_S1_CD45P_LEFT_FALLOPIAN_TUBE	SPECTRUM-OV-031_S1_LEFT_FALLOPIAN_TUBE	SHAH_H000023_T02_01_scWT01	SPECTRUM-OV-031	hgsoc	Tumor	Adnexa	Adnexa	Left Adnexa	Left Fallopian Tube	Primary	pre-Rx	S1	Primary Debulking	10x 3' GE	singlet, live, CD45+
SPECTRUM	SPECTRUM-OV-031_S1_CD45N_LEFT_FALLOPIAN_TUBE	SPECTRUM-OV-031_S1_LEFT_FALLOPIAN_TUBE	SHAH_H000023_T01_01_scWT01	SPECTRUM-OV-031	hgsoc	Tumor	Adnexa	Adnexa	Left Adnexa	Left Fallopian Tube	Primary	pre-Rx	S1	Primary Debulking	10x 3' GE	singlet, live, CD45-
SPECTRUM	SPECTRUM-OV-031_S1_CD45N_INFRARENAL_LYMPH_NODE	SPECTRUM-OV-031_S1_INFRARENAL_LYMPH_NODE	SHAH_H000023_T03_01_scWT01	SPECTRUM-OV-031	hgsoc	Tumor	Non-Adnexa	Other	Other	Infrarenal Lymph Node	Metastasis	pre-Rx	S1	Primary Debulking	10x 3' GE	singlet, live, CD45-
SPECTRUM	SPECTRUM-OV-031_S1_CD45P_INFRARENAL_LYMPH_NODE	SPECTRUM-OV-031_S1_INFRARENAL_LYMPH_NODE	SHAH_H000023_T04_01_scWT01	SPECTRUM-OV-031	hgsoc	Tumor	Non-Adnexa	Other	Other	Infrarenal Lymph Node	Metastasis	pre-Rx	S1	Primary Debulking	10x 3' GE	singlet, live, CD45+
SPECTRUM	SPECTRUM-OV-036_S1_CD45P_LEFT_ADNEXA	SPECTRUM-OV-036_S1_LEFT_ADNEXA	SHAH_H000039_T01_01_WT01	SPECTRUM-OV-036	hgsoc	Tumor	Adnexa	Adnexa	Left Adnexa	Left Adnexa	Primary	pre-Rx	S1	Primary Debulking	10x 3' GE	singlet, live, CD45+
SPECTRUM	SPECTRUM-OV-036_S1_CD45N_LEFT_ADNEXA	SPECTRUM-OV-036_S1_LEFT_ADNEXA	SHAH_H000039_T06_01_WT01	SPECTRUM-OV-036	hgsoc	Tumor	Adnexa	Adnexa	Left Adnexa	Left Adnexa	Primary	pre-Rx	S1	Primary Debulking	10x 3' GE	singlet, live, CD45-
SPECTRUM	SPECTRUM-OV-036_S1_CD45N_RIGHT_ADNEXA	SPECTRUM-OV-036_S1_RIGHT_ADNEXA	SHAH_H000039_T03_01_WT01	SPECTRUM-OV-036	hgsoc	Tumor	Adnexa	Adnexa	Right Adnexa	Right Adnexa	Primary	pre-Rx	S1	Primary Debulking	10x 3' GE	singlet, live, CD45-
SPECTRUM	SPECTRUM-OV-036_S1_CD45P_RIGHT_ADNEXA	SPECTRUM-OV-036_S1_RIGHT_ADNEXA	SHAH_H000039_T05_01_WT01	SPECTRUM-OV-036	hgsoc	Tumor	Adnexa	Adnexa	Right Adnexa	Right Adnexa	Primary	pre-Rx	S1	Primary Debulking	10x 3' GE	singlet, live, CD45+
SPECTRUM	SPECTRUM-OV-036_S1_CD45P_INFRACOLIC_OMENTUM	SPECTRUM-OV-036_S1_INFRACOLIC_OMENTUM	SHAH_H000039_T07_01_WT01	SPECTRUM-OV-036	hgsoc	Tumor	Non-Adnexa	Omentum	Omentum	Infracolic Omentum	Metastasis	pre-Rx	S1	Primary Debulking	10x 3' GE	singlet, live, CD45+
SPECTRUM	SPECTRUM-OV-036_S1_CD45N_INFRACOLIC_OMENTUM	SPECTRUM-OV-036_S1_INFRACOLIC_OMENTUM	SHAH_H000039_T08_01_WT01	SPECTRUM-OV-036	hgsoc	Tumor	Non-Adnexa	Omentum	Omentum	Infracolic Omentum	Metastasis	pre-Rx	S1	Primary Debulking	10x 3' GE	singlet, live, CD45-
SPECTRUM	SPECTRUM-OV-036_S1_CD45N_PELVIC_PERITONEUM	SPECTRUM-OV-036_S1_PELVIC_PERITONEUM	SHAH_H000039_T02_01_WT01	SPECTRUM-OV-036	hgsoc	Tumor	Non-Adnexa	Peritoneum	Peritoneum	Pelvic Peritoneum	Metastasis	pre-Rx	S1	Primary Debulking	10x 3' GE	singlet, live, CD45-
SPECTRUM	SPECTRUM-OV-036_S1_CD45P_PELVIC_PERITONEUM	SPECTRUM-OV-036_S1_PELVIC_PERITONEUM	SHAH_H000039_T04_01_WT01	SPECTRUM-OV-036	hgsoc	Tumor	Non-Adnexa	Peritoneum	Peritoneum	Pelvic Peritoneum	Metastasis	pre-Rx	S1	Primary Debulking	10x 3' GE	singlet, live, CD45+
SPECTRUM	SPECTRUM-OV-037_S1_CD45P_LEFT_OVARY	SPECTRUM-OV-037_S1_LEFT_OVARY	SHAH_H000024_T02_01_WT03	SPECTRUM-OV-037	hgsoc	Tumor	Adnexa	Adnexa	Left Adnexa	Left Ovary	Primary	pre-Rx	S1	Primary Debulking	10x 3' GE	singlet, live, CD45+
SPECTRUM	SPECTRUM-OV-037_S1_CD45N_LEFT_OVARY	SPECTRUM-OV-037_S1_LEFT_OVARY	SHAH_H000024_T05_01_WT03	SPECTRUM-OV-037	hgsoc	Tumor	Adnexa	Adnexa	Left Adnexa	Left Ovary	Primary	pre-Rx	S1	Primary Debulking	10x 3' GE	singlet, live, CD45-
SPECTRUM	SPECTRUM-OV-037_S1_CD45P_ASCITES	SPECTRUM-OV-037_S1_ASCITES	SHAH_H000024_T03_01_WT03	SPECTRUM-OV-037	hgsoc	Tumor	Ascites	Ascites	Ascites	Ascites	Metastasis	pre-Rx	S1	Primary Debulking	10x 3' GE	singlet, live, CD45+
SPECTRUM	SPECTRUM-OV-037_S1_CD45N_INFRACOLIC_OMENTUM	SPECTRUM-OV-037_S1_INFRACOLIC_OMENTUM	SHAH_H000024_T01_01_WT02	SPECTRUM-OV-037	hgsoc	Tumor	Non-Adnexa	Omentum	Omentum	Infracolic Omentum	Metastasis	pre-Rx	S1	Primary Debulking	10x 3' GE	singlet, live, CD45-
SPECTRUM	SPECTRUM-OV-037_S1_CD45P_INFRACOLIC_OMENTUM	SPECTRUM-OV-037_S1_INFRACOLIC_OMENTUM	SHAH_H000024_T04_01_WT03	SPECTRUM-OV-037	hgsoc	Tumor	Non-Adnexa	Omentum	Omentum	Infracolic Omentum	Metastasis	pre-Rx	S1	Primary Debulking	10x 3' GE	singlet, live, CD45+
SPECTRUM	SPECTRUM-OV-037_S1_CD45P_LUQ_OMENTUM	SPECTRUM-OV-037_S1_LUQ_OMENTUM	SHAH_H000024_T06_01_WT03	SPECTRUM-OV-037	hgsoc	Tumor	Non-Adnexa	Upper Quadrant	Left Upper Quadrant	Left Upper Quadrant	Metastasis	pre-Rx	S1	Primary Debulking	10x 3' GE	singlet, live, CD45+
SPECTRUM	SPECTRUM-OV-041_S1_CD45P_RIGHT_FALLOPIAN_TUBE	SPECTRUM-OV-041_S1_RIGHT_FALLOPIAN_TUBE	SHAH_H000025_T01_01_WT01	SPECTRUM-OV-041	hgsoc	Tumor	Adnexa	Adnexa	Right Adnexa	Right Fallopian Tube	Primary	pre-Rx	S1	Primary Debulking	10x 3' GE	singlet, live, CD45+
SPECTRUM	SPECTRUM-OV-041_S1_CD45N_RIGHT_FALLOPIAN_TUBE	SPECTRUM-OV-041_S1_RIGHT_FALLOPIAN_TUBE	SHAH_H000025_T03_01_WT01	SPECTRUM-OV-041	hgsoc	Tumor	Adnexa	Adnexa	Right Adnexa	Right Fallopian Tube	Primary	pre-Rx	S1	Primary Debulking	10x 3' GE	singlet, live, CD45-
SPECTRUM	SPECTRUM-OV-041_S1_CD45N_ASCITES	SPECTRUM-OV-041_S1_ASCITES	SHAH_H000025_T04_01_WT01	SPECTRUM-OV-041	hgsoc	Tumor	Ascites	Ascites	Ascites	Ascites	Metastasis	pre-Rx	S1	Primary Debulking	10x 3' GE	singlet, live, CD45-
SPECTRUM	SPECTRUM-OV-041_S1_CD45P_ASCITES	SPECTRUM-OV-041_S1_ASCITES	SHAH_H000025_T06_01_WT01	SPECTRUM-OV-041	hgsoc	Tumor	Ascites	Ascites	Ascites	Ascites	Metastasis	pre-Rx	S1	Primary Debulking	10x 3' GE	singlet, live, CD45+
SPECTRUM	SPECTRUM-OV-041_S1_CD45N_INFRACOLIC_OMENTUM	SPECTRUM-OV-041_S1_INFRACOLIC_OMENTUM	SHAH_H000025_T02_01_WT01	SPECTRUM-OV-041	hgsoc	Tumor	Non-Adnexa	Omentum	Omentum	Infracolic Omentum	Metastasis	pre-Rx	S1	Primary Debulking	10x 3' GE	singlet, live, CD45-
SPECTRUM	SPECTRUM-OV-041_S1_CD45P_INFRACOLIC_OMENTUM	SPECTRUM-OV-041_S1_INFRACOLIC_OMENTUM	SHAH_H000025_T05_01_WT01	SPECTRUM-OV-041	hgsoc	Tumor	Non-Adnexa	Omentum	Omentum	Infracolic Omentum	Metastasis	pre-Rx	S1	Primary Debulking	10x 3' GE	singlet, live, CD45+
SPECTRUM	SPECTRUM-OV-042_S1_CD45P_ASCITES	SPECTRUM-OV-042_S1_ASCITES	SHAH_H000026_T01_01_WT01	SPECTRUM-OV-042	hgsoc	Tumor	Ascites	Ascites	Ascites	Ascites	Metastasis	pre-Rx	S1	Laparoscopic Biopsy	10x 3' GE	singlet, live, CD45+
SPECTRUM	SPECTRUM-OV-042_S1_CD45N_ASCITES	SPECTRUM-OV-042_S1_ASCITES	SHAH_H000026_T04_01_WT01	SPECTRUM-OV-042	hgsoc	Tumor	Ascites	Ascites	Ascites	Ascites	Metastasis	pre-Rx	S1	Laparoscopic Biopsy	10x 3' GE	singlet, live, CD45-
SPECTRUM	SPECTRUM-OV-042_S1_CD45N_INFRACOLIC_OMENTUM	SPECTRUM-OV-042_S1_INFRACOLIC_OMENTUM	SHAH_H000026_T02_01_WT02	SPECTRUM-OV-042	hgsoc	Tumor	Non-Adnexa	Omentum	Omentum	Infracolic Omentum	Metastasis	pre-Rx	S1	Laparoscopic Biopsy	10x 3' GE	singlet, live, CD45-
SPECTRUM	SPECTRUM-OV-042_S1_CD45P_INFRACOLIC_OMENTUM	SPECTRUM-OV-042_S1_INFRACOLIC_OMENTUM	SHAH_H000026_T05_01_WT01	SPECTRUM-OV-042	hgsoc	Tumor	Non-Adnexa	Omentum	Omentum	Infracolic Omentum	Metastasis	pre-Rx	S1	Laparoscopic Biopsy	10x 3' GE	singlet, live, CD45+
SPECTRUM	SPECTRUM-OV-042_S1_CD45P_PELVIC_PERITONEUM	SPECTRUM-OV-042_S1_PELVIC_PERITONEUM	SHAH_H000026_T06_01_WT01	SPECTRUM-OV-042	hgsoc	Tumor	Non-Adnexa	Peritoneum	Peritoneum	Pelvic Peritoneum	Metastasis	pre-Rx	S1	Laparoscopic Biopsy	10x 3' GE	singlet, live, CD45+
SPECTRUM	SPECTRUM-OV-042_S1_CD45N_PELVIC_PERITONEUM	SPECTRUM-OV-042_S1_PELVIC_PERITONEUM	SHAH_H000026_T07_01_WT01	SPECTRUM-OV-042	hgsoc	Tumor	Non-Adnexa	Peritoneum	Peritoneum	Pelvic Peritoneum	Metastasis	pre-Rx	S1	Laparoscopic Biopsy	10x 3' GE	singlet, live, CD45-
SPECTRUM	SPECTRUM-OV-042_S1_CD45N_RIGHT_DIAPHRAGM	SPECTRUM-OV-042_S1_RIGHT_DIAPHRAGM	SHAH_H000026_T03_01_WT01	SPECTRUM-OV-042	hgsoc	Tumor	Non-Adnexa	Upper Quadrant	Right Upper Quadrant	Right Diaphragm	Metastasis	pre-Rx	S1	Laparoscopic Biopsy	10x 3' GE	singlet, live, CD45-
SPECTRUM	SPECTRUM-OV-042_S1_CD45P_RIGHT_DIAPHRAGM	SPECTRUM-OV-042_S1_RIGHT_DIAPHRAGM	SHAH_H000026_T08_01_WT01	SPECTRUM-OV-042	hgsoc	Tumor	Non-Adnexa	Upper Quadrant	Right Upper Quadrant	Right Diaphragm	Metastasis	pre-Rx	S1	Laparoscopic Biopsy	10x 3' GE	singlet, live, CD45+
SPECTRUM	SPECTRUM-OV-045_S1_CD45P_LEFT_OVARY	SPECTRUM-OV-045_S1_LEFT_OVARY	SHAH_H000031_T01_01_WT01	SPECTRUM-OV-045	hgsoc	Tumor	Adnexa	Adnexa	Left Adnexa	Left Ovary	Primary	pre-Rx	S1	Primary Debulking	10x 3' GE	singlet, live, CD45+
SPECTRUM	SPECTRUM-OV-045_S1_CD45N_LEFT_OVARY	SPECTRUM-OV-045_S1_LEFT_OVARY	SHAH_H000031_T02_01_WT01	SPECTRUM-OV-045	hgsoc	Tumor	Adnexa	Adnexa	Left Adnexa	Left Ovary	Primary	pre-Rx	S1	Primary Debulking	10x 3' GE	singlet, live, CD45-
SPECTRUM	SPECTRUM-OV-045_S1_CD45P_RIGHT_OVARY	SPECTRUM-OV-045_S1_RIGHT_OVARY	SHAH_H000031_T05_01_WT01	SPECTRUM-OV-045	hgsoc	Tumor	Adnexa	Adnexa	Right Adnexa	Right Ovary	Primary	pre-Rx	S1	Primary Debulking	10x 3' GE	singlet, live, CD45+
SPECTRUM	SPECTRUM-OV-045_S1_CD45N_RIGHT_OVARY	SPECTRUM-OV-045_S1_RIGHT_OVARY	SHAH_H000031_T06_01_WT01	SPECTRUM-OV-045	hgsoc	Tumor	Adnexa	Adnexa	Right Adnexa	Right Ovary	Primary	pre-Rx	S1	Primary Debulking	10x 3' GE	singlet, live, CD45-
SPECTRUM	SPECTRUM-OV-045_S1_CD45P_INFRACOLIC_OMENTUM	SPECTRUM-OV-045_S1_INFRACOLIC_OMENTUM	SHAH_H000031_T03_01_WT01	SPECTRUM-OV-045	hgsoc	Tumor	Non-Adnexa	Omentum	Omentum	Infracolic Omentum	Metastasis	pre-Rx	S1	Primary Debulking	10x 3' GE	singlet, live, CD45+
SPECTRUM	SPECTRUM-OV-045_S1_CD45P_PELVIC_IMPLANT	SPECTRUM-OV-045_S1_PELVIC_IMPLANT	SHAH_H000031_T04_01_WT01	SPECTRUM-OV-045	hgsoc	Tumor	Non-Adnexa	Peritoneum	Peritoneum	Pelvic Implant	Metastasis	pre-Rx	S1	Primary Debulking	10x 3' GE	singlet, live, CD45+
SPECTRUM	SPECTRUM-OV-049_S1_CD45P_RIGHT_ADNEXA	SPECTRUM-OV-049_S1_RIGHT_ADNEXA	SHAH_H000036_T03_01_WT01	SPECTRUM-OV-049	hgsoc	Tumor	Adnexa	Adnexa	Right Adnexa	Right Adnexa	Primary	pre-Rx	S1	Primary Debulking	10x 3' GE	singlet, live, CD45+
SPECTRUM	SPECTRUM-OV-049_S1_CD45N_RIGHT_ADNEXA	SPECTRUM-OV-049_S1_RIGHT_ADNEXA	SHAH_H000036_T04_01_WT01	SPECTRUM-OV-049	hgsoc	Tumor	Adnexa	Adnexa	Right Adnexa	Right Adnexa	Primary	pre-Rx	S1	Primary Debulking	10x 3' GE	singlet, live, CD45-
SPECTRUM	SPECTRUM-OV-049_S1_CD45P_INFRACOLIC_OMENTUM	SPECTRUM-OV-049_S1_INFRACOLIC_OMENTUM	SHAH_H000036_T01_01_WT01	SPECTRUM-OV-049	hgsoc	Tumor	Non-Adnexa	Omentum	Omentum	Infracolic Omentum	Metastasis	pre-Rx	S1	Primary Debulking	10x 3' GE	singlet, live, CD45+
SPECTRUM	SPECTRUM-OV-049_S1_CD45N_INFRACOLIC_OMENTUM	SPECTRUM-OV-049_S1_INFRACOLIC_OMENTUM	SHAH_H000036_T02_01_WT01	SPECTRUM-OV-049	hgsoc	Tumor	Non-Adnexa	Omentum	Omentum	Infracolic Omentum	Metastasis	pre-Rx	S1	Primary Debulking	10x 3' GE	singlet, live, CD45-
SPECTRUM	SPECTRUM-OV-050_S1_CD45N_LEFT_OVARY	SPECTRUM-OV-050_S1_LEFT_OVARY	SHAH_H000033_T10_01_WT01	SPECTRUM-OV-050	hgsoc	Tumor	Adnexa	Adnexa	Left Adnexa	Left Ovary	Primary	pre-Rx	S1	Primary Debulking	10x 3' GE	singlet, live, CD45-
SPECTRUM	SPECTRUM-OV-050_S1_CD45P_LEFT_OVARY	SPECTRUM-OV-050_S1_LEFT_OVARY	SHAH_H000033_T11_01_WT01	SPECTRUM-OV-050	hgsoc	Tumor	Adnexa	Adnexa	Left Adnexa	Left Ovary	Primary	pre-Rx	S1	Primary Debulking	10x 3' GE	singlet, live, CD45+
SPECTRUM	SPECTRUM-OV-050_S1_CD45N_RIGHT_OVARY	SPECTRUM-OV-050_S1_RIGHT_OVARY	SHAH_H000033_T08_01_WT01	SPECTRUM-OV-050	hgsoc	Tumor	Adnexa	Adnexa	Right Adnexa	Right Ovary	Primary	pre-Rx	S1	Primary Debulking	10x 3' GE	singlet, live, CD45-
SPECTRUM	SPECTRUM-OV-050_S1_CD45P_RIGHT_OVARY	SPECTRUM-OV-050_S1_RIGHT_OVARY	SHAH_H000033_T09_01_WT01	SPECTRUM-OV-050	hgsoc	Tumor	Adnexa	Adnexa	Right Adnexa	Right Ovary	Primary	pre-Rx	S1	Primary Debulking	10x 3' GE	singlet, live, CD45+
SPECTRUM	SPECTRUM-OV-050_S1_CD45P_ASCITES	SPECTRUM-OV-050_S1_ASCITES	SHAH_H000033_T14_01_WT01	SPECTRUM-OV-050	hgsoc	Tumor	Ascites	Ascites	Ascites	Ascites	Metastasis	pre-Rx	S1	Primary Debulking	10x 3' GE	singlet, live, CD45+
SPECTRUM	SPECTRUM-OV-050_S1_CD45N_INFRACOLIC_OMENTUM	SPECTRUM-OV-050_S1_INFRACOLIC_OMENTUM	SHAH_H000033_T12_01_WT01	SPECTRUM-OV-050	hgsoc	Tumor	Non-Adnexa	Omentum	Omentum	Infracolic Omentum	Metastasis	pre-Rx	S1	Primary Debulking	10x 3' GE	singlet, live, CD45-
SPECTRUM	SPECTRUM-OV-050_S1_CD45P_INFRACOLIC_OMENTUM	SPECTRUM-OV-050_S1_INFRACOLIC_OMENTUM	SHAH_H000033_T13_01_WT01	SPECTRUM-OV-050	hgsoc	Tumor	Non-Adnexa	Omentum	Omentum	Infracolic Omentum	Metastasis	pre-Rx	S1	Primary Debulking	10x 3' GE	singlet, live, CD45+
SPECTRUM	SPECTRUM-OV-051_S1_CD45P_LEFT_ADNEXA	SPECTRUM-OV-051_S1_LEFT_ADNEXA	SHAH_H000034_T03_01_WT01	SPECTRUM-OV-051	hgsoc	Tumor	Adnexa	Adnexa	Left Adnexa	Left Adnexa	Primary	pre-Rx	S1	Primary Debulking	10x 3' GE	singlet, live, CD45+
SPECTRUM	SPECTRUM-OV-051_S1_CD45N_LEFT_ADNEXA	SPECTRUM-OV-051_S1_LEFT_ADNEXA	SHAH_H000034_T04_01_WT01	SPECTRUM-OV-051	hgsoc	Tumor	Adnexa	Adnexa	Left Adnexa	Left Adnexa	Primary	pre-Rx	S1	Primary Debulking	10x 3' GE	singlet, live, CD45-
SPECTRUM	SPECTRUM-OV-051_S1_CD45P_ASCITES	SPECTRUM-OV-051_S1_ASCITES	SHAH_H000034_T02_01_WT01	SPECTRUM-OV-051	hgsoc	Tumor	Ascites	Ascites	Ascites	Ascites	Metastasis	pre-Rx	S1	Primary Debulking	10x 3' GE	singlet, live, CD45+
SPECTRUM	SPECTRUM-OV-051_S1_CD45N_BOWEL	SPECTRUM-OV-051_S1_BOWEL	SHAH_H000034_T01_01_WT01	SPECTRUM-OV-051	hgsoc	Tumor	Non-Adnexa	Bowel	Bowel	Bowel	Metastasis	pre-Rx	S1	Primary Debulking	10x 3' GE	singlet, live, CD45-
SPECTRUM	SPECTRUM-OV-051_S1_CD45N_INFRACOLIC_OMENTUM	SPECTRUM-OV-051_S1_INFRACOLIC_OMENTUM	SHAH_H000034_T05_01_WT01	SPECTRUM-OV-051	hgsoc	Tumor	Non-Adnexa	Omentum	Omentum	Infracolic Omentum	Metastasis	pre-Rx	S1	Primary Debulking	10x 3' GE	singlet, live, CD45-
SPECTRUM	SPECTRUM-OV-052_S1_CD45P_LEFT_ADNEXA	SPECTRUM-OV-052_S1_LEFT_ADNEXA	SHAH_H000035_T01_01_WT01	SPECTRUM-OV-052	hgsoc	Tumor	Adnexa	Adnexa	Left Adnexa	Left Adnexa	Primary	pre-Rx	S1	Laparoscopic Biopsy	10x 3' GE	singlet, live, CD45+
SPECTRUM	SPECTRUM-OV-052_S1_CD45N_LEFT_ADNEXA	SPECTRUM-OV-052_S1_LEFT_ADNEXA	SHAH_H000035_T02_01_WT01	SPECTRUM-OV-052	hgsoc	Tumor	Adnexa	Adnexa	Left Adnexa	Left Adnexa	Primary	pre-Rx	S1	Laparoscopic Biopsy	10x 3' GE	singlet, live, CD45-
SPECTRUM	SPECTRUM-OV-052_S1_CD45P_INFRACOLIC_OMENTUM	SPECTRUM-OV-052_S1_INFRACOLIC_OMENTUM	SHAH_H000035_T03_01_WT01	SPECTRUM-OV-052	hgsoc	Tumor	Non-Adnexa	Omentum	Omentum	Infracolic Omentum	Metastasis	pre-Rx	S1	Laparoscopic Biopsy	10x 3' GE	singlet, live, CD45+
SPECTRUM	SPECTRUM-OV-052_S1_CD45N_INFRACOLIC_OMENTUM	SPECTRUM-OV-052_S1_INFRACOLIC_OMENTUM	SHAH_H000035_T04_01_WT01	SPECTRUM-OV-052	hgsoc	Tumor	Non-Adnexa	Omentum	Omentum	Infracolic Omentum	Metastasis	pre-Rx	S1	Laparoscopic Biopsy	10x 3' GE	singlet, live, CD45-
SPECTRUM	SPECTRUM-OV-053_S1_CD45N_LEFT_OVARY	SPECTRUM-OV-053_S1_LEFT_OVARY	SHAH_H000037_T09_01_WT01	SPECTRUM-OV-053	hgsoc	Tumor	Adnexa	Adnexa	Left Adnexa	Left Ovary	Primary	pre-Rx	S1	Primary Debulking	10x 3' GE	singlet, live, CD45-
SPECTRUM	SPECTRUM-OV-053_S1_CD45P_LEFT_OVARY	SPECTRUM-OV-053_S1_LEFT_OVARY	SHAH_H000037_T10_01_WT01	SPECTRUM-OV-053	hgsoc	Tumor	Adnexa	Adnexa	Left Adnexa	Left Ovary	Primary	pre-Rx	S1	Primary Debulking	10x 3' GE	singlet, live, CD45+
SPECTRUM	SPECTRUM-OV-053_S1_CD45N_RIGHT_OVARY	SPECTRUM-OV-053_S1_RIGHT_OVARY	SHAH_H000037_T15_01_WT01	SPECTRUM-OV-053	hgsoc	Tumor	Adnexa	Adnexa	Right Adnexa	Right Ovary	Primary	pre-Rx	S1	Primary Debulking	10x 3' GE	singlet, live, CD45-
SPECTRUM	SPECTRUM-OV-053_S1_CD45P_RIGHT_OVARY	SPECTRUM-OV-053_S1_RIGHT_OVARY	SHAH_H000037_T16_01_WT01	SPECTRUM-OV-053	hgsoc	Tumor	Adnexa	Adnexa	Right Adnexa	Right Ovary	Primary	pre-Rx	S1	Primary Debulking	10x 3' GE	singlet, live, CD45+
SPECTRUM	SPECTRUM-OV-053_S1_CD45N_INFRACOLIC_OMENTUM	SPECTRUM-OV-053_S1_INFRACOLIC_OMENTUM	SHAH_H000037_T13_01_WT01	SPECTRUM-OV-053	hgsoc	Tumor	Non-Adnexa	Omentum	Omentum	Infracolic Omentum	Metastasis	pre-Rx	S1	Primary Debulking	10x 3' GE	singlet, live, CD45-
SPECTRUM	SPECTRUM-OV-053_S1_CD45P_INFRACOLIC_OMENTUM	SPECTRUM-OV-053_S1_INFRACOLIC_OMENTUM	SHAH_H000037_T14_01_WT01	SPECTRUM-OV-053	hgsoc	Tumor	Non-Adnexa	Omentum	Omentum	Infracolic Omentum	Metastasis	pre-Rx	S1	Primary Debulking	10x 3' GE	singlet, live, CD45+
SPECTRUM	SPECTRUM-OV-053_S1_CD45N_RIGHT_DIAPHRAGM	SPECTRUM-OV-053_S1_RIGHT_DIAPHRAGM	SHAH_H000037_T11_01_WT01	SPECTRUM-OV-053	hgsoc	Tumor	Non-Adnexa	Upper Quadrant	Right Upper Quadrant	Right Diaphragm	Metastasis	pre-Rx	S1	Primary Debulking	10x 3' GE	singlet, live, CD45-
SPECTRUM	SPECTRUM-OV-053_S1_CD45P_RIGHT_DIAPHRAGM	SPECTRUM-OV-053_S1_RIGHT_DIAPHRAGM	SHAH_H000037_T12_01_WT01	SPECTRUM-OV-053	hgsoc	Tumor	Non-Adnexa	Upper Quadrant	Right Upper Quadrant	Right Diaphragm	Metastasis	pre-Rx	S1	Primary Debulking	10x 3' GE	singlet, live, CD45+
SPECTRUM	SPECTRUM-OV-054_S1_CD45P_RIGHT_OVARY	SPECTRUM-OV-054_S1_RIGHT_OVARY	SHAH_H000038_T02_01_WT01	SPECTRUM-OV-054	hgsoc	Tumor	Adnexa	Adnexa	Right Adnexa	Right Ovary	Primary	pre-Rx	S1	Primary Debulking	10x 3' GE	singlet, live, CD45+
SPECTRUM	SPECTRUM-OV-054_S1_CD45P_ASCITES	SPECTRUM-OV-054_S1_ASCITES	SHAH_H000038_T01_01_WT01	SPECTRUM-OV-054	hgsoc	Tumor	Ascites	Ascites	Ascites	Ascites	Metastasis	pre-Rx	S1	Primary Debulking	10x 3' GE	singlet, live, CD45+
SPECTRUM	SPECTRUM-OV-054_S1_CD45P_INFRACOLIC_OMENTUM	SPECTRUM-OV-054_S1_INFRACOLIC_OMENTUM	SHAH_H000038_T03_01_WT01	SPECTRUM-OV-054	hgsoc	Tumor	Non-Adnexa	Omentum	Omentum	Infracolic Omentum	Metastasis	pre-Rx	S1	Primary Debulking	10x 3' GE	singlet, live, CD45+
SPECTRUM	SPECTRUM-OV-054_S1_CD45N_INFRACOLIC_OMENTUM	SPECTRUM-OV-054_S1_INFRACOLIC_OMENTUM	SHAH_H000038_T04_01_WT01	SPECTRUM-OV-054	hgsoc	Tumor	Non-Adnexa	Omentum	Omentum	Infracolic Omentum	Metastasis	pre-Rx	S1	Primary Debulking	10x 3' GE	singlet, live, CD45-
SPECTRUM	SPECTRUM-OV-065_S1_CD45N_RIGHT_FALLOPIAN_TUBE	SPECTRUM-OV-065_S1_RIGHT_FALLOPIAN_TUBE	SHAH_H000041_T05_01_WT01	SPECTRUM-OV-065	hgsoc	Tumor	Adnexa	Adnexa	Right Adnexa	Right Fallopian Tube	Primary	pre-Rx	S1	Primary Debulking	10x 3' GE	singlet, live, CD45-
SPECTRUM	SPECTRUM-OV-065_S1_CD45N_RIGHT_OVARY	SPECTRUM-OV-065_S1_RIGHT_OVARY	SHAH_H000041_T04_01_WT01	SPECTRUM-OV-065	hgsoc	Tumor	Adnexa	Adnexa	Right Adnexa	Right Ovary	Primary	pre-Rx	S1	Primary Debulking	10x 3' GE	singlet, live, CD45-
SPECTRUM	SPECTRUM-OV-065_S1_CD45P_RIGHT_OVARY	SPECTRUM-OV-065_S1_RIGHT_OVARY	SHAH_H000041_T03_01_WT01	SPECTRUM-OV-065	hgsoc	Tumor	Adnexa	Adnexa	Right Adnexa	Right Ovary	Primary	pre-Rx	S1	Primary Debulking	10x 3' GE	singlet, live, CD45+
SPECTRUM	SPECTRUM-OV-065_S1_CD45N_ASCITES	SPECTRUM-OV-065_S1_ASCITES	SHAH_H000041_T07_01_WT01	SPECTRUM-OV-065	hgsoc	Tumor	Ascites	Ascites	Ascites	Ascites	Metastasis	pre-Rx	S1	Primary Debulking	10x 3' GE	singlet, live, CD45-
SPECTRUM	SPECTRUM-OV-065_S1_CD45P_ASCITES	SPECTRUM-OV-065_S1_ASCITES	SHAH_H000041_T06_01_WT01	SPECTRUM-OV-065	hgsoc	Tumor	Ascites	Ascites	Ascites	Ascites	Metastasis	pre-Rx	S1	Primary Debulking	10x 3' GE	singlet, live, CD45+
SPECTRUM	SPECTRUM-OV-065_S1_CD45N_INFRACOLIC_OMENTUM	SPECTRUM-OV-065_S1_INFRACOLIC_OMENTUM	SHAH_H000041_T02_01_WT01	SPECTRUM-OV-065	hgsoc	Tumor	Non-Adnexa	Omentum	Omentum	Infracolic Omentum	Metastasis	pre-Rx	S1	Primary Debulking	10x 3' GE	singlet, live, CD45-
SPECTRUM	SPECTRUM-OV-065_S1_CD45P_INFRACOLIC_OMENTUM	SPECTRUM-OV-065_S1_INFRACOLIC_OMENTUM	SHAH_H000041_T01_01_WT01	SPECTRUM-OV-065	hgsoc	Tumor	Non-Adnexa	Omentum	Omentum	Infracolic Omentum	Metastasis	pre-Rx	S1	Primary Debulking	10x 3' GE	singlet, live, CD45+
SPECTRUM	SPECTRUM-OV-067_S1_CD45P_RIGHT_OVARY_AND_TUBE	SPECTRUM-OV-067_S1_RIGHT_OVARY_AND_TUBE	SHAH_H000149_T01_01_WT01	SPECTRUM-OV-067	hgsoc	Tumor	Adnexa	Adnexa	Right Adnexa	Right Ovary and Tube	Primary	pre-Rx	S1	Primary Debulking	10x 3' GE	singlet, live, CD45+
SPECTRUM	SPECTRUM-OV-067_S1_CD45N_LARGE_BOWEL	SPECTRUM-OV-067_S1_LARGE_BOWEL	SHAH_H000149_T03_01_WT01	SPECTRUM-OV-067	hgsoc	Tumor	Non-Adnexa	Bowel	Bowel	Large Bowel	Metastasis	pre-Rx	S1	Primary Debulking	10x 3' GE	singlet, live, CD45-
SPECTRUM	SPECTRUM-OV-067_S1_CD45N_INFRACOLIC_OMENTUM	SPECTRUM-OV-067_S1_INFRACOLIC_OMENTUM	SHAH_H000149_T02_01_WT01	SPECTRUM-OV-067	hgsoc	Tumor	Non-Adnexa	Omentum	Omentum	Infracolic Omentum	Metastasis	pre-Rx	S1	Primary Debulking	10x 3' GE	singlet, live, CD45-
SPECTRUM	SPECTRUM-OV-068_S1_CD45P_ASCITES	SPECTRUM-OV-068_S1_ASCITES	SHAH_H000180_T01_01_WT02	SPECTRUM-OV-068	hgsoc	Tumor	Ascites	Ascites	Ascites	Ascites	Metastasis	pre-Rx	S1	Primary Debulking	10x 3' GE	singlet, live, CD45+
SPECTRUM	SPECTRUM-OV-068_S1_CD45P_LARGE_BOWEL	SPECTRUM-OV-068_S1_LARGE_BOWEL	SHAH_H000180_T04_01_WT02	SPECTRUM-OV-068	hgsoc	Tumor	Non-Adnexa	Bowel	Bowel	Large Bowel	Metastasis	pre-Rx	S1	Primary Debulking	10x 3' GE	singlet, live, CD45+
SPECTRUM	SPECTRUM-OV-068_S1_CD45N_LARGE_BOWEL	SPECTRUM-OV-068_S1_LARGE_BOWEL	SHAH_H000180_T05_01_WT02	SPECTRUM-OV-068	hgsoc	Tumor	Non-Adnexa	Bowel	Bowel	Large Bowel	Metastasis	pre-Rx	S1	Primary Debulking	10x 3' GE	singlet, live, CD45-
SPECTRUM	SPECTRUM-OV-068_S1_CD45P_INFRACOLIC_OMENTUM	SPECTRUM-OV-068_S1_INFRACOLIC_OMENTUM	SHAH_H000180_T02_01_WT02	SPECTRUM-OV-068	hgsoc	Tumor	Non-Adnexa	Omentum	Omentum	Infracolic Omentum	Metastasis	pre-Rx	S1	Primary Debulking	10x 3' GE	singlet, live, CD45+
SPECTRUM	SPECTRUM-OV-068_S1_CD45N_INFRACOLIC_OMENTUM	SPECTRUM-OV-068_S1_INFRACOLIC_OMENTUM	SHAH_H000180_T03_01_WT02	SPECTRUM-OV-068	hgsoc	Tumor	Non-Adnexa	Omentum	Omentum	Infracolic Omentum	Metastasis	pre-Rx	S1	Primary Debulking	10x 3' GE	singlet, live, CD45-
SPECTRUM	SPECTRUM-OV-070_S1_CD45P_ASCITES	SPECTRUM-OV-070_S1_ASCITES	SHAH_H000181_T01_01_WT01	SPECTRUM-OV-070	hgsoc	Tumor	Ascites	Ascites	Ascites	Ascites	Metastasis	pre-Rx	S1	Laparoscopic Biopsy	10x 3' GE	singlet, live, CD45+
SPECTRUM	SPECTRUM-OV-070_S1_CD45P_INFRACOLIC_OMENTUM	SPECTRUM-OV-070_S1_INFRACOLIC_OMENTUM	SHAH_H000181_T02_01_WT01	SPECTRUM-OV-070	hgsoc	Tumor	Non-Adnexa	Omentum	Omentum	Infracolic Omentum	Metastasis	pre-Rx	S1	Laparoscopic Biopsy	10x 3' GE	singlet, live, CD45+
SPECTRUM	SPECTRUM-OV-070_S1_CD45N_INFRACOLIC_OMENTUM	SPECTRUM-OV-070_S1_INFRACOLIC_OMENTUM	SHAH_H000181_T03_01_WT01	SPECTRUM-OV-070	hgsoc	Tumor	Non-Adnexa	Omentum	Omentum	Infracolic Omentum	Metastasis	pre-Rx	S1	Laparoscopic Biopsy	10x 3' GE	singlet, live, CD45-
SPECTRUM	SPECTRUM-OV-070_S1_CD45P_HEPATIC_SURFACE	SPECTRUM-OV-070_S1_HEPATIC_SURFACE	SHAH_H000181_T06_01_WT01	SPECTRUM-OV-070	hgsoc	Tumor	Non-Adnexa	Other	Other	Hepatic Surface	Metastasis	pre-Rx	S1	Laparoscopic Biopsy	10x 3' GE	singlet, live, CD45+
SPECTRUM	SPECTRUM-OV-070_S1_CD45N_HEPATIC_SURFACE	SPECTRUM-OV-070_S1_HEPATIC_SURFACE	SHAH_H000181_T07_01_WT01	SPECTRUM-OV-070	hgsoc	Tumor	Non-Adnexa	Other	Other	Hepatic Surface	Metastasis	pre-Rx	S1	Laparoscopic Biopsy	10x 3' GE	singlet, live, CD45-
SPECTRUM	SPECTRUM-OV-070_S1_CD45P_PELVIS	SPECTRUM-OV-070_S1_PELVIS	SHAH_H000181_T04_01_WT01	SPECTRUM-OV-070	hgsoc	Tumor	Non-Adnexa	Peritoneum	Peritoneum	Pelvis	Metastasis	pre-Rx	S1	Laparoscopic Biopsy	10x 3' GE	singlet, live, CD45+
SPECTRUM	SPECTRUM-OV-070_S1_CD45N_PELVIS	SPECTRUM-OV-070_S1_PELVIS	SHAH_H000181_T05_01_WT01	SPECTRUM-OV-070	hgsoc	Tumor	Non-Adnexa	Peritoneum	Peritoneum	Pelvis	Metastasis	pre-Rx	S1	Laparoscopic Biopsy	10x 3' GE	singlet, live, CD45-
SPECTRUM	SPECTRUM-OV-071_S1_CD45P_LEFT_OVARY	SPECTRUM-OV-071_S1_LEFT_OVARY	SHAH_H000182_T05_01_WT01	SPECTRUM-OV-071	hgsoc	Tumor	Adnexa	Adnexa	Left Adnexa	Left Ovary	Primary	pre-Rx	S1	Laparoscopic Biopsy	10x 3' GE	singlet, live, CD45+
SPECTRUM	SPECTRUM-OV-071_S1_CD45N_LEFT_OVARY	SPECTRUM-OV-071_S1_LEFT_OVARY	SHAH_H000182_T06_01_WT01	SPECTRUM-OV-071	hgsoc	Tumor	Adnexa	Adnexa	Left Adnexa	Left Ovary	Primary	pre-Rx	S1	Laparoscopic Biopsy	10x 3' GE	singlet, live, CD45-
SPECTRUM	SPECTRUM-OV-071_S1_CD45P_RIGHT_OVARY	SPECTRUM-OV-071_S1_RIGHT_OVARY	SHAH_H000182_T03_01_WT01	SPECTRUM-OV-071	hgsoc	Tumor	Adnexa	Adnexa	Right Adnexa	Right Ovary	Primary	pre-Rx	S1	Laparoscopic Biopsy	10x 3' GE	singlet, live, CD45+
SPECTRUM	SPECTRUM-OV-071_S1_CD45N_RIGHT_OVARY	SPECTRUM-OV-071_S1_RIGHT_OVARY	SHAH_H000182_T04_01_WT01	SPECTRUM-OV-071	hgsoc	Tumor	Adnexa	Adnexa	Right Adnexa	Right Ovary	Primary	pre-Rx	S1	Laparoscopic Biopsy	10x 3' GE	singlet, live, CD45-
SPECTRUM	SPECTRUM-OV-071_S1_CD45P_ASCITES	SPECTRUM-OV-071_S1_ASCITES	SHAH_H000182_T01_01_WT01	SPECTRUM-OV-071	hgsoc	Tumor	Ascites	Ascites	Ascites	Ascites	Metastasis	pre-Rx	S1	Laparoscopic Biopsy	10x 3' GE	singlet, live, CD45+
SPECTRUM	SPECTRUM-OV-071_S1_CD45N_ASCITES	SPECTRUM-OV-071_S1_ASCITES	SHAH_H000182_T02_01_WT01	SPECTRUM-OV-071	hgsoc	Tumor	Ascites	Ascites	Ascites	Ascites	Metastasis	pre-Rx	S1	Laparoscopic Biopsy	10x 3' GE	singlet, live, CD45-
SPECTRUM	SPECTRUM-OV-071_S1_CD45P_PELVIC_PERITONEAL_TUMOUR	SPECTRUM-OV-071_S1_PELVIC_PERITONEAL_TUMOUR	SHAH_H000182_T07_01_WT01	SPECTRUM-OV-071	hgsoc	Tumor	Non-Adnexa	Peritoneum	Peritoneum	Pelvic Peritoneum	Metastasis	pre-Rx	S1	Laparoscopic Biopsy	10x 3' GE	singlet, live, CD45+
SPECTRUM	SPECTRUM-OV-071_S1_CD45N_PELVIC_PERITONEAL_TUMOUR	SPECTRUM-OV-071_S1_PELVIC_PERITONEAL_TUMOUR	SHAH_H000182_T08_01_WT01	SPECTRUM-OV-071	hgsoc	Tumor	Non-Adnexa	Peritoneum	Peritoneum	Pelvic Peritoneum	Metastasis	pre-Rx	S1	Laparoscopic Biopsy	10x 3' GE	singlet, live, CD45-
SPECTRUM	SPECTRUM-OV-075_S1_CD45P_LEFT_FALLOPIAN_TUBE	SPECTRUM-OV-075_S1_LEFT_FALLOPIAN_TUBE	SHAH_H000213_T05_01_WT01	SPECTRUM-OV-075	hgsoc	Tumor	Adnexa	Adnexa	Left Adnexa	Left Fallopian Tube	Primary	pre-Rx	S1	Laparoscopic Biopsy	10x 3' GE	singlet, live, CD45+
SPECTRUM	SPECTRUM-OV-075_S1_CD45N_LEFT_FALLOPIAN_TUBE	SPECTRUM-OV-075_S1_LEFT_FALLOPIAN_TUBE	SHAH_H000213_T06_01_WT01	SPECTRUM-OV-075	hgsoc	Tumor	Adnexa	Adnexa	Left Adnexa	Left Fallopian Tube	Primary	pre-Rx	S1	Laparoscopic Biopsy	10x 3' GE	singlet, live, CD45-
SPECTRUM	SPECTRUM-OV-075_S1_CD45P_RIGHT_ADNEXA	SPECTRUM-OV-075_S1_RIGHT_ADNEXA	SHAH_H000213_T03_01_WT01	SPECTRUM-OV-075	hgsoc	Tumor	Adnexa	Adnexa	Right Adnexa	Right Adnexa	Primary	pre-Rx	S1	Laparoscopic Biopsy	10x 3' GE	singlet, live, CD45+
SPECTRUM	SPECTRUM-OV-075_S1_CD45N_RIGHT_ADNEXA	SPECTRUM-OV-075_S1_RIGHT_ADNEXA	SHAH_H000213_T04_01_WT01	SPECTRUM-OV-075	hgsoc	Tumor	Adnexa	Adnexa	Right Adnexa	Right Adnexa	Primary	pre-Rx	S1	Laparoscopic Biopsy	10x 3' GE	singlet, live, CD45-
SPECTRUM	SPECTRUM-OV-075_S1_CD45P_ASCITES	SPECTRUM-OV-075_S1_ASCITES	SHAH_H000213_T01_01_WT01	SPECTRUM-OV-075	hgsoc	Tumor	Ascites	Ascites	Ascites	Ascites	Metastasis	pre-Rx	S1	Laparoscopic Biopsy	10x 3' GE	singlet, live, CD45+
SPECTRUM	SPECTRUM-OV-075_S1_CD45N_ASCITES	SPECTRUM-OV-075_S1_ASCITES	SHAH_H000213_T02_01_WT01	SPECTRUM-OV-075	hgsoc	Tumor	Ascites	Ascites	Ascites	Ascites	Metastasis	pre-Rx	S1	Laparoscopic Biopsy	10x 3' GE	singlet, live, CD45-
SPECTRUM	SPECTRUM-OV-075_S1_CD45P_INFRACOLIC_OMENTUM	SPECTRUM-OV-075_S1_INFRACOLIC_OMENTUM	SHAH_H000213_T07_01_WT01	SPECTRUM-OV-075	hgsoc	Tumor	Non-Adnexa	Omentum	Omentum	Infracolic Omentum	Metastasis	pre-Rx	S1	Laparoscopic Biopsy	10x 3' GE	singlet, live, CD45+
SPECTRUM	SPECTRUM-OV-075_S1_CD45N_INFRACOLIC_OMENTUM	SPECTRUM-OV-075_S1_INFRACOLIC_OMENTUM	SHAH_H000213_T08_01_WT01	SPECTRUM-OV-075	hgsoc	Tumor	Non-Adnexa	Omentum	Omentum	Infracolic Omentum	Metastasis	pre-Rx	S1	Laparoscopic Biopsy	10x 3' GE	singlet, live, CD45-
SPECTRUM	SPECTRUM-OV-077_S1_CD45P_LEFT_OVARY	SPECTRUM-OV-077_S1_LEFT_OVARY	SHAH_H000214_T07_01_WT01	SPECTRUM-OV-077	hgsoc	Tumor	Adnexa	Adnexa	Left Adnexa	Left Ovary	Primary	pre-Rx	S1	Primary Debulking	10x 3' GE	singlet, live, CD45+
SPECTRUM	SPECTRUM-OV-077_S1_CD45N_LEFT_OVARY	SPECTRUM-OV-077_S1_LEFT_OVARY	SHAH_H000214_T08_01_WT01	SPECTRUM-OV-077	hgsoc	Tumor	Adnexa	Adnexa	Left Adnexa	Left Ovary	Primary	pre-Rx	S1	Primary Debulking	10x 3' GE	singlet, live, CD45-
SPECTRUM	SPECTRUM-OV-077_S1_CD45P_ASCITES	SPECTRUM-OV-077_S1_ASCITES	SHAH_H000214_T01_01_WT01	SPECTRUM-OV-077	hgsoc	Tumor	Ascites	Ascites	Ascites	Ascites	Metastasis	pre-Rx	S1	Primary Debulking	10x 3' GE	singlet, live, CD45+
SPECTRUM	SPECTRUM-OV-077_S1_CD45N_ASCITES	SPECTRUM-OV-077_S1_ASCITES	SHAH_H000214_T02_01_WT01	SPECTRUM-OV-077	hgsoc	Tumor	Ascites	Ascites	Ascites	Ascites	Metastasis	pre-Rx	S1	Primary Debulking	10x 3' GE	singlet, live, CD45-
SPECTRUM	SPECTRUM-OV-077_S1_CD45P_CECUM	SPECTRUM-OV-077_S1_CECUM	SHAH_H000214_T05_01_WT01	SPECTRUM-OV-077	hgsoc	Tumor	Non-Adnexa	Bowel	Bowel	Cecum	Metastasis	pre-Rx	S1	Primary Debulking	10x 3' GE	singlet, live, CD45+
SPECTRUM	SPECTRUM-OV-077_S1_CD45N_CECUM	SPECTRUM-OV-077_S1_CECUM	SHAH_H000214_T06_01_WT01	SPECTRUM-OV-077	hgsoc	Tumor	Non-Adnexa	Bowel	Bowel	Cecum	Metastasis	pre-Rx	S1	Primary Debulking	10x 3' GE	singlet, live, CD45-
SPECTRUM	SPECTRUM-OV-077_S1_CD45P_INFRACOLIC_OMENTUM	SPECTRUM-OV-077_S1_INFRACOLIC_OMENTUM	SHAH_H000214_T03_01_WT01	SPECTRUM-OV-077	hgsoc	Tumor	Non-Adnexa	Omentum	Omentum	Infracolic Omentum	Metastasis	pre-Rx	S1	Primary Debulking	10x 3' GE	singlet, live, CD45+
SPECTRUM	SPECTRUM-OV-077_S1_CD45N_INFRACOLIC_OMENTUM	SPECTRUM-OV-077_S1_INFRACOLIC_OMENTUM	SHAH_H000214_T04_01_WT01	SPECTRUM-OV-077	hgsoc	Tumor	Non-Adnexa	Omentum	Omentum	Infracolic Omentum	Metastasis	pre-Rx	S1	Primary Debulking	10x 3' GE	singlet, live, CD45-
SPECTRUM	SPECTRUM-OV-080_S1_CD45P_LEFT_ADNEXA	SPECTRUM-OV-080_S1_LEFT_ADNEXA	SHAH_H000338_T01_01_WT01	SPECTRUM-OV-080	hgsoc	Tumor	Adnexa	Adnexa	Left Adnexa	Left Adnexa	Primary	pre-Rx	S1	Laparoscopic Biopsy	10x 3' GE	singlet, live, CD45+
SPECTRUM	SPECTRUM-OV-080_S1_CD45N_LEFT_ADNEXA	SPECTRUM-OV-080_S1_LEFT_ADNEXA	SHAH_H000338_T01_02_WT01	SPECTRUM-OV-080	hgsoc	Tumor	Adnexa	Adnexa	Left Adnexa	Left Adnexa	Primary	pre-Rx	S1	Laparoscopic Biopsy	10x 3' GE	singlet, live, CD45-
SPECTRUM	SPECTRUM-OV-080_S1_CD45P_ASCITES	SPECTRUM-OV-080_S1_ASCITES	SHAH_H000338_T02_01_WT01	SPECTRUM-OV-080	hgsoc	Tumor	Ascites	Ascites	Ascites	Ascites	Metastasis	pre-Rx	S1	Laparoscopic Biopsy	10x 3' GE	singlet, live, CD45+
SPECTRUM	SPECTRUM-OV-080_S1_CD45N_ASCITES	SPECTRUM-OV-080_S1_ASCITES	SHAH_H000338_T02_02_WT01	SPECTRUM-OV-080	hgsoc	Tumor	Ascites	Ascites	Ascites	Ascites	Metastasis	pre-Rx	S1	Laparoscopic Biopsy	10x 3' GE	singlet, live, CD45-
SPECTRUM	SPECTRUM-OV-080_S1_CD45P_INFRACOLIC_OMENTUM	SPECTRUM-OV-080_S1_INFRACOLIC_OMENTUM	SHAH_H000338_T03_01_WT01	SPECTRUM-OV-080	hgsoc	Tumor	Non-Adnexa	Omentum	Omentum	Infracolic Omentum	Metastasis	pre-Rx	S1	Laparoscopic Biopsy	10x 3' GE	singlet, live, CD45+
SPECTRUM	SPECTRUM-OV-080_S1_CD45N_INFRACOLIC_OMENTUM	SPECTRUM-OV-080_S1_INFRACOLIC_OMENTUM	SHAH_H000338_T03_02_WT01	SPECTRUM-OV-080	hgsoc	Tumor	Non-Adnexa	Omentum	Omentum	Infracolic Omentum	Metastasis	pre-Rx	S1	Laparoscopic Biopsy	10x 3' GE	singlet, live, CD45-
SPECTRUM	SPECTRUM-OV-080_S1_CD45P_PELVIC_PERITONEUM	SPECTRUM-OV-080_S1_PELVIC_PERITONEUM	SHAH_H000338_T04_01_WT01	SPECTRUM-OV-080	hgsoc	Tumor	Non-Adnexa	Peritoneum	Peritoneum	Pelvic Peritoneum	Metastasis	pre-Rx	S1	Laparoscopic Biopsy	10x 3' GE	singlet, live, CD45+
SPECTRUM	SPECTRUM-OV-080_S1_CD45N_PELVIC_PERITONEUM	SPECTRUM-OV-080_S1_PELVIC_PERITONEUM	SHAH_H000338_T04_02_WT01	SPECTRUM-OV-080	hgsoc	Tumor	Non-Adnexa	Peritoneum	Peritoneum	Pelvic Peritoneum	Metastasis	pre-Rx	S1	Laparoscopic Biopsy	10x 3' GE	singlet, live, CD45-
SPECTRUM	SPECTRUM-OV-081_S1_CD45P_LEFT_ADNEXA	SPECTRUM-OV-081_S1_LEFT_ADNEXA	SHAH_H000340_T01_01_WT01	SPECTRUM-OV-081	hgsoc	Tumor	Adnexa	Adnexa	Left Adnexa	Left Adnexa	Primary	pre-Rx	S1	Primary Debulking	10x 3' GE	singlet, live, CD45+
SPECTRUM	SPECTRUM-OV-081_S1_CD45N_LEFT_ADNEXA	SPECTRUM-OV-081_S1_LEFT_ADNEXA	SHAH_H000340_T01_02_WT01	SPECTRUM-OV-081	hgsoc	Tumor	Adnexa	Adnexa	Left Adnexa	Left Adnexa	Primary	pre-Rx	S1	Primary Debulking	10x 3' GE	singlet, live, CD45-
SPECTRUM	SPECTRUM-OV-081_S1_CD45P_RIGHT_ADNEXA	SPECTRUM-OV-081_S1_RIGHT_ADNEXA	SHAH_H000340_T02_01_WT01	SPECTRUM-OV-081	hgsoc	Tumor	Adnexa	Adnexa	Right Adnexa	Right Adnexa	Primary	pre-Rx	S1	Primary Debulking	10x 3' GE	singlet, live, CD45+
SPECTRUM	SPECTRUM-OV-081_S1_CD45N_RIGHT_ADNEXA	SPECTRUM-OV-081_S1_RIGHT_ADNEXA	SHAH_H000340_T02_02_WT01	SPECTRUM-OV-081	hgsoc	Tumor	Adnexa	Adnexa	Right Adnexa	Right Adnexa	Primary	pre-Rx	S1	Primary Debulking	10x 3' GE	singlet, live, CD45-
SPECTRUM	SPECTRUM-OV-081_S1_CD45P_ASCITES	SPECTRUM-OV-081_S1_ASCITES	SHAH_H000340_T04_01_WT01	SPECTRUM-OV-081	hgsoc	Tumor	Ascites	Ascites	Ascites	Ascites	Metastasis	pre-Rx	S1	Primary Debulking	10x 3' GE	singlet, live, CD45+
SPECTRUM	SPECTRUM-OV-081_S1_CD45P_INFRACOLIC_OMENTUM	SPECTRUM-OV-081_S1_INFRACOLIC_OMENTUM	SHAH_H000340_T03_01_WT01	SPECTRUM-OV-081	hgsoc	Tumor	Non-Adnexa	Omentum	Omentum	Infracolic Omentum	Metastasis	pre-Rx	S1	Primary Debulking	10x 3' GE	singlet, live, CD45+
SPECTRUM	SPECTRUM-OV-081_S1_CD45N_INFRACOLIC_OMENTUM	SPECTRUM-OV-081_S1_INFRACOLIC_OMENTUM	SHAH_H000340_T03_02_WT01	SPECTRUM-OV-081	hgsoc	Tumor	Non-Adnexa	Omentum	Omentum	Infracolic Omentum	Metastasis	pre-Rx	S1	Primary Debulking	10x 3' GE	singlet, live, CD45-
SPECTRUM	SPECTRUM-OV-082_S1_CD45P_LEFT_ADNEXA	SPECTRUM-OV-082_S1_LEFT_ADNEXA	SHAH_H000339_T01_01_WT01	SPECTRUM-OV-082	hgsoc	Tumor	Adnexa	Adnexa	Left Adnexa	Left Adnexa	Primary	pre-Rx	S1	Primary Debulking	10x 3' GE	singlet, live, CD45+
SPECTRUM	SPECTRUM-OV-082_S1_CD45N_LEFT_ADNEXA	SPECTRUM-OV-082_S1_LEFT_ADNEXA	SHAH_H000339_T01_02_WT01	SPECTRUM-OV-082	hgsoc	Tumor	Adnexa	Adnexa	Left Adnexa	Left Adnexa	Primary	pre-Rx	S1	Primary Debulking	10x 3' GE	singlet, live, CD45-
SPECTRUM	SPECTRUM-OV-082_S1_CD45P_RIGHT_ADNEXA	SPECTRUM-OV-082_S1_RIGHT_ADNEXA	SHAH_H000339_T02_01_WT01	SPECTRUM-OV-082	hgsoc	Tumor	Adnexa	Adnexa	Right Adnexa	Right Adnexa	Primary	pre-Rx	S1	Primary Debulking	10x 3' GE	singlet, live, CD45+
SPECTRUM	SPECTRUM-OV-082_S1_CD45N_RIGHT_ADNEXA	SPECTRUM-OV-082_S1_RIGHT_ADNEXA	SHAH_H000339_T02_02_WT01	SPECTRUM-OV-082	hgsoc	Tumor	Adnexa	Adnexa	Right Adnexa	Right Adnexa	Primary	pre-Rx	S1	Primary Debulking	10x 3' GE	singlet, live, CD45-
SPECTRUM	SPECTRUM-OV-082_S1_CD45P_BOWEL	SPECTRUM-OV-082_S1_BOWEL	SHAH_H000339_T04_01_WT01	SPECTRUM-OV-082	hgsoc	Tumor	Non-Adnexa	Bowel	Bowel	Bowel	Metastasis	pre-Rx	S1	Primary Debulking	10x 3' GE	singlet, live, CD45+
SPECTRUM	SPECTRUM-OV-082_S1_CD45N_BOWEL	SPECTRUM-OV-082_S1_BOWEL	SHAH_H000339_T04_02_WT01	SPECTRUM-OV-082	hgsoc	Tumor	Non-Adnexa	Bowel	Bowel	Bowel	Metastasis	pre-Rx	S1	Primary Debulking	10x 3' GE	singlet, live, CD45-
SPECTRUM	SPECTRUM-OV-082_S1_CD45P_INFRACOLIC_OMENTUM	SPECTRUM-OV-082_S1_INFRACOLIC_OMENTUM	SHAH_H000339_T03_01_WT01	SPECTRUM-OV-082	hgsoc	Tumor	Non-Adnexa	Omentum	Omentum	Infracolic Omentum	Metastasis	pre-Rx	S1	Primary Debulking	10x 3' GE	singlet, live, CD45+
SPECTRUM	SPECTRUM-OV-082_S1_CD45N_INFRACOLIC_OMENTUM	SPECTRUM-OV-082_S1_INFRACOLIC_OMENTUM	SHAH_H000339_T03_02_WT01	SPECTRUM-OV-082	hgsoc	Tumor	Non-Adnexa	Omentum	Omentum	Infracolic Omentum	Metastasis	pre-Rx	S1	Primary Debulking	10x 3' GE	singlet, live, CD45-
SPECTRUM	SPECTRUM-OV-083_S1_CD45P_LEFT_ADNEXA	SPECTRUM-OV-083_S1_LEFT_ADNEXA	SHAH_H000342_T01_01_WT01	SPECTRUM-OV-083	hgsoc	Tumor	Adnexa	Adnexa	Left Adnexa	Left Adnexa	Primary	pre-Rx	S1	Primary Debulking	10x 3' GE	singlet, live, CD45+
SPECTRUM	SPECTRUM-OV-083_S1_CD45N_LEFT_ADNEXA	SPECTRUM-OV-083_S1_LEFT_ADNEXA	SHAH_H000342_T01_02_WT01	SPECTRUM-OV-083	hgsoc	Tumor	Adnexa	Adnexa	Left Adnexa	Left Adnexa	Primary	pre-Rx	S1	Primary Debulking	10x 3' GE	singlet, live, CD45-
SPECTRUM	SPECTRUM-OV-083_S1_CD45N_RIGHT_ADNEXA	SPECTRUM-OV-083_S1_RIGHT_ADNEXA	SHAH_H000342_T02_01_WT01	SPECTRUM-OV-083	hgsoc	Tumor	Adnexa	Adnexa	Right Adnexa	Right Adnexa	Primary	pre-Rx	S1	Primary Debulking	10x 3' GE	singlet, live, CD45-
SPECTRUM	SPECTRUM-OV-083_S1_CD45P_ASCITES	SPECTRUM-OV-083_S1_ASCITES	SHAH_H000342_T03_01_WT01	SPECTRUM-OV-083	hgsoc	Tumor	Ascites	Ascites	Ascites	Ascites	Metastasis	pre-Rx	S1	Primary Debulking	10x 3' GE	singlet, live, CD45+
SPECTRUM	SPECTRUM-OV-083_S1_CD45N_ASCITES	SPECTRUM-OV-083_S1_ASCITES	SHAH_H000342_T03_02_WT01	SPECTRUM-OV-083	hgsoc	Tumor	Ascites	Ascites	Ascites	Ascites	Metastasis	pre-Rx	S1	Primary Debulking	10x 3' GE	singlet, live, CD45-
SPECTRUM	SPECTRUM-OV-083_S1_CD45P_INFRACOLIC_OMENTUM	SPECTRUM-OV-083_S1_INFRACOLIC_OMENTUM	SHAH_H000342_T04_01_WT01	SPECTRUM-OV-083	hgsoc	Tumor	Non-Adnexa	Omentum	Omentum	Infracolic Omentum	Metastasis	pre-Rx	S1	Primary Debulking	10x 3' GE	singlet, live, CD45+
SPECTRUM	SPECTRUM-OV-083_S1_CD45N_INFRACOLIC_OMENTUM	SPECTRUM-OV-083_S1_INFRACOLIC_OMENTUM	SHAH_H000342_T04_02_WT01	SPECTRUM-OV-083	hgsoc	Tumor	Non-Adnexa	Omentum	Omentum	Infracolic Omentum	Metastasis	pre-Rx	S1	Primary Debulking	10x 3' GE	singlet, live, CD45-
SPECTRUM	SPECTRUM-OV-090_S1_CD45P_BOWEL	SPECTRUM-OV-090_S1_BOWEL	SHAH_H000408_T01_01_WT01	SPECTRUM-OV-090	hgsoc	Tumor	Non-Adnexa	Bowel	Bowel	Bowel	Metastasis	pre-Rx	S1	Primary Debulking	10x 3' GE	singlet, live, CD45+
SPECTRUM	SPECTRUM-OV-090_S1_CD45N_BOWEL	SPECTRUM-OV-090_S1_BOWEL	SHAH_H000408_T01_02_WT01	SPECTRUM-OV-090	hgsoc	Tumor	Non-Adnexa	Bowel	Bowel	Bowel	Metastasis	pre-Rx	S1	Primary Debulking	10x 3' GE	singlet, live, CD45-
SPECTRUM	SPECTRUM-OV-090_S1_CD45P_INFRACOLIC_OMENTUM	SPECTRUM-OV-090_S1_INFRACOLIC_OMENTUM	SHAH_H000408_T02_01_WT01	SPECTRUM-OV-090	hgsoc	Tumor	Non-Adnexa	Omentum	Omentum	Infracolic Omentum	Metastasis	pre-Rx	S1	Primary Debulking	10x 3' GE	singlet, live, CD45+
SPECTRUM	SPECTRUM-OV-090_S1_CD45N_INFRACOLIC_OMENTUM	SPECTRUM-OV-090_S1_INFRACOLIC_OMENTUM	SHAH_H000408_T02_02_WT01	SPECTRUM-OV-090	hgsoc	Tumor	Non-Adnexa	Omentum	Omentum	Infracolic Omentum	Metastasis	pre-Rx	S1	Primary Debulking	10x 3' GE	singlet, live, CD45-
SPECTRUM	SPECTRUM-OV-105_S1_CD45P_ASCITES	SPECTRUM-OV-105_S1_ASCITES	SHAH_H000705_T01_01_WT01	SPECTRUM-OV-105	hgsoc	Tumor	Ascites	Ascites	Ascites	Ascites	Metastasis	pre-Rx	S1	Primary Debulking	10x 3' GE	singlet, live, CD45+
SPECTRUM	SPECTRUM-OV-105_S1_CD45N_ASCITES	SPECTRUM-OV-105_S1_ASCITES	SHAH_H000705_T01_02_WT01	SPECTRUM-OV-105	hgsoc	Tumor	Ascites	Ascites	Ascites	Ascites	Metastasis	pre-Rx	S1	Primary Debulking	10x 3' GE	singlet, live, CD45-
SPECTRUM	SPECTRUM-OV-105_S1_CD45P_INFRACOLIC_OMENTUM	SPECTRUM-OV-105_S1_INFRACOLIC_OMENTUM	SHAH_H000705_T02_01_WT01	SPECTRUM-OV-105	hgsoc	Tumor	Non-Adnexa	Omentum	Omentum	Infracolic Omentum	Metastasis	pre-Rx	S1	Primary Debulking	10x 3' GE	singlet, live, CD45+
SPECTRUM	SPECTRUM-OV-105_S1_CD45N_INFRACOLIC_OMENTUM	SPECTRUM-OV-105_S1_INFRACOLIC_OMENTUM	SHAH_H000705_T02_02_WT01	SPECTRUM-OV-105	hgsoc	Tumor	Non-Adnexa	Omentum	Omentum	Infracolic Omentum	Metastasis	pre-Rx	S1	Primary Debulking	10x 3' GE	singlet, live, CD45-
SPECTRUM	SPECTRUM-OV-105_S1_CD45P_BLADDER	SPECTRUM-OV-105_S1_BLADDER	SHAH_H000705_T04_01_WT01	SPECTRUM-OV-105	hgsoc	Tumor	Non-Adnexa	Other	Other	Bladder	Metastasis	pre-Rx	S1	Primary Debulking	10x 3' GE	singlet, live, CD45+
SPECTRUM	SPECTRUM-OV-105_S1_CD45N_BLADDER	SPECTRUM-OV-105_S1_BLADDER	SHAH_H000705_T04_02_WT01	SPECTRUM-OV-105	hgsoc	Tumor	Non-Adnexa	Other	Other	Bladder	Metastasis	pre-Rx	S1	Primary Debulking	10x 3' GE	singlet, live, CD45-
SPECTRUM	SPECTRUM-OV-105_S1_CD45P_RIGHT_UPPER_QUADRANT	SPECTRUM-OV-105_S1_RIGHT_UPPER_QUADRANT	SHAH_H000705_T03_01_WT01	SPECTRUM-OV-105	hgsoc	Tumor	Non-Adnexa	Upper Quadrant	Right Upper Quadrant	Right Diaphragm	Metastasis	pre-Rx	S1	Primary Debulking	10x 3' GE	singlet, live, CD45+
SPECTRUM	SPECTRUM-OV-105_S1_CD45N_RIGHT_UPPER_QUADRANT	SPECTRUM-OV-105_S1_RIGHT_UPPER_QUADRANT	SHAH_H000705_T03_02_WT01	SPECTRUM-OV-105	hgsoc	Tumor	Non-Adnexa	Upper Quadrant	Right Upper Quadrant	Right Diaphragm	Metastasis	pre-Rx	S1	Primary Debulking	10x 3' GE	singlet, live, CD45-
SPECTRUM	SPECTRUM-OV-107_S1_CD45P_RIGHT_ADNEXA	SPECTRUM-OV-107_S1_RIGHT_ADNEXA	SHAH_H000708_T03_01_WT01	SPECTRUM-OV-107	hgsoc	Tumor	Adnexa	Adnexa	Right Adnexa	Right Adnexa	Primary	pre-Rx	S1	Primary Debulking	10x 3' GE	singlet, live, CD45+
SPECTRUM	SPECTRUM-OV-107_S1_CD45N_RIGHT_ADNEXA	SPECTRUM-OV-107_S1_RIGHT_ADNEXA	SHAH_H000708_T03_02_WT01	SPECTRUM-OV-107	hgsoc	Tumor	Adnexa	Adnexa	Right Adnexa	Right Adnexa	Primary	pre-Rx	S1	Primary Debulking	10x 3' GE	singlet, live, CD45-
SPECTRUM	SPECTRUM-OV-107_S1_CD45P_ASCITES	SPECTRUM-OV-107_S1_ASCITES	SHAH_H000708_T01_01_WT01	SPECTRUM-OV-107	hgsoc	Tumor	Ascites	Ascites	Ascites	Ascites	Metastasis	pre-Rx	S1	Primary Debulking	10x 3' GE	singlet, live, CD45+
SPECTRUM	SPECTRUM-OV-107_S1_CD45N_ASCITES	SPECTRUM-OV-107_S1_ASCITES	SHAH_H000708_T01_02_WT01	SPECTRUM-OV-107	hgsoc	Tumor	Ascites	Ascites	Ascites	Ascites	Metastasis	pre-Rx	S1	Primary Debulking	10x 3' GE	singlet, live, CD45-
SPECTRUM	SPECTRUM-OV-107_S1_CD45P_BOWEL	SPECTRUM-OV-107_S1_BOWEL	SHAH_H000708_T04_01_WT01	SPECTRUM-OV-107	hgsoc	Tumor	Non-Adnexa	Bowel	Bowel	Bowel	Metastasis	pre-Rx	S1	Primary Debulking	10x 3' GE	singlet, live, CD45+
SPECTRUM	SPECTRUM-OV-107_S1_CD45N_BOWEL	SPECTRUM-OV-107_S1_BOWEL	SHAH_H000708_T04_02_WT01	SPECTRUM-OV-107	hgsoc	Tumor	Non-Adnexa	Bowel	Bowel	Bowel	Metastasis	pre-Rx	S1	Primary Debulking	10x 3' GE	singlet, live, CD45-
SPECTRUM	SPECTRUM-OV-107_S1_CD45P_INFRACOLIC_OMENTUM	SPECTRUM-OV-107_S1_INFRACOLIC_OMENTUM	SHAH_H000708_T02_01_WT01	SPECTRUM-OV-107	hgsoc	Tumor	Non-Adnexa	Omentum	Omentum	Infracolic Omentum	Metastasis	pre-Rx	S1	Primary Debulking	10x 3' GE	singlet, live, CD45+
SPECTRUM	SPECTRUM-OV-107_S1_CD45N_INFRACOLIC_OMENTUM	SPECTRUM-OV-107_S1_INFRACOLIC_OMENTUM	SHAH_H000708_T02_02_WT01	SPECTRUM-OV-107	hgsoc	Tumor	Non-Adnexa	Omentum	Omentum	Infracolic Omentum	Metastasis	pre-Rx	S1	Primary Debulking	10x 3' GE	singlet, live, CD45-
SPECTRUM	SPECTRUM-OV-110_S1_CD45P_BOWEL	SPECTRUM-OV-110_S1_BOWEL	SHAH_H000706_T03_01_WT01	SPECTRUM-OV-110	hgsoc	Tumor	Non-Adnexa	Bowel	Bowel	Transverse Colon	Metastasis	pre-Rx	S1	Primary Debulking	10x 3' GE	singlet, live, CD45+
SPECTRUM	SPECTRUM-OV-110_S1_CD45N_BOWEL	SPECTRUM-OV-110_S1_BOWEL	SHAH_H000706_T03_02_WT01	SPECTRUM-OV-110	hgsoc	Tumor	Non-Adnexa	Bowel	Bowel	Transverse Colon	Metastasis	pre-Rx	S1	Primary Debulking	10x 3' GE	singlet, live, CD45-
SPECTRUM	SPECTRUM-OV-110_S1_CD45P_INFRACOLIC_OMENTUM	SPECTRUM-OV-110_S1_INFRACOLIC_OMENTUM	SHAH_H000706_T02_01_WT01	SPECTRUM-OV-110	hgsoc	Tumor	Non-Adnexa	Omentum	Omentum	Infracolic Omentum	Metastasis	pre-Rx	S1	Primary Debulking	10x 3' GE	singlet, live, CD45+
SPECTRUM	SPECTRUM-OV-110_S1_CD45N_INFRACOLIC_OMENTUM	SPECTRUM-OV-110_S1_INFRACOLIC_OMENTUM	SHAH_H000706_T02_02_WT01	SPECTRUM-OV-110	hgsoc	Tumor	Non-Adnexa	Omentum	Omentum	Infracolic Omentum	Metastasis	pre-Rx	S1	Primary Debulking	10x 3' GE	singlet, live, CD45-
SPECTRUM	SPECTRUM-OV-110_S1_CD45P_PELVIC_PERITONEUM	SPECTRUM-OV-110_S1_PELVIC_PERITONEUM	SHAH_H000706_T01_01_WT01	SPECTRUM-OV-110	hgsoc	Tumor	Non-Adnexa	Peritoneum	Peritoneum	Left Pelvic Peritoneum	Metastasis	pre-Rx	S1	Primary Debulking	10x 3' GE	singlet, live, CD45+
SPECTRUM	SPECTRUM-OV-110_S1_CD45N_PELVIC_PERITONEUM	SPECTRUM-OV-110_S1_PELVIC_PERITONEUM	SHAH_H000706_T01_02_WT01	SPECTRUM-OV-110	hgsoc	Tumor	Non-Adnexa	Peritoneum	Peritoneum	Left Pelvic Peritoneum	Metastasis	pre-Rx	S1	Primary Debulking	10x 3' GE	singlet, live, CD45-
SPECTRUM	SPECTRUM-OV-112_S1_CD45P_LEFT_ADNEXA	SPECTRUM-OV-112_S1_LEFT_ADNEXA	SHAH_H000707_T01_01_WT01	SPECTRUM-OV-112	hgsoc	Tumor	Adnexa	Adnexa	Left Adnexa	Left Adnexa	Primary	pre-Rx	S1	Primary Debulking	10x 3' GE	singlet, live, CD45+
SPECTRUM	SPECTRUM-OV-112_S1_CD45N_LEFT_ADNEXA	SPECTRUM-OV-112_S1_LEFT_ADNEXA	SHAH_H000707_T01_02_WT01	SPECTRUM-OV-112	hgsoc	Tumor	Adnexa	Adnexa	Left Adnexa	Left Adnexa	Primary	pre-Rx	S1	Primary Debulking	10x 3' GE	singlet, live, CD45-
SPECTRUM	SPECTRUM-OV-112_S1_CD45P_ASCITES	SPECTRUM-OV-112_S1_ASCITES	SHAH_H000707_T04_01_WT01	SPECTRUM-OV-112	hgsoc	Tumor	Ascites	Ascites	Ascites	Ascites	Metastasis	pre-Rx	S1	Primary Debulking	10x 3' GE	singlet, live, CD45+
SPECTRUM	SPECTRUM-OV-112_S1_CD45N_ASCITES	SPECTRUM-OV-112_S1_ASCITES	SHAH_H000707_T04_02_WT01	SPECTRUM-OV-112	hgsoc	Tumor	Ascites	Ascites	Ascites	Ascites	Metastasis	pre-Rx	S1	Primary Debulking	10x 3' GE	singlet, live, CD45-
SPECTRUM	SPECTRUM-OV-112_S1_CD45P_INFRACOLIC_OMENTUM	SPECTRUM-OV-112_S1_INFRACOLIC_OMENTUM	SHAH_H000707_T03_01_WT01	SPECTRUM-OV-112	hgsoc	Tumor	Non-Adnexa	Omentum	Omentum	Infracolic Omentum	Metastasis	pre-Rx	S1	Primary Debulking	10x 3' GE	singlet, live, CD45+
SPECTRUM	SPECTRUM-OV-112_S1_CD45N_INFRACOLIC_OMENTUM	SPECTRUM-OV-112_S1_INFRACOLIC_OMENTUM	SHAH_H000707_T03_02_WT01	SPECTRUM-OV-112	hgsoc	Tumor	Non-Adnexa	Omentum	Omentum	Infracolic Omentum	Metastasis	pre-Rx	S1	Primary Debulking	10x 3' GE	singlet, live, CD45-
SPECTRUM	SPECTRUM-OV-112_S1_CD45P_PELVIC_PERITONEUM	SPECTRUM-OV-112_S1_PELVIC_PERITONEUM	SHAH_H000707_T02_01_WT01	SPECTRUM-OV-112	hgsoc	Tumor	Non-Adnexa	Peritoneum	Peritoneum	Pelvic Peritoneum	Metastasis	pre-Rx	S1	Primary Debulking	10x 3' GE	singlet, live, CD45+
SPECTRUM	SPECTRUM-OV-112_S1_CD45N_PELVIC_PERITONEUM	SPECTRUM-OV-112_S1_PELVIC_PERITONEUM	SHAH_H000707_T02_02_WT01	SPECTRUM-OV-112	hgsoc	Tumor	Non-Adnexa	Peritoneum	Peritoneum	Pelvic Peritoneum	Metastasis	pre-Rx	S1	Primary Debulking	10x 3' GE	singlet, live, CD45-
SPECTRUM	SPECTRUM-OV-115_S1_CD45P_LEFT_ADNEXA	SPECTRUM-OV-115_S1_LEFT_ADNEXA	SHAH_H001749_T02_01_WT01	SPECTRUM-OV-115	hgsoc	Tumor	Adnexa	Adnexa	Left Adnexa	Left Ovary	Primary	pre-Rx	S1	Primary Debulking	10x 3' GE	singlet, live, CD45+
SPECTRUM	SPECTRUM-OV-115_S1_CD45N_LEFT_ADNEXA	SPECTRUM-OV-115_S1_LEFT_ADNEXA	SHAH_H001749_T02_02_WT01	SPECTRUM-OV-115	hgsoc	Tumor	Adnexa	Adnexa	Left Adnexa	Left Ovary	Primary	pre-Rx	S1	Primary Debulking	10x 3' GE	singlet, live, CD45-
SPECTRUM	SPECTRUM-OV-115_S1_CD45P_RIGHT_ADNEXA	SPECTRUM-OV-115_S1_RIGHT_ADNEXA	SHAH_H001749_T01_01_WT01	SPECTRUM-OV-115	hgsoc	Tumor	Adnexa	Adnexa	Right Adnexa	Right Ovary	Primary	pre-Rx	S1	Primary Debulking	10x 3' GE	singlet, live, CD45+
SPECTRUM	SPECTRUM-OV-115_S1_CD45N_RIGHT_ADNEXA	SPECTRUM-OV-115_S1_RIGHT_ADNEXA	SHAH_H001749_T01_02_WT01	SPECTRUM-OV-115	hgsoc	Tumor	Adnexa	Adnexa	Right Adnexa	Right Ovary	Primary	pre-Rx	S1	Primary Debulking	10x 3' GE	singlet, live, CD45-
SPECTRUM	SPECTRUM-OV-115_S1_CD45P_INFRACOLIC_OMENTUM	SPECTRUM-OV-115_S1_INFRACOLIC_OMENTUM	SHAH_H001749_T03_01_WT01	SPECTRUM-OV-115	hgsoc	Tumor	Non-Adnexa	Omentum	Omentum	Infracolic Omentum	Metastasis	pre-Rx	S1	Primary Debulking	10x 3' GE	singlet, live, CD45+
SPECTRUM	SPECTRUM-OV-115_S1_CD45N_INFRACOLIC_OMENTUM	SPECTRUM-OV-115_S1_INFRACOLIC_OMENTUM	SHAH_H001749_T03_02_WT01	SPECTRUM-OV-115	hgsoc	Tumor	Non-Adnexa	Omentum	Omentum	Infracolic Omentum	Metastasis	pre-Rx	S1	Primary Debulking	10x 3' GE	singlet, live, CD45-
SPECTRUM	SPECTRUM-OV-115_S1_CD45P_PELVIC_PERITONEUM	SPECTRUM-OV-115_S1_PELVIC_PERITONEUM	SHAH_H001749_T04_01_WT01	SPECTRUM-OV-115	hgsoc	Tumor	Non-Adnexa	Peritoneum	Peritoneum	Left Pelvic Sidewall	Metastasis	pre-Rx	S1	Primary Debulking	10x 3' GE	singlet, live, CD45+
SPECTRUM	SPECTRUM-OV-115_S1_CD45N_PELVIC_PERITONEUM	SPECTRUM-OV-115_S1_PELVIC_PERITONEUM	SHAH_H001749_T04_02_WT01	SPECTRUM-OV-115	hgsoc	Tumor	Non-Adnexa	Peritoneum	Peritoneum	Left Pelvic Sidewall	Metastasis	pre-Rx	S1	Primary Debulking	10x 3' GE	singlet, live, CD45-
SPECTRUM	SPECTRUM-OV-116_S1_CD45P_RIGHT_ADNEXA	SPECTRUM-OV-116_S1_RIGHT_ADNEXA	SHAH_H001750_T01_01_WT01	SPECTRUM-OV-116	hgsoc	Tumor	Adnexa	Adnexa	Right Adnexa	Right Ovary	Primary	pre-Rx	S1	Primary Debulking	10x 3' GE	singlet, live, CD45+
SPECTRUM	SPECTRUM-OV-116_S1_CD45N_RIGHT_ADNEXA	SPECTRUM-OV-116_S1_RIGHT_ADNEXA	SHAH_H001750_T01_02_WT01	SPECTRUM-OV-116	hgsoc	Tumor	Adnexa	Adnexa	Right Adnexa	Right Ovary	Primary	pre-Rx	S1	Primary Debulking	10x 3' GE	singlet, live, CD45-
SPECTRUM	SPECTRUM-OV-116_S1_CD45P_ASCITES	SPECTRUM-OV-116_S1_ASCITES	SHAH_H001750_T04_01_WT01	SPECTRUM-OV-116	hgsoc	Tumor	Ascites	Ascites	Ascites	Ascites	Metastasis	pre-Rx	S1	Primary Debulking	10x 3' GE	singlet, live, CD45+
SPECTRUM	SPECTRUM-OV-116_S1_CD45N_ASCITES	SPECTRUM-OV-116_S1_ASCITES	SHAH_H001750_T04_02_WT01	SPECTRUM-OV-116	hgsoc	Tumor	Ascites	Ascites	Ascites	Ascites	Metastasis	pre-Rx	S1	Primary Debulking	10x 3' GE	singlet, live, CD45-
SPECTRUM	SPECTRUM-OV-116_S1_CD45P_INFRACOLIC_OMENTUM	SPECTRUM-OV-116_S1_INFRACOLIC_OMENTUM	SHAH_H001750_T02_01_WT01	SPECTRUM-OV-116	hgsoc	Tumor	Non-Adnexa	Omentum	Omentum	Infracolic Omentum	Metastasis	pre-Rx	S1	Primary Debulking	10x 3' GE	singlet, live, CD45+
SPECTRUM	SPECTRUM-OV-116_S1_CD45N_INFRACOLIC_OMENTUM	SPECTRUM-OV-116_S1_INFRACOLIC_OMENTUM	SHAH_H001750_T02_02_WT01	SPECTRUM-OV-116	hgsoc	Tumor	Non-Adnexa	Omentum	Omentum	Infracolic Omentum	Metastasis	pre-Rx	S1	Primary Debulking	10x 3' GE	singlet, live, CD45-
SPECTRUM	SPECTRUM-OV-116_S1_CD45P_RIGHT_PARACOLIC_GUTTER	SPECTRUM-OV-116_S1_RIGHT_PARACOLIC_GUTTER	SHAH_H001750_T03_01_WT01	SPECTRUM-OV-116	hgsoc	Tumor	Non-Adnexa	Other	Other	Right Paracolic Gutter	Metastasis	pre-Rx	S1	Primary Debulking	10x 3' GE	singlet, live, CD45+
SPECTRUM	SPECTRUM-OV-116_S1_CD45N_RIGHT_PARACOLIC_GUTTER	SPECTRUM-OV-116_S1_RIGHT_PARACOLIC_GUTTER	SHAH_H001750_T03_02_WT01	SPECTRUM-OV-116	hgsoc	Tumor	Non-Adnexa	Other	Other	Right Paracolic Gutter	Metastasis	pre-Rx	S1	Primary Debulking	10x 3' GE	singlet, live, CD45-
SPECTRUM	SPECTRUM-OV-118_S1_CD45P_LEFT_ADNEXA	SPECTRUM-OV-118_S1_LEFT_ADNEXA	SHAH_H001753_T01_01_WT01	SPECTRUM-OV-118	hgsoc	Tumor	Adnexa	Adnexa	Left Adnexa	Left Adnexa	Primary	pre-Rx	S1	Laparoscopic Biopsy	10x 3' GE	singlet, live, CD45+
SPECTRUM	SPECTRUM-OV-118_S1_CD45N_LEFT_ADNEXA	SPECTRUM-OV-118_S1_LEFT_ADNEXA	SHAH_H001753_T01_02_WT01	SPECTRUM-OV-118	hgsoc	Tumor	Adnexa	Adnexa	Left Adnexa	Left Adnexa	Primary	pre-Rx	S1	Laparoscopic Biopsy	10x 3' GE	singlet, live, CD45-
SPECTRUM	SPECTRUM-OV-118_S1_CD45P_RIGHT_ADNEXA	SPECTRUM-OV-118_S1_RIGHT_ADNEXA	SHAH_H001753_T02_01_WT01	SPECTRUM-OV-118	hgsoc	Tumor	Adnexa	Adnexa	Right Adnexa	Right Adnexa	Primary	pre-Rx	S1	Laparoscopic Biopsy	10x 3' GE	singlet, live, CD45+
SPECTRUM	SPECTRUM-OV-118_S1_CD45N_RIGHT_ADNEXA	SPECTRUM-OV-118_S1_RIGHT_ADNEXA	SHAH_H001753_T02_02_WT01	SPECTRUM-OV-118	hgsoc	Tumor	Adnexa	Adnexa	Right Adnexa	Right Adnexa	Primary	pre-Rx	S1	Laparoscopic Biopsy	10x 3' GE	singlet, live, CD45-
SPECTRUM	SPECTRUM-OV-118_S1_CD45P_PELVIC_PERITONEUM	SPECTRUM-OV-118_S1_PELVIC_PERITONEUM	SHAH_H001753_T03_01_WT01	SPECTRUM-OV-118	hgsoc	Tumor	Non-Adnexa	Peritoneum	Peritoneum	Pelvic Peritoneum	Metastasis	pre-Rx	S1	Laparoscopic Biopsy	10x 3' GE	singlet, live, CD45+
SPECTRUM	SPECTRUM-OV-118_S1_CD45N_PELVIC_PERITONEUM	SPECTRUM-OV-118_S1_PELVIC_PERITONEUM	SHAH_H001753_T03_02_WT01	SPECTRUM-OV-118	hgsoc	Tumor	Non-Adnexa	Peritoneum	Peritoneum	Pelvic Peritoneum	Metastasis	pre-Rx	S1	Laparoscopic Biopsy	10x 3' GE	singlet, live, CD45-

## Sheet: H&E - Sample metadata
project	spectrum_sample_id	isabl_experiment_system_id	image_id	patient_id	cancer_type	sample_type	tumor_megasite	tumor_supersite	tumor_site	tumor_subsite	tumor_type	therapy	procedure	procedure_type
SPECTRUM	SPECTRUM-OV-002_S1_RIGHT_ADNEXA_R1	SHAH_H000004_T10_11_HE01	3411818	SPECTRUM-OV-002	hgsoc	Tumor	Adnexa	Adnexa	Right Adnexa	Right Ovary	Primary	pre-Rx	S1	Primary Debulking
SPECTRUM	SPECTRUM-OV-002_S1_INFRACOLIC_OMENTUM_R1	SHAH_H000004_T09_01_HE01	3411648	SPECTRUM-OV-002	hgsoc	Tumor	Non-Adnexa	Omentum	Omentum	Infracolic Omentum	Metastasis	pre-Rx	S1	Primary Debulking
SPECTRUM	SPECTRUM-OV-003_S1_LEFT_ADNEXA_R1	SHAH_H000005_T01_03_HE01	3411663	SPECTRUM-OV-003	hgsoc	Tumor	Adnexa	Adnexa	Left Adnexa	Left Adnexa	Primary	pre-Rx	S1	Laparoscopic Biopsy
SPECTRUM	SPECTRUM-OV-003_S1_RIGHT_ADNEXA_R1	SHAH_H000005_T05_03_HE01	3411657	SPECTRUM-OV-003	hgsoc	Tumor	Adnexa	Adnexa	Right Adnexa	Right Adnexa	Primary	pre-Rx	S1	Laparoscopic Biopsy
SPECTRUM	SPECTRUM-OV-003_S1_INFRACOLIC_OMENTUM_R1	SHAH_H000005_T03_07_HE01	3411674	SPECTRUM-OV-003	hgsoc	Tumor	Non-Adnexa	Omentum	Omentum	Infracolic Omentum	Metastasis	pre-Rx	S1	Laparoscopic Biopsy
SPECTRUM	SPECTRUM-OV-003_S1_PELVIC_PERITONEUM_R1	SHAH_H000005_T04_05_HE01	3411668	SPECTRUM-OV-003	hgsoc	Tumor	Non-Adnexa	Peritoneum	Peritoneum	Pelvic Peritoneum	Metastasis	pre-Rx	S1	Laparoscopic Biopsy
SPECTRUM	SPECTRUM-OV-003_S1_LEFT_UPPER_QUADRANT_R1	SHAH_H000005_T02_03_HE01	3411691	SPECTRUM-OV-003	hgsoc	Tumor	Non-Adnexa	Upper Quadrant	Left Upper Quadrant	Left Upper Quadrant	Metastasis	pre-Rx	S1	Laparoscopic Biopsy
SPECTRUM	SPECTRUM-OV-003_S1_RIGHT_UPPER_QUADRANT_R1	SHAH_H000005_T06_03_HE01	4152227	SPECTRUM-OV-003	hgsoc	Tumor	Non-Adnexa	Upper Quadrant	Right Upper Quadrant	Right Upper Quadrant	Metastasis	pre-Rx	S1	Laparoscopic Biopsy
SPECTRUM	SPECTRUM-OV-004_S1_LEFT_ADNEXA_R1	SHAH_H000222_T01_07_HE01	4211568	SPECTRUM-OV-004	hgsoc	Tumor	Adnexa	Adnexa	Left Adnexa	Left Adnexa	Primary	pre-Rx	S1	Primary Debulking
SPECTRUM	SPECTRUM-OV-004_S1_RIGHT_ADNEXA_R1	SHAH_H000222_T02_06_HE01	4211565	SPECTRUM-OV-004	hgsoc	Tumor	Adnexa	Adnexa	Right Adnexa	Right Adnexa	Primary	pre-Rx	S1	Primary Debulking
SPECTRUM	SPECTRUM-OV-007_S1_LEFT_OVARY_R1	SHAH_H000006_T18_02_HE01	3411918	SPECTRUM-OV-007	hgsoc	Tumor	Adnexa	Adnexa	Left Adnexa	Left Ovary	Primary	pre-Rx	S1	Primary Debulking
SPECTRUM	SPECTRUM-OV-007_S1_RIGHT_FALLOPIAN_TUBE_R1	SHAH_H000006_T17_02_HE01	3411901	SPECTRUM-OV-007	hgsoc	Tumor	Adnexa	Adnexa	Right Adnexa	Right Fallopian Tube	Primary	pre-Rx	S1	Primary Debulking
SPECTRUM	SPECTRUM-OV-007_S1_BOWEL_R1	SHAH_H000006_T05_03_HE01	3411885	SPECTRUM-OV-007	hgsoc	Tumor	Non-Adnexa	Bowel	Bowel	Terminal Ileum and Cecum	Metastasis	pre-Rx	S1	Primary Debulking
SPECTRUM	SPECTRUM-OV-007_S1_INFRACOLIC_OMENTUM_R1	SHAH_H000006_T15_01_HE01	3411939	SPECTRUM-OV-007	hgsoc	Tumor	Non-Adnexa	Omentum	Omentum	Infracolic Omentum	Metastasis	pre-Rx	S1	Primary Debulking
SPECTRUM	SPECTRUM-OV-007_S1_ANTERIOR_ABDOMINAL_WALL_R1	SHAH_H000006_T02_03_HE01	3411874	SPECTRUM-OV-007	hgsoc	Tumor	Non-Adnexa	Peritoneum	Peritoneum	Anterior Abdominal Wall	Metastasis	pre-Rx	S1	Primary Debulking
SPECTRUM	SPECTRUM-OV-008_S1_SIGMOID_COLON_R1	SHAH_H000011_T10_02_HE01	3411963	SPECTRUM-OV-008	hgsoc	Tumor	Non-Adnexa	Bowel	Bowel	Sigmoid Colon	Metastasis	pre-Rx	S1	Primary Debulking
SPECTRUM	SPECTRUM-OV-008_S1_INFRACOLIC_OMENTUM_R1	SHAH_H000011_T02_03_HE01	3411979	SPECTRUM-OV-008	hgsoc	Tumor	Non-Adnexa	Omentum	Omentum	Infracolic Omentum	Metastasis	pre-Rx	S1	Primary Debulking
SPECTRUM	SPECTRUM-OV-008_S1_LYMPH_NODE_R1	SHAH_H000011_T09_02_HE01	3411947	SPECTRUM-OV-008	hgsoc	Tumor	Non-Adnexa	Other	Other	Lymph Node	Metastasis	pre-Rx	S1	Primary Debulking
SPECTRUM	SPECTRUM-OV-009_S1_LEFT_OVARY_R1	SHAH_H000013_T06_05_HE01	4152220	SPECTRUM-OV-009	hgsoc	Tumor	Adnexa	Adnexa	Left Adnexa	Left Ovary	Primary	pre-Rx	S1	Primary Debulking
SPECTRUM	SPECTRUM-OV-009_S1_RIGHT_OVARY_R1	SHAH_H000013_T17_01_HE01	4152200	SPECTRUM-OV-009	hgsoc	Tumor	Adnexa	Adnexa	Right Adnexa	Right Ovary	Primary	pre-Rx	S1	Primary Debulking
SPECTRUM	SPECTRUM-OV-009_S1_BOWEL_R1	SHAH_H000013_T03_03_HE01	3411994	SPECTRUM-OV-009	hgsoc	Tumor	Non-Adnexa	Bowel	Bowel	Bowel	Metastasis	pre-Rx	S1	Primary Debulking
SPECTRUM	SPECTRUM-OV-009_S1_INFRACOLIC_OMENTUM_R1	SHAH_H000013_T15_04_HE01	4600672	SPECTRUM-OV-009	hgsoc	Tumor	Non-Adnexa	Omentum	Omentum	Infracolic Omentum	Metastasis	pre-Rx	S1	Primary Debulking
SPECTRUM	SPECTRUM-OV-009_S1_PELVIC_PERITONEUM_R1	SHAH_H000013_T10_03_HE01	4116689	SPECTRUM-OV-009	hgsoc	Tumor	Non-Adnexa	Peritoneum	Peritoneum	Pelvic Peritoneum	Metastasis	pre-Rx	S1	Primary Debulking
SPECTRUM	SPECTRUM-OV-009_S1_LEFT_UPPER_QUADRANT_R1	SHAH_H000013_T08_03_HE01	4116605	SPECTRUM-OV-009	hgsoc	Tumor	Non-Adnexa	Upper Quadrant	Left Upper Quadrant	Left Upper Quadrant	Metastasis	pre-Rx	S1	Primary Debulking
SPECTRUM	SPECTRUM-OV-009_S1_RIGHT_UPPER_QUADRANT_R1	SHAH_H000013_T14_03_HE01	4116520	SPECTRUM-OV-009	hgsoc	Tumor	Non-Adnexa	Upper Quadrant	Right Upper Quadrant	Right Upper Quadrant	Metastasis	pre-Rx	S1	Primary Debulking
SPECTRUM	SPECTRUM-OV-014_S1_CUL_DE_SAC_R1	SHAH_H000009_T25_02_HE01	3411284	SPECTRUM-OV-014	hgsoc	Tumor	Non-Adnexa	Peritoneum	Peritoneum	Cul de Sac	Metastasis	pre-Rx	S1	Laparoscopic Biopsy
SPECTRUM	SPECTRUM-OV-014_S1_RIGHT_UPPER_QUADRANT_R1	SHAH_H000009_T21_03_HE01	3411277	SPECTRUM-OV-014	hgsoc	Tumor	Non-Adnexa	Upper Quadrant	Right Upper Quadrant	Right Upper Quadrant	Metastasis	pre-Rx	S1	Laparoscopic Biopsy
SPECTRUM	SPECTRUM-OV-022_S1_LEFT_OVARY_R1	SHAH_H000019_T10_01_HE01	4600662	SPECTRUM-OV-022	hgsoc	Tumor	Adnexa	Adnexa	Left Adnexa	Left Ovary	Primary	pre-Rx	S1	Primary Debulking
SPECTRUM	SPECTRUM-OV-022_S1_RIGHT_ADNEXA_R1	SHAH_H000019_T07_05_HE01	3411701	SPECTRUM-OV-022	hgsoc	Tumor	Adnexa	Adnexa	Right Adnexa	Right Adnexa	Primary	pre-Rx	S1	Primary Debulking
SPECTRUM	SPECTRUM-OV-022_S1_CENTRAL_BOWEL_R1	SHAH_H000019_T14_02_HE01	4600693	SPECTRUM-OV-022	hgsoc	Tumor	Non-Adnexa	Bowel	Bowel	Central Bowel to Include Serosal Nodules	Metastasis	pre-Rx	S1	Primary Debulking
SPECTRUM	SPECTRUM-OV-024_S1_INFRACOLIC_OMENTUM_R1	SHAH_H000020_T03_04_HE01	3411308	SPECTRUM-OV-024	hgsoc	Tumor	Non-Adnexa	Omentum	Omentum	Infracolic Omentum	Metastasis	pre-Rx	S1	Laparoscopic Biopsy
SPECTRUM	SPECTRUM-OV-024_S1_PELVIC_PERITONEUM_R1	SHAH_H000020_T07_02_HE01	3411314	SPECTRUM-OV-024	hgsoc	Tumor	Non-Adnexa	Peritoneum	Peritoneum	Pelvic Peritoneum	Metastasis	pre-Rx	S1	Laparoscopic Biopsy
SPECTRUM	SPECTRUM-OV-025_S1_RIGHT_FALLOPIAN_TUBE_R1	SHAH_H000021_T08_02_HE01	3411325	SPECTRUM-OV-025	hgsoc	Tumor	Adnexa	Adnexa	Right Adnexa	Right Fallopian Tube	Primary	pre-Rx	S1	Primary Debulking
SPECTRUM	SPECTRUM-OV-025_S1_BOWEL_R1	SHAH_H000021_T01_03_HE01	3411725	SPECTRUM-OV-025	hgsoc	Tumor	Non-Adnexa	Bowel	Bowel	Bowel	Metastasis	pre-Rx	S1	Primary Debulking
SPECTRUM	SPECTRUM-OV-025_S1_INFRACOLIC_OMENTUM_R1	SHAH_H000021_T03_04_HE01	3411720	SPECTRUM-OV-025	hgsoc	Tumor	Non-Adnexa	Omentum	Omentum	Infracolic Omentum	Metastasis	pre-Rx	S1	Primary Debulking
SPECTRUM	SPECTRUM-OV-026_S1_LEFT_FALLOPIAN_TUBE_R1	SHAH_H000022_T11_02_HE01	3411335	SPECTRUM-OV-026	hgsoc	Tumor	Adnexa	Adnexa	Left Adnexa	Left Fallopian Tube	Primary	pre-Rx	S1	Primary Debulking
SPECTRUM	SPECTRUM-OV-026_S1_RIGHT_ADNEXA_R1	SHAH_H000022_T15_02_HE01	3411732	SPECTRUM-OV-026	hgsoc	Tumor	Adnexa	Adnexa	Right Adnexa	Right Adnexa	Primary	pre-Rx	S1	Primary Debulking
SPECTRUM	SPECTRUM-OV-026_S1_BOWEL_R1	SHAH_H000022_T04_04_HE01	3411740	SPECTRUM-OV-026	hgsoc	Tumor	Non-Adnexa	Bowel	Bowel	Bowel	Metastasis	pre-Rx	S1	Primary Debulking
SPECTRUM	SPECTRUM-OV-031_S1_LEFT_ADNEXA_R1	SHAH_H000023_T07_02_HE01	3411748	SPECTRUM-OV-031	hgsoc	Tumor	Adnexa	Adnexa	Left Adnexa	Left Adnexa	Primary	pre-Rx	S1	Primary Debulking
SPECTRUM	SPECTRUM-OV-031_S1_INFRARENAL_LYMPH_NODE_R1	SHAH_H000023_T03_04_HE01	3411755	SPECTRUM-OV-031	hgsoc	Tumor	Non-Adnexa	Other	Other	Infrarenal Lymph Node	Metastasis	pre-Rx	S1	Primary Debulking
SPECTRUM	SPECTRUM-OV-036_S1_LEFT_OVARY_R1	SHAH_H000039_T11_02_HE01	3411349	SPECTRUM-OV-036	hgsoc	Tumor	Adnexa	Adnexa	Left Adnexa	Left Ovary	Primary	pre-Rx	S1	Primary Debulking
SPECTRUM	SPECTRUM-OV-036_S1_RIGHT_ADNEXA_R1	SHAH_H000039_T03_04_HE01	3411763	SPECTRUM-OV-036	hgsoc	Tumor	Adnexa	Adnexa	Right Adnexa	Right Adnexa	Primary	pre-Rx	S1	Primary Debulking
SPECTRUM	SPECTRUM-OV-036_S1_INFRACOLIC_OMENTUM_R1	SHAH_H000039_T07_03_HE01	3411769	SPECTRUM-OV-036	hgsoc	Tumor	Non-Adnexa	Omentum	Omentum	Infracolic Omentum	Metastasis	pre-Rx	S1	Primary Debulking
SPECTRUM	SPECTRUM-OV-036_S1_PELVIC_PERITONEUM_R1	SHAH_H000039_T02_03_HE01	3411761	SPECTRUM-OV-036	hgsoc	Tumor	Non-Adnexa	Peritoneum	Peritoneum	Pelvic Peritoneum	Metastasis	pre-Rx	S1	Primary Debulking
SPECTRUM	SPECTRUM-OV-037_S1_LEFT_OVARY_R1	SHAH_H000024_T02_04_HE01	3411367	SPECTRUM-OV-037	hgsoc	Tumor	Adnexa	Adnexa	Left Adnexa	Left Ovary	Primary	pre-Rx	S1	Primary Debulking
SPECTRUM	SPECTRUM-OV-037_S1_INFRACOLIC_OMENTUM_R1	SHAH_H000024_T01_05_HE01	3411777	SPECTRUM-OV-037	hgsoc	Tumor	Non-Adnexa	Omentum	Omentum	Infracolic Omentum	Metastasis	pre-Rx	S1	Primary Debulking
SPECTRUM	SPECTRUM-OV-037_S1_LEFT_UPPER_QUADRANT_R1	SHAH_H000024_T12_02_HE01	4600638	SPECTRUM-OV-037	hgsoc	Tumor	Non-Adnexa	Upper Quadrant	Left Upper Quadrant	Omental Tumor	Metastasis	pre-Rx	S1	Primary Debulking
SPECTRUM	SPECTRUM-OV-041_S1_RIGHT_OVARY_R1	SHAH_H000025_T09_02_HE01	3411378	SPECTRUM-OV-041	hgsoc	Tumor	Adnexa	Adnexa	Right Adnexa	Right Ovary	Primary	pre-Rx	S1	Primary Debulking
SPECTRUM	SPECTRUM-OV-041_S1_INFRACOLIC_OMENTUM_R1	SHAH_H000025_T08_01_HE01	3411390	SPECTRUM-OV-041	hgsoc	Tumor	Non-Adnexa	Omentum	Omentum	Infracolic Omentum	Metastasis	pre-Rx	S1	Primary Debulking
SPECTRUM	SPECTRUM-OV-042_S1_PELVIC_PERITONEUM_R1	SHAH_H000026_T06_03_HE01	3411401	SPECTRUM-OV-042	hgsoc	Tumor	Non-Adnexa	Peritoneum	Peritoneum	Pelvic Peritoneum	Metastasis	pre-Rx	S1	Laparoscopic Biopsy
SPECTRUM	SPECTRUM-OV-045_S1_LEFT_OVARY_R1	SHAH_H000031_T01_05_HE01	3411408	SPECTRUM-OV-045	hgsoc	Tumor	Adnexa	Adnexa	Left Adnexa	Left Ovary	Primary	pre-Rx	S1	Primary Debulking
SPECTRUM	SPECTRUM-OV-045_S1_RIGHT_OVARY_R1	SHAH_H000031_T05_04_HE01	3411425	SPECTRUM-OV-045	hgsoc	Tumor	Adnexa	Adnexa	Right Adnexa	Right Ovary	Primary	pre-Rx	S1	Primary Debulking
SPECTRUM	SPECTRUM-OV-045_S1_INFRACOLIC_OMENTUM_R1	SHAH_H000031_T08_01_HE01	3411797	SPECTRUM-OV-045	hgsoc	Tumor	Non-Adnexa	Omentum	Omentum	Infracolic Omentum	Metastasis	pre-Rx	S1	Primary Debulking
SPECTRUM	SPECTRUM-OV-045_S1_CUL_DE_SAC_R1	SHAH_H000031_T12_02_HE01	4600679	SPECTRUM-OV-045	hgsoc	Tumor	Non-Adnexa	Peritoneum	Peritoneum	Cul de Sac	Metastasis	pre-Rx	S1	Primary Debulking
SPECTRUM	SPECTRUM-OV-049_S1_RIGHT_OVARY_R1	SHAH_H000036_T07_02_HE01	3411460	SPECTRUM-OV-049	hgsoc	Tumor	Adnexa	Adnexa	Right Adnexa	Right Ovary	Primary	pre-Rx	S1	Primary Debulking
SPECTRUM	SPECTRUM-OV-049_S1_INFRACOLIC_OMENTUM_R1	SHAH_H000036_T01_04_HE01	3411439	SPECTRUM-OV-049	hgsoc	Tumor	Non-Adnexa	Omentum	Omentum	Infracolic Omentum	Metastasis	pre-Rx	S1	Primary Debulking
SPECTRUM	SPECTRUM-OV-050_S1_LEFT_OVARY_R1	SHAH_H000033_T10_03_HE01	3411492	SPECTRUM-OV-050	hgsoc	Tumor	Adnexa	Adnexa	Left Adnexa	Left Ovary	Primary	pre-Rx	S1	Primary Debulking
SPECTRUM	SPECTRUM-OV-050_S1_RIGHT_OVARY_R1	SHAH_H000033_T08_03_HE01	3411476	SPECTRUM-OV-050	hgsoc	Tumor	Adnexa	Adnexa	Right Adnexa	Right Ovary	Primary	pre-Rx	S1	Primary Debulking
SPECTRUM	SPECTRUM-OV-050_S1_INFRACOLIC_OMENTUM_R1	SHAH_H000033_T16_01_HE01	3411785	SPECTRUM-OV-050	hgsoc	Tumor	Non-Adnexa	Omentum	Omentum	Infracolic Omentum	Metastasis	pre-Rx	S1	Primary Debulking
SPECTRUM	SPECTRUM-OV-051_S1_LEFT_ADNEXA_R1	SHAH_H000034_T03_03_HE01	4600556	SPECTRUM-OV-051	hgsoc	Tumor	Adnexa	Adnexa	Left Adnexa	Left Adnexa	Primary	pre-Rx	S1	Primary Debulking
SPECTRUM	SPECTRUM-OV-051_S1_SMALL_BOWEL_R1	SHAH_H000034_T10_02_HE01	3411507	SPECTRUM-OV-051	hgsoc	Tumor	Non-Adnexa	Bowel	Bowel	Small Bowel	Metastasis	pre-Rx	S1	Primary Debulking
SPECTRUM	SPECTRUM-OV-051_S1_INFRACOLIC_OMENTUM_R1	SHAH_H000034_T07_01_HE01	3411540	SPECTRUM-OV-051	hgsoc	Tumor	Non-Adnexa	Omentum	Omentum	Infracolic Omentum	Metastasis	pre-Rx	S1	Primary Debulking
SPECTRUM	SPECTRUM-OV-052_S1_INFRACOLIC_OMENTUM_R1	SHAH_H000035_T03_04_HE01	3411568	SPECTRUM-OV-052	hgsoc	Tumor	Non-Adnexa	Omentum	Omentum	Infracolic Omentum	Metastasis	pre-Rx	S1	Laparoscopic Biopsy
SPECTRUM	SPECTRUM-OV-053_S1_LEFT_FALLOPIAN_TUBE_R1	SHAH_H000037_T20_02_HE01	3411641	SPECTRUM-OV-053	hgsoc	Tumor	Adnexa	Adnexa	Left Adnexa	Left Fallopian Tube	Primary	pre-Rx	S1	Primary Debulking
SPECTRUM	SPECTRUM-OV-053_S1_RIGHT_FALLOPIAN_TUBE_R1	SHAH_H000037_T19_02_HE01	3411621	SPECTRUM-OV-053	hgsoc	Tumor	Adnexa	Adnexa	Right Adnexa	Right Fallopian Tube	Primary	pre-Rx	S1	Primary Debulking
SPECTRUM	SPECTRUM-OV-053_S1_INFRACOLIC_OMENTUM_R1	SHAH_H000037_T18_01_HE01	3411803	SPECTRUM-OV-053	hgsoc	Tumor	Non-Adnexa	Omentum	Omentum	Infracolic Omentum	Metastasis	pre-Rx	S1	Primary Debulking
SPECTRUM	SPECTRUM-OV-053_S1_RIGHT_UPPER_QUADRANT_R1	SHAH_H000037_T25_02_HE01	3411609	SPECTRUM-OV-053	hgsoc	Tumor	Non-Adnexa	Upper Quadrant	Right Upper Quadrant	Right Upper Quadrant	Metastasis	pre-Rx	S1	Primary Debulking
SPECTRUM	SPECTRUM-OV-054_S1_LEFT_OVARY_R1	SHAH_H000038_T17_01_HE01	4211598	SPECTRUM-OV-054	hgsoc	Tumor	Adnexa	Adnexa	Left Adnexa	Left Ovary	Primary	pre-Rx	S1	Primary Debulking
SPECTRUM	SPECTRUM-OV-054_S1_RIGHT_OVARY_R1	SHAH_H000038_T02_02_HE01	4116672	SPECTRUM-OV-054	hgsoc	Tumor	Adnexa	Adnexa	Right Adnexa	Right Ovary	Primary	pre-Rx	S1	Primary Debulking
SPECTRUM	SPECTRUM-OV-054_S1_INFRACOLIC_OMENTUM_R1	SHAH_H000038_T14_01_HE01	4116621	SPECTRUM-OV-054	hgsoc	Tumor	Non-Adnexa	Omentum	Omentum	Infracolic Omentum	Metastasis	pre-Rx	S1	Primary Debulking
SPECTRUM	SPECTRUM-OV-065_S1_RIGHT_OVARY_R1	SHAH_H000041_T04_04_HE01	4116651	SPECTRUM-OV-065	hgsoc	Tumor	Adnexa	Adnexa	Right Adnexa	Right Ovary	Primary	pre-Rx	S1	Primary Debulking
SPECTRUM	SPECTRUM-OV-065_S1_INFRACOLIC_OMENTUM_R1	SHAH_H000041_T02_02_HE01	4116700	SPECTRUM-OV-065	hgsoc	Tumor	Non-Adnexa	Omentum	Omentum	Infracolic Omentum	Metastasis	pre-Rx	S1	Primary Debulking
SPECTRUM	SPECTRUM-OV-067_S1_RIGHT_OVARY_AND_TUBE_R1	SHAH_H000149_T01_03_HE01	4211656	SPECTRUM-OV-067	hgsoc	Tumor	Adnexa	Adnexa	Right Adnexa	Right Adnexa	Primary	pre-Rx	S1	Primary Debulking
SPECTRUM	SPECTRUM-OV-067_S1_LEFT_COLON_PARACOLIC_GUTTER_R1	SHAH_H000149_T07_02_HE01	4116676	SPECTRUM-OV-067	hgsoc	Tumor	Non-Adnexa	Bowel	Bowel	Left Colon Paracolic Gutter	Metastasis	pre-Rx	S1	Primary Debulking
SPECTRUM	SPECTRUM-OV-067_S1_INFRACOLIC_OMENTUM_R1	SHAH_H000149_T02_02_HE01	4116644	SPECTRUM-OV-067	hgsoc	Tumor	Non-Adnexa	Omentum	Omentum	Infracolic Omentum	Metastasis	pre-Rx	S1	Primary Debulking
SPECTRUM	SPECTRUM-OV-068_S1_LARGE_BOWEL_R1	SHAH_H000180_T04_03_HE01	4211636	SPECTRUM-OV-068	hgsoc	Tumor	Non-Adnexa	Bowel	Bowel	Large Bowel	Metastasis	pre-Rx	S1	Primary Debulking
SPECTRUM	SPECTRUM-OV-068_S1_INFRACOLIC_OMENTUM_R1	SHAH_H000180_T02_02_HE01	4116631	SPECTRUM-OV-068	hgsoc	Tumor	Non-Adnexa	Omentum	Omentum	Infracolic Omentum	Metastasis	pre-Rx	S1	Primary Debulking
SPECTRUM	SPECTRUM-OV-077_S1_LEFT_OVARY_R1	SHAH_H000214_T07_03_HE01	4116637	SPECTRUM-OV-077	hgsoc	Tumor	Adnexa	Adnexa	Left Adnexa	Left Ovary	Primary	pre-Rx	S1	Primary Debulking
SPECTRUM	SPECTRUM-OV-077_S1_COLON_CECUM_R1	SHAH_H000214_T12_01_HE01	4116663	SPECTRUM-OV-077	hgsoc	Tumor	Non-Adnexa	Bowel	Bowel	Colon Cecum	Metastasis	pre-Rx	S1	Primary Debulking
SPECTRUM	SPECTRUM-OV-077_S1_INFRACOLIC_OMENTUM_R1	SHAH_H000214_T03_03_HE01	4211627	SPECTRUM-OV-077	hgsoc	Tumor	Non-Adnexa	Omentum	Omentum	Infracolic Omentum	Metastasis	pre-Rx	S1	Primary Debulking
SPECTRUM	SPECTRUM-OV-081_S1_LEFT_OVARY_R1	SHAH_H000340_T05_01_HE01	4211547	SPECTRUM-OV-081	hgsoc	Tumor	Adnexa	Adnexa	Left Adnexa	Left Ovary	Primary	pre-Rx	S1	Primary Debulking
SPECTRUM	SPECTRUM-OV-082_S1_RIGHT_OVARY_R1	SHAH_H000339_T06_02_HE01	4116667	SPECTRUM-OV-082	hgsoc	Tumor	Adnexa	Adnexa	Right Adnexa	Right Ovary	Primary	pre-Rx	S1	Primary Debulking
SPECTRUM	SPECTRUM-OV-082_S1_SMALL_BOWEL_MESENTERY_R1	SHAH_H000339_T05_02_HE01	4116614	SPECTRUM-OV-082	hgsoc	Tumor	Non-Adnexa	Bowel	Bowel	Small Bowel Mesentery	Metastasis	pre-Rx	S1	Primary Debulking
SPECTRUM	SPECTRUM-OV-082_S1_INFRACOLIC_OMENTUM_R1	SHAH_H000339_T03_03_HE01	4116658	SPECTRUM-OV-082	hgsoc	Tumor	Non-Adnexa	Omentum	Omentum	Infracolic Omentum	Metastasis	pre-Rx	S1	Primary Debulking
SPECTRUM	SPECTRUM-OV-083_S1_LEFT_ADNEXA_R1	SHAH_H000342_T01_05_HE01	4211551	SPECTRUM-OV-083	hgsoc	Tumor	Adnexa	Adnexa	Left Adnexa	Left Adnexa	Primary	pre-Rx	S1	Primary Debulking
SPECTRUM	SPECTRUM-OV-083_S1_RIGHT_FALLOPIAN_TUBE_R1	SHAH_H000342_T05_02_HE01	4600574	SPECTRUM-OV-083	hgsoc	Tumor	Adnexa	Adnexa	Right Adnexa	Right Fallopian Tube	Primary	pre-Rx	S1	Primary Debulking
SPECTRUM	SPECTRUM-OV-083_S1_INFRACOLIC_OMENTUM_R1	SHAH_H000342_T04_03_HE01	4211535	SPECTRUM-OV-083	hgsoc	Tumor	Non-Adnexa	Omentum	Omentum	Infracolic Omentum	Metastasis	pre-Rx	S1	Primary Debulking
SPECTRUM	SPECTRUM-OV-090_S1_TRANSVERSE_COLON_R1	SHAH_H000408_T04_02_HE01	4600616	SPECTRUM-OV-090	hgsoc	Tumor	Non-Adnexa	Bowel	Bowel	Transverse Colon	Metastasis	pre-Rx	S1	Primary Debulking
SPECTRUM	SPECTRUM-OV-090_S1_INFRACOLIC_OMENTUM_R1	SHAH_H000408_T02_03_HE01	4211544	SPECTRUM-OV-090	hgsoc	Tumor	Non-Adnexa	Omentum	Omentum	Infracolic Omentum	Metastasis	pre-Rx	S1	Primary Debulking
SPECTRUM	SPECTRUM-OV-105_S1_INFRACOLIC_OMENTUM_R1	SHAH_H000705_T02_06_HE01	4211532	SPECTRUM-OV-105	hgsoc	Tumor	Non-Adnexa	Omentum	Omentum	Infracolic Omentum	Metastasis	pre-Rx	S1	Primary Debulking
SPECTRUM	SPECTRUM-OV-105_S1_BLADDER_SEROSA_R1	SHAH_H000705_T06_02_HE01	4600584	SPECTRUM-OV-105	hgsoc	Tumor	Non-Adnexa	Other	Other	Bladder Serosa	Metastasis	pre-Rx	S1	Primary Debulking
SPECTRUM	SPECTRUM-OV-105_S1_RIGHT_DIAPHRAGM_R1	SHAH_H000705_T05_02_HE01	4211482	SPECTRUM-OV-105	hgsoc	Tumor	Non-Adnexa	Upper Quadrant	Right Upper Quadrant	Right Diaphragm	Metastasis	pre-Rx	S1	Primary Debulking
SPECTRUM	SPECTRUM-OV-107_S1_RIGHT_ADNEXA_R1	SHAH_H000708_T03_04_HE01	4211520	SPECTRUM-OV-107	hgsoc	Tumor	Adnexa	Adnexa	Right Adnexa	Right Adnexa	Primary	pre-Rx	S1	Primary Debulking
SPECTRUM	SPECTRUM-OV-107_S1_SIGMOID_COLON_R1	SHAH_H000708_T07_02_HE01	4211528	SPECTRUM-OV-107	hgsoc	Tumor	Non-Adnexa	Bowel	Bowel	Sigmoid Colon	Metastasis	pre-Rx	S1	Primary Debulking
SPECTRUM	SPECTRUM-OV-107_S1_INFRACOLIC_OMENTUM_R1	SHAH_H000708_T02_03_HE01	4211524	SPECTRUM-OV-107	hgsoc	Tumor	Non-Adnexa	Omentum	Omentum	Infracolic Omentum	Metastasis	pre-Rx	S1	Primary Debulking
SPECTRUM	SPECTRUM-OV-110_S1_INFRACOLIC_OMENTUM_R1	SHAH_H000706_T02_04_HE01	4211559	SPECTRUM-OV-110	hgsoc	Tumor	Non-Adnexa	Omentum	Omentum	Infracolic Omentum	Metastasis	pre-Rx	S1	Primary Debulking
SPECTRUM	SPECTRUM-OV-110_S1_LEFT_PELVIC_PERITONEUM_R1	SHAH_H000706_T05_02_HE01	4211526	SPECTRUM-OV-110	hgsoc	Tumor	Non-Adnexa	Peritoneum	Peritoneum	Left Pelvic Peritoneum	Metastasis	pre-Rx	S1	Primary Debulking
SPECTRUM	SPECTRUM-OV-112_S1_LEFT_OVARY_R1	SHAH_H000707_T08_01_HE01	4600629	SPECTRUM-OV-112	hgsoc	Tumor	Adnexa	Adnexa	Left Adnexa	Left Ovary	Primary	pre-Rx	S1	Primary Debulking
SPECTRUM	SPECTRUM-OV-112_S1_INFRACOLIC_OMENTUM_R1	SHAH_H000707_T03_03_HE01	4211561	SPECTRUM-OV-112	hgsoc	Tumor	Non-Adnexa	Omentum	Omentum	Infracolic Omentum	Metastasis	pre-Rx	S1	Primary Debulking
SPECTRUM	SPECTRUM-OV-112_S1_BLADDER_SEROSA_R1	SHAH_H000707_T09_02_HE01	4600598	SPECTRUM-OV-112	hgsoc	Tumor	Non-Adnexa	Other	Other	Bladder Serosa	Metastasis	pre-Rx	S1	Primary Debulking

## Sheet: mpIF - Sample metadata
project	spectrum_sample_id	isabl_experiment_system_id	patient_id	cancer_type	sample_type	tumor_megasite	tumor_supersite	tumor_site	tumor_subsite	tumor_type	therapy	procedure	procedure_type	panel
SPECTRUM	SPECTRUM-OV-002_S1_RIGHT_ADNEXA_CD68_TOX_PD1_PDL1_CD8_panCK-CK8-18_DAPI_R1	SHAH_H000004_T10_10_IF01	SPECTRUM-OV-002	hgsoc	Tumor	Adnexa	Adnexa	Right Adnexa	Right Ovary	Primary	pre-Rx	S1	Primary Debulking	CD68, TOX, PD1, PDL1, CD8, panCK_CK8-18, DAPI
SPECTRUM	SPECTRUM-OV-002_S1_INFRACOLIC_OMENTUM_CD68_TOX_PD1_PDL1_CD8_panCK-CK8-18_DAPI_R1	SHAH_H000004_T09_02_IF01	SPECTRUM-OV-002	hgsoc	Tumor	Non-Adnexa	Omentum	Omentum	Infracolic Omentum	Metastasis	pre-Rx	S1	Primary Debulking	CD68, TOX, PD1, PDL1, CD8, panCK_CK8-18, DAPI
SPECTRUM	SPECTRUM-OV-003_S1_LEFT_ADNEXA_CD68_TOX_PD1_PDL1_CD8_panCK-CK8-18_DAPI_R1	SHAH_H000005_T01_02_IF01	SPECTRUM-OV-003	hgsoc	Tumor	Adnexa	Adnexa	Left Adnexa	Left Adnexa	Primary	pre-Rx	S1	Laparoscopic Biopsy	CD68, TOX, PD1, PDL1, CD8, panCK_CK8-18, DAPI
SPECTRUM	SPECTRUM-OV-003_S1_RIGHT_ADNEXA_CD68_TOX_PD1_PDL1_CD8_panCK-CK8-18_DAPI_R1	SHAH_H000005_T05_02_IF01	SPECTRUM-OV-003	hgsoc	Tumor	Adnexa	Adnexa	Right Adnexa	Right Adnexa	Primary	pre-Rx	S1	Laparoscopic Biopsy	CD68, TOX, PD1, PDL1, CD8, panCK_CK8-18, DAPI
SPECTRUM	SPECTRUM-OV-003_S1_INFRACOLIC_OMENTUM_CD68_TOX_PD1_PDL1_CD8_panCK-CK8-18_DAPI_R1	SHAH_H000005_T03_04_IF01	SPECTRUM-OV-003	hgsoc	Tumor	Non-Adnexa	Omentum	Omentum	Infracolic Omentum	Metastasis	pre-Rx	S1	Laparoscopic Biopsy	CD68, TOX, PD1, PDL1, CD8, panCK_CK8-18, DAPI
SPECTRUM	SPECTRUM-OV-003_S1_PELVIC_PERITONEUM_CD68_TOX_PD1_PDL1_CD8_panCK-CK8-18_DAPI_R1	SHAH_H000005_T04_03_IF01	SPECTRUM-OV-003	hgsoc	Tumor	Non-Adnexa	Peritoneum	Peritoneum	Pelvic Peritoneum	Metastasis	pre-Rx	S1	Laparoscopic Biopsy	CD68, TOX, PD1, PDL1, CD8, panCK_CK8-18, DAPI
SPECTRUM	SPECTRUM-OV-003_S1_LEFT_UPPER_QUADRANT_CD68_TOX_PD1_PDL1_CD8_panCK-CK8-18_DAPI_R1	SHAH_H000005_T02_02_IF01	SPECTRUM-OV-003	hgsoc	Tumor	Non-Adnexa	Upper Quadrant	Left Upper Quadrant	Left Upper Quadrant	Metastasis	pre-Rx	S1	Laparoscopic Biopsy	CD68, TOX, PD1, PDL1, CD8, panCK_CK8-18, DAPI
SPECTRUM	SPECTRUM-OV-003_S1_RIGHT_UPPER_QUADRANT_CD68_TOX_PD1_PDL1_CD8_panCK-CK8-18_DAPI_R1	SHAH_H000005_T06_02_IF01	SPECTRUM-OV-003	hgsoc	Tumor	Non-Adnexa	Upper Quadrant	Right Upper Quadrant	Right Upper Quadrant	Metastasis	pre-Rx	S1	Laparoscopic Biopsy	CD68, TOX, PD1, PDL1, CD8, panCK_CK8-18, DAPI
SPECTRUM	SPECTRUM-OV-004_S1_LEFT_ADNEXA_CD68_TOX_PD1_PDL1_CD8_panCK-CK8-18_DAPI_R1	SHAH_H000222_T01_09_IF01	SPECTRUM-OV-004	hgsoc	Tumor	Adnexa	Adnexa	Left Adnexa	Left Adnexa	Primary	pre-Rx	S1	Primary Debulking	CD68, TOX, PD1, PDL1, CD8, panCK_CK8-18, DAPI
SPECTRUM	SPECTRUM-OV-004_S1_RIGHT_ADNEXA_CD68_TOX_PD1_PDL1_CD8_panCK-CK8-18_DAPI_R1	SHAH_H000222_T02_05_IF01	SPECTRUM-OV-004	hgsoc	Tumor	Adnexa	Adnexa	Right Adnexa	Right Adnexa	Primary	pre-Rx	S1	Primary Debulking	CD68, TOX, PD1, PDL1, CD8, panCK_CK8-18, DAPI
SPECTRUM	SPECTRUM-OV-007_S1_LEFT_OVARY_CD68_TOX_PD1_PDL1_CD8_panCK-CK8-18_DAPI_R1	SHAH_H000006_T18_01_IF01	SPECTRUM-OV-007	hgsoc	Tumor	Adnexa	Adnexa	Left Adnexa	Left Ovary	Primary	pre-Rx	S1	Primary Debulking	CD68, TOX, PD1, PDL1, CD8, panCK_CK8-18, DAPI
SPECTRUM	SPECTRUM-OV-007_S1_RIGHT_FALLOPIAN_TUBE_CD68_TOX_PD1_PDL1_CD8_panCK-CK8-18_DAPI_R1	SHAH_H000006_T17_01_IF01	SPECTRUM-OV-007	hgsoc	Tumor	Adnexa	Adnexa	Right Adnexa	Right Fallopian Tube	Primary	pre-Rx	S1	Primary Debulking	CD68, TOX, PD1, PDL1, CD8, panCK_CK8-18, DAPI
SPECTRUM	SPECTRUM-OV-007_S1_BOWEL_CD68_TOX_PD1_PDL1_CD8_panCK-CK8-18_DAPI_R1	SHAH_H000006_T05_02_IF01	SPECTRUM-OV-007	hgsoc	Tumor	Non-Adnexa	Bowel	Bowel	Terminal Ileum and Cecum	Metastasis	pre-Rx	S1	Primary Debulking	CD68, TOX, PD1, PDL1, CD8, panCK_CK8-18, DAPI
SPECTRUM	SPECTRUM-OV-007_S1_INFRACOLIC_OMENTUM_CD68_TOX_PD1_PDL1_CD8_panCK-CK8-18_DAPI_R1	SHAH_H000006_T15_02_IF01	SPECTRUM-OV-007	hgsoc	Tumor	Non-Adnexa	Omentum	Omentum	Infracolic Omentum	Metastasis	pre-Rx	S1	Primary Debulking	CD68, TOX, PD1, PDL1, CD8, panCK_CK8-18, DAPI
SPECTRUM	SPECTRUM-OV-007_S1_ANTERIOR_ABDOMINAL_WALL_CD68_TOX_PD1_PDL1_CD8_panCK-CK8-18_DAPI_R1	SHAH_H000006_T02_02_IF01	SPECTRUM-OV-007	hgsoc	Tumor	Non-Adnexa	Peritoneum	Peritoneum	Anterior Abdominal Wall	Metastasis	pre-Rx	S1	Primary Debulking	CD68, TOX, PD1, PDL1, CD8, panCK_CK8-18, DAPI
SPECTRUM	SPECTRUM-OV-008_S1_SIGMOID_COLON_CD68_TOX_PD1_PDL1_CD8_panCK-CK8-18_DAPI_R1	SHAH_H000011_T10_01_IF01	SPECTRUM-OV-008	hgsoc	Tumor	Non-Adnexa	Bowel	Bowel	Sigmoid Colon	Metastasis	pre-Rx	S1	Primary Debulking	CD68, TOX, PD1, PDL1, CD8, panCK_CK8-18, DAPI
SPECTRUM	SPECTRUM-OV-008_S1_INFRACOLIC_OMENTUM_CD68_TOX_PD1_PDL1_CD8_panCK-CK8-18_DAPI_R1	SHAH_H000011_T02_02_IF01	SPECTRUM-OV-008	hgsoc	Tumor	Non-Adnexa	Omentum	Omentum	Infracolic Omentum	Metastasis	pre-Rx	S1	Primary Debulking	CD68, TOX, PD1, PDL1, CD8, panCK_CK8-18, DAPI
SPECTRUM	SPECTRUM-OV-008_S1_LYMPH_NODE_CD68_TOX_PD1_PDL1_CD8_panCK-CK8-18_DAPI_R1	SHAH_H000011_T09_01_IF01	SPECTRUM-OV-008	hgsoc	Tumor	Non-Adnexa	Other	Other	Lymph Node	Metastasis	pre-Rx	S1	Primary Debulking	CD68, TOX, PD1, PDL1, CD8, panCK_CK8-18, DAPI
SPECTRUM	SPECTRUM-OV-009_S1_LEFT_OVARY_CD68_TOX_PD1_PDL1_CD8_panCK-CK8-18_DAPI_R1	SHAH_H000013_T06_04_IF01	SPECTRUM-OV-009	hgsoc	Tumor	Adnexa	Adnexa	Left Adnexa	Left Ovary	Primary	pre-Rx	S1	Primary Debulking	CD68, TOX, PD1, PDL1, CD8, panCK_CK8-18, DAPI
SPECTRUM	SPECTRUM-OV-009_S1_RIGHT_OVARY_CD68_TOX_PD1_PDL1_CD8_panCK-CK8-18_DAPI_R1	SHAH_H000013_T17_02_IF01	SPECTRUM-OV-009	hgsoc	Tumor	Adnexa	Adnexa	Right Adnexa	Right Ovary	Primary	pre-Rx	S1	Primary Debulking	CD68, TOX, PD1, PDL1, CD8, panCK_CK8-18, DAPI
SPECTRUM	SPECTRUM-OV-009_S1_BOWEL_CD68_TOX_PD1_PDL1_CD8_panCK-CK8-18_DAPI_R1	SHAH_H000013_T03_02_IF01	SPECTRUM-OV-009	hgsoc	Tumor	Non-Adnexa	Bowel	Bowel	Bowel	Metastasis	pre-Rx	S1	Primary Debulking	CD68, TOX, PD1, PDL1, CD8, panCK_CK8-18, DAPI
SPECTRUM	SPECTRUM-OV-009_S1_INFRACOLIC_OMENTUM_CD68_TOX_PD1_PDL1_CD8_panCK-CK8-18_DAPI_R1	SHAH_H000013_T15_03_IF01	SPECTRUM-OV-009	hgsoc	Tumor	Non-Adnexa	Omentum	Omentum	Infracolic Omentum	Metastasis	pre-Rx	S1	Primary Debulking	CD68, TOX, PD1, PDL1, CD8, panCK_CK8-18, DAPI
SPECTRUM	SPECTRUM-OV-009_S1_PELVIC_PERITONEUM_CD68_TOX_PD1_PDL1_CD8_panCK-CK8-18_DAPI_R1	SHAH_H000013_T10_02_IF01	SPECTRUM-OV-009	hgsoc	Tumor	Non-Adnexa	Peritoneum	Peritoneum	Pelvic Peritoneum	Metastasis	pre-Rx	S1	Primary Debulking	CD68, TOX, PD1, PDL1, CD8, panCK_CK8-18, DAPI
SPECTRUM	SPECTRUM-OV-009_S1_LEFT_UPPER_QUADRANT_CD68_TOX_PD1_PDL1_CD8_panCK-CK8-18_DAPI_R1	SHAH_H000013_T08_02_IF01	SPECTRUM-OV-009	hgsoc	Tumor	Non-Adnexa	Upper Quadrant	Left Upper Quadrant	Left Upper Quadrant	Metastasis	pre-Rx	S1	Primary Debulking	CD68, TOX, PD1, PDL1, CD8, panCK_CK8-18, DAPI
SPECTRUM	SPECTRUM-OV-009_S1_RIGHT_UPPER_QUADRANT_CD68_TOX_PD1_PDL1_CD8_panCK-CK8-18_DAPI_R1	SHAH_H000013_T14_02_IF01	SPECTRUM-OV-009	hgsoc	Tumor	Non-Adnexa	Upper Quadrant	Right Upper Quadrant	Right Upper Quadrant	Metastasis	pre-Rx	S1	Primary Debulking	CD68, TOX, PD1, PDL1, CD8, panCK_CK8-18, DAPI
SPECTRUM	SPECTRUM-OV-014_S1_CUL_DE_SAC_CD68_TOX_PD1_PDL1_CD8_panCK-CK8-18_DAPI_R1	SHAH_H000009_T25_01_IF01	SPECTRUM-OV-014	hgsoc	Tumor	Non-Adnexa	Peritoneum	Peritoneum	Cul de Sac	Metastasis	pre-Rx	S1	Laparoscopic Biopsy	CD68, TOX, PD1, PDL1, CD8, panCK_CK8-18, DAPI
SPECTRUM	SPECTRUM-OV-014_S1_RIGHT_UPPER_QUADRANT_CD68_TOX_PD1_PDL1_CD8_panCK-CK8-18_DAPI_R1	SHAH_H000009_T21_02_IF01	SPECTRUM-OV-014	hgsoc	Tumor	Non-Adnexa	Upper Quadrant	Right Upper Quadrant	Right Upper Quadrant	Metastasis	pre-Rx	S1	Laparoscopic Biopsy	CD68, TOX, PD1, PDL1, CD8, panCK_CK8-18, DAPI
SPECTRUM	SPECTRUM-OV-022_S1_LEFT_OVARY_CD68_TOX_PD1_PDL1_CD8_panCK-CK8-18_DAPI_R1	SHAH_H000019_T10_02_IF01	SPECTRUM-OV-022	hgsoc	Tumor	Adnexa	Adnexa	Left Adnexa	Left Ovary	Primary	pre-Rx	S1	Primary Debulking	CD68, TOX, PD1, PDL1, CD8, panCK_CK8-18, DAPI
SPECTRUM	SPECTRUM-OV-022_S1_RIGHT_ADNEXA_CD68_TOX_PD1_PDL1_CD8_panCK-CK8-18_DAPI_R1	SHAH_H000019_T07_03_IF01	SPECTRUM-OV-022	hgsoc	Tumor	Adnexa	Adnexa	Right Adnexa	Right Adnexa	Primary	pre-Rx	S1	Primary Debulking	CD68, TOX, PD1, PDL1, CD8, panCK_CK8-18, DAPI
SPECTRUM	SPECTRUM-OV-022_S1_CENTRAL_BOWEL_CD68_TOX_PD1_PDL1_CD8_panCK-CK8-18_DAPI_R1	SHAH_H000019_T14_01_IF01	SPECTRUM-OV-022	hgsoc	Tumor	Non-Adnexa	Bowel	Bowel	Central Bowel to Include Serosal Nodules	Metastasis	pre-Rx	S1	Primary Debulking	CD68, TOX, PD1, PDL1, CD8, panCK_CK8-18, DAPI
SPECTRUM	SPECTRUM-OV-024_S1_INFRACOLIC_OMENTUM_CD68_TOX_PD1_PDL1_CD8_panCK-CK8-18_DAPI_R1	SHAH_H000020_T03_02_IF01	SPECTRUM-OV-024	hgsoc	Tumor	Non-Adnexa	Omentum	Omentum	Infracolic Omentum	Metastasis	pre-Rx	S1	Laparoscopic Biopsy	CD68, TOX, PD1, PDL1, CD8, panCK_CK8-18, DAPI
SPECTRUM	SPECTRUM-OV-024_S1_PELVIC_PERITONEUM_CD68_TOX_PD1_PDL1_CD8_panCK-CK8-18_DAPI_R1	SHAH_H000020_T07_03_IF01	SPECTRUM-OV-024	hgsoc	Tumor	Non-Adnexa	Peritoneum	Peritoneum	Pelvic Peritoneum	Metastasis	pre-Rx	S1	Laparoscopic Biopsy	CD68, TOX, PD1, PDL1, CD8, panCK_CK8-18, DAPI
SPECTRUM	SPECTRUM-OV-025_S1_RIGHT_FALLOPIAN_TUBE_CD68_TOX_PD1_PDL1_CD8_panCK-CK8-18_DAPI_R1	SHAH_H000021_T08_01_IF01	SPECTRUM-OV-025	hgsoc	Tumor	Adnexa	Adnexa	Right Adnexa	Right Fallopian Tube	Primary	pre-Rx	S1	Primary Debulking	CD68, TOX, PD1, PDL1, CD8, panCK_CK8-18, DAPI
SPECTRUM	SPECTRUM-OV-025_S1_BOWEL_CD68_TOX_PD1_PDL1_CD8_panCK-CK8-18_DAPI_R1	SHAH_H000021_T01_02_IF01	SPECTRUM-OV-025	hgsoc	Tumor	Non-Adnexa	Bowel	Bowel	Bowel	Metastasis	pre-Rx	S1	Primary Debulking	CD68, TOX, PD1, PDL1, CD8, panCK_CK8-18, DAPI
SPECTRUM	SPECTRUM-OV-025_S1_INFRACOLIC_OMENTUM_CD68_TOX_PD1_PDL1_CD8_panCK-CK8-18_DAPI_R1	SHAH_H000021_T03_02_IF01	SPECTRUM-OV-025	hgsoc	Tumor	Non-Adnexa	Omentum	Omentum	Infracolic Omentum	Metastasis	pre-Rx	S1	Primary Debulking	CD68, TOX, PD1, PDL1, CD8, panCK_CK8-18, DAPI
SPECTRUM	SPECTRUM-OV-026_S1_LEFT_FALLOPIAN_TUBE_CD68_TOX_PD1_PDL1_CD8_panCK-CK8-18_DAPI_R1	SHAH_H000022_T11_01_IF01	SPECTRUM-OV-026	hgsoc	Tumor	Adnexa	Adnexa	Left Adnexa	Left Fallopian Tube	Primary	pre-Rx	S1	Primary Debulking	CD68, TOX, PD1, PDL1, CD8, panCK_CK8-18, DAPI
SPECTRUM	SPECTRUM-OV-026_S1_RIGHT_ADNEXA_CD68_TOX_PD1_PDL1_CD8_panCK-CK8-18_DAPI_R1	SHAH_H000022_T15_01_IF01	SPECTRUM-OV-026	hgsoc	Tumor	Adnexa	Adnexa	Right Adnexa	Right Adnexa	Primary	pre-Rx	S1	Primary Debulking	CD68, TOX, PD1, PDL1, CD8, panCK_CK8-18, DAPI
SPECTRUM	SPECTRUM-OV-026_S1_BOWEL_CD68_TOX_PD1_PDL1_CD8_panCK-CK8-18_DAPI_R1	SHAH_H000022_T04_02_IF01	SPECTRUM-OV-026	hgsoc	Tumor	Non-Adnexa	Bowel	Bowel	Bowel	Metastasis	pre-Rx	S1	Primary Debulking	CD68, TOX, PD1, PDL1, CD8, panCK_CK8-18, DAPI
SPECTRUM	SPECTRUM-OV-031_S1_LEFT_ADNEXA_CD68_TOX_PD1_PDL1_CD8_panCK-CK8-18_DAPI_R1	SHAH_H000023_T07_01_IF01	SPECTRUM-OV-031	hgsoc	Tumor	Adnexa	Adnexa	Left Adnexa	Left Adnexa	Primary	pre-Rx	S1	Primary Debulking	CD68, TOX, PD1, PDL1, CD8, panCK_CK8-18, DAPI
SPECTRUM	SPECTRUM-OV-031_S1_INFRARENAL_LYMPH_NODE_CD68_TOX_PD1_PDL1_CD8_panCK-CK8-18_DAPI_R1	SHAH_H000023_T03_02_IF01	SPECTRUM-OV-031	hgsoc	Tumor	Non-Adnexa	Other	Other	Infrarenal Lymph Node	Metastasis	pre-Rx	S1	Primary Debulking	CD68, TOX, PD1, PDL1, CD8, panCK_CK8-18, DAPI
SPECTRUM	SPECTRUM-OV-036_S1_LEFT_OVARY_CD68_TOX_PD1_PDL1_CD8_panCK-CK8-18_DAPI_R1	SHAH_H000039_T11_01_IF01	SPECTRUM-OV-036	hgsoc	Tumor	Adnexa	Adnexa	Left Adnexa	Left Ovary	Primary	pre-Rx	S1	Primary Debulking	CD68, TOX, PD1, PDL1, CD8, panCK_CK8-18, DAPI
SPECTRUM	SPECTRUM-OV-036_S1_RIGHT_ADNEXA_CD68_TOX_PD1_PDL1_CD8_panCK-CK8-18_DAPI_R1	SHAH_H000039_T03_02_IF01	SPECTRUM-OV-036	hgsoc	Tumor	Adnexa	Adnexa	Right Adnexa	Right Adnexa	Primary	pre-Rx	S1	Primary Debulking	CD68, TOX, PD1, PDL1, CD8, panCK_CK8-18, DAPI
SPECTRUM	SPECTRUM-OV-036_S1_INFRACOLIC_OMENTUM_CD68_TOX_PD1_PDL1_CD8_panCK-CK8-18_DAPI_R1	SHAH_H000039_T07_02_IF01	SPECTRUM-OV-036	hgsoc	Tumor	Non-Adnexa	Omentum	Omentum	Infracolic Omentum	Metastasis	pre-Rx	S1	Primary Debulking	CD68, TOX, PD1, PDL1, CD8, panCK_CK8-18, DAPI
SPECTRUM	SPECTRUM-OV-036_S1_PELVIC_PERITONEUM_CD68_TOX_PD1_PDL1_CD8_panCK-CK8-18_DAPI_R1	SHAH_H000039_T02_02_IF01	SPECTRUM-OV-036	hgsoc	Tumor	Non-Adnexa	Peritoneum	Peritoneum	Pelvic Peritoneum	Metastasis	pre-Rx	S1	Primary Debulking	CD68, TOX, PD1, PDL1, CD8, panCK_CK8-18, DAPI
SPECTRUM	SPECTRUM-OV-037_S1_LEFT_OVARY_CD68_TOX_PD1_PDL1_CD8_panCK-CK8-18_DAPI_R1	SHAH_H000024_T02_02_IF01	SPECTRUM-OV-037	hgsoc	Tumor	Adnexa	Adnexa	Left Adnexa	Left Ovary	Primary	pre-Rx	S1	Primary Debulking	CD68, TOX, PD1, PDL1, CD8, panCK_CK8-18, DAPI
SPECTRUM	SPECTRUM-OV-037_S1_INFRACOLIC_OMENTUM_CD68_TOX_PD1_PDL1_CD8_panCK-CK8-18_DAPI_R1	SHAH_H000024_T01_02_IF01	SPECTRUM-OV-037	hgsoc	Tumor	Non-Adnexa	Omentum	Omentum	Infracolic Omentum	Metastasis	pre-Rx	S1	Primary Debulking	CD68, TOX, PD1, PDL1, CD8, panCK_CK8-18, DAPI
SPECTRUM	SPECTRUM-OV-037_S1_LEFT_UPPER_QUADRANT_CD68_TOX_PD1_PDL1_CD8_panCK-CK8-18_DAPI_R1	SHAH_H000024_T12_01_IF01	SPECTRUM-OV-037	hgsoc	Tumor	Non-Adnexa	Upper Quadrant	Left Upper Quadrant	Omental Tumor	Metastasis	pre-Rx	S1	Primary Debulking	CD68, TOX, PD1, PDL1, CD8, panCK_CK8-18, DAPI
SPECTRUM	SPECTRUM-OV-041_S1_RIGHT_OVARY_CD68_TOX_PD1_PDL1_CD8_panCK-CK8-18_DAPI_R1	SHAH_H000025_T09_01_IF01	SPECTRUM-OV-041	hgsoc	Tumor	Adnexa	Adnexa	Right Adnexa	Right Ovary	Primary	pre-Rx	S1	Primary Debulking	CD68, TOX, PD1, PDL1, CD8, panCK_CK8-18, DAPI
SPECTRUM	SPECTRUM-OV-041_S1_INFRACOLIC_OMENTUM_CD68_TOX_PD1_PDL1_CD8_panCK-CK8-18_DAPI_R1	SHAH_H000025_T08_02_IF01	SPECTRUM-OV-041	hgsoc	Tumor	Non-Adnexa	Omentum	Omentum	Infracolic Omentum	Metastasis	pre-Rx	S1	Primary Debulking	CD68, TOX, PD1, PDL1, CD8, panCK_CK8-18, DAPI
SPECTRUM	SPECTRUM-OV-042_S1_PELVIC_PERITONEUM_CD68_TOX_PD1_PDL1_CD8_panCK-CK8-18_DAPI_R1	SHAH_H000026_T06_02_IF01	SPECTRUM-OV-042	hgsoc	Tumor	Non-Adnexa	Peritoneum	Peritoneum	Pelvic Peritoneum	Metastasis	pre-Rx	S1	Laparoscopic Biopsy	CD68, TOX, PD1, PDL1, CD8, panCK_CK8-18, DAPI
SPECTRUM	SPECTRUM-OV-045_S1_LEFT_OVARY_CD68_TOX_PD1_PDL1_CD8_panCK-CK8-18_DAPI_R1	SHAH_H000031_T01_02_IF01	SPECTRUM-OV-045	hgsoc	Tumor	Adnexa	Adnexa	Left Adnexa	Left Ovary	Primary	pre-Rx	S1	Primary Debulking	CD68, TOX, PD1, PDL1, CD8, panCK_CK8-18, DAPI
SPECTRUM	SPECTRUM-OV-045_S1_RIGHT_OVARY_CD68_TOX_PD1_PDL1_CD8_panCK-CK8-18_DAPI_R1	SHAH_H000031_T05_02_IF01	SPECTRUM-OV-045	hgsoc	Tumor	Adnexa	Adnexa	Right Adnexa	Right Ovary	Primary	pre-Rx	S1	Primary Debulking	CD68, TOX, PD1, PDL1, CD8, panCK_CK8-18, DAPI
SPECTRUM	SPECTRUM-OV-045_S1_INFRACOLIC_OMENTUM_CD68_TOX_PD1_PDL1_CD8_panCK-CK8-18_DAPI_R1	SHAH_H000031_T08_02_IF01	SPECTRUM-OV-045	hgsoc	Tumor	Non-Adnexa	Omentum	Omentum	Infracolic Omentum	Metastasis	pre-Rx	S1	Primary Debulking	CD68, TOX, PD1, PDL1, CD8, panCK_CK8-18, DAPI
SPECTRUM	SPECTRUM-OV-045_S1_CUL_DE_SAC_CD68_TOX_PD1_PDL1_CD8_panCK-CK8-18_DAPI_R1	SHAH_H000031_T12_01_IF01	SPECTRUM-OV-045	hgsoc	Tumor	Non-Adnexa	Peritoneum	Peritoneum	Cul de Sac	Metastasis	pre-Rx	S1	Primary Debulking	CD68, TOX, PD1, PDL1, CD8, panCK_CK8-18, DAPI
SPECTRUM	SPECTRUM-OV-049_S1_RIGHT_OVARY_CD68_TOX_PD1_PDL1_CD8_panCK-CK8-18_DAPI_R1	SHAH_H000036_T07_01_IF01	SPECTRUM-OV-049	hgsoc	Tumor	Adnexa	Adnexa	Right Adnexa	Right Ovary	Primary	pre-Rx	S1	Primary Debulking	CD68, TOX, PD1, PDL1, CD8, panCK_CK8-18, DAPI
SPECTRUM	SPECTRUM-OV-049_S1_INFRACOLIC_OMENTUM_CD68_TOX_PD1_PDL1_CD8_panCK-CK8-18_DAPI_R1	SHAH_H000036_T01_02_IF01	SPECTRUM-OV-049	hgsoc	Tumor	Non-Adnexa	Omentum	Omentum	Infracolic Omentum	Metastasis	pre-Rx	S1	Primary Debulking	CD68, TOX, PD1, PDL1, CD8, panCK_CK8-18, DAPI
SPECTRUM	SPECTRUM-OV-050_S1_LEFT_OVARY_CD68_TOX_PD1_PDL1_CD8_panCK-CK8-18_DAPI_R1	SHAH_H000033_T10_02_IF01	SPECTRUM-OV-050	hgsoc	Tumor	Adnexa	Adnexa	Left Adnexa	Left Ovary	Primary	pre-Rx	S1	Primary Debulking	CD68, TOX, PD1, PDL1, CD8, panCK_CK8-18, DAPI
SPECTRUM	SPECTRUM-OV-050_S1_RIGHT_OVARY_CD68_TOX_PD1_PDL1_CD8_panCK-CK8-18_DAPI_R1	SHAH_H000033_T08_02_IF01	SPECTRUM-OV-050	hgsoc	Tumor	Adnexa	Adnexa	Right Adnexa	Right Ovary	Primary	pre-Rx	S1	Primary Debulking	CD68, TOX, PD1, PDL1, CD8, panCK_CK8-18, DAPI
SPECTRUM	SPECTRUM-OV-050_S1_INFRACOLIC_OMENTUM_CD68_TOX_PD1_PDL1_CD8_panCK-CK8-18_DAPI_R1	SHAH_H000033_T16_02_IF01	SPECTRUM-OV-050	hgsoc	Tumor	Non-Adnexa	Omentum	Omentum	Infracolic Omentum	Metastasis	pre-Rx	S1	Primary Debulking	CD68, TOX, PD1, PDL1, CD8, panCK_CK8-18, DAPI
SPECTRUM	SPECTRUM-OV-051_S1_LEFT_ADNEXA_CD68_TOX_PD1_PDL1_CD8_panCK-CK8-18_DAPI_R1	SHAH_H000034_T03_02_IF01	SPECTRUM-OV-051	hgsoc	Tumor	Adnexa	Adnexa	Left Adnexa	Left Adnexa	Primary	pre-Rx	S1	Primary Debulking	CD68, TOX, PD1, PDL1, CD8, panCK_CK8-18, DAPI
SPECTRUM	SPECTRUM-OV-051_S1_SMALL_BOWEL_CD68_TOX_PD1_PDL1_CD8_panCK-CK8-18_DAPI_R1	SHAH_H000034_T10_01_IF01	SPECTRUM-OV-051	hgsoc	Tumor	Non-Adnexa	Bowel	Bowel	Small Bowel	Metastasis	pre-Rx	S1	Primary Debulking	CD68, TOX, PD1, PDL1, CD8, panCK_CK8-18, DAPI
SPECTRUM	SPECTRUM-OV-051_S1_INFRACOLIC_OMENTUM_CD68_TOX_PD1_PDL1_CD8_panCK-CK8-18_DAPI_R1	SHAH_H000034_T07_02_IF01	SPECTRUM-OV-051	hgsoc	Tumor	Non-Adnexa	Omentum	Omentum	Infracolic Omentum	Metastasis	pre-Rx	S1	Primary Debulking	CD68, TOX, PD1, PDL1, CD8, panCK_CK8-18, DAPI
SPECTRUM	SPECTRUM-OV-052_S1_INFRACOLIC_OMENTUM_CD68_TOX_PD1_PDL1_CD8_panCK-CK8-18_DAPI_R1	SHAH_H000035_T03_02_IF01	SPECTRUM-OV-052	hgsoc	Tumor	Non-Adnexa	Omentum	Omentum	Infracolic Omentum	Metastasis	pre-Rx	S1	Laparoscopic Biopsy	CD68, TOX, PD1, PDL1, CD8, panCK_CK8-18, DAPI
SPECTRUM	SPECTRUM-OV-053_S1_LEFT_FALLOPIAN_TUBE_CD68_TOX_PD1_PDL1_CD8_panCK-CK8-18_DAPI_R1	SHAH_H000037_T20_01_IF01	SPECTRUM-OV-053	hgsoc	Tumor	Adnexa	Adnexa	Left Adnexa	Left Fallopian Tube	Primary	pre-Rx	S1	Primary Debulking	CD68, TOX, PD1, PDL1, CD8, panCK_CK8-18, DAPI
SPECTRUM	SPECTRUM-OV-053_S1_RIGHT_FALLOPIAN_TUBE_CD68_TOX_PD1_PDL1_CD8_panCK-CK8-18_DAPI_R1	SHAH_H000037_T19_01_IF01	SPECTRUM-OV-053	hgsoc	Tumor	Adnexa	Adnexa	Right Adnexa	Right Fallopian Tube	Primary	pre-Rx	S1	Primary Debulking	CD68, TOX, PD1, PDL1, CD8, panCK_CK8-18, DAPI
SPECTRUM	SPECTRUM-OV-053_S1_INFRACOLIC_OMENTUM_CD68_TOX_PD1_PDL1_CD8_panCK-CK8-18_DAPI_R1	SHAH_H000037_T18_02_IF01	SPECTRUM-OV-053	hgsoc	Tumor	Non-Adnexa	Omentum	Omentum	Infracolic Omentum	Metastasis	pre-Rx	S1	Primary Debulking	CD68, TOX, PD1, PDL1, CD8, panCK_CK8-18, DAPI
SPECTRUM	SPECTRUM-OV-053_S1_RIGHT_UPPER_QUADRANT_CD68_TOX_PD1_PDL1_CD8_panCK-CK8-18_DAPI_R1	SHAH_H000037_T25_01_IF01	SPECTRUM-OV-053	hgsoc	Tumor	Non-Adnexa	Upper Quadrant	Right Upper Quadrant	Right Upper Quadrant	Metastasis	pre-Rx	S1	Primary Debulking	CD68, TOX, PD1, PDL1, CD8, panCK_CK8-18, DAPI
SPECTRUM	SPECTRUM-OV-054_S1_LEFT_OVARY_CD68_TOX_PD1_PDL1_CD8_panCK-CK8-18_DAPI_R1	SHAH_H000038_T17_02_IF01	SPECTRUM-OV-054	hgsoc	Tumor	Adnexa	Adnexa	Left Adnexa	Left Ovary	Primary	pre-Rx	S1	Primary Debulking	CD68, TOX, PD1, PDL1, CD8, panCK_CK8-18, DAPI
SPECTRUM	SPECTRUM-OV-054_S1_RIGHT_OVARY_CD68_TOX_PD1_PDL1_CD8_panCK-CK8-18_DAPI_R1	SHAH_H000038_T02_03_IF01	SPECTRUM-OV-054	hgsoc	Tumor	Adnexa	Adnexa	Right Adnexa	Right Ovary	Primary	pre-Rx	S1	Primary Debulking	CD68, TOX, PD1, PDL1, CD8, panCK_CK8-18, DAPI
SPECTRUM	SPECTRUM-OV-054_S1_INFRACOLIC_OMENTUM_CD68_TOX_PD1_PDL1_CD8_panCK-CK8-18_DAPI_R1	SHAH_H000038_T14_02_IF01	SPECTRUM-OV-054	hgsoc	Tumor	Non-Adnexa	Omentum	Omentum	Infracolic Omentum	Metastasis	pre-Rx	S1	Primary Debulking	CD68, TOX, PD1, PDL1, CD8, panCK_CK8-18, DAPI
SPECTRUM	SPECTRUM-OV-065_S1_RIGHT_OVARY_CD68_TOX_PD1_PDL1_CD8_panCK-CK8-18_DAPI_R1	SHAH_H000041_T04_06_IF01	SPECTRUM-OV-065	hgsoc	Tumor	Adnexa	Adnexa	Right Adnexa	Right Ovary	Primary	pre-Rx	S1	Primary Debulking	CD68, TOX, PD1, PDL1, CD8, panCK_CK8-18, DAPI
SPECTRUM	SPECTRUM-OV-065_S1_INFRACOLIC_OMENTUM_CD68_TOX_PD1_PDL1_CD8_panCK-CK8-18_DAPI_R1	SHAH_H000041_T02_06_IF01	SPECTRUM-OV-065	hgsoc	Tumor	Non-Adnexa	Omentum	Omentum	Infracolic Omentum	Metastasis	pre-Rx	S1	Primary Debulking	CD68, TOX, PD1, PDL1, CD8, panCK_CK8-18, DAPI
SPECTRUM	SPECTRUM-OV-067_S1_RIGHT_OVARY_AND_TUBE_CD68_TOX_PD1_PDL1_CD8_panCK-CK8-18_DAPI_R1	SHAH_H000149_T01_02_IF01	SPECTRUM-OV-067	hgsoc	Tumor	Adnexa	Adnexa	Right Adnexa	Right Adnexa	Primary	pre-Rx	S1	Primary Debulking	CD68, TOX, PD1, PDL1, CD8, panCK_CK8-18, DAPI
SPECTRUM	SPECTRUM-OV-067_S1_LEFT_COLON_PARACOLIC_GUTTER_CD68_TOX_PD1_PDL1_CD8_panCK-CK8-18_DAPI_R1	SHAH_H000149_T07_01_IF01	SPECTRUM-OV-067	hgsoc	Tumor	Non-Adnexa	Bowel	Bowel	Left Colon Paracolic Gutter	Metastasis	pre-Rx	S1	Primary Debulking	CD68, TOX, PD1, PDL1, CD8, panCK_CK8-18, DAPI
SPECTRUM	SPECTRUM-OV-067_S1_INFRACOLIC_OMENTUM_CD68_TOX_PD1_PDL1_CD8_panCK-CK8-18_DAPI_R1	SHAH_H000149_T02_03_IF01	SPECTRUM-OV-067	hgsoc	Tumor	Non-Adnexa	Omentum	Omentum	Infracolic Omentum	Metastasis	pre-Rx	S1	Primary Debulking	CD68, TOX, PD1, PDL1, CD8, panCK_CK8-18, DAPI
SPECTRUM	SPECTRUM-OV-068_S1_LARGE_BOWEL_CD68_TOX_PD1_PDL1_CD8_panCK-CK8-18_DAPI_R1	SHAH_H000180_T04_02_IF01	SPECTRUM-OV-068	hgsoc	Tumor	Non-Adnexa	Bowel	Bowel	Large Bowel	Metastasis	pre-Rx	S1	Primary Debulking	CD68, TOX, PD1, PDL1, CD8, panCK_CK8-18, DAPI
SPECTRUM	SPECTRUM-OV-068_S1_INFRACOLIC_OMENTUM_CD68_TOX_PD1_PDL1_CD8_panCK-CK8-18_DAPI_R1	SHAH_H000180_T02_04_IF01	SPECTRUM-OV-068	hgsoc	Tumor	Non-Adnexa	Omentum	Omentum	Infracolic Omentum	Metastasis	pre-Rx	S1	Primary Debulking	CD68, TOX, PD1, PDL1, CD8, panCK_CK8-18, DAPI
SPECTRUM	SPECTRUM-OV-077_S1_LEFT_OVARY_CD68_TOX_PD1_PDL1_CD8_panCK-CK8-18_DAPI_R1	SHAH_H000214_T07_02_IF01	SPECTRUM-OV-077	hgsoc	Tumor	Adnexa	Adnexa	Left Adnexa	Left Ovary	Primary	pre-Rx	S1	Primary Debulking	CD68, TOX, PD1, PDL1, CD8, panCK_CK8-18, DAPI
SPECTRUM	SPECTRUM-OV-077_S1_COLON_CECUM_CD68_TOX_PD1_PDL1_CD8_panCK-CK8-18_DAPI_R1	SHAH_H000214_T12_02_IF01	SPECTRUM-OV-077	hgsoc	Tumor	Non-Adnexa	Bowel	Bowel	Colon Cecum	Metastasis	pre-Rx	S1	Primary Debulking	CD68, TOX, PD1, PDL1, CD8, panCK_CK8-18, DAPI
SPECTRUM	SPECTRUM-OV-077_S1_INFRACOLIC_OMENTUM_CD68_TOX_PD1_PDL1_CD8_panCK-CK8-18_DAPI_R1	SHAH_H000214_T03_02_IF01	SPECTRUM-OV-077	hgsoc	Tumor	Non-Adnexa	Omentum	Omentum	Infracolic Omentum	Metastasis	pre-Rx	S1	Primary Debulking	CD68, TOX, PD1, PDL1, CD8, panCK_CK8-18, DAPI
SPECTRUM	SPECTRUM-OV-081_S1_LEFT_OVARY_CD68_TOX_PD1_PDL1_CD8_panCK-CK8-18_DAPI_R1	SHAH_H000340_T05_02_IF01	SPECTRUM-OV-081	hgsoc	Tumor	Adnexa	Adnexa	Left Adnexa	Left Ovary	Primary	pre-Rx	S1	Primary Debulking	CD68, TOX, PD1, PDL1, CD8, panCK_CK8-18, DAPI
SPECTRUM	SPECTRUM-OV-082_S1_RIGHT_OVARY_CD68_TOX_PD1_PDL1_CD8_panCK-CK8-18_DAPI_R1	SHAH_H000339_T06_01_IF01	SPECTRUM-OV-082	hgsoc	Tumor	Adnexa	Adnexa	Right Adnexa	Right Ovary	Primary	pre-Rx	S1	Primary Debulking	CD68, TOX, PD1, PDL1, CD8, panCK_CK8-18, DAPI
SPECTRUM	SPECTRUM-OV-082_S1_SMALL_BOWEL_MESENTERY_CD68_TOX_PD1_PDL1_CD8_panCK-CK8-18_DAPI_R1	SHAH_H000339_T05_01_IF01	SPECTRUM-OV-082	hgsoc	Tumor	Non-Adnexa	Bowel	Bowel	Small Bowel Mesentery	Metastasis	pre-Rx	S1	Primary Debulking	CD68, TOX, PD1, PDL1, CD8, panCK_CK8-18, DAPI
SPECTRUM	SPECTRUM-OV-082_S1_INFRACOLIC_OMENTUM_CD68_TOX_PD1_PDL1_CD8_panCK-CK8-18_DAPI_R1	SHAH_H000339_T03_05_IF01	SPECTRUM-OV-082	hgsoc	Tumor	Non-Adnexa	Omentum	Omentum	Infracolic Omentum	Metastasis	pre-Rx	S1	Primary Debulking	CD68, TOX, PD1, PDL1, CD8, panCK_CK8-18, DAPI
SPECTRUM	SPECTRUM-OV-083_S1_LEFT_ADNEXA_CD68_TOX_PD1_PDL1_CD8_panCK-CK8-18_DAPI_R1	SHAH_H000342_T01_04_IF01	SPECTRUM-OV-083	hgsoc	Tumor	Adnexa	Adnexa	Left Adnexa	Left Adnexa	Primary	pre-Rx	S1	Primary Debulking	CD68, TOX, PD1, PDL1, CD8, panCK_CK8-18, DAPI
SPECTRUM	SPECTRUM-OV-083_S1_RIGHT_FALLOPIAN_TUBE_CD68_TOX_PD1_PDL1_CD8_panCK-CK8-18_DAPI_R1	SHAH_H000342_T05_01_IF01	SPECTRUM-OV-083	hgsoc	Tumor	Adnexa	Adnexa	Right Adnexa	Right Fallopian Tube	Primary	pre-Rx	S1	Primary Debulking	CD68, TOX, PD1, PDL1, CD8, panCK_CK8-18, DAPI
SPECTRUM	SPECTRUM-OV-083_S1_INFRACOLIC_OMENTUM_CD68_TOX_PD1_PDL1_CD8_panCK-CK8-18_DAPI_R1	SHAH_H000342_T04_05_IF01	SPECTRUM-OV-083	hgsoc	Tumor	Non-Adnexa	Omentum	Omentum	Infracolic Omentum	Metastasis	pre-Rx	S1	Primary Debulking	CD68, TOX, PD1, PDL1, CD8, panCK_CK8-18, DAPI
SPECTRUM	SPECTRUM-OV-090_S1_TRANSVERSE_COLON_CD68_TOX_PD1_PDL1_CD8_panCK-CK8-18_DAPI_R1	SHAH_H000408_T04_01_IF01	SPECTRUM-OV-090	hgsoc	Tumor	Non-Adnexa	Bowel	Bowel	Transverse Colon	Metastasis	pre-Rx	S1	Primary Debulking	CD68, TOX, PD1, PDL1, CD8, panCK_CK8-18, DAPI
SPECTRUM	SPECTRUM-OV-090_S1_INFRACOLIC_OMENTUM_CD68_TOX_PD1_PDL1_CD8_panCK-CK8-18_DAPI_R1	SHAH_H000408_T02_04_IF01	SPECTRUM-OV-090	hgsoc	Tumor	Non-Adnexa	Omentum	Omentum	Infracolic Omentum	Metastasis	pre-Rx	S1	Primary Debulking	CD68, TOX, PD1, PDL1, CD8, panCK_CK8-18, DAPI
SPECTRUM	SPECTRUM-OV-105_S1_INFRACOLIC_OMENTUM_CD68_TOX_PD1_PDL1_CD8_panCK-CK8-18_DAPI_R1	SHAH_H000705_T02_05_IF01	SPECTRUM-OV-105	hgsoc	Tumor	Non-Adnexa	Omentum	Omentum	Infracolic Omentum	Metastasis	pre-Rx	S1	Primary Debulking	CD68, TOX, PD1, PDL1, CD8, panCK_CK8-18, DAPI
SPECTRUM	SPECTRUM-OV-105_S1_BLADDER_SEROSA_CD68_TOX_PD1_PDL1_CD8_panCK-CK8-18_DAPI_R1	SHAH_H000705_T06_01_IF01	SPECTRUM-OV-105	hgsoc	Tumor	Non-Adnexa	Other	Other	Bladder Serosa	Metastasis	pre-Rx	S1	Primary Debulking	CD68, TOX, PD1, PDL1, CD8, panCK_CK8-18, DAPI
SPECTRUM	SPECTRUM-OV-105_S1_RIGHT_DIAPHRAGM_CD68_TOX_PD1_PDL1_CD8_panCK-CK8-18_DAPI_R1	SHAH_H000705_T05_01_IF01	SPECTRUM-OV-105	hgsoc	Tumor	Non-Adnexa	Upper Quadrant	Right Upper Quadrant	Right Diaphragm	Metastasis	pre-Rx	S1	Primary Debulking	CD68, TOX, PD1, PDL1, CD8, panCK_CK8-18, DAPI
SPECTRUM	SPECTRUM-OV-107_S1_RIGHT_ADNEXA_CD68_TOX_PD1_PDL1_CD8_panCK-CK8-18_DAPI_R1	SHAH_H000708_T03_03_IF01	SPECTRUM-OV-107	hgsoc	Tumor	Adnexa	Adnexa	Right Adnexa	Right Adnexa	Primary	pre-Rx	S1	Primary Debulking	CD68, TOX, PD1, PDL1, CD8, panCK_CK8-18, DAPI
SPECTRUM	SPECTRUM-OV-107_S1_SIGMOID_COLON_CD68_TOX_PD1_PDL1_CD8_panCK-CK8-18_DAPI_R1	SHAH_H000708_T07_01_IF01	SPECTRUM-OV-107	hgsoc	Tumor	Non-Adnexa	Bowel	Bowel	Sigmoid Colon	Metastasis	pre-Rx	S1	Primary Debulking	CD68, TOX, PD1, PDL1, CD8, panCK_CK8-18, DAPI
SPECTRUM	SPECTRUM-OV-107_S1_INFRACOLIC_OMENTUM_CD68_TOX_PD1_PDL1_CD8_panCK-CK8-18_DAPI_R1	SHAH_H000708_T02_04_IF01	SPECTRUM-OV-107	hgsoc	Tumor	Non-Adnexa	Omentum	Omentum	Infracolic Omentum	Metastasis	pre-Rx	S1	Primary Debulking	CD68, TOX, PD1, PDL1, CD8, panCK_CK8-18, DAPI
SPECTRUM	SPECTRUM-OV-110_S1_INFRACOLIC_OMENTUM_CD68_TOX_PD1_PDL1_CD8_panCK-CK8-18_DAPI_R1	SHAH_H000706_T02_05_IF01	SPECTRUM-OV-110	hgsoc	Tumor	Non-Adnexa	Omentum	Omentum	Infracolic Omentum	Metastasis	pre-Rx	S1	Primary Debulking	CD68, TOX, PD1, PDL1, CD8, panCK_CK8-18, DAPI
SPECTRUM	SPECTRUM-OV-110_S1_LEFT_PELVIC_PERITONEUM_CD68_TOX_PD1_PDL1_CD8_panCK-CK8-18_DAPI_R1	SHAH_H000706_T05_01_IF01	SPECTRUM-OV-110	hgsoc	Tumor	Non-Adnexa	Peritoneum	Peritoneum	Left Pelvic Peritoneum	Metastasis	pre-Rx	S1	Primary Debulking	CD68, TOX, PD1, PDL1, CD8, panCK_CK8-18, DAPI
SPECTRUM	SPECTRUM-OV-112_S1_LEFT_OVARY_CD68_TOX_PD1_PDL1_CD8_panCK-CK8-18_DAPI_R1	SHAH_H000707_T08_02_IF01	SPECTRUM-OV-112	hgsoc	Tumor	Adnexa	Adnexa	Left Adnexa	Left Ovary	Primary	pre-Rx	S1	Primary Debulking	CD68, TOX, PD1, PDL1, CD8, panCK_CK8-18, DAPI
SPECTRUM	SPECTRUM-OV-112_S1_INFRACOLIC_OMENTUM_CD68_TOX_PD1_PDL1_CD8_panCK-CK8-18_DAPI_R1	SHAH_H000707_T03_04_IF01	SPECTRUM-OV-112	hgsoc	Tumor	Non-Adnexa	Omentum	Omentum	Infracolic Omentum	Metastasis	pre-Rx	S1	Primary Debulking	CD68, TOX, PD1, PDL1, CD8, panCK_CK8-18, DAPI
SPECTRUM	SPECTRUM-OV-112_S1_BLADDER_SEROSA_CD68_TOX_PD1_PDL1_CD8_panCK-CK8-18_DAPI_R1	SHAH_H000707_T09_01_IF01	SPECTRUM-OV-112	hgsoc	Tumor	Non-Adnexa	Other	Other	Bladder Serosa	Metastasis	pre-Rx	S1	Primary Debulking	CD68, TOX, PD1, PDL1, CD8, panCK_CK8-18, DAPI

## Sheet: mpIF - FOV metadata
project	spectrum_fov_id	spectrum_sample_id	isabl_fov_system_id	isabl_experiment_system_id	fov_coordinates	patient_id	cancer_type	sample_type	tumor_megasite	tumor_supersite	tumor_site	tumor_subsite	tumor_type	therapy	procedure	procedure_type	panel
SPECTRUM	SPECTRUM-OV-002_S1_RIGHT_ADNEXA_CD68_TOX_PD1_PDL1_CD8_panCK-CK8-18_DAPI_R1_[59126,16695]	SPECTRUM-OV-002_S1_RIGHT_ADNEXA_CD68_TOX_PD1_PDL1_CD8_panCK-CK8-18_DAPI_R1	SHAH_H000004_T10_10_IF01_[59126,16695]	SHAH_H000004_T10_10_IF01	[59126,16695]	SPECTRUM-OV-002	hgsoc	Tumor	Adnexa	Adnexa	Right Adnexa	Right Ovary	Primary	pre-Rx	S1	Primary Debulking	CD68, TOX, PD1, PDL1, CD8, panCK_CK8-18, DAPI
SPECTRUM	SPECTRUM-OV-002_S1_RIGHT_ADNEXA_CD68_TOX_PD1_PDL1_CD8_panCK-CK8-18_DAPI_R1_[59361,15012]	SPECTRUM-OV-002_S1_RIGHT_ADNEXA_CD68_TOX_PD1_PDL1_CD8_panCK-CK8-18_DAPI_R1	SHAH_H000004_T10_10_IF01_[59361,15012]	SHAH_H000004_T10_10_IF01	[59361,15012]	SPECTRUM-OV-002	hgsoc	Tumor	Adnexa	Adnexa	Right Adnexa	Right Ovary	Primary	pre-Rx	S1	Primary Debulking	CD68, TOX, PD1, PDL1, CD8, panCK_CK8-18, DAPI
SPECTRUM	SPECTRUM-OV-002_S1_RIGHT_ADNEXA_CD68_TOX_PD1_PDL1_CD8_panCK-CK8-18_DAPI_R1_[59458,15870]	SPECTRUM-OV-002_S1_RIGHT_ADNEXA_CD68_TOX_PD1_PDL1_CD8_panCK-CK8-18_DAPI_R1	SHAH_H000004_T10_10_IF01_[59458,15870]	SHAH_H000004_T10_10_IF01	[59458,15870]	SPECTRUM-OV-002	hgsoc	Tumor	Adnexa	Adnexa	Right Adnexa	Right Ovary	Primary	pre-Rx	S1	Primary Debulking	CD68, TOX, PD1, PDL1, CD8, panCK_CK8-18, DAPI
SPECTRUM	SPECTRUM-OV-002_S1_RIGHT_ADNEXA_CD68_TOX_PD1_PDL1_CD8_panCK-CK8-18_DAPI_R1_[60553,14338]	SPECTRUM-OV-002_S1_RIGHT_ADNEXA_CD68_TOX_PD1_PDL1_CD8_panCK-CK8-18_DAPI_R1	SHAH_H000004_T10_10_IF01_[60553,14338]	SHAH_H000004_T10_10_IF01	[60553,14338]	SPECTRUM-OV-002	hgsoc	Tumor	Adnexa	Adnexa	Right Adnexa	Right Ovary	Primary	pre-Rx	S1	Primary Debulking	CD68, TOX, PD1, PDL1, CD8, panCK_CK8-18, DAPI
SPECTRUM	SPECTRUM-OV-002_S1_RIGHT_ADNEXA_CD68_TOX_PD1_PDL1_CD8_panCK-CK8-18_DAPI_R1_[61388,15112]	SPECTRUM-OV-002_S1_RIGHT_ADNEXA_CD68_TOX_PD1_PDL1_CD8_panCK-CK8-18_DAPI_R1	SHAH_H000004_T10_10_IF01_[61388,15112]	SHAH_H000004_T10_10_IF01	[61388,15112]	SPECTRUM-OV-002	hgsoc	Tumor	Adnexa	Adnexa	Right Adnexa	Right Ovary	Primary	pre-Rx	S1	Primary Debulking	CD68, TOX, PD1, PDL1, CD8, panCK_CK8-18, DAPI
SPECTRUM	SPECTRUM-OV-002_S1_RIGHT_ADNEXA_CD68_TOX_PD1_PDL1_CD8_panCK-CK8-18_DAPI_R1_[62134,16112]	SPECTRUM-OV-002_S1_RIGHT_ADNEXA_CD68_TOX_PD1_PDL1_CD8_panCK-CK8-18_DAPI_R1	SHAH_H000004_T10_10_IF01_[62134,16112]	SHAH_H000004_T10_10_IF01	[62134,16112]	SPECTRUM-OV-002	hgsoc	Tumor	Adnexa	Adnexa	Right Adnexa	Right Ovary	Primary	pre-Rx	S1	Primary Debulking	CD68, TOX, PD1, PDL1, CD8, panCK_CK8-18, DAPI
SPECTRUM	SPECTRUM-OV-002_S1_RIGHT_ADNEXA_CD68_TOX_PD1_PDL1_CD8_panCK-CK8-18_DAPI_R1_[62726,15112]	SPECTRUM-OV-002_S1_RIGHT_ADNEXA_CD68_TOX_PD1_PDL1_CD8_panCK-CK8-18_DAPI_R1	SHAH_H000004_T10_10_IF01_[62726,15112]	SHAH_H000004_T10_10_IF01	[62726,15112]	SPECTRUM-OV-002	hgsoc	Tumor	Adnexa	Adnexa	Right Adnexa	Right Ovary	Primary	pre-Rx	S1	Primary Debulking	CD68, TOX, PD1, PDL1, CD8, panCK_CK8-18, DAPI
SPECTRUM	SPECTRUM-OV-002_S1_INFRACOLIC_OMENTUM_CD68_TOX_PD1_PDL1_CD8_panCK-CK8-18_DAPI_R1_[45311,13111]	SPECTRUM-OV-002_S1_INFRACOLIC_OMENTUM_CD68_TOX_PD1_PDL1_CD8_panCK-CK8-18_DAPI_R1	SHAH_H000004_T09_02_IF01_[45311,13111]	SHAH_H000004_T09_02_IF01	[45311,13111]	SPECTRUM-OV-002	hgsoc	Tumor	Non-Adnexa	Omentum	Omentum	Infracolic Omentum	Metastasis	pre-Rx	S1	Primary Debulking	CD68, TOX, PD1, PDL1, CD8, panCK_CK8-18, DAPI
SPECTRUM	SPECTRUM-OV-002_S1_INFRACOLIC_OMENTUM_CD68_TOX_PD1_PDL1_CD8_panCK-CK8-18_DAPI_R1_[45811,15111]	SPECTRUM-OV-002_S1_INFRACOLIC_OMENTUM_CD68_TOX_PD1_PDL1_CD8_panCK-CK8-18_DAPI_R1	SHAH_H000004_T09_02_IF01_[45811,15111]	SHAH_H000004_T09_02_IF01	[45811,15111]	SPECTRUM-OV-002	hgsoc	Tumor	Non-Adnexa	Omentum	Omentum	Infracolic Omentum	Metastasis	pre-Rx	S1	Primary Debulking	CD68, TOX, PD1, PDL1, CD8, panCK_CK8-18, DAPI
SPECTRUM	SPECTRUM-OV-002_S1_INFRACOLIC_OMENTUM_CD68_TOX_PD1_PDL1_CD8_panCK-CK8-18_DAPI_R1_[46355,14111]	SPECTRUM-OV-002_S1_INFRACOLIC_OMENTUM_CD68_TOX_PD1_PDL1_CD8_panCK-CK8-18_DAPI_R1	SHAH_H000004_T09_02_IF01_[46355,14111]	SHAH_H000004_T09_02_IF01	[46355,14111]	SPECTRUM-OV-002	hgsoc	Tumor	Non-Adnexa	Omentum	Omentum	Infracolic Omentum	Metastasis	pre-Rx	S1	Primary Debulking	CD68, TOX, PD1, PDL1, CD8, panCK_CK8-18, DAPI
SPECTRUM	SPECTRUM-OV-002_S1_INFRACOLIC_OMENTUM_CD68_TOX_PD1_PDL1_CD8_panCK-CK8-18_DAPI_R1_[46871,11536]	SPECTRUM-OV-002_S1_INFRACOLIC_OMENTUM_CD68_TOX_PD1_PDL1_CD8_panCK-CK8-18_DAPI_R1	SHAH_H000004_T09_02_IF01_[46871,11536]	SHAH_H000004_T09_02_IF01	[46871,11536]	SPECTRUM-OV-002	hgsoc	Tumor	Non-Adnexa	Omentum	Omentum	Infracolic Omentum	Metastasis	pre-Rx	S1	Primary Debulking	CD68, TOX, PD1, PDL1, CD8, panCK_CK8-18, DAPI
SPECTRUM	SPECTRUM-OV-002_S1_INFRACOLIC_OMENTUM_CD68_TOX_PD1_PDL1_CD8_panCK-CK8-18_DAPI_R1_[46871,12536]	SPECTRUM-OV-002_S1_INFRACOLIC_OMENTUM_CD68_TOX_PD1_PDL1_CD8_panCK-CK8-18_DAPI_R1	SHAH_H000004_T09_02_IF01_[46871,12536]	SHAH_H000004_T09_02_IF01	[46871,12536]	SPECTRUM-OV-002	hgsoc	Tumor	Non-Adnexa	Omentum	Omentum	Infracolic Omentum	Metastasis	pre-Rx	S1	Primary Debulking	CD68, TOX, PD1, PDL1, CD8, panCK_CK8-18, DAPI
SPECTRUM	SPECTRUM-OV-002_S1_INFRACOLIC_OMENTUM_CD68_TOX_PD1_PDL1_CD8_panCK-CK8-18_DAPI_R1_[47386,10536]	SPECTRUM-OV-002_S1_INFRACOLIC_OMENTUM_CD68_TOX_PD1_PDL1_CD8_panCK-CK8-18_DAPI_R1	SHAH_H000004_T09_02_IF01_[47386,10536]	SHAH_H000004_T09_02_IF01	[47386,10536]	SPECTRUM-OV-002	hgsoc	Tumor	Non-Adnexa	Omentum	Omentum	Infracolic Omentum	Metastasis	pre-Rx	S1	Primary Debulking	CD68, TOX, PD1, PDL1, CD8, panCK_CK8-18, DAPI
SPECTRUM	SPECTRUM-OV-002_S1_INFRACOLIC_OMENTUM_CD68_TOX_PD1_PDL1_CD8_panCK-CK8-18_DAPI_R1_[47693,13536]	SPECTRUM-OV-002_S1_INFRACOLIC_OMENTUM_CD68_TOX_PD1_PDL1_CD8_panCK-CK8-18_DAPI_R1	SHAH_H000004_T09_02_IF01_[47693,13536]	SHAH_H000004_T09_02_IF01	[47693,13536]	SPECTRUM-OV-002	hgsoc	Tumor	Non-Adnexa	Omentum	Omentum	Infracolic Omentum	Metastasis	pre-Rx	S1	Primary Debulking	CD68, TOX, PD1, PDL1, CD8, panCK_CK8-18, DAPI
SPECTRUM	SPECTRUM-OV-002_S1_INFRACOLIC_OMENTUM_CD68_TOX_PD1_PDL1_CD8_panCK-CK8-18_DAPI_R1_[47920,14536]	SPECTRUM-OV-002_S1_INFRACOLIC_OMENTUM_CD68_TOX_PD1_PDL1_CD8_panCK-CK8-18_DAPI_R1	SHAH_H000004_T09_02_IF01_[47920,14536]	SHAH_H000004_T09_02_IF01	[47920,14536]	SPECTRUM-OV-002	hgsoc	Tumor	Non-Adnexa	Omentum	Omentum	Infracolic Omentum	Metastasis	pre-Rx	S1	Primary Debulking	CD68, TOX, PD1, PDL1, CD8, panCK_CK8-18, DAPI
SPECTRUM	SPECTRUM-OV-002_S1_INFRACOLIC_OMENTUM_CD68_TOX_PD1_PDL1_CD8_panCK-CK8-18_DAPI_R1_[48247,15536]	SPECTRUM-OV-002_S1_INFRACOLIC_OMENTUM_CD68_TOX_PD1_PDL1_CD8_panCK-CK8-18_DAPI_R1	SHAH_H000004_T09_02_IF01_[48247,15536]	SHAH_H000004_T09_02_IF01	[48247,15536]	SPECTRUM-OV-002	hgsoc	Tumor	Non-Adnexa	Omentum	Omentum	Infracolic Omentum	Metastasis	pre-Rx	S1	Primary Debulking	CD68, TOX, PD1, PDL1, CD8, panCK_CK8-18, DAPI
SPECTRUM	SPECTRUM-OV-002_S1_INFRACOLIC_OMENTUM_CD68_TOX_PD1_PDL1_CD8_panCK-CK8-18_DAPI_R1_[49111,11412]	SPECTRUM-OV-002_S1_INFRACOLIC_OMENTUM_CD68_TOX_PD1_PDL1_CD8_panCK-CK8-18_DAPI_R1	SHAH_H000004_T09_02_IF01_[49111,11412]	SHAH_H000004_T09_02_IF01	[49111,11412]	SPECTRUM-OV-002	hgsoc	Tumor	Non-Adnexa	Omentum	Omentum	Infracolic Omentum	Metastasis	pre-Rx	S1	Primary Debulking	CD68, TOX, PD1, PDL1, CD8, panCK_CK8-18, DAPI
SPECTRUM	SPECTRUM-OV-002_S1_INFRACOLIC_OMENTUM_CD68_TOX_PD1_PDL1_CD8_panCK-CK8-18_DAPI_R1_[49415,14695]	SPECTRUM-OV-002_S1_INFRACOLIC_OMENTUM_CD68_TOX_PD1_PDL1_CD8_panCK-CK8-18_DAPI_R1	SHAH_H000004_T09_02_IF01_[49415,14695]	SHAH_H000004_T09_02_IF01	[49415,14695]	SPECTRUM-OV-002	hgsoc	Tumor	Non-Adnexa	Omentum	Omentum	Infracolic Omentum	Metastasis	pre-Rx	S1	Primary Debulking	CD68, TOX, PD1, PDL1, CD8, panCK_CK8-18, DAPI
SPECTRUM	SPECTRUM-OV-002_S1_INFRACOLIC_OMENTUM_CD68_TOX_PD1_PDL1_CD8_panCK-CK8-18_DAPI_R1_[49496,12412]	SPECTRUM-OV-002_S1_INFRACOLIC_OMENTUM_CD68_TOX_PD1_PDL1_CD8_panCK-CK8-18_DAPI_R1	SHAH_H000004_T09_02_IF01_[49496,12412]	SHAH_H000004_T09_02_IF01	[49496,12412]	SPECTRUM-OV-002	hgsoc	Tumor	Non-Adnexa	Omentum	Omentum	Infracolic Omentum	Metastasis	pre-Rx	S1	Primary Debulking	CD68, TOX, PD1, PDL1, CD8, panCK_CK8-18, DAPI
SPECTRUM	SPECTRUM-OV-003_S1_LEFT_ADNEXA_CD68_TOX_PD1_PDL1_CD8_panCK-CK8-18_DAPI_R1_[48880,11697]	SPECTRUM-OV-003_S1_LEFT_ADNEXA_CD68_TOX_PD1_PDL1_CD8_panCK-CK8-18_DAPI_R1	SHAH_H000005_T01_02_IF01_[48880,11697]	SHAH_H000005_T01_02_IF01	[48880,11697]	SPECTRUM-OV-003	hgsoc	Tumor	Adnexa	Adnexa	Left Adnexa	Left Adnexa	Primary	pre-Rx	S1	Laparoscopic Biopsy	CD68, TOX, PD1, PDL1, CD8, panCK_CK8-18, DAPI
SPECTRUM	SPECTRUM-OV-003_S1_LEFT_ADNEXA_CD68_TOX_PD1_PDL1_CD8_panCK-CK8-18_DAPI_R1_[49350,11016]	SPECTRUM-OV-003_S1_LEFT_ADNEXA_CD68_TOX_PD1_PDL1_CD8_panCK-CK8-18_DAPI_R1	SHAH_H000005_T01_02_IF01_[49350,11016]	SHAH_H000005_T01_02_IF01	[49350,11016]	SPECTRUM-OV-003	hgsoc	Tumor	Adnexa	Adnexa	Left Adnexa	Left Adnexa	Primary	pre-Rx	S1	Laparoscopic Biopsy	CD68, TOX, PD1, PDL1, CD8, panCK_CK8-18, DAPI
SPECTRUM	SPECTRUM-OV-003_S1_LEFT_ADNEXA_CD68_TOX_PD1_PDL1_CD8_panCK-CK8-18_DAPI_R1_[50413,11459]	SPECTRUM-OV-003_S1_LEFT_ADNEXA_CD68_TOX_PD1_PDL1_CD8_panCK-CK8-18_DAPI_R1	SHAH_H000005_T01_02_IF01_[50413,11459]	SHAH_H000005_T01_02_IF01	[50413,11459]	SPECTRUM-OV-003	hgsoc	Tumor	Adnexa	Adnexa	Left Adnexa	Left Adnexa	Primary	pre-Rx	S1	Laparoscopic Biopsy	CD68, TOX, PD1, PDL1, CD8, panCK_CK8-18, DAPI
SPECTRUM	SPECTRUM-OV-003_S1_LEFT_ADNEXA_CD68_TOX_PD1_PDL1_CD8_panCK-CK8-18_DAPI_R1_[51082,11257]	SPECTRUM-OV-003_S1_LEFT_ADNEXA_CD68_TOX_PD1_PDL1_CD8_panCK-CK8-18_DAPI_R1	SHAH_H000005_T01_02_IF01_[51082,11257]	SHAH_H000005_T01_02_IF01	[51082,11257]	SPECTRUM-OV-003	hgsoc	Tumor	Adnexa	Adnexa	Left Adnexa	Left Adnexa	Primary	pre-Rx	S1	Laparoscopic Biopsy	CD68, TOX, PD1, PDL1, CD8, panCK_CK8-18, DAPI
SPECTRUM	SPECTRUM-OV-003_S1_LEFT_ADNEXA_CD68_TOX_PD1_PDL1_CD8_panCK-CK8-18_DAPI_R1_[51485,12007]	SPECTRUM-OV-003_S1_LEFT_ADNEXA_CD68_TOX_PD1_PDL1_CD8_panCK-CK8-18_DAPI_R1	SHAH_H000005_T01_02_IF01_[51485,12007]	SHAH_H000005_T01_02_IF01	[51485,12007]	SPECTRUM-OV-003	hgsoc	Tumor	Adnexa	Adnexa	Left Adnexa	Left Adnexa	Primary	pre-Rx	S1	Laparoscopic Biopsy	CD68, TOX, PD1, PDL1, CD8, panCK_CK8-18, DAPI
SPECTRUM	SPECTRUM-OV-003_S1_LEFT_ADNEXA_CD68_TOX_PD1_PDL1_CD8_panCK-CK8-18_DAPI_R1_[51664,13254]	SPECTRUM-OV-003_S1_LEFT_ADNEXA_CD68_TOX_PD1_PDL1_CD8_panCK-CK8-18_DAPI_R1	SHAH_H000005_T01_02_IF01_[51664,13254]	SHAH_H000005_T01_02_IF01	[51664,13254]	SPECTRUM-OV-003	hgsoc	Tumor	Adnexa	Adnexa	Left Adnexa	Left Adnexa	Primary	pre-Rx	S1	Laparoscopic Biopsy	CD68, TOX, PD1, PDL1, CD8, panCK_CK8-18, DAPI
SPECTRUM	SPECTRUM-OV-003_S1_LEFT_ADNEXA_CD68_TOX_PD1_PDL1_CD8_panCK-CK8-18_DAPI_R1_[51751,11190]	SPECTRUM-OV-003_S1_LEFT_ADNEXA_CD68_TOX_PD1_PDL1_CD8_panCK-CK8-18_DAPI_R1	SHAH_H000005_T01_02_IF01_[51751,11190]	SHAH_H000005_T01_02_IF01	[51751,11190]	SPECTRUM-OV-003	hgsoc	Tumor	Adnexa	Adnexa	Left Adnexa	Left Adnexa	Primary	pre-Rx	S1	Laparoscopic Biopsy	CD68, TOX, PD1, PDL1, CD8, panCK_CK8-18, DAPI
SPECTRUM	SPECTRUM-OV-003_S1_LEFT_ADNEXA_CD68_TOX_PD1_PDL1_CD8_panCK-CK8-18_DAPI_R1_[52602,11917]	SPECTRUM-OV-003_S1_LEFT_ADNEXA_CD68_TOX_PD1_PDL1_CD8_panCK-CK8-18_DAPI_R1	SHAH_H000005_T01_02_IF01_[52602,11917]	SHAH_H000005_T01_02_IF01	[52602,11917]	SPECTRUM-OV-003	hgsoc	Tumor	Adnexa	Adnexa	Left Adnexa	Left Adnexa	Primary	pre-Rx	S1	Laparoscopic Biopsy	CD68, TOX, PD1, PDL1, CD8, panCK_CK8-18, DAPI
SPECTRUM	SPECTRUM-OV-003_S1_RIGHT_ADNEXA_CD68_TOX_PD1_PDL1_CD8_panCK-CK8-18_DAPI_R1_[43707,10313]	SPECTRUM-OV-003_S1_RIGHT_ADNEXA_CD68_TOX_PD1_PDL1_CD8_panCK-CK8-18_DAPI_R1	SHAH_H000005_T05_02_IF01_[43707,10313]	SHAH_H000005_T05_02_IF01	[43707,10313]	SPECTRUM-OV-003	hgsoc	Tumor	Adnexa	Adnexa	Right Adnexa	Right Adnexa	Primary	pre-Rx	S1	Laparoscopic Biopsy	CD68, TOX, PD1, PDL1, CD8, panCK_CK8-18, DAPI
SPECTRUM	SPECTRUM-OV-003_S1_RIGHT_ADNEXA_CD68_TOX_PD1_PDL1_CD8_panCK-CK8-18_DAPI_R1_[44727,8925]	SPECTRUM-OV-003_S1_RIGHT_ADNEXA_CD68_TOX_PD1_PDL1_CD8_panCK-CK8-18_DAPI_R1	SHAH_H000005_T05_02_IF01_[44727,8925]	SHAH_H000005_T05_02_IF01	[44727,8925]	SPECTRUM-OV-003	hgsoc	Tumor	Adnexa	Adnexa	Right Adnexa	Right Adnexa	Primary	pre-Rx	S1	Laparoscopic Biopsy	CD68, TOX, PD1, PDL1, CD8, panCK_CK8-18, DAPI
SPECTRUM	SPECTRUM-OV-003_S1_RIGHT_ADNEXA_CD68_TOX_PD1_PDL1_CD8_panCK-CK8-18_DAPI_R1_[45706,10715]	SPECTRUM-OV-003_S1_RIGHT_ADNEXA_CD68_TOX_PD1_PDL1_CD8_panCK-CK8-18_DAPI_R1	SHAH_H000005_T05_02_IF01_[45706,10715]	SHAH_H000005_T05_02_IF01	[45706,10715]	SPECTRUM-OV-003	hgsoc	Tumor	Adnexa	Adnexa	Right Adnexa	Right Adnexa	Primary	pre-Rx	S1	Laparoscopic Biopsy	CD68, TOX, PD1, PDL1, CD8, panCK_CK8-18, DAPI
SPECTRUM	SPECTRUM-OV-003_S1_RIGHT_ADNEXA_CD68_TOX_PD1_PDL1_CD8_panCK-CK8-18_DAPI_R1_[45960,8925]	SPECTRUM-OV-003_S1_RIGHT_ADNEXA_CD68_TOX_PD1_PDL1_CD8_panCK-CK8-18_DAPI_R1	SHAH_H000005_T05_02_IF01_[45960,8925]	SHAH_H000005_T05_02_IF01	[45960,8925]	SPECTRUM-OV-003	hgsoc	Tumor	Adnexa	Adnexa	Right Adnexa	Right Adnexa	Primary	pre-Rx	S1	Laparoscopic Biopsy	CD68, TOX, PD1, PDL1, CD8, panCK_CK8-18, DAPI
SPECTRUM	SPECTRUM-OV-003_S1_RIGHT_ADNEXA_CD68_TOX_PD1_PDL1_CD8_panCK-CK8-18_DAPI_R1_[46502,9819]	SPECTRUM-OV-003_S1_RIGHT_ADNEXA_CD68_TOX_PD1_PDL1_CD8_panCK-CK8-18_DAPI_R1	SHAH_H000005_T05_02_IF01_[46502,9819]	SHAH_H000005_T05_02_IF01	[46502,9819]	SPECTRUM-OV-003	hgsoc	Tumor	Adnexa	Adnexa	Right Adnexa	Right Adnexa	Primary	pre-Rx	S1	Laparoscopic Biopsy	CD68, TOX, PD1, PDL1, CD8, panCK_CK8-18, DAPI
SPECTRUM	SPECTRUM-OV-003_S1_RIGHT_ADNEXA_CD68_TOX_PD1_PDL1_CD8_panCK-CK8-18_DAPI_R1_[47840,9274]	SPECTRUM-OV-003_S1_RIGHT_ADNEXA_CD68_TOX_PD1_PDL1_CD8_panCK-CK8-18_DAPI_R1	SHAH_H000005_T05_02_IF01_[47840,9274]	SHAH_H000005_T05_02_IF01	[47840,9274]	SPECTRUM-OV-003	hgsoc	Tumor	Adnexa	Adnexa	Right Adnexa	Right Adnexa	Primary	pre-Rx	S1	Laparoscopic Biopsy	CD68, TOX, PD1, PDL1, CD8, panCK_CK8-18, DAPI
SPECTRUM	SPECTRUM-OV-003_S1_RIGHT_ADNEXA_CD68_TOX_PD1_PDL1_CD8_panCK-CK8-18_DAPI_R1_[47925,8075]	SPECTRUM-OV-003_S1_RIGHT_ADNEXA_CD68_TOX_PD1_PDL1_CD8_panCK-CK8-18_DAPI_R1	SHAH_H000005_T05_02_IF01_[47925,8075]	SHAH_H000005_T05_02_IF01	[47925,8075]	SPECTRUM-OV-003	hgsoc	Tumor	Adnexa	Adnexa	Right Adnexa	Right Adnexa	Primary	pre-Rx	S1	Laparoscopic Biopsy	CD68, TOX, PD1, PDL1, CD8, panCK_CK8-18, DAPI
SPECTRUM	SPECTRUM-OV-003_S1_RIGHT_ADNEXA_CD68_TOX_PD1_PDL1_CD8_panCK-CK8-18_DAPI_R1_[48901,9401]	SPECTRUM-OV-003_S1_RIGHT_ADNEXA_CD68_TOX_PD1_PDL1_CD8_panCK-CK8-18_DAPI_R1	SHAH_H000005_T05_02_IF01_[48901,9401]	SHAH_H000005_T05_02_IF01	[48901,9401]	SPECTRUM-OV-003	hgsoc	Tumor	Adnexa	Adnexa	Right Adnexa	Right Adnexa	Primary	pre-Rx	S1	Laparoscopic Biopsy	CD68, TOX, PD1, PDL1, CD8, panCK_CK8-18, DAPI
SPECTRUM	SPECTRUM-OV-003_S1_RIGHT_ADNEXA_CD68_TOX_PD1_PDL1_CD8_panCK-CK8-18_DAPI_R1_[49178,8561]	SPECTRUM-OV-003_S1_RIGHT_ADNEXA_CD68_TOX_PD1_PDL1_CD8_panCK-CK8-18_DAPI_R1	SHAH_H000005_T05_02_IF01_[49178,8561]	SHAH_H000005_T05_02_IF01	[49178,8561]	SPECTRUM-OV-003	hgsoc	Tumor	Adnexa	Adnexa	Right Adnexa	Right Adnexa	Primary	pre-Rx	S1	Laparoscopic Biopsy	CD68, TOX, PD1, PDL1, CD8, panCK_CK8-18, DAPI
SPECTRUM	SPECTRUM-OV-003_S1_INFRACOLIC_OMENTUM_CD68_TOX_PD1_PDL1_CD8_panCK-CK8-18_DAPI_R1_[48537,10366]	SPECTRUM-OV-003_S1_INFRACOLIC_OMENTUM_CD68_TOX_PD1_PDL1_CD8_panCK-CK8-18_DAPI_R1	SHAH_H000005_T03_04_IF01_[48537,10366]	SHAH_H000005_T03_04_IF01	[48537,10366]	SPECTRUM-OV-003	hgsoc	Tumor	Non-Adnexa	Omentum	Omentum	Infracolic Omentum	Metastasis	pre-Rx	S1	Laparoscopic Biopsy	CD68, TOX, PD1, PDL1, CD8, panCK_CK8-18, DAPI
SPECTRUM	SPECTRUM-OV-003_S1_INFRACOLIC_OMENTUM_CD68_TOX_PD1_PDL1_CD8_panCK-CK8-18_DAPI_R1_[48841,11366]	SPECTRUM-OV-003_S1_INFRACOLIC_OMENTUM_CD68_TOX_PD1_PDL1_CD8_panCK-CK8-18_DAPI_R1	SHAH_H000005_T03_04_IF01_[48841,11366]	SHAH_H000005_T03_04_IF01	[48841,11366]	SPECTRUM-OV-003	hgsoc	Tumor	Non-Adnexa	Omentum	Omentum	Infracolic Omentum	Metastasis	pre-Rx	S1	Laparoscopic Biopsy	CD68, TOX, PD1, PDL1, CD8, panCK_CK8-18, DAPI
SPECTRUM	SPECTRUM-OV-003_S1_INFRACOLIC_OMENTUM_CD68_TOX_PD1_PDL1_CD8_panCK-CK8-18_DAPI_R1_[49032,9616]	SPECTRUM-OV-003_S1_INFRACOLIC_OMENTUM_CD68_TOX_PD1_PDL1_CD8_panCK-CK8-18_DAPI_R1	SHAH_H000005_T03_04_IF01_[49032,9616]	SHAH_H000005_T03_04_IF01	[49032,9616]	SPECTRUM-OV-003	hgsoc	Tumor	Non-Adnexa	Omentum	Omentum	Infracolic Omentum	Metastasis	pre-Rx	S1	Laparoscopic Biopsy	CD68, TOX, PD1, PDL1, CD8, panCK_CK8-18, DAPI
SPECTRUM	SPECTRUM-OV-003_S1_INFRACOLIC_OMENTUM_CD68_TOX_PD1_PDL1_CD8_panCK-CK8-18_DAPI_R1_[49541,10674]	SPECTRUM-OV-003_S1_INFRACOLIC_OMENTUM_CD68_TOX_PD1_PDL1_CD8_panCK-CK8-18_DAPI_R1	SHAH_H000005_T03_04_IF01_[49541,10674]	SHAH_H000005_T03_04_IF01	[49541,10674]	SPECTRUM-OV-003	hgsoc	Tumor	Non-Adnexa	Omentum	Omentum	Infracolic Omentum	Metastasis	pre-Rx	S1	Laparoscopic Biopsy	CD68, TOX, PD1, PDL1, CD8, panCK_CK8-18, DAPI
SPECTRUM	SPECTRUM-OV-003_S1_INFRACOLIC_OMENTUM_CD68_TOX_PD1_PDL1_CD8_panCK-CK8-18_DAPI_R1_[49662,10242]	SPECTRUM-OV-003_S1_INFRACOLIC_OMENTUM_CD68_TOX_PD1_PDL1_CD8_panCK-CK8-18_DAPI_R1	SHAH_H000005_T03_04_IF01_[49662,10242]	SHAH_H000005_T03_04_IF01	[49662,10242]	SPECTRUM-OV-003	hgsoc	Tumor	Non-Adnexa	Omentum	Omentum	Infracolic Omentum	Metastasis	pre-Rx	S1	Laparoscopic Biopsy	CD68, TOX, PD1, PDL1, CD8, panCK_CK8-18, DAPI
SPECTRUM	SPECTRUM-OV-003_S1_INFRACOLIC_OMENTUM_CD68_TOX_PD1_PDL1_CD8_panCK-CK8-18_DAPI_R1_[49735,12116]	SPECTRUM-OV-003_S1_INFRACOLIC_OMENTUM_CD68_TOX_PD1_PDL1_CD8_panCK-CK8-18_DAPI_R1	SHAH_H000005_T03_04_IF01_[49735,12116]	SHAH_H000005_T03_04_IF01	[49735,12116]	SPECTRUM-OV-003	hgsoc	Tumor	Non-Adnexa	Omentum	Omentum	Infracolic Omentum	Metastasis	pre-Rx	S1	Laparoscopic Biopsy	CD68, TOX, PD1, PDL1, CD8, panCK_CK8-18, DAPI
SPECTRUM	SPECTRUM-OV-003_S1_INFRACOLIC_OMENTUM_CD68_TOX_PD1_PDL1_CD8_panCK-CK8-18_DAPI_R1_[50179,11424]	SPECTRUM-OV-003_S1_INFRACOLIC_OMENTUM_CD68_TOX_PD1_PDL1_CD8_panCK-CK8-18_DAPI_R1	SHAH_H000005_T03_04_IF01_[50179,11424]	SHAH_H000005_T03_04_IF01	[50179,11424]	SPECTRUM-OV-003	hgsoc	Tumor	Non-Adnexa	Omentum	Omentum	Infracolic Omentum	Metastasis	pre-Rx	S1	Laparoscopic Biopsy	CD68, TOX, PD1, PDL1, CD8, panCK_CK8-18, DAPI
SPECTRUM	SPECTRUM-OV-003_S1_PELVIC_PERITONEUM_CD68_TOX_PD1_PDL1_CD8_panCK-CK8-18_DAPI_R1_[39117,11281]	SPECTRUM-OV-003_S1_PELVIC_PERITONEUM_CD68_TOX_PD1_PDL1_CD8_panCK-CK8-18_DAPI_R1	SHAH_H000005_T04_03_IF01_[39117,11281]	SHAH_H000005_T04_03_IF01	[39117,11281]	SPECTRUM-OV-003	hgsoc	Tumor	Non-Adnexa	Peritoneum	Peritoneum	Pelvic Peritoneum	Metastasis	pre-Rx	S1	Laparoscopic Biopsy	CD68, TOX, PD1, PDL1, CD8, panCK_CK8-18, DAPI
SPECTRUM	SPECTRUM-OV-003_S1_PELVIC_PERITONEUM_CD68_TOX_PD1_PDL1_CD8_panCK-CK8-18_DAPI_R1_[39553,12281]	SPECTRUM-OV-003_S1_PELVIC_PERITONEUM_CD68_TOX_PD1_PDL1_CD8_panCK-CK8-18_DAPI_R1	SHAH_H000005_T04_03_IF01_[39553,12281]	SHAH_H000005_T04_03_IF01	[39553,12281]	SPECTRUM-OV-003	hgsoc	Tumor	Non-Adnexa	Peritoneum	Peritoneum	Pelvic Peritoneum	Metastasis	pre-Rx	S1	Laparoscopic Biopsy	CD68, TOX, PD1, PDL1, CD8, panCK_CK8-18, DAPI
SPECTRUM	SPECTRUM-OV-003_S1_PELVIC_PERITONEUM_CD68_TOX_PD1_PDL1_CD8_panCK-CK8-18_DAPI_R1_[39577,10531]	SPECTRUM-OV-003_S1_PELVIC_PERITONEUM_CD68_TOX_PD1_PDL1_CD8_panCK-CK8-18_DAPI_R1	SHAH_H000005_T04_03_IF01_[39577,10531]	SHAH_H000005_T04_03_IF01	[39577,10531]	SPECTRUM-OV-003	hgsoc	Tumor	Non-Adnexa	Peritoneum	Peritoneum	Pelvic Peritoneum	Metastasis	pre-Rx	S1	Laparoscopic Biopsy	CD68, TOX, PD1, PDL1, CD8, panCK_CK8-18, DAPI
SPECTRUM	SPECTRUM-OV-003_S1_PELVIC_PERITONEUM_CD68_TOX_PD1_PDL1_CD8_panCK-CK8-18_DAPI_R1_[40303,10245]	SPECTRUM-OV-003_S1_PELVIC_PERITONEUM_CD68_TOX_PD1_PDL1_CD8_panCK-CK8-18_DAPI_R1	SHAH_H000005_T04_03_IF01_[40303,10245]	SHAH_H000005_T04_03_IF01	[40303,10245]	SPECTRUM-OV-003	hgsoc	Tumor	Non-Adnexa	Peritoneum	Peritoneum	Pelvic Peritoneum	Metastasis	pre-Rx	S1	Laparoscopic Biopsy	CD68, TOX, PD1, PDL1, CD8, panCK_CK8-18, DAPI
SPECTRUM	SPECTRUM-OV-003_S1_PELVIC_PERITONEUM_CD68_TOX_PD1_PDL1_CD8_panCK-CK8-18_DAPI_R1_[40581,10995]	SPECTRUM-OV-003_S1_PELVIC_PERITONEUM_CD68_TOX_PD1_PDL1_CD8_panCK-CK8-18_DAPI_R1	SHAH_H000005_T04_03_IF01_[40581,10995]	SHAH_H000005_T04_03_IF01	[40581,10995]	SPECTRUM-OV-003	hgsoc	Tumor	Non-Adnexa	Peritoneum	Peritoneum	Pelvic Peritoneum	Metastasis	pre-Rx	S1	Laparoscopic Biopsy	CD68, TOX, PD1, PDL1, CD8, panCK_CK8-18, DAPI
SPECTRUM	SPECTRUM-OV-003_S1_LEFT_UPPER_QUADRANT_CD68_TOX_PD1_PDL1_CD8_panCK-CK8-18_DAPI_R1_[45803,12166]	SPECTRUM-OV-003_S1_LEFT_UPPER_QUADRANT_CD68_TOX_PD1_PDL1_CD8_panCK-CK8-18_DAPI_R1	SHAH_H000005_T02_02_IF01_[45803,12166]	SHAH_H000005_T02_02_IF01	[45803,12166]	SPECTRUM-OV-003	hgsoc	Tumor	Non-Adnexa	Upper Quadrant	Left Upper Quadrant	Left Upper Quadrant	Metastasis	pre-Rx	S1	Laparoscopic Biopsy	CD68, TOX, PD1, PDL1, CD8, panCK_CK8-18, DAPI
SPECTRUM	SPECTRUM-OV-003_S1_LEFT_UPPER_QUADRANT_CD68_TOX_PD1_PDL1_CD8_panCK-CK8-18_DAPI_R1_[45803,13611]	SPECTRUM-OV-003_S1_LEFT_UPPER_QUADRANT_CD68_TOX_PD1_PDL1_CD8_panCK-CK8-18_DAPI_R1	SHAH_H000005_T02_02_IF01_[45803,13611]	SHAH_H000005_T02_02_IF01	[45803,13611]	SPECTRUM-OV-003	hgsoc	Tumor	Non-Adnexa	Upper Quadrant	Left Upper Quadrant	Left Upper Quadrant	Metastasis	pre-Rx	S1	Laparoscopic Biopsy	CD68, TOX, PD1, PDL1, CD8, panCK_CK8-18, DAPI
SPECTRUM	SPECTRUM-OV-003_S1_LEFT_UPPER_QUADRANT_CD68_TOX_PD1_PDL1_CD8_panCK-CK8-18_DAPI_R1_[47141,13166]	SPECTRUM-OV-003_S1_LEFT_UPPER_QUADRANT_CD68_TOX_PD1_PDL1_CD8_panCK-CK8-18_DAPI_R1	SHAH_H000005_T02_02_IF01_[47141,13166]	SHAH_H000005_T02_02_IF01	[47141,13166]	SPECTRUM-OV-003	hgsoc	Tumor	Non-Adnexa	Upper Quadrant	Left Upper Quadrant	Left Upper Quadrant	Metastasis	pre-Rx	S1	Laparoscopic Biopsy	CD68, TOX, PD1, PDL1, CD8, panCK_CK8-18, DAPI
SPECTRUM	SPECTRUM-OV-003_S1_RIGHT_UPPER_QUADRANT_CD68_TOX_PD1_PDL1_CD8_panCK-CK8-18_DAPI_R1_[45824,10721]	SPECTRUM-OV-003_S1_RIGHT_UPPER_QUADRANT_CD68_TOX_PD1_PDL1_CD8_panCK-CK8-18_DAPI_R1	SHAH_H000005_T06_02_IF01_[45824,10721]	SHAH_H000005_T06_02_IF01	[45824,10721]	SPECTRUM-OV-003	hgsoc	Tumor	Non-Adnexa	Upper Quadrant	Right Upper Quadrant	Right Upper Quadrant	Metastasis	pre-Rx	S1	Laparoscopic Biopsy	CD68, TOX, PD1, PDL1, CD8, panCK_CK8-18, DAPI
SPECTRUM	SPECTRUM-OV-003_S1_RIGHT_UPPER_QUADRANT_CD68_TOX_PD1_PDL1_CD8_panCK-CK8-18_DAPI_R1_[45923,10049]	SPECTRUM-OV-003_S1_RIGHT_UPPER_QUADRANT_CD68_TOX_PD1_PDL1_CD8_panCK-CK8-18_DAPI_R1	SHAH_H000005_T06_02_IF01_[45923,10049]	SHAH_H000005_T06_02_IF01	[45923,10049]	SPECTRUM-OV-003	hgsoc	Tumor	Non-Adnexa	Upper Quadrant	Right Upper Quadrant	Right Upper Quadrant	Metastasis	pre-Rx	S1	Laparoscopic Biopsy	CD68, TOX, PD1, PDL1, CD8, panCK_CK8-18, DAPI
SPECTRUM	SPECTRUM-OV-003_S1_RIGHT_UPPER_QUADRANT_CD68_TOX_PD1_PDL1_CD8_panCK-CK8-18_DAPI_R1_[46632,9299]	SPECTRUM-OV-003_S1_RIGHT_UPPER_QUADRANT_CD68_TOX_PD1_PDL1_CD8_panCK-CK8-18_DAPI_R1	SHAH_H000005_T06_02_IF01_[46632,9299]	SHAH_H000005_T06_02_IF01	[46632,9299]	SPECTRUM-OV-003	hgsoc	Tumor	Non-Adnexa	Upper Quadrant	Right Upper Quadrant	Right Upper Quadrant	Metastasis	pre-Rx	S1	Laparoscopic Biopsy	CD68, TOX, PD1, PDL1, CD8, panCK_CK8-18, DAPI
SPECTRUM	SPECTRUM-OV-003_S1_RIGHT_UPPER_QUADRANT_CD68_TOX_PD1_PDL1_CD8_panCK-CK8-18_DAPI_R1_[47636,9165]	SPECTRUM-OV-003_S1_RIGHT_UPPER_QUADRANT_CD68_TOX_PD1_PDL1_CD8_panCK-CK8-18_DAPI_R1	SHAH_H000005_T06_02_IF01_[47636,9165]	SHAH_H000005_T06_02_IF01	[47636,9165]	SPECTRUM-OV-003	hgsoc	Tumor	Non-Adnexa	Upper Quadrant	Right Upper Quadrant	Right Upper Quadrant	Metastasis	pre-Rx	S1	Laparoscopic Biopsy	CD68, TOX, PD1, PDL1, CD8, panCK_CK8-18, DAPI
SPECTRUM	SPECTRUM-OV-004_S1_LEFT_ADNEXA_CD68_TOX_PD1_PDL1_CD8_panCK-CK8-18_DAPI_R1_[47479,10496]	SPECTRUM-OV-004_S1_LEFT_ADNEXA_CD68_TOX_PD1_PDL1_CD8_panCK-CK8-18_DAPI_R1	SHAH_H000222_T01_09_IF01_[47479,10496]	SHAH_H000222_T01_09_IF01	[47479,10496]	SPECTRUM-OV-004	hgsoc	Tumor	Adnexa	Adnexa	Left Adnexa	Left Adnexa	Primary	pre-Rx	S1	Primary Debulking	CD68, TOX, PD1, PDL1, CD8, panCK_CK8-18, DAPI
SPECTRUM	SPECTRUM-OV-004_S1_LEFT_ADNEXA_CD68_TOX_PD1_PDL1_CD8_panCK-CK8-18_DAPI_R1_[47932,11496]	SPECTRUM-OV-004_S1_LEFT_ADNEXA_CD68_TOX_PD1_PDL1_CD8_panCK-CK8-18_DAPI_R1	SHAH_H000222_T01_09_IF01_[47932,11496]	SHAH_H000222_T01_09_IF01	[47932,11496]	SPECTRUM-OV-004	hgsoc	Tumor	Adnexa	Adnexa	Left Adnexa	Left Adnexa	Primary	pre-Rx	S1	Primary Debulking	CD68, TOX, PD1, PDL1, CD8, panCK_CK8-18, DAPI
SPECTRUM	SPECTRUM-OV-004_S1_LEFT_ADNEXA_CD68_TOX_PD1_PDL1_CD8_panCK-CK8-18_DAPI_R1_[48102,13496]	SPECTRUM-OV-004_S1_LEFT_ADNEXA_CD68_TOX_PD1_PDL1_CD8_panCK-CK8-18_DAPI_R1	SHAH_H000222_T01_09_IF01_[48102,13496]	SHAH_H000222_T01_09_IF01	[48102,13496]	SPECTRUM-OV-004	hgsoc	Tumor	Adnexa	Adnexa	Left Adnexa	Left Adnexa	Primary	pre-Rx	S1	Primary Debulking	CD68, TOX, PD1, PDL1, CD8, panCK_CK8-18, DAPI
SPECTRUM	SPECTRUM-OV-004_S1_LEFT_ADNEXA_CD68_TOX_PD1_PDL1_CD8_panCK-CK8-18_DAPI_R1_[48213,12496]	SPECTRUM-OV-004_S1_LEFT_ADNEXA_CD68_TOX_PD1_PDL1_CD8_panCK-CK8-18_DAPI_R1	SHAH_H000222_T01_09_IF01_[48213,12496]	SHAH_H000222_T01_09_IF01	[48213,12496]	SPECTRUM-OV-004	hgsoc	Tumor	Adnexa	Adnexa	Left Adnexa	Left Adnexa	Primary	pre-Rx	S1	Primary Debulking	CD68, TOX, PD1, PDL1, CD8, panCK_CK8-18, DAPI
SPECTRUM	SPECTRUM-OV-004_S1_LEFT_ADNEXA_CD68_TOX_PD1_PDL1_CD8_panCK-CK8-18_DAPI_R1_[48586,14628]	SPECTRUM-OV-004_S1_LEFT_ADNEXA_CD68_TOX_PD1_PDL1_CD8_panCK-CK8-18_DAPI_R1	SHAH_H000222_T01_09_IF01_[48586,14628]	SHAH_H000222_T01_09_IF01	[48586,14628]	SPECTRUM-OV-004	hgsoc	Tumor	Adnexa	Adnexa	Left Adnexa	Left Adnexa	Primary	pre-Rx	S1	Primary Debulking	CD68, TOX, PD1, PDL1, CD8, panCK_CK8-18, DAPI
SPECTRUM	SPECTRUM-OV-004_S1_LEFT_ADNEXA_CD68_TOX_PD1_PDL1_CD8_panCK-CK8-18_DAPI_R1_[48817,10496]	SPECTRUM-OV-004_S1_LEFT_ADNEXA_CD68_TOX_PD1_PDL1_CD8_panCK-CK8-18_DAPI_R1	SHAH_H000222_T01_09_IF01_[48817,10496]	SHAH_H000222_T01_09_IF01	[48817,10496]	SPECTRUM-OV-004	hgsoc	Tumor	Adnexa	Adnexa	Left Adnexa	Left Adnexa	Primary	pre-Rx	S1	Primary Debulking	CD68, TOX, PD1, PDL1, CD8, panCK_CK8-18, DAPI
SPECTRUM	SPECTRUM-OV-004_S1_LEFT_ADNEXA_CD68_TOX_PD1_PDL1_CD8_panCK-CK8-18_DAPI_R1_[49270,11496]	SPECTRUM-OV-004_S1_LEFT_ADNEXA_CD68_TOX_PD1_PDL1_CD8_panCK-CK8-18_DAPI_R1	SHAH_H000222_T01_09_IF01_[49270,11496]	SHAH_H000222_T01_09_IF01	[49270,11496]	SPECTRUM-OV-004	hgsoc	Tumor	Adnexa	Adnexa	Left Adnexa	Left Adnexa	Primary	pre-Rx	S1	Primary Debulking	CD68, TOX, PD1, PDL1, CD8, panCK_CK8-18, DAPI
SPECTRUM	SPECTRUM-OV-004_S1_LEFT_ADNEXA_CD68_TOX_PD1_PDL1_CD8_panCK-CK8-18_DAPI_R1_[49440,13496]	SPECTRUM-OV-004_S1_LEFT_ADNEXA_CD68_TOX_PD1_PDL1_CD8_panCK-CK8-18_DAPI_R1	SHAH_H000222_T01_09_IF01_[49440,13496]	SHAH_H000222_T01_09_IF01	[49440,13496]	SPECTRUM-OV-004	hgsoc	Tumor	Adnexa	Adnexa	Left Adnexa	Left Adnexa	Primary	pre-Rx	S1	Primary Debulking	CD68, TOX, PD1, PDL1, CD8, panCK_CK8-18, DAPI
SPECTRUM	SPECTRUM-OV-004_S1_LEFT_ADNEXA_CD68_TOX_PD1_PDL1_CD8_panCK-CK8-18_DAPI_R1_[49551,12496]	SPECTRUM-OV-004_S1_LEFT_ADNEXA_CD68_TOX_PD1_PDL1_CD8_panCK-CK8-18_DAPI_R1	SHAH_H000222_T01_09_IF01_[49551,12496]	SHAH_H000222_T01_09_IF01	[49551,12496]	SPECTRUM-OV-004	hgsoc	Tumor	Adnexa	Adnexa	Left Adnexa	Left Adnexa	Primary	pre-Rx	S1	Primary Debulking	CD68, TOX, PD1, PDL1, CD8, panCK_CK8-18, DAPI
SPECTRUM	SPECTRUM-OV-004_S1_LEFT_ADNEXA_CD68_TOX_PD1_PDL1_CD8_panCK-CK8-18_DAPI_R1_[49924,15134]	SPECTRUM-OV-004_S1_LEFT_ADNEXA_CD68_TOX_PD1_PDL1_CD8_panCK-CK8-18_DAPI_R1	SHAH_H000222_T01_09_IF01_[49924,15134]	SHAH_H000222_T01_09_IF01	[49924,15134]	SPECTRUM-OV-004	hgsoc	Tumor	Adnexa	Adnexa	Left Adnexa	Left Adnexa	Primary	pre-Rx	S1	Primary Debulking	CD68, TOX, PD1, PDL1, CD8, panCK_CK8-18, DAPI
SPECTRUM	SPECTRUM-OV-004_S1_LEFT_ADNEXA_CD68_TOX_PD1_PDL1_CD8_panCK-CK8-18_DAPI_R1_[50155,10496]	SPECTRUM-OV-004_S1_LEFT_ADNEXA_CD68_TOX_PD1_PDL1_CD8_panCK-CK8-18_DAPI_R1	SHAH_H000222_T01_09_IF01_[50155,10496]	SHAH_H000222_T01_09_IF01	[50155,10496]	SPECTRUM-OV-004	hgsoc	Tumor	Adnexa	Adnexa	Left Adnexa	Left Adnexa	Primary	pre-Rx	S1	Primary Debulking	CD68, TOX, PD1, PDL1, CD8, panCK_CK8-18, DAPI
SPECTRUM	SPECTRUM-OV-004_S1_LEFT_ADNEXA_CD68_TOX_PD1_PDL1_CD8_panCK-CK8-18_DAPI_R1_[50155,9496]	SPECTRUM-OV-004_S1_LEFT_ADNEXA_CD68_TOX_PD1_PDL1_CD8_panCK-CK8-18_DAPI_R1	SHAH_H000222_T01_09_IF01_[50155,9496]	SHAH_H000222_T01_09_IF01	[50155,9496]	SPECTRUM-OV-004	hgsoc	Tumor	Adnexa	Adnexa	Left Adnexa	Left Adnexa	Primary	pre-Rx	S1	Primary Debulking	CD68, TOX, PD1, PDL1, CD8, panCK_CK8-18, DAPI
SPECTRUM	SPECTRUM-OV-004_S1_LEFT_ADNEXA_CD68_TOX_PD1_PDL1_CD8_panCK-CK8-18_DAPI_R1_[50608,11496]	SPECTRUM-OV-004_S1_LEFT_ADNEXA_CD68_TOX_PD1_PDL1_CD8_panCK-CK8-18_DAPI_R1	SHAH_H000222_T01_09_IF01_[50608,11496]	SHAH_H000222_T01_09_IF01	[50608,11496]	SPECTRUM-OV-004	hgsoc	Tumor	Adnexa	Adnexa	Left Adnexa	Left Adnexa	Primary	pre-Rx	S1	Primary Debulking	CD68, TOX, PD1, PDL1, CD8, panCK_CK8-18, DAPI
SPECTRUM	SPECTRUM-OV-004_S1_LEFT_ADNEXA_CD68_TOX_PD1_PDL1_CD8_panCK-CK8-18_DAPI_R1_[50778,13496]	SPECTRUM-OV-004_S1_LEFT_ADNEXA_CD68_TOX_PD1_PDL1_CD8_panCK-CK8-18_DAPI_R1	SHAH_H000222_T01_09_IF01_[50778,13496]	SHAH_H000222_T01_09_IF01	[50778,13496]	SPECTRUM-OV-004	hgsoc	Tumor	Adnexa	Adnexa	Left Adnexa	Left Adnexa	Primary	pre-Rx	S1	Primary Debulking	CD68, TOX, PD1, PDL1, CD8, panCK_CK8-18, DAPI
SPECTRUM	SPECTRUM-OV-004_S1_LEFT_ADNEXA_CD68_TOX_PD1_PDL1_CD8_panCK-CK8-18_DAPI_R1_[50889,12496]	SPECTRUM-OV-004_S1_LEFT_ADNEXA_CD68_TOX_PD1_PDL1_CD8_panCK-CK8-18_DAPI_R1	SHAH_H000222_T01_09_IF01_[50889,12496]	SHAH_H000222_T01_09_IF01	[50889,12496]	SPECTRUM-OV-004	hgsoc	Tumor	Adnexa	Adnexa	Left Adnexa	Left Adnexa	Primary	pre-Rx	S1	Primary Debulking	CD68, TOX, PD1, PDL1, CD8, panCK_CK8-18, DAPI
SPECTRUM	SPECTRUM-OV-004_S1_LEFT_ADNEXA_CD68_TOX_PD1_PDL1_CD8_panCK-CK8-18_DAPI_R1_[51829,14496]	SPECTRUM-OV-004_S1_LEFT_ADNEXA_CD68_TOX_PD1_PDL1_CD8_panCK-CK8-18_DAPI_R1	SHAH_H000222_T01_09_IF01_[51829,14496]	SHAH_H000222_T01_09_IF01	[51829,14496]	SPECTRUM-OV-004	hgsoc	Tumor	Adnexa	Adnexa	Left Adnexa	Left Adnexa	Primary	pre-Rx	S1	Primary Debulking	CD68, TOX, PD1, PDL1, CD8, panCK_CK8-18, DAPI
SPECTRUM	SPECTRUM-OV-004_S1_LEFT_ADNEXA_CD68_TOX_PD1_PDL1_CD8_panCK-CK8-18_DAPI_R1_[51946,11496]	SPECTRUM-OV-004_S1_LEFT_ADNEXA_CD68_TOX_PD1_PDL1_CD8_panCK-CK8-18_DAPI_R1	SHAH_H000222_T01_09_IF01_[51946,11496]	SHAH_H000222_T01_09_IF01	[51946,11496]	SPECTRUM-OV-004	hgsoc	Tumor	Adnexa	Adnexa	Left Adnexa	Left Adnexa	Primary	pre-Rx	S1	Primary Debulking	CD68, TOX, PD1, PDL1, CD8, panCK_CK8-18, DAPI
SPECTRUM	SPECTRUM-OV-004_S1_LEFT_ADNEXA_CD68_TOX_PD1_PDL1_CD8_panCK-CK8-18_DAPI_R1_[52003,9907]	SPECTRUM-OV-004_S1_LEFT_ADNEXA_CD68_TOX_PD1_PDL1_CD8_panCK-CK8-18_DAPI_R1	SHAH_H000222_T01_09_IF01_[52003,9907]	SHAH_H000222_T01_09_IF01	[52003,9907]	SPECTRUM-OV-004	hgsoc	Tumor	Adnexa	Adnexa	Left Adnexa	Left Adnexa	Primary	pre-Rx	S1	Primary Debulking	CD68, TOX, PD1, PDL1, CD8, panCK_CK8-18, DAPI
SPECTRUM	SPECTRUM-OV-004_S1_LEFT_ADNEXA_CD68_TOX_PD1_PDL1_CD8_panCK-CK8-18_DAPI_R1_[52116,13496]	SPECTRUM-OV-004_S1_LEFT_ADNEXA_CD68_TOX_PD1_PDL1_CD8_panCK-CK8-18_DAPI_R1	SHAH_H000222_T01_09_IF01_[52116,13496]	SHAH_H000222_T01_09_IF01	[52116,13496]	SPECTRUM-OV-004	hgsoc	Tumor	Adnexa	Adnexa	Left Adnexa	Left Adnexa	Primary	pre-Rx	S1	Primary Debulking	CD68, TOX, PD1, PDL1, CD8, panCK_CK8-18, DAPI
SPECTRUM	SPECTRUM-OV-004_S1_LEFT_ADNEXA_CD68_TOX_PD1_PDL1_CD8_panCK-CK8-18_DAPI_R1_[52227,12496]	SPECTRUM-OV-004_S1_LEFT_ADNEXA_CD68_TOX_PD1_PDL1_CD8_panCK-CK8-18_DAPI_R1	SHAH_H000222_T01_09_IF01_[52227,12496]	SHAH_H000222_T01_09_IF01	[52227,12496]	SPECTRUM-OV-004	hgsoc	Tumor	Adnexa	Adnexa	Left Adnexa	Left Adnexa	Primary	pre-Rx	S1	Primary Debulking	CD68, TOX, PD1, PDL1, CD8, panCK_CK8-18, DAPI
SPECTRUM	SPECTRUM-OV-004_S1_LEFT_ADNEXA_CD68_TOX_PD1_PDL1_CD8_panCK-CK8-18_DAPI_R1_[53284,11063]	SPECTRUM-OV-004_S1_LEFT_ADNEXA_CD68_TOX_PD1_PDL1_CD8_panCK-CK8-18_DAPI_R1	SHAH_H000222_T01_09_IF01_[53284,11063]	SHAH_H000222_T01_09_IF01	[53284,11063]	SPECTRUM-OV-004	hgsoc	Tumor	Adnexa	Adnexa	Left Adnexa	Left Adnexa	Primary	pre-Rx	S1	Primary Debulking	CD68, TOX, PD1, PDL1, CD8, panCK_CK8-18, DAPI
SPECTRUM	SPECTRUM-OV-004_S1_LEFT_ADNEXA_CD68_TOX_PD1_PDL1_CD8_panCK-CK8-18_DAPI_R1_[53900,13063]	SPECTRUM-OV-004_S1_LEFT_ADNEXA_CD68_TOX_PD1_PDL1_CD8_panCK-CK8-18_DAPI_R1	SHAH_H000222_T01_09_IF01_[53900,13063]	SHAH_H000222_T01_09_IF01	[53900,13063]	SPECTRUM-OV-004	hgsoc	Tumor	Adnexa	Adnexa	Left Adnexa	Left Adnexa	Primary	pre-Rx	S1	Primary Debulking	CD68, TOX, PD1, PDL1, CD8, panCK_CK8-18, DAPI
SPECTRUM	SPECTRUM-OV-004_S1_LEFT_ADNEXA_CD68_TOX_PD1_PDL1_CD8_panCK-CK8-18_DAPI_R1_[53989,10063]	SPECTRUM-OV-004_S1_LEFT_ADNEXA_CD68_TOX_PD1_PDL1_CD8_panCK-CK8-18_DAPI_R1	SHAH_H000222_T01_09_IF01_[53989,10063]	SHAH_H000222_T01_09_IF01	[53989,10063]	SPECTRUM-OV-004	hgsoc	Tumor	Adnexa	Adnexa	Left Adnexa	Left Adnexa	Primary	pre-Rx	S1	Primary Debulking	CD68, TOX, PD1, PDL1, CD8, panCK_CK8-18, DAPI
SPECTRUM	SPECTRUM-OV-004_S1_LEFT_ADNEXA_CD68_TOX_PD1_PDL1_CD8_panCK-CK8-18_DAPI_R1_[54032,12063]	SPECTRUM-OV-004_S1_LEFT_ADNEXA_CD68_TOX_PD1_PDL1_CD8_panCK-CK8-18_DAPI_R1	SHAH_H000222_T01_09_IF01_[54032,12063]	SHAH_H000222_T01_09_IF01	[54032,12063]	SPECTRUM-OV-004	hgsoc	Tumor	Adnexa	Adnexa	Left Adnexa	Left Adnexa	Primary	pre-Rx	S1	Primary Debulking	CD68, TOX, PD1, PDL1, CD8, panCK_CK8-18, DAPI
SPECTRUM	SPECTRUM-OV-004_S1_RIGHT_ADNEXA_CD68_TOX_PD1_PDL1_CD8_panCK-CK8-18_DAPI_R1_[45725,12695]	SPECTRUM-OV-004_S1_RIGHT_ADNEXA_CD68_TOX_PD1_PDL1_CD8_panCK-CK8-18_DAPI_R1	SHAH_H000222_T02_05_IF01_[45725,12695]	SHAH_H000222_T02_05_IF01	[45725,12695]	SPECTRUM-OV-004	hgsoc	Tumor	Adnexa	Adnexa	Right Adnexa	Right Adnexa	Primary	pre-Rx	S1	Primary Debulking	CD68, TOX, PD1, PDL1, CD8, panCK_CK8-18, DAPI
SPECTRUM	SPECTRUM-OV-004_S1_RIGHT_ADNEXA_CD68_TOX_PD1_PDL1_CD8_panCK-CK8-18_DAPI_R1_[46948,11907]	SPECTRUM-OV-004_S1_RIGHT_ADNEXA_CD68_TOX_PD1_PDL1_CD8_panCK-CK8-18_DAPI_R1	SHAH_H000222_T02_05_IF01_[46948,11907]	SHAH_H000222_T02_05_IF01	[46948,11907]	SPECTRUM-OV-004	hgsoc	Tumor	Adnexa	Adnexa	Right Adnexa	Right Adnexa	Primary	pre-Rx	S1	Primary Debulking	CD68, TOX, PD1, PDL1, CD8, panCK_CK8-18, DAPI
SPECTRUM	SPECTRUM-OV-004_S1_RIGHT_ADNEXA_CD68_TOX_PD1_PDL1_CD8_panCK-CK8-18_DAPI_R1_[48135,13599]	SPECTRUM-OV-004_S1_RIGHT_ADNEXA_CD68_TOX_PD1_PDL1_CD8_panCK-CK8-18_DAPI_R1	SHAH_H000222_T02_05_IF01_[48135,13599]	SHAH_H000222_T02_05_IF01	[48135,13599]	SPECTRUM-OV-004	hgsoc	Tumor	Adnexa	Adnexa	Right Adnexa	Right Adnexa	Primary	pre-Rx	S1	Primary Debulking	CD68, TOX, PD1, PDL1, CD8, panCK_CK8-18, DAPI
SPECTRUM	SPECTRUM-OV-004_S1_RIGHT_ADNEXA_CD68_TOX_PD1_PDL1_CD8_panCK-CK8-18_DAPI_R1_[48286,11599]	SPECTRUM-OV-004_S1_RIGHT_ADNEXA_CD68_TOX_PD1_PDL1_CD8_panCK-CK8-18_DAPI_R1	SHAH_H000222_T02_05_IF01_[48286,11599]	SHAH_H000222_T02_05_IF01	[48286,11599]	SPECTRUM-OV-004	hgsoc	Tumor	Adnexa	Adnexa	Right Adnexa	Right Adnexa	Primary	pre-Rx	S1	Primary Debulking	CD68, TOX, PD1, PDL1, CD8, panCK_CK8-18, DAPI
SPECTRUM	SPECTRUM-OV-004_S1_RIGHT_ADNEXA_CD68_TOX_PD1_PDL1_CD8_panCK-CK8-18_DAPI_R1_[48522,12599]	SPECTRUM-OV-004_S1_RIGHT_ADNEXA_CD68_TOX_PD1_PDL1_CD8_panCK-CK8-18_DAPI_R1	SHAH_H000222_T02_05_IF01_[48522,12599]	SHAH_H000222_T02_05_IF01	[48522,12599]	SPECTRUM-OV-004	hgsoc	Tumor	Adnexa	Adnexa	Right Adnexa	Right Adnexa	Primary	pre-Rx	S1	Primary Debulking	CD68, TOX, PD1, PDL1, CD8, panCK_CK8-18, DAPI
SPECTRUM	SPECTRUM-OV-007_S1_LEFT_OVARY_CD68_TOX_PD1_PDL1_CD8_panCK-CK8-18_DAPI_R1_[48319,8979]	SPECTRUM-OV-007_S1_LEFT_OVARY_CD68_TOX_PD1_PDL1_CD8_panCK-CK8-18_DAPI_R1	SHAH_H000006_T18_01_IF01_[48319,8979]	SHAH_H000006_T18_01_IF01	[48319,8979]	SPECTRUM-OV-007	hgsoc	Tumor	Adnexa	Adnexa	Left Adnexa	Left Ovary	Primary	pre-Rx	S1	Primary Debulking	CD68, TOX, PD1, PDL1, CD8, panCK_CK8-18, DAPI
SPECTRUM	SPECTRUM-OV-007_S1_LEFT_OVARY_CD68_TOX_PD1_PDL1_CD8_panCK-CK8-18_DAPI_R1_[48319,9479]	SPECTRUM-OV-007_S1_LEFT_OVARY_CD68_TOX_PD1_PDL1_CD8_panCK-CK8-18_DAPI_R1	SHAH_H000006_T18_01_IF01_[48319,9479]	SHAH_H000006_T18_01_IF01	[48319,9479]	SPECTRUM-OV-007	hgsoc	Tumor	Adnexa	Adnexa	Left Adnexa	Left Ovary	Primary	pre-Rx	S1	Primary Debulking	CD68, TOX, PD1, PDL1, CD8, panCK_CK8-18, DAPI
SPECTRUM	SPECTRUM-OV-007_S1_LEFT_OVARY_CD68_TOX_PD1_PDL1_CD8_panCK-CK8-18_DAPI_R1_[48319,9979]	SPECTRUM-OV-007_S1_LEFT_OVARY_CD68_TOX_PD1_PDL1_CD8_panCK-CK8-18_DAPI_R1	SHAH_H000006_T18_01_IF01_[48319,9979]	SHAH_H000006_T18_01_IF01	[48319,9979]	SPECTRUM-OV-007	hgsoc	Tumor	Adnexa	Adnexa	Left Adnexa	Left Ovary	Primary	pre-Rx	S1	Primary Debulking	CD68, TOX, PD1, PDL1, CD8, panCK_CK8-18, DAPI
SPECTRUM	SPECTRUM-OV-007_S1_LEFT_OVARY_CD68_TOX_PD1_PDL1_CD8_panCK-CK8-18_DAPI_R1_[48779,8229]	SPECTRUM-OV-007_S1_LEFT_OVARY_CD68_TOX_PD1_PDL1_CD8_panCK-CK8-18_DAPI_R1	SHAH_H000006_T18_01_IF01_[48779,8229]	SHAH_H000006_T18_01_IF01	[48779,8229]	SPECTRUM-OV-007	hgsoc	Tumor	Adnexa	Adnexa	Left Adnexa	Left Ovary	Primary	pre-Rx	S1	Primary Debulking	CD68, TOX, PD1, PDL1, CD8, panCK_CK8-18, DAPI
SPECTRUM	SPECTRUM-OV-007_S1_LEFT_OVARY_CD68_TOX_PD1_PDL1_CD8_panCK-CK8-18_DAPI_R1_[48859,8837]	SPECTRUM-OV-007_S1_LEFT_OVARY_CD68_TOX_PD1_PDL1_CD8_panCK-CK8-18_DAPI_R1	SHAH_H000006_T18_01_IF01_[48859,8837]	SHAH_H000006_T18_01_IF01	[48859,8837]	SPECTRUM-OV-007	hgsoc	Tumor	Adnexa	Adnexa	Left Adnexa	Left Ovary	Primary	pre-Rx	S1	Primary Debulking	CD68, TOX, PD1, PDL1, CD8, panCK_CK8-18, DAPI
SPECTRUM	SPECTRUM-OV-007_S1_LEFT_OVARY_CD68_TOX_PD1_PDL1_CD8_panCK-CK8-18_DAPI_R1_[49322,10587]	SPECTRUM-OV-007_S1_LEFT_OVARY_CD68_TOX_PD1_PDL1_CD8_panCK-CK8-18_DAPI_R1	SHAH_H000006_T18_01_IF01_[49322,10587]	SHAH_H000006_T18_01_IF01	[49322,10587]	SPECTRUM-OV-007	hgsoc	Tumor	Adnexa	Adnexa	Left Adnexa	Left Ovary	Primary	pre-Rx	S1	Primary Debulking	CD68, TOX, PD1, PDL1, CD8, panCK_CK8-18, DAPI
SPECTRUM	SPECTRUM-OV-007_S1_LEFT_OVARY_CD68_TOX_PD1_PDL1_CD8_panCK-CK8-18_DAPI_R1_[49322,9587]	SPECTRUM-OV-007_S1_LEFT_OVARY_CD68_TOX_PD1_PDL1_CD8_panCK-CK8-18_DAPI_R1	SHAH_H000006_T18_01_IF01_[49322,9587]	SHAH_H000006_T18_01_IF01	[49322,9587]	SPECTRUM-OV-007	hgsoc	Tumor	Adnexa	Adnexa	Left Adnexa	Left Ovary	Primary	pre-Rx	S1	Primary Debulking	CD68, TOX, PD1, PDL1, CD8, panCK_CK8-18, DAPI
SPECTRUM	SPECTRUM-OV-007_S1_LEFT_OVARY_CD68_TOX_PD1_PDL1_CD8_panCK-CK8-18_DAPI_R1_[49528,8837]	SPECTRUM-OV-007_S1_LEFT_OVARY_CD68_TOX_PD1_PDL1_CD8_panCK-CK8-18_DAPI_R1	SHAH_H000006_T18_01_IF01_[49528,8837]	SHAH_H000006_T18_01_IF01	[49528,8837]	SPECTRUM-OV-007	hgsoc	Tumor	Adnexa	Adnexa	Left Adnexa	Left Ovary	Primary	pre-Rx	S1	Primary Debulking	CD68, TOX, PD1, PDL1, CD8, panCK_CK8-18, DAPI
SPECTRUM	SPECTRUM-OV-007_S1_RIGHT_FALLOPIAN_TUBE_CD68_TOX_PD1_PDL1_CD8_panCK-CK8-18_DAPI_R1_[45966,14802]	SPECTRUM-OV-007_S1_RIGHT_FALLOPIAN_TUBE_CD68_TOX_PD1_PDL1_CD8_panCK-CK8-18_DAPI_R1	SHAH_H000006_T17_01_IF01_[45966,14802]	SHAH_H000006_T17_01_IF01	[45966,14802]	SPECTRUM-OV-007	hgsoc	Tumor	Adnexa	Adnexa	Right Adnexa	Right Fallopian Tube	Primary	pre-Rx	S1	Primary Debulking	CD68, TOX, PD1, PDL1, CD8, panCK_CK8-18, DAPI
SPECTRUM	SPECTRUM-OV-007_S1_RIGHT_FALLOPIAN_TUBE_CD68_TOX_PD1_PDL1_CD8_panCK-CK8-18_DAPI_R1_[46768,16022]	SPECTRUM-OV-007_S1_RIGHT_FALLOPIAN_TUBE_CD68_TOX_PD1_PDL1_CD8_panCK-CK8-18_DAPI_R1	SHAH_H000006_T17_01_IF01_[46768,16022]	SHAH_H000006_T17_01_IF01	[46768,16022]	SPECTRUM-OV-007	hgsoc	Tumor	Adnexa	Adnexa	Right Adnexa	Right Fallopian Tube	Primary	pre-Rx	S1	Primary Debulking	CD68, TOX, PD1, PDL1, CD8, panCK_CK8-18, DAPI
SPECTRUM	SPECTRUM-OV-007_S1_RIGHT_FALLOPIAN_TUBE_CD68_TOX_PD1_PDL1_CD8_panCK-CK8-18_DAPI_R1_[46818,10938]	SPECTRUM-OV-007_S1_RIGHT_FALLOPIAN_TUBE_CD68_TOX_PD1_PDL1_CD8_panCK-CK8-18_DAPI_R1	SHAH_H000006_T17_01_IF01_[46818,10938]	SHAH_H000006_T17_01_IF01	[46818,10938]	SPECTRUM-OV-007	hgsoc	Tumor	Adnexa	Adnexa	Right Adnexa	Right Fallopian Tube	Primary	pre-Rx	S1	Primary Debulking	CD68, TOX, PD1, PDL1, CD8, panCK_CK8-18, DAPI
SPECTRUM	SPECTRUM-OV-007_S1_RIGHT_FALLOPIAN_TUBE_CD68_TOX_PD1_PDL1_CD8_panCK-CK8-18_DAPI_R1_[47181,8600]	SPECTRUM-OV-007_S1_RIGHT_FALLOPIAN_TUBE_CD68_TOX_PD1_PDL1_CD8_panCK-CK8-18_DAPI_R1	SHAH_H000006_T17_01_IF01_[47181,8600]	SHAH_H000006_T17_01_IF01	[47181,8600]	SPECTRUM-OV-007	hgsoc	Tumor	Adnexa	Adnexa	Right Adnexa	Right Fallopian Tube	Primary	pre-Rx	S1	Primary Debulking	CD68, TOX, PD1, PDL1, CD8, panCK_CK8-18, DAPI
SPECTRUM	SPECTRUM-OV-007_S1_RIGHT_FALLOPIAN_TUBE_CD68_TOX_PD1_PDL1_CD8_panCK-CK8-18_DAPI_R1_[47307,11938]	SPECTRUM-OV-007_S1_RIGHT_FALLOPIAN_TUBE_CD68_TOX_PD1_PDL1_CD8_panCK-CK8-18_DAPI_R1	SHAH_H000006_T17_01_IF01_[47307,11938]	SHAH_H000006_T17_01_IF01	[47307,11938]	SPECTRUM-OV-007	hgsoc	Tumor	Adnexa	Adnexa	Right Adnexa	Right Fallopian Tube	Primary	pre-Rx	S1	Primary Debulking	CD68, TOX, PD1, PDL1, CD8, panCK_CK8-18, DAPI
SPECTRUM	SPECTRUM-OV-007_S1_RIGHT_FALLOPIAN_TUBE_CD68_TOX_PD1_PDL1_CD8_panCK-CK8-18_DAPI_R1_[47568,9718]	SPECTRUM-OV-007_S1_RIGHT_FALLOPIAN_TUBE_CD68_TOX_PD1_PDL1_CD8_panCK-CK8-18_DAPI_R1	SHAH_H000006_T17_01_IF01_[47568,9718]	SHAH_H000006_T17_01_IF01	[47568,9718]	SPECTRUM-OV-007	hgsoc	Tumor	Adnexa	Adnexa	Right Adnexa	Right Fallopian Tube	Primary	pre-Rx	S1	Primary Debulking	CD68, TOX, PD1, PDL1, CD8, panCK_CK8-18, DAPI
SPECTRUM	SPECTRUM-OV-007_S1_RIGHT_FALLOPIAN_TUBE_CD68_TOX_PD1_PDL1_CD8_panCK-CK8-18_DAPI_R1_[48156,10938]	SPECTRUM-OV-007_S1_RIGHT_FALLOPIAN_TUBE_CD68_TOX_PD1_PDL1_CD8_panCK-CK8-18_DAPI_R1	SHAH_H000006_T17_01_IF01_[48156,10938]	SHAH_H000006_T17_01_IF01	[48156,10938]	SPECTRUM-OV-007	hgsoc	Tumor	Adnexa	Adnexa	Right Adnexa	Right Fallopian Tube	Primary	pre-Rx	S1	Primary Debulking	CD68, TOX, PD1, PDL1, CD8, panCK_CK8-18, DAPI
SPECTRUM	SPECTRUM-OV-007_S1_RIGHT_FALLOPIAN_TUBE_CD68_TOX_PD1_PDL1_CD8_panCK-CK8-18_DAPI_R1_[48282,14659]	SPECTRUM-OV-007_S1_RIGHT_FALLOPIAN_TUBE_CD68_TOX_PD1_PDL1_CD8_panCK-CK8-18_DAPI_R1	SHAH_H000006_T17_01_IF01_[48282,14659]	SHAH_H000006_T17_01_IF01	[48282,14659]	SPECTRUM-OV-007	hgsoc	Tumor	Adnexa	Adnexa	Right Adnexa	Right Fallopian Tube	Primary	pre-Rx	S1	Primary Debulking	CD68, TOX, PD1, PDL1, CD8, panCK_CK8-18, DAPI
SPECTRUM	SPECTRUM-OV-007_S1_RIGHT_FALLOPIAN_TUBE_CD68_TOX_PD1_PDL1_CD8_panCK-CK8-18_DAPI_R1_[48310,16681]	SPECTRUM-OV-007_S1_RIGHT_FALLOPIAN_TUBE_CD68_TOX_PD1_PDL1_CD8_panCK-CK8-18_DAPI_R1	SHAH_H000006_T17_01_IF01_[48310,16681]	SHAH_H000006_T17_01_IF01	[48310,16681]	SPECTRUM-OV-007	hgsoc	Tumor	Adnexa	Adnexa	Right Adnexa	Right Fallopian Tube	Primary	pre-Rx	S1	Primary Debulking	CD68, TOX, PD1, PDL1, CD8, panCK_CK8-18, DAPI
SPECTRUM	SPECTRUM-OV-007_S1_RIGHT_FALLOPIAN_TUBE_CD68_TOX_PD1_PDL1_CD8_panCK-CK8-18_DAPI_R1_[49044,12675]	SPECTRUM-OV-007_S1_RIGHT_FALLOPIAN_TUBE_CD68_TOX_PD1_PDL1_CD8_panCK-CK8-18_DAPI_R1	SHAH_H000006_T17_01_IF01_[49044,12675]	SHAH_H000006_T17_01_IF01	[49044,12675]	SPECTRUM-OV-007	hgsoc	Tumor	Adnexa	Adnexa	Right Adnexa	Right Fallopian Tube	Primary	pre-Rx	S1	Primary Debulking	CD68, TOX, PD1, PDL1, CD8, panCK_CK8-18, DAPI
SPECTRUM	SPECTRUM-OV-007_S1_RIGHT_FALLOPIAN_TUBE_CD68_TOX_PD1_PDL1_CD8_panCK-CK8-18_DAPI_R1_[49072,9225]	SPECTRUM-OV-007_S1_RIGHT_FALLOPIAN_TUBE_CD68_TOX_PD1_PDL1_CD8_panCK-CK8-18_DAPI_R1	SHAH_H000006_T17_01_IF01_[49072,9225]	SHAH_H000006_T17_01_IF01	[49072,9225]	SPECTRUM-OV-007	hgsoc	Tumor	Adnexa	Adnexa	Right Adnexa	Right Fallopian Tube	Primary	pre-Rx	S1	Primary Debulking	CD68, TOX, PD1, PDL1, CD8, panCK_CK8-18, DAPI
SPECTRUM	SPECTRUM-OV-007_S1_RIGHT_FALLOPIAN_TUBE_CD68_TOX_PD1_PDL1_CD8_panCK-CK8-18_DAPI_R1_[49261,8225]	SPECTRUM-OV-007_S1_RIGHT_FALLOPIAN_TUBE_CD68_TOX_PD1_PDL1_CD8_panCK-CK8-18_DAPI_R1	SHAH_H000006_T17_01_IF01_[49261,8225]	SHAH_H000006_T17_01_IF01	[49261,8225]	SPECTRUM-OV-007	hgsoc	Tumor	Adnexa	Adnexa	Right Adnexa	Right Fallopian Tube	Primary	pre-Rx	S1	Primary Debulking	CD68, TOX, PD1, PDL1, CD8, panCK_CK8-18, DAPI
SPECTRUM	SPECTRUM-OV-007_S1_RIGHT_FALLOPIAN_TUBE_CD68_TOX_PD1_PDL1_CD8_panCK-CK8-18_DAPI_R1_[49725,13675]	SPECTRUM-OV-007_S1_RIGHT_FALLOPIAN_TUBE_CD68_TOX_PD1_PDL1_CD8_panCK-CK8-18_DAPI_R1	SHAH_H000006_T17_01_IF01_[49725,13675]	SHAH_H000006_T17_01_IF01	[49725,13675]	SPECTRUM-OV-007	hgsoc	Tumor	Adnexa	Adnexa	Right Adnexa	Right Fallopian Tube	Primary	pre-Rx	S1	Primary Debulking	CD68, TOX, PD1, PDL1, CD8, panCK_CK8-18, DAPI
SPECTRUM	SPECTRUM-OV-007_S1_RIGHT_FALLOPIAN_TUBE_CD68_TOX_PD1_PDL1_CD8_panCK-CK8-18_DAPI_R1_[50074,11018]	SPECTRUM-OV-007_S1_RIGHT_FALLOPIAN_TUBE_CD68_TOX_PD1_PDL1_CD8_panCK-CK8-18_DAPI_R1	SHAH_H000006_T17_01_IF01_[50074,11018]	SHAH_H000006_T17_01_IF01	[50074,11018]	SPECTRUM-OV-007	hgsoc	Tumor	Adnexa	Adnexa	Right Adnexa	Right Fallopian Tube	Primary	pre-Rx	S1	Primary Debulking	CD68, TOX, PD1, PDL1, CD8, panCK_CK8-18, DAPI
SPECTRUM	SPECTRUM-OV-007_S1_RIGHT_FALLOPIAN_TUBE_CD68_TOX_PD1_PDL1_CD8_panCK-CK8-18_DAPI_R1_[50278,12018]	SPECTRUM-OV-007_S1_RIGHT_FALLOPIAN_TUBE_CD68_TOX_PD1_PDL1_CD8_panCK-CK8-18_DAPI_R1	SHAH_H000006_T17_01_IF01_[50278,12018]	SHAH_H000006_T17_01_IF01	[50278,12018]	SPECTRUM-OV-007	hgsoc	Tumor	Adnexa	Adnexa	Right Adnexa	Right Fallopian Tube	Primary	pre-Rx	S1	Primary Debulking	CD68, TOX, PD1, PDL1, CD8, panCK_CK8-18, DAPI
SPECTRUM	SPECTRUM-OV-007_S1_RIGHT_FALLOPIAN_TUBE_CD68_TOX_PD1_PDL1_CD8_panCK-CK8-18_DAPI_R1_[51153,8033]	SPECTRUM-OV-007_S1_RIGHT_FALLOPIAN_TUBE_CD68_TOX_PD1_PDL1_CD8_panCK-CK8-18_DAPI_R1	SHAH_H000006_T17_01_IF01_[51153,8033]	SHAH_H000006_T17_01_IF01	[51153,8033]	SPECTRUM-OV-007	hgsoc	Tumor	Adnexa	Adnexa	Right Adnexa	Right Fallopian Tube	Primary	pre-Rx	S1	Primary Debulking	CD68, TOX, PD1, PDL1, CD8, panCK_CK8-18, DAPI
SPECTRUM	SPECTRUM-OV-007_S1_RIGHT_FALLOPIAN_TUBE_CD68_TOX_PD1_PDL1_CD8_panCK-CK8-18_DAPI_R1_[52491,8373]	SPECTRUM-OV-007_S1_RIGHT_FALLOPIAN_TUBE_CD68_TOX_PD1_PDL1_CD8_panCK-CK8-18_DAPI_R1	SHAH_H000006_T17_01_IF01_[52491,8373]	SHAH_H000006_T17_01_IF01	[52491,8373]	SPECTRUM-OV-007	hgsoc	Tumor	Adnexa	Adnexa	Right Adnexa	Right Fallopian Tube	Primary	pre-Rx	S1	Primary Debulking	CD68, TOX, PD1, PDL1, CD8, panCK_CK8-18, DAPI
SPECTRUM	SPECTRUM-OV-007_S1_RIGHT_FALLOPIAN_TUBE_CD68_TOX_PD1_PDL1_CD8_panCK-CK8-18_DAPI_R1_[54232,9233]	SPECTRUM-OV-007_S1_RIGHT_FALLOPIAN_TUBE_CD68_TOX_PD1_PDL1_CD8_panCK-CK8-18_DAPI_R1	SHAH_H000006_T17_01_IF01_[54232,9233]	SHAH_H000006_T17_01_IF01	[54232,9233]	SPECTRUM-OV-007	hgsoc	Tumor	Adnexa	Adnexa	Right Adnexa	Right Fallopian Tube	Primary	pre-Rx	S1	Primary Debulking	CD68, TOX, PD1, PDL1, CD8, panCK_CK8-18, DAPI
SPECTRUM	SPECTRUM-OV-007_S1_RIGHT_FALLOPIAN_TUBE_CD68_TOX_PD1_PDL1_CD8_panCK-CK8-18_DAPI_R1_[56733,5751]	SPECTRUM-OV-007_S1_RIGHT_FALLOPIAN_TUBE_CD68_TOX_PD1_PDL1_CD8_panCK-CK8-18_DAPI_R1	SHAH_H000006_T17_01_IF01_[56733,5751]	SHAH_H000006_T17_01_IF01	[56733,5751]	SPECTRUM-OV-007	hgsoc	Tumor	Adnexa	Adnexa	Right Adnexa	Right Fallopian Tube	Primary	pre-Rx	S1	Primary Debulking	CD68, TOX, PD1, PDL1, CD8, panCK_CK8-18, DAPI
SPECTRUM	SPECTRUM-OV-007_S1_RIGHT_FALLOPIAN_TUBE_CD68_TOX_PD1_PDL1_CD8_panCK-CK8-18_DAPI_R1_[56733,6751]	SPECTRUM-OV-007_S1_RIGHT_FALLOPIAN_TUBE_CD68_TOX_PD1_PDL1_CD8_panCK-CK8-18_DAPI_R1	SHAH_H000006_T17_01_IF01_[56733,6751]	SHAH_H000006_T17_01_IF01	[56733,6751]	SPECTRUM-OV-007	hgsoc	Tumor	Adnexa	Adnexa	Right Adnexa	Right Fallopian Tube	Primary	pre-Rx	S1	Primary Debulking	CD68, TOX, PD1, PDL1, CD8, panCK_CK8-18, DAPI
SPECTRUM	SPECTRUM-OV-007_S1_RIGHT_FALLOPIAN_TUBE_CD68_TOX_PD1_PDL1_CD8_panCK-CK8-18_DAPI_R1_[57791,7286]	SPECTRUM-OV-007_S1_RIGHT_FALLOPIAN_TUBE_CD68_TOX_PD1_PDL1_CD8_panCK-CK8-18_DAPI_R1	SHAH_H000006_T17_01_IF01_[57791,7286]	SHAH_H000006_T17_01_IF01	[57791,7286]	SPECTRUM-OV-007	hgsoc	Tumor	Adnexa	Adnexa	Right Adnexa	Right Fallopian Tube	Primary	pre-Rx	S1	Primary Debulking	CD68, TOX, PD1, PDL1, CD8, panCK_CK8-18, DAPI
SPECTRUM	SPECTRUM-OV-007_S1_RIGHT_FALLOPIAN_TUBE_CD68_TOX_PD1_PDL1_CD8_panCK-CK8-18_DAPI_R1_[57980,8286]	SPECTRUM-OV-007_S1_RIGHT_FALLOPIAN_TUBE_CD68_TOX_PD1_PDL1_CD8_panCK-CK8-18_DAPI_R1	SHAH_H000006_T17_01_IF01_[57980,8286]	SHAH_H000006_T17_01_IF01	[57980,8286]	SPECTRUM-OV-007	hgsoc	Tumor	Adnexa	Adnexa	Right Adnexa	Right Fallopian Tube	Primary	pre-Rx	S1	Primary Debulking	CD68, TOX, PD1, PDL1, CD8, panCK_CK8-18, DAPI
SPECTRUM	SPECTRUM-OV-007_S1_RIGHT_FALLOPIAN_TUBE_CD68_TOX_PD1_PDL1_CD8_panCK-CK8-18_DAPI_R1_[58189,5489]	SPECTRUM-OV-007_S1_RIGHT_FALLOPIAN_TUBE_CD68_TOX_PD1_PDL1_CD8_panCK-CK8-18_DAPI_R1	SHAH_H000006_T17_01_IF01_[58189,5489]	SHAH_H000006_T17_01_IF01	[58189,5489]	SPECTRUM-OV-007	hgsoc	Tumor	Adnexa	Adnexa	Right Adnexa	Right Fallopian Tube	Primary	pre-Rx	S1	Primary Debulking	CD68, TOX, PD1, PDL1, CD8, panCK_CK8-18, DAPI
SPECTRUM	SPECTRUM-OV-007_S1_BOWEL_CD68_TOX_PD1_PDL1_CD8_panCK-CK8-18_DAPI_R1_[42245,10383]	SPECTRUM-OV-007_S1_BOWEL_CD68_TOX_PD1_PDL1_CD8_panCK-CK8-18_DAPI_R1	SHAH_H000006_T05_02_IF01_[42245,10383]	SHAH_H000006_T05_02_IF01	[42245,10383]	SPECTRUM-OV-007	hgsoc	Tumor	Non-Adnexa	Bowel	Bowel	Terminal Ileum and Cecum	Metastasis	pre-Rx	S1	Primary Debulking	CD68, TOX, PD1, PDL1, CD8, panCK_CK8-18, DAPI
SPECTRUM	SPECTRUM-OV-007_S1_BOWEL_CD68_TOX_PD1_PDL1_CD8_panCK-CK8-18_DAPI_R1_[42682,11383]	SPECTRUM-OV-007_S1_BOWEL_CD68_TOX_PD1_PDL1_CD8_panCK-CK8-18_DAPI_R1	SHAH_H000006_T05_02_IF01_[42682,11383]	SHAH_H000006_T05_02_IF01	[42682,11383]	SPECTRUM-OV-007	hgsoc	Tumor	Non-Adnexa	Bowel	Bowel	Terminal Ileum and Cecum	Metastasis	pre-Rx	S1	Primary Debulking	CD68, TOX, PD1, PDL1, CD8, panCK_CK8-18, DAPI
SPECTRUM	SPECTRUM-OV-007_S1_BOWEL_CD68_TOX_PD1_PDL1_CD8_panCK-CK8-18_DAPI_R1_[43611,5840]	SPECTRUM-OV-007_S1_BOWEL_CD68_TOX_PD1_PDL1_CD8_panCK-CK8-18_DAPI_R1	SHAH_H000006_T05_02_IF01_[43611,5840]	SHAH_H000006_T05_02_IF01	[43611,5840]	SPECTRUM-OV-007	hgsoc	Tumor	Non-Adnexa	Bowel	Bowel	Terminal Ileum and Cecum	Metastasis	pre-Rx	S1	Primary Debulking	CD68, TOX, PD1, PDL1, CD8, panCK_CK8-18, DAPI
SPECTRUM	SPECTRUM-OV-007_S1_BOWEL_CD68_TOX_PD1_PDL1_CD8_panCK-CK8-18_DAPI_R1_[43775,6840]	SPECTRUM-OV-007_S1_BOWEL_CD68_TOX_PD1_PDL1_CD8_panCK-CK8-18_DAPI_R1	SHAH_H000006_T05_02_IF01_[43775,6840]	SHAH_H000006_T05_02_IF01	[43775,6840]	SPECTRUM-OV-007	hgsoc	Tumor	Non-Adnexa	Bowel	Bowel	Terminal Ileum and Cecum	Metastasis	pre-Rx	S1	Primary Debulking	CD68, TOX, PD1, PDL1, CD8, panCK_CK8-18, DAPI
SPECTRUM	SPECTRUM-OV-007_S1_BOWEL_CD68_TOX_PD1_PDL1_CD8_panCK-CK8-18_DAPI_R1_[43810,8035]	SPECTRUM-OV-007_S1_BOWEL_CD68_TOX_PD1_PDL1_CD8_panCK-CK8-18_DAPI_R1	SHAH_H000006_T05_02_IF01_[43810,8035]	SHAH_H000006_T05_02_IF01	[43810,8035]	SPECTRUM-OV-007	hgsoc	Tumor	Non-Adnexa	Bowel	Bowel	Terminal Ileum and Cecum	Metastasis	pre-Rx	S1	Primary Debulking	CD68, TOX, PD1, PDL1, CD8, panCK_CK8-18, DAPI
SPECTRUM	SPECTRUM-OV-007_S1_BOWEL_CD68_TOX_PD1_PDL1_CD8_panCK-CK8-18_DAPI_R1_[43874,9424]	SPECTRUM-OV-007_S1_BOWEL_CD68_TOX_PD1_PDL1_CD8_panCK-CK8-18_DAPI_R1	SHAH_H000006_T05_02_IF01_[43874,9424]	SHAH_H000006_T05_02_IF01	[43874,9424]	SPECTRUM-OV-007	hgsoc	Tumor	Non-Adnexa	Bowel	Bowel	Terminal Ileum and Cecum	Metastasis	pre-Rx	S1	Primary Debulking	CD68, TOX, PD1, PDL1, CD8, panCK_CK8-18, DAPI
SPECTRUM	SPECTRUM-OV-007_S1_BOWEL_CD68_TOX_PD1_PDL1_CD8_panCK-CK8-18_DAPI_R1_[44020,10679]	SPECTRUM-OV-007_S1_BOWEL_CD68_TOX_PD1_PDL1_CD8_panCK-CK8-18_DAPI_R1	SHAH_H000006_T05_02_IF01_[44020,10679]	SHAH_H000006_T05_02_IF01	[44020,10679]	SPECTRUM-OV-007	hgsoc	Tumor	Non-Adnexa	Bowel	Bowel	Terminal Ileum and Cecum	Metastasis	pre-Rx	S1	Primary Debulking	CD68, TOX, PD1, PDL1, CD8, panCK_CK8-18, DAPI
SPECTRUM	SPECTRUM-OV-007_S1_BOWEL_CD68_TOX_PD1_PDL1_CD8_panCK-CK8-18_DAPI_R1_[44557,11679]	SPECTRUM-OV-007_S1_BOWEL_CD68_TOX_PD1_PDL1_CD8_panCK-CK8-18_DAPI_R1	SHAH_H000006_T05_02_IF01_[44557,11679]	SHAH_H000006_T05_02_IF01	[44557,11679]	SPECTRUM-OV-007	hgsoc	Tumor	Non-Adnexa	Bowel	Bowel	Terminal Ileum and Cecum	Metastasis	pre-Rx	S1	Primary Debulking	CD68, TOX, PD1, PDL1, CD8, panCK_CK8-18, DAPI
SPECTRUM	SPECTRUM-OV-007_S1_BOWEL_CD68_TOX_PD1_PDL1_CD8_panCK-CK8-18_DAPI_R1_[44557,12679]	SPECTRUM-OV-007_S1_BOWEL_CD68_TOX_PD1_PDL1_CD8_panCK-CK8-18_DAPI_R1	SHAH_H000006_T05_02_IF01_[44557,12679]	SHAH_H000006_T05_02_IF01	[44557,12679]	SPECTRUM-OV-007	hgsoc	Tumor	Non-Adnexa	Bowel	Bowel	Terminal Ileum and Cecum	Metastasis	pre-Rx	S1	Primary Debulking	CD68, TOX, PD1, PDL1, CD8, panCK_CK8-18, DAPI
SPECTRUM	SPECTRUM-OV-007_S1_BOWEL_CD68_TOX_PD1_PDL1_CD8_panCK-CK8-18_DAPI_R1_[44796,18092]	SPECTRUM-OV-007_S1_BOWEL_CD68_TOX_PD1_PDL1_CD8_panCK-CK8-18_DAPI_R1	SHAH_H000006_T05_02_IF01_[44796,18092]	SHAH_H000006_T05_02_IF01	[44796,18092]	SPECTRUM-OV-007	hgsoc	Tumor	Non-Adnexa	Bowel	Bowel	Terminal Ileum and Cecum	Metastasis	pre-Rx	S1	Primary Debulking	CD68, TOX, PD1, PDL1, CD8, panCK_CK8-18, DAPI
SPECTRUM	SPECTRUM-OV-007_S1_BOWEL_CD68_TOX_PD1_PDL1_CD8_panCK-CK8-18_DAPI_R1_[44848,13679]	SPECTRUM-OV-007_S1_BOWEL_CD68_TOX_PD1_PDL1_CD8_panCK-CK8-18_DAPI_R1	SHAH_H000006_T05_02_IF01_[44848,13679]	SHAH_H000006_T05_02_IF01	[44848,13679]	SPECTRUM-OV-007	hgsoc	Tumor	Non-Adnexa	Bowel	Bowel	Terminal Ileum and Cecum	Metastasis	pre-Rx	S1	Primary Debulking	CD68, TOX, PD1, PDL1, CD8, panCK_CK8-18, DAPI
SPECTRUM	SPECTRUM-OV-007_S1_BOWEL_CD68_TOX_PD1_PDL1_CD8_panCK-CK8-18_DAPI_R1_[45023,14679]	SPECTRUM-OV-007_S1_BOWEL_CD68_TOX_PD1_PDL1_CD8_panCK-CK8-18_DAPI_R1	SHAH_H000006_T05_02_IF01_[45023,14679]	SHAH_H000006_T05_02_IF01	[45023,14679]	SPECTRUM-OV-007	hgsoc	Tumor	Non-Adnexa	Bowel	Bowel	Terminal Ileum and Cecum	Metastasis	pre-Rx	S1	Primary Debulking	CD68, TOX, PD1, PDL1, CD8, panCK_CK8-18, DAPI
SPECTRUM	SPECTRUM-OV-007_S1_BOWEL_CD68_TOX_PD1_PDL1_CD8_panCK-CK8-18_DAPI_R1_[45148,7035]	SPECTRUM-OV-007_S1_BOWEL_CD68_TOX_PD1_PDL1_CD8_panCK-CK8-18_DAPI_R1	SHAH_H000006_T05_02_IF01_[45148,7035]	SHAH_H000006_T05_02_IF01	[45148,7035]	SPECTRUM-OV-007	hgsoc	Tumor	Non-Adnexa	Bowel	Bowel	Terminal Ileum and Cecum	Metastasis	pre-Rx	S1	Primary Debulking	CD68, TOX, PD1, PDL1, CD8, panCK_CK8-18, DAPI
SPECTRUM	SPECTRUM-OV-007_S1_BOWEL_CD68_TOX_PD1_PDL1_CD8_panCK-CK8-18_DAPI_R1_[45148,8035]	SPECTRUM-OV-007_S1_BOWEL_CD68_TOX_PD1_PDL1_CD8_panCK-CK8-18_DAPI_R1	SHAH_H000006_T05_02_IF01_[45148,8035]	SHAH_H000006_T05_02_IF01	[45148,8035]	SPECTRUM-OV-007	hgsoc	Tumor	Non-Adnexa	Bowel	Bowel	Terminal Ileum and Cecum	Metastasis	pre-Rx	S1	Primary Debulking	CD68, TOX, PD1, PDL1, CD8, panCK_CK8-18, DAPI
SPECTRUM	SPECTRUM-OV-007_S1_BOWEL_CD68_TOX_PD1_PDL1_CD8_panCK-CK8-18_DAPI_R1_[45358,10058]	SPECTRUM-OV-007_S1_BOWEL_CD68_TOX_PD1_PDL1_CD8_panCK-CK8-18_DAPI_R1	SHAH_H000006_T05_02_IF01_[45358,10058]	SHAH_H000006_T05_02_IF01	[45358,10058]	SPECTRUM-OV-007	hgsoc	Tumor	Non-Adnexa	Bowel	Bowel	Terminal Ileum and Cecum	Metastasis	pre-Rx	S1	Primary Debulking	CD68, TOX, PD1, PDL1, CD8, panCK_CK8-18, DAPI
SPECTRUM	SPECTRUM-OV-007_S1_BOWEL_CD68_TOX_PD1_PDL1_CD8_panCK-CK8-18_DAPI_R1_[45895,11058]	SPECTRUM-OV-007_S1_BOWEL_CD68_TOX_PD1_PDL1_CD8_panCK-CK8-18_DAPI_R1	SHAH_H000006_T05_02_IF01_[45895,11058]	SHAH_H000006_T05_02_IF01	[45895,11058]	SPECTRUM-OV-007	hgsoc	Tumor	Non-Adnexa	Bowel	Bowel	Terminal Ileum and Cecum	Metastasis	pre-Rx	S1	Primary Debulking	CD68, TOX, PD1, PDL1, CD8, panCK_CK8-18, DAPI
SPECTRUM	SPECTRUM-OV-007_S1_BOWEL_CD68_TOX_PD1_PDL1_CD8_panCK-CK8-18_DAPI_R1_[46167,16517]	SPECTRUM-OV-007_S1_BOWEL_CD68_TOX_PD1_PDL1_CD8_panCK-CK8-18_DAPI_R1	SHAH_H000006_T05_02_IF01_[46167,16517]	SHAH_H000006_T05_02_IF01	[46167,16517]	SPECTRUM-OV-007	hgsoc	Tumor	Non-Adnexa	Bowel	Bowel	Terminal Ileum and Cecum	Metastasis	pre-Rx	S1	Primary Debulking	CD68, TOX, PD1, PDL1, CD8, panCK_CK8-18, DAPI
SPECTRUM	SPECTRUM-OV-007_S1_BOWEL_CD68_TOX_PD1_PDL1_CD8_panCK-CK8-18_DAPI_R1_[46277,12058]	SPECTRUM-OV-007_S1_BOWEL_CD68_TOX_PD1_PDL1_CD8_panCK-CK8-18_DAPI_R1	SHAH_H000006_T05_02_IF01_[46277,12058]	SHAH_H000006_T05_02_IF01	[46277,12058]	SPECTRUM-OV-007	hgsoc	Tumor	Non-Adnexa	Bowel	Bowel	Terminal Ileum and Cecum	Metastasis	pre-Rx	S1	Primary Debulking	CD68, TOX, PD1, PDL1, CD8, panCK_CK8-18, DAPI
SPECTRUM	SPECTRUM-OV-007_S1_BOWEL_CD68_TOX_PD1_PDL1_CD8_panCK-CK8-18_DAPI_R1_[46446,17649]	SPECTRUM-OV-007_S1_BOWEL_CD68_TOX_PD1_PDL1_CD8_panCK-CK8-18_DAPI_R1	SHAH_H000006_T05_02_IF01_[46446,17649]	SHAH_H000006_T05_02_IF01	[46446,17649]	SPECTRUM-OV-007	hgsoc	Tumor	Non-Adnexa	Bowel	Bowel	Terminal Ileum and Cecum	Metastasis	pre-Rx	S1	Primary Debulking	CD68, TOX, PD1, PDL1, CD8, panCK_CK8-18, DAPI
SPECTRUM	SPECTRUM-OV-007_S1_BOWEL_CD68_TOX_PD1_PDL1_CD8_panCK-CK8-18_DAPI_R1_[46486,7035]	SPECTRUM-OV-007_S1_BOWEL_CD68_TOX_PD1_PDL1_CD8_panCK-CK8-18_DAPI_R1	SHAH_H000006_T05_02_IF01_[46486,7035]	SHAH_H000006_T05_02_IF01	[46486,7035]	SPECTRUM-OV-007	hgsoc	Tumor	Non-Adnexa	Bowel	Bowel	Terminal Ileum and Cecum	Metastasis	pre-Rx	S1	Primary Debulking	CD68, TOX, PD1, PDL1, CD8, panCK_CK8-18, DAPI
SPECTRUM	SPECTRUM-OV-007_S1_BOWEL_CD68_TOX_PD1_PDL1_CD8_panCK-CK8-18_DAPI_R1_[46486,9058]	SPECTRUM-OV-007_S1_BOWEL_CD68_TOX_PD1_PDL1_CD8_panCK-CK8-18_DAPI_R1	SHAH_H000006_T05_02_IF01_[46486,9058]	SHAH_H000006_T05_02_IF01	[46486,9058]	SPECTRUM-OV-007	hgsoc	Tumor	Non-Adnexa	Bowel	Bowel	Terminal Ileum and Cecum	Metastasis	pre-Rx	S1	Primary Debulking	CD68, TOX, PD1, PDL1, CD8, panCK_CK8-18, DAPI
SPECTRUM	SPECTRUM-OV-007_S1_BOWEL_CD68_TOX_PD1_PDL1_CD8_panCK-CK8-18_DAPI_R1_[46763,8035]	SPECTRUM-OV-007_S1_BOWEL_CD68_TOX_PD1_PDL1_CD8_panCK-CK8-18_DAPI_R1	SHAH_H000006_T05_02_IF01_[46763,8035]	SHAH_H000006_T05_02_IF01	[46763,8035]	SPECTRUM-OV-007	hgsoc	Tumor	Non-Adnexa	Bowel	Bowel	Terminal Ileum and Cecum	Metastasis	pre-Rx	S1	Primary Debulking	CD68, TOX, PD1, PDL1, CD8, panCK_CK8-18, DAPI
SPECTRUM	SPECTRUM-OV-007_S1_BOWEL_CD68_TOX_PD1_PDL1_CD8_panCK-CK8-18_DAPI_R1_[46978,13058]	SPECTRUM-OV-007_S1_BOWEL_CD68_TOX_PD1_PDL1_CD8_panCK-CK8-18_DAPI_R1	SHAH_H000006_T05_02_IF01_[46978,13058]	SHAH_H000006_T05_02_IF01	[46978,13058]	SPECTRUM-OV-007	hgsoc	Tumor	Non-Adnexa	Bowel	Bowel	Terminal Ileum and Cecum	Metastasis	pre-Rx	S1	Primary Debulking	CD68, TOX, PD1, PDL1, CD8, panCK_CK8-18, DAPI
SPECTRUM	SPECTRUM-OV-007_S1_BOWEL_CD68_TOX_PD1_PDL1_CD8_panCK-CK8-18_DAPI_R1_[47223,14058]	SPECTRUM-OV-007_S1_BOWEL_CD68_TOX_PD1_PDL1_CD8_panCK-CK8-18_DAPI_R1	SHAH_H000006_T05_02_IF01_[47223,14058]	SHAH_H000006_T05_02_IF01	[47223,14058]	SPECTRUM-OV-007	hgsoc	Tumor	Non-Adnexa	Bowel	Bowel	Terminal Ileum and Cecum	Metastasis	pre-Rx	S1	Primary Debulking	CD68, TOX, PD1, PDL1, CD8, panCK_CK8-18, DAPI
SPECTRUM	SPECTRUM-OV-007_S1_BOWEL_CD68_TOX_PD1_PDL1_CD8_panCK-CK8-18_DAPI_R1_[47615,11227]	SPECTRUM-OV-007_S1_BOWEL_CD68_TOX_PD1_PDL1_CD8_panCK-CK8-18_DAPI_R1	SHAH_H000006_T05_02_IF01_[47615,11227]	SHAH_H000006_T05_02_IF01	[47615,11227]	SPECTRUM-OV-007	hgsoc	Tumor	Non-Adnexa	Bowel	Bowel	Terminal Ileum and Cecum	Metastasis	pre-Rx	S1	Primary Debulking	CD68, TOX, PD1, PDL1, CD8, panCK_CK8-18, DAPI
SPECTRUM	SPECTRUM-OV-007_S1_BOWEL_CD68_TOX_PD1_PDL1_CD8_panCK-CK8-18_DAPI_R1_[47784,17078]	SPECTRUM-OV-007_S1_BOWEL_CD68_TOX_PD1_PDL1_CD8_panCK-CK8-18_DAPI_R1	SHAH_H000006_T05_02_IF01_[47784,17078]	SHAH_H000006_T05_02_IF01	[47784,17078]	SPECTRUM-OV-007	hgsoc	Tumor	Non-Adnexa	Bowel	Bowel	Terminal Ileum and Cecum	Metastasis	pre-Rx	S1	Primary Debulking	CD68, TOX, PD1, PDL1, CD8, panCK_CK8-18, DAPI
SPECTRUM	SPECTRUM-OV-007_S1_BOWEL_CD68_TOX_PD1_PDL1_CD8_panCK-CK8-18_DAPI_R1_[47824,6570]	SPECTRUM-OV-007_S1_BOWEL_CD68_TOX_PD1_PDL1_CD8_panCK-CK8-18_DAPI_R1	SHAH_H000006_T05_02_IF01_[47824,6570]	SHAH_H000006_T05_02_IF01	[47824,6570]	SPECTRUM-OV-007	hgsoc	Tumor	Non-Adnexa	Bowel	Bowel	Terminal Ileum and Cecum	Metastasis	pre-Rx	S1	Primary Debulking	CD68, TOX, PD1, PDL1, CD8, panCK_CK8-18, DAPI
SPECTRUM	SPECTRUM-OV-007_S1_BOWEL_CD68_TOX_PD1_PDL1_CD8_panCK-CK8-18_DAPI_R1_[47824,9035]	SPECTRUM-OV-007_S1_BOWEL_CD68_TOX_PD1_PDL1_CD8_panCK-CK8-18_DAPI_R1	SHAH_H000006_T05_02_IF01_[47824,9035]	SHAH_H000006_T05_02_IF01	[47824,9035]	SPECTRUM-OV-007	hgsoc	Tumor	Non-Adnexa	Bowel	Bowel	Terminal Ileum and Cecum	Metastasis	pre-Rx	S1	Primary Debulking	CD68, TOX, PD1, PDL1, CD8, panCK_CK8-18, DAPI
SPECTRUM	SPECTRUM-OV-007_S1_BOWEL_CD68_TOX_PD1_PDL1_CD8_panCK-CK8-18_DAPI_R1_[48023,9838]	SPECTRUM-OV-007_S1_BOWEL_CD68_TOX_PD1_PDL1_CD8_panCK-CK8-18_DAPI_R1	SHAH_H000006_T05_02_IF01_[48023,9838]	SHAH_H000006_T05_02_IF01	[48023,9838]	SPECTRUM-OV-007	hgsoc	Tumor	Non-Adnexa	Bowel	Bowel	Terminal Ileum and Cecum	Metastasis	pre-Rx	S1	Primary Debulking	CD68, TOX, PD1, PDL1, CD8, panCK_CK8-18, DAPI
SPECTRUM	SPECTRUM-OV-007_S1_BOWEL_CD68_TOX_PD1_PDL1_CD8_panCK-CK8-18_DAPI_R1_[48812,16444]	SPECTRUM-OV-007_S1_BOWEL_CD68_TOX_PD1_PDL1_CD8_panCK-CK8-18_DAPI_R1	SHAH_H000006_T05_02_IF01_[48812,16444]	SHAH_H000006_T05_02_IF01	[48812,16444]	SPECTRUM-OV-007	hgsoc	Tumor	Non-Adnexa	Bowel	Bowel	Terminal Ileum and Cecum	Metastasis	pre-Rx	S1	Primary Debulking	CD68, TOX, PD1, PDL1, CD8, panCK_CK8-18, DAPI
SPECTRUM	SPECTRUM-OV-007_S1_BOWEL_CD68_TOX_PD1_PDL1_CD8_panCK-CK8-18_DAPI_R1_[48982,14875]	SPECTRUM-OV-007_S1_BOWEL_CD68_TOX_PD1_PDL1_CD8_panCK-CK8-18_DAPI_R1	SHAH_H000006_T05_02_IF01_[48982,14875]	SHAH_H000006_T05_02_IF01	[48982,14875]	SPECTRUM-OV-007	hgsoc	Tumor	Non-Adnexa	Bowel	Bowel	Terminal Ileum and Cecum	Metastasis	pre-Rx	S1	Primary Debulking	CD68, TOX, PD1, PDL1, CD8, panCK_CK8-18, DAPI
SPECTRUM	SPECTRUM-OV-007_S1_BOWEL_CD68_TOX_PD1_PDL1_CD8_panCK-CK8-18_DAPI_R1_[50955,7187]	SPECTRUM-OV-007_S1_BOWEL_CD68_TOX_PD1_PDL1_CD8_panCK-CK8-18_DAPI_R1	SHAH_H000006_T05_02_IF01_[50955,7187]	SHAH_H000006_T05_02_IF01	[50955,7187]	SPECTRUM-OV-007	hgsoc	Tumor	Non-Adnexa	Bowel	Bowel	Terminal Ileum and Cecum	Metastasis	pre-Rx	S1	Primary Debulking	CD68, TOX, PD1, PDL1, CD8, panCK_CK8-18, DAPI
SPECTRUM	SPECTRUM-OV-007_S1_BOWEL_CD68_TOX_PD1_PDL1_CD8_panCK-CK8-18_DAPI_R1_[52437,7601]	SPECTRUM-OV-007_S1_BOWEL_CD68_TOX_PD1_PDL1_CD8_panCK-CK8-18_DAPI_R1	SHAH_H000006_T05_02_IF01_[52437,7601]	SHAH_H000006_T05_02_IF01	[52437,7601]	SPECTRUM-OV-007	hgsoc	Tumor	Non-Adnexa	Bowel	Bowel	Terminal Ileum and Cecum	Metastasis	pre-Rx	S1	Primary Debulking	CD68, TOX, PD1, PDL1, CD8, panCK_CK8-18, DAPI
SPECTRUM	SPECTRUM-OV-007_S1_BOWEL_CD68_TOX_PD1_PDL1_CD8_panCK-CK8-18_DAPI_R1_[52671,9236]	SPECTRUM-OV-007_S1_BOWEL_CD68_TOX_PD1_PDL1_CD8_panCK-CK8-18_DAPI_R1	SHAH_H000006_T05_02_IF01_[52671,9236]	SHAH_H000006_T05_02_IF01	[52671,9236]	SPECTRUM-OV-007	hgsoc	Tumor	Non-Adnexa	Bowel	Bowel	Terminal Ileum and Cecum	Metastasis	pre-Rx	S1	Primary Debulking	CD68, TOX, PD1, PDL1, CD8, panCK_CK8-18, DAPI
SPECTRUM	SPECTRUM-OV-007_S1_INFRACOLIC_OMENTUM_CD68_TOX_PD1_PDL1_CD8_panCK-CK8-18_DAPI_R1_[46980,14346]	SPECTRUM-OV-007_S1_INFRACOLIC_OMENTUM_CD68_TOX_PD1_PDL1_CD8_panCK-CK8-18_DAPI_R1	SHAH_H000006_T15_02_IF01_[46980,14346]	SHAH_H000006_T15_02_IF01	[46980,14346]	SPECTRUM-OV-007	hgsoc	Tumor	Non-Adnexa	Omentum	Omentum	Infracolic Omentum	Metastasis	pre-Rx	S1	Primary Debulking	CD68, TOX, PD1, PDL1, CD8, panCK_CK8-18, DAPI
SPECTRUM	SPECTRUM-OV-007_S1_INFRACOLIC_OMENTUM_CD68_TOX_PD1_PDL1_CD8_panCK-CK8-18_DAPI_R1_[47106,15346]	SPECTRUM-OV-007_S1_INFRACOLIC_OMENTUM_CD68_TOX_PD1_PDL1_CD8_panCK-CK8-18_DAPI_R1	SHAH_H000006_T15_02_IF01_[47106,15346]	SHAH_H000006_T15_02_IF01	[47106,15346]	SPECTRUM-OV-007	hgsoc	Tumor	Non-Adnexa	Omentum	Omentum	Infracolic Omentum	Metastasis	pre-Rx	S1	Primary Debulking	CD68, TOX, PD1, PDL1, CD8, panCK_CK8-18, DAPI
SPECTRUM	SPECTRUM-OV-007_S1_INFRACOLIC_OMENTUM_CD68_TOX_PD1_PDL1_CD8_panCK-CK8-18_DAPI_R1_[48240,15681]	SPECTRUM-OV-007_S1_INFRACOLIC_OMENTUM_CD68_TOX_PD1_PDL1_CD8_panCK-CK8-18_DAPI_R1	SHAH_H000006_T15_02_IF01_[48240,15681]	SHAH_H000006_T15_02_IF01	[48240,15681]	SPECTRUM-OV-007	hgsoc	Tumor	Non-Adnexa	Omentum	Omentum	Infracolic Omentum	Metastasis	pre-Rx	S1	Primary Debulking	CD68, TOX, PD1, PDL1, CD8, panCK_CK8-18, DAPI
SPECTRUM	SPECTRUM-OV-007_S1_INFRACOLIC_OMENTUM_CD68_TOX_PD1_PDL1_CD8_panCK-CK8-18_DAPI_R1_[49924,14406]	SPECTRUM-OV-007_S1_INFRACOLIC_OMENTUM_CD68_TOX_PD1_PDL1_CD8_panCK-CK8-18_DAPI_R1	SHAH_H000006_T15_02_IF01_[49924,14406]	SHAH_H000006_T15_02_IF01	[49924,14406]	SPECTRUM-OV-007	hgsoc	Tumor	Non-Adnexa	Omentum	Omentum	Infracolic Omentum	Metastasis	pre-Rx	S1	Primary Debulking	CD68, TOX, PD1, PDL1, CD8, panCK_CK8-18, DAPI
SPECTRUM	SPECTRUM-OV-007_S1_INFRACOLIC_OMENTUM_CD68_TOX_PD1_PDL1_CD8_panCK-CK8-18_DAPI_R1_[52913,6980]	SPECTRUM-OV-007_S1_INFRACOLIC_OMENTUM_CD68_TOX_PD1_PDL1_CD8_panCK-CK8-18_DAPI_R1	SHAH_H000006_T15_02_IF01_[52913,6980]	SHAH_H000006_T15_02_IF01	[52913,6980]	SPECTRUM-OV-007	hgsoc	Tumor	Non-Adnexa	Omentum	Omentum	Infracolic Omentum	Metastasis	pre-Rx	S1	Primary Debulking	CD68, TOX, PD1, PDL1, CD8, panCK_CK8-18, DAPI
SPECTRUM	SPECTRUM-OV-007_S1_INFRACOLIC_OMENTUM_CD68_TOX_PD1_PDL1_CD8_panCK-CK8-18_DAPI_R1_[53390,7980]	SPECTRUM-OV-007_S1_INFRACOLIC_OMENTUM_CD68_TOX_PD1_PDL1_CD8_panCK-CK8-18_DAPI_R1	SHAH_H000006_T15_02_IF01_[53390,7980]	SHAH_H000006_T15_02_IF01	[53390,7980]	SPECTRUM-OV-007	hgsoc	Tumor	Non-Adnexa	Omentum	Omentum	Infracolic Omentum	Metastasis	pre-Rx	S1	Primary Debulking	CD68, TOX, PD1, PDL1, CD8, panCK_CK8-18, DAPI
SPECTRUM	SPECTRUM-OV-007_S1_INFRACOLIC_OMENTUM_CD68_TOX_PD1_PDL1_CD8_panCK-CK8-18_DAPI_R1_[53390,8980]	SPECTRUM-OV-007_S1_INFRACOLIC_OMENTUM_CD68_TOX_PD1_PDL1_CD8_panCK-CK8-18_DAPI_R1	SHAH_H000006_T15_02_IF01_[53390,8980]	SHAH_H000006_T15_02_IF01	[53390,8980]	SPECTRUM-OV-007	hgsoc	Tumor	Non-Adnexa	Omentum	Omentum	Infracolic Omentum	Metastasis	pre-Rx	S1	Primary Debulking	CD68, TOX, PD1, PDL1, CD8, panCK_CK8-18, DAPI
SPECTRUM	SPECTRUM-OV-007_S1_INFRACOLIC_OMENTUM_CD68_TOX_PD1_PDL1_CD8_panCK-CK8-18_DAPI_R1_[54438,9980]	SPECTRUM-OV-007_S1_INFRACOLIC_OMENTUM_CD68_TOX_PD1_PDL1_CD8_panCK-CK8-18_DAPI_R1	SHAH_H000006_T15_02_IF01_[54438,9980]	SHAH_H000006_T15_02_IF01	[54438,9980]	SPECTRUM-OV-007	hgsoc	Tumor	Non-Adnexa	Omentum	Omentum	Infracolic Omentum	Metastasis	pre-Rx	S1	Primary Debulking	CD68, TOX, PD1, PDL1, CD8, panCK_CK8-18, DAPI
SPECTRUM	SPECTRUM-OV-007_S1_INFRACOLIC_OMENTUM_CD68_TOX_PD1_PDL1_CD8_panCK-CK8-18_DAPI_R1_[54704,6495]	SPECTRUM-OV-007_S1_INFRACOLIC_OMENTUM_CD68_TOX_PD1_PDL1_CD8_panCK-CK8-18_DAPI_R1	SHAH_H000006_T15_02_IF01_[54704,6495]	SHAH_H000006_T15_02_IF01	[54704,6495]	SPECTRUM-OV-007	hgsoc	Tumor	Non-Adnexa	Omentum	Omentum	Infracolic Omentum	Metastasis	pre-Rx	S1	Primary Debulking	CD68, TOX, PD1, PDL1, CD8, panCK_CK8-18, DAPI
SPECTRUM	SPECTRUM-OV-007_S1_INFRACOLIC_OMENTUM_CD68_TOX_PD1_PDL1_CD8_panCK-CK8-18_DAPI_R1_[54877,7495]	SPECTRUM-OV-007_S1_INFRACOLIC_OMENTUM_CD68_TOX_PD1_PDL1_CD8_panCK-CK8-18_DAPI_R1	SHAH_H000006_T15_02_IF01_[54877,7495]	SHAH_H000006_T15_02_IF01	[54877,7495]	SPECTRUM-OV-007	hgsoc	Tumor	Non-Adnexa	Omentum	Omentum	Infracolic Omentum	Metastasis	pre-Rx	S1	Primary Debulking	CD68, TOX, PD1, PDL1, CD8, panCK_CK8-18, DAPI
SPECTRUM	SPECTRUM-OV-007_S1_INFRACOLIC_OMENTUM_CD68_TOX_PD1_PDL1_CD8_panCK-CK8-18_DAPI_R1_[55125,8859]	SPECTRUM-OV-007_S1_INFRACOLIC_OMENTUM_CD68_TOX_PD1_PDL1_CD8_panCK-CK8-18_DAPI_R1	SHAH_H000006_T15_02_IF01_[55125,8859]	SHAH_H000006_T15_02_IF01	[55125,8859]	SPECTRUM-OV-007	hgsoc	Tumor	Non-Adnexa	Omentum	Omentum	Infracolic Omentum	Metastasis	pre-Rx	S1	Primary Debulking	CD68, TOX, PD1, PDL1, CD8, panCK_CK8-18, DAPI
SPECTRUM	SPECTRUM-OV-007_S1_INFRACOLIC_OMENTUM_CD68_TOX_PD1_PDL1_CD8_panCK-CK8-18_DAPI_R1_[55723,6063]	SPECTRUM-OV-007_S1_INFRACOLIC_OMENTUM_CD68_TOX_PD1_PDL1_CD8_panCK-CK8-18_DAPI_R1	SHAH_H000006_T15_02_IF01_[55723,6063]	SHAH_H000006_T15_02_IF01	[55723,6063]	SPECTRUM-OV-007	hgsoc	Tumor	Non-Adnexa	Omentum	Omentum	Infracolic Omentum	Metastasis	pre-Rx	S1	Primary Debulking	CD68, TOX, PD1, PDL1, CD8, panCK_CK8-18, DAPI
SPECTRUM	SPECTRUM-OV-007_S1_INFRACOLIC_OMENTUM_CD68_TOX_PD1_PDL1_CD8_panCK-CK8-18_DAPI_R1_[55776,9980]	SPECTRUM-OV-007_S1_INFRACOLIC_OMENTUM_CD68_TOX_PD1_PDL1_CD8_panCK-CK8-18_DAPI_R1	SHAH_H000006_T15_02_IF01_[55776,9980]	SHAH_H000006_T15_02_IF01	[55776,9980]	SPECTRUM-OV-007	hgsoc	Tumor	Non-Adnexa	Omentum	Omentum	Infracolic Omentum	Metastasis	pre-Rx	S1	Primary Debulking	CD68, TOX, PD1, PDL1, CD8, panCK_CK8-18, DAPI
SPECTRUM	SPECTRUM-OV-007_S1_INFRACOLIC_OMENTUM_CD68_TOX_PD1_PDL1_CD8_panCK-CK8-18_DAPI_R1_[56463,8263]	SPECTRUM-OV-007_S1_INFRACOLIC_OMENTUM_CD68_TOX_PD1_PDL1_CD8_panCK-CK8-18_DAPI_R1	SHAH_H000006_T15_02_IF01_[56463,8263]	SHAH_H000006_T15_02_IF01	[56463,8263]	SPECTRUM-OV-007	hgsoc	Tumor	Non-Adnexa	Omentum	Omentum	Infracolic Omentum	Metastasis	pre-Rx	S1	Primary Debulking	CD68, TOX, PD1, PDL1, CD8, panCK_CK8-18, DAPI
SPECTRUM	SPECTRUM-OV-007_S1_INFRACOLIC_OMENTUM_CD68_TOX_PD1_PDL1_CD8_panCK-CK8-18_DAPI_R1_[57114,9263]	SPECTRUM-OV-007_S1_INFRACOLIC_OMENTUM_CD68_TOX_PD1_PDL1_CD8_panCK-CK8-18_DAPI_R1	SHAH_H000006_T15_02_IF01_[57114,9263]	SHAH_H000006_T15_02_IF01	[57114,9263]	SPECTRUM-OV-007	hgsoc	Tumor	Non-Adnexa	Omentum	Omentum	Infracolic Omentum	Metastasis	pre-Rx	S1	Primary Debulking	CD68, TOX, PD1, PDL1, CD8, panCK_CK8-18, DAPI
SPECTRUM	SPECTRUM-OV-007_S1_INFRACOLIC_OMENTUM_CD68_TOX_PD1_PDL1_CD8_panCK-CK8-18_DAPI_R1_[57788,8263]	SPECTRUM-OV-007_S1_INFRACOLIC_OMENTUM_CD68_TOX_PD1_PDL1_CD8_panCK-CK8-18_DAPI_R1	SHAH_H000006_T15_02_IF01_[57788,8263]	SHAH_H000006_T15_02_IF01	[57788,8263]	SPECTRUM-OV-007	hgsoc	Tumor	Non-Adnexa	Omentum	Omentum	Infracolic Omentum	Metastasis	pre-Rx	S1	Primary Debulking	CD68, TOX, PD1, PDL1, CD8, panCK_CK8-18, DAPI
SPECTRUM	SPECTRUM-OV-007_S1_INFRACOLIC_OMENTUM_CD68_TOX_PD1_PDL1_CD8_panCK-CK8-18_DAPI_R1_[58002,7263]	SPECTRUM-OV-007_S1_INFRACOLIC_OMENTUM_CD68_TOX_PD1_PDL1_CD8_panCK-CK8-18_DAPI_R1	SHAH_H000006_T15_02_IF01_[58002,7263]	SHAH_H000006_T15_02_IF01	[58002,7263]	SPECTRUM-OV-007	hgsoc	Tumor	Non-Adnexa	Omentum	Omentum	Infracolic Omentum	Metastasis	pre-Rx	S1	Primary Debulking	CD68, TOX, PD1, PDL1, CD8, panCK_CK8-18, DAPI
SPECTRUM	SPECTRUM-OV-007_S1_ANTERIOR_ABDOMINAL_WALL_CD68_TOX_PD1_PDL1_CD8_panCK-CK8-18_DAPI_R1_[44425,8488]	SPECTRUM-OV-007_S1_ANTERIOR_ABDOMINAL_WALL_CD68_TOX_PD1_PDL1_CD8_panCK-CK8-18_DAPI_R1	SHAH_H000006_T02_02_IF01_[44425,8488]	SHAH_H000006_T02_02_IF01	[44425,8488]	SPECTRUM-OV-007	hgsoc	Tumor	Non-Adnexa	Peritoneum	Peritoneum	Anterior Abdominal Wall	Metastasis	pre-Rx	S1	Primary Debulking	CD68, TOX, PD1, PDL1, CD8, panCK_CK8-18, DAPI
SPECTRUM	SPECTRUM-OV-007_S1_ANTERIOR_ABDOMINAL_WALL_CD68_TOX_PD1_PDL1_CD8_panCK-CK8-18_DAPI_R1_[44992,10687]	SPECTRUM-OV-007_S1_ANTERIOR_ABDOMINAL_WALL_CD68_TOX_PD1_PDL1_CD8_panCK-CK8-18_DAPI_R1	SHAH_H000006_T02_02_IF01_[44992,10687]	SHAH_H000006_T02_02_IF01	[44992,10687]	SPECTRUM-OV-007	hgsoc	Tumor	Non-Adnexa	Peritoneum	Peritoneum	Anterior Abdominal Wall	Metastasis	pre-Rx	S1	Primary Debulking	CD68, TOX, PD1, PDL1, CD8, panCK_CK8-18, DAPI
SPECTRUM	SPECTRUM-OV-007_S1_ANTERIOR_ABDOMINAL_WALL_CD68_TOX_PD1_PDL1_CD8_panCK-CK8-18_DAPI_R1_[45105,13842]	SPECTRUM-OV-007_S1_ANTERIOR_ABDOMINAL_WALL_CD68_TOX_PD1_PDL1_CD8_panCK-CK8-18_DAPI_R1	SHAH_H000006_T02_02_IF01_[45105,13842]	SHAH_H000006_T02_02_IF01	[45105,13842]	SPECTRUM-OV-007	hgsoc	Tumor	Non-Adnexa	Peritoneum	Peritoneum	Anterior Abdominal Wall	Metastasis	pre-Rx	S1	Primary Debulking	CD68, TOX, PD1, PDL1, CD8, panCK_CK8-18, DAPI
SPECTRUM	SPECTRUM-OV-007_S1_ANTERIOR_ABDOMINAL_WALL_CD68_TOX_PD1_PDL1_CD8_panCK-CK8-18_DAPI_R1_[45294,14911]	SPECTRUM-OV-007_S1_ANTERIOR_ABDOMINAL_WALL_CD68_TOX_PD1_PDL1_CD8_panCK-CK8-18_DAPI_R1	SHAH_H000006_T02_02_IF01_[45294,14911]	SHAH_H000006_T02_02_IF01	[45294,14911]	SPECTRUM-OV-007	hgsoc	Tumor	Non-Adnexa	Peritoneum	Peritoneum	Anterior Abdominal Wall	Metastasis	pre-Rx	S1	Primary Debulking	CD68, TOX, PD1, PDL1, CD8, panCK_CK8-18, DAPI
SPECTRUM	SPECTRUM-OV-007_S1_ANTERIOR_ABDOMINAL_WALL_CD68_TOX_PD1_PDL1_CD8_panCK-CK8-18_DAPI_R1_[45763,8136]	SPECTRUM-OV-007_S1_ANTERIOR_ABDOMINAL_WALL_CD68_TOX_PD1_PDL1_CD8_panCK-CK8-18_DAPI_R1	SHAH_H000006_T02_02_IF01_[45763,8136]	SHAH_H000006_T02_02_IF01	[45763,8136]	SPECTRUM-OV-007	hgsoc	Tumor	Non-Adnexa	Peritoneum	Peritoneum	Anterior Abdominal Wall	Metastasis	pre-Rx	S1	Primary Debulking	CD68, TOX, PD1, PDL1, CD8, panCK_CK8-18, DAPI
SPECTRUM	SPECTRUM-OV-007_S1_ANTERIOR_ABDOMINAL_WALL_CD68_TOX_PD1_PDL1_CD8_panCK-CK8-18_DAPI_R1_[46236,9394]	SPECTRUM-OV-007_S1_ANTERIOR_ABDOMINAL_WALL_CD68_TOX_PD1_PDL1_CD8_panCK-CK8-18_DAPI_R1	SHAH_H000006_T02_02_IF01_[46236,9394]	SHAH_H000006_T02_02_IF01	[46236,9394]	SPECTRUM-OV-007	hgsoc	Tumor	Non-Adnexa	Peritoneum	Peritoneum	Anterior Abdominal Wall	Metastasis	pre-Rx	S1	Primary Debulking	CD68, TOX, PD1, PDL1, CD8, panCK_CK8-18, DAPI
SPECTRUM	SPECTRUM-OV-007_S1_ANTERIOR_ABDOMINAL_WALL_CD68_TOX_PD1_PDL1_CD8_panCK-CK8-18_DAPI_R1_[46264,15911]	SPECTRUM-OV-007_S1_ANTERIOR_ABDOMINAL_WALL_CD68_TOX_PD1_PDL1_CD8_panCK-CK8-18_DAPI_R1	SHAH_H000006_T02_02_IF01_[46264,15911]	SHAH_H000006_T02_02_IF01	[46264,15911]	SPECTRUM-OV-007	hgsoc	Tumor	Non-Adnexa	Peritoneum	Peritoneum	Anterior Abdominal Wall	Metastasis	pre-Rx	S1	Primary Debulking	CD68, TOX, PD1, PDL1, CD8, panCK_CK8-18, DAPI
SPECTRUM	SPECTRUM-OV-007_S1_ANTERIOR_ABDOMINAL_WALL_CD68_TOX_PD1_PDL1_CD8_panCK-CK8-18_DAPI_R1_[46327,14138]	SPECTRUM-OV-007_S1_ANTERIOR_ABDOMINAL_WALL_CD68_TOX_PD1_PDL1_CD8_panCK-CK8-18_DAPI_R1	SHAH_H000006_T02_02_IF01_[46327,14138]	SHAH_H000006_T02_02_IF01	[46327,14138]	SPECTRUM-OV-007	hgsoc	Tumor	Non-Adnexa	Peritoneum	Peritoneum	Anterior Abdominal Wall	Metastasis	pre-Rx	S1	Primary Debulking	CD68, TOX, PD1, PDL1, CD8, panCK_CK8-18, DAPI
SPECTRUM	SPECTRUM-OV-007_S1_ANTERIOR_ABDOMINAL_WALL_CD68_TOX_PD1_PDL1_CD8_panCK-CK8-18_DAPI_R1_[46330,10537]	SPECTRUM-OV-007_S1_ANTERIOR_ABDOMINAL_WALL_CD68_TOX_PD1_PDL1_CD8_panCK-CK8-18_DAPI_R1	SHAH_H000006_T02_02_IF01_[46330,10537]	SHAH_H000006_T02_02_IF01	[46330,10537]	SPECTRUM-OV-007	hgsoc	Tumor	Non-Adnexa	Peritoneum	Peritoneum	Anterior Abdominal Wall	Metastasis	pre-Rx	S1	Primary Debulking	CD68, TOX, PD1, PDL1, CD8, panCK_CK8-18, DAPI
SPECTRUM	SPECTRUM-OV-007_S1_ANTERIOR_ABDOMINAL_WALL_CD68_TOX_PD1_PDL1_CD8_panCK-CK8-18_DAPI_R1_[46927,11537]	SPECTRUM-OV-007_S1_ANTERIOR_ABDOMINAL_WALL_CD68_TOX_PD1_PDL1_CD8_panCK-CK8-18_DAPI_R1	SHAH_H000006_T02_02_IF01_[46927,11537]	SHAH_H000006_T02_02_IF01	[46927,11537]	SPECTRUM-OV-007	hgsoc	Tumor	Non-Adnexa	Peritoneum	Peritoneum	Anterior Abdominal Wall	Metastasis	pre-Rx	S1	Primary Debulking	CD68, TOX, PD1, PDL1, CD8, panCK_CK8-18, DAPI
SPECTRUM	SPECTRUM-OV-007_S1_ANTERIOR_ABDOMINAL_WALL_CD68_TOX_PD1_PDL1_CD8_panCK-CK8-18_DAPI_R1_[47550,13727]	SPECTRUM-OV-007_S1_ANTERIOR_ABDOMINAL_WALL_CD68_TOX_PD1_PDL1_CD8_panCK-CK8-18_DAPI_R1	SHAH_H000006_T02_02_IF01_[47550,13727]	SHAH_H000006_T02_02_IF01	[47550,13727]	SPECTRUM-OV-007	hgsoc	Tumor	Non-Adnexa	Peritoneum	Peritoneum	Anterior Abdominal Wall	Metastasis	pre-Rx	S1	Primary Debulking	CD68, TOX, PD1, PDL1, CD8, panCK_CK8-18, DAPI
SPECTRUM	SPECTRUM-OV-007_S1_ANTERIOR_ABDOMINAL_WALL_CD68_TOX_PD1_PDL1_CD8_panCK-CK8-18_DAPI_R1_[47602,15698]	SPECTRUM-OV-007_S1_ANTERIOR_ABDOMINAL_WALL_CD68_TOX_PD1_PDL1_CD8_panCK-CK8-18_DAPI_R1	SHAH_H000006_T02_02_IF01_[47602,15698]	SHAH_H000006_T02_02_IF01	[47602,15698]	SPECTRUM-OV-007	hgsoc	Tumor	Non-Adnexa	Peritoneum	Peritoneum	Anterior Abdominal Wall	Metastasis	pre-Rx	S1	Primary Debulking	CD68, TOX, PD1, PDL1, CD8, panCK_CK8-18, DAPI
SPECTRUM	SPECTRUM-OV-007_S1_ANTERIOR_ABDOMINAL_WALL_CD68_TOX_PD1_PDL1_CD8_panCK-CK8-18_DAPI_R1_[47602,16698]	SPECTRUM-OV-007_S1_ANTERIOR_ABDOMINAL_WALL_CD68_TOX_PD1_PDL1_CD8_panCK-CK8-18_DAPI_R1	SHAH_H000006_T02_02_IF01_[47602,16698]	SHAH_H000006_T02_02_IF01	[47602,16698]	SPECTRUM-OV-007	hgsoc	Tumor	Non-Adnexa	Peritoneum	Peritoneum	Anterior Abdominal Wall	Metastasis	pre-Rx	S1	Primary Debulking	CD68, TOX, PD1, PDL1, CD8, panCK_CK8-18, DAPI
SPECTRUM	SPECTRUM-OV-007_S1_ANTERIOR_ABDOMINAL_WALL_CD68_TOX_PD1_PDL1_CD8_panCK-CK8-18_DAPI_R1_[47886,8576]	SPECTRUM-OV-007_S1_ANTERIOR_ABDOMINAL_WALL_CD68_TOX_PD1_PDL1_CD8_panCK-CK8-18_DAPI_R1	SHAH_H000006_T02_02_IF01_[47886,8576]	SHAH_H000006_T02_02_IF01	[47886,8576]	SPECTRUM-OV-007	hgsoc	Tumor	Non-Adnexa	Peritoneum	Peritoneum	Anterior Abdominal Wall	Metastasis	pre-Rx	S1	Primary Debulking	CD68, TOX, PD1, PDL1, CD8, panCK_CK8-18, DAPI
SPECTRUM	SPECTRUM-OV-007_S1_ANTERIOR_ABDOMINAL_WALL_CD68_TOX_PD1_PDL1_CD8_panCK-CK8-18_DAPI_R1_[47886,9576]	SPECTRUM-OV-007_S1_ANTERIOR_ABDOMINAL_WALL_CD68_TOX_PD1_PDL1_CD8_panCK-CK8-18_DAPI_R1	SHAH_H000006_T02_02_IF01_[47886,9576]	SHAH_H000006_T02_02_IF01	[47886,9576]	SPECTRUM-OV-007	hgsoc	Tumor	Non-Adnexa	Peritoneum	Peritoneum	Anterior Abdominal Wall	Metastasis	pre-Rx	S1	Primary Debulking	CD68, TOX, PD1, PDL1, CD8, panCK_CK8-18, DAPI
SPECTRUM	SPECTRUM-OV-007_S1_ANTERIOR_ABDOMINAL_WALL_CD68_TOX_PD1_PDL1_CD8_panCK-CK8-18_DAPI_R1_[48420,11782]	SPECTRUM-OV-007_S1_ANTERIOR_ABDOMINAL_WALL_CD68_TOX_PD1_PDL1_CD8_panCK-CK8-18_DAPI_R1	SHAH_H000006_T02_02_IF01_[48420,11782]	SHAH_H000006_T02_02_IF01	[48420,11782]	SPECTRUM-OV-007	hgsoc	Tumor	Non-Adnexa	Peritoneum	Peritoneum	Anterior Abdominal Wall	Metastasis	pre-Rx	S1	Primary Debulking	CD68, TOX, PD1, PDL1, CD8, panCK_CK8-18, DAPI
SPECTRUM	SPECTRUM-OV-007_S1_ANTERIOR_ABDOMINAL_WALL_CD68_TOX_PD1_PDL1_CD8_panCK-CK8-18_DAPI_R1_[48572,12727]	SPECTRUM-OV-007_S1_ANTERIOR_ABDOMINAL_WALL_CD68_TOX_PD1_PDL1_CD8_panCK-CK8-18_DAPI_R1	SHAH_H000006_T02_02_IF01_[48572,12727]	SHAH_H000006_T02_02_IF01	[48572,12727]	SPECTRUM-OV-007	hgsoc	Tumor	Non-Adnexa	Peritoneum	Peritoneum	Anterior Abdominal Wall	Metastasis	pre-Rx	S1	Primary Debulking	CD68, TOX, PD1, PDL1, CD8, panCK_CK8-18, DAPI
SPECTRUM	SPECTRUM-OV-007_S1_ANTERIOR_ABDOMINAL_WALL_CD68_TOX_PD1_PDL1_CD8_panCK-CK8-18_DAPI_R1_[48940,15866]	SPECTRUM-OV-007_S1_ANTERIOR_ABDOMINAL_WALL_CD68_TOX_PD1_PDL1_CD8_panCK-CK8-18_DAPI_R1	SHAH_H000006_T02_02_IF01_[48940,15866]	SHAH_H000006_T02_02_IF01	[48940,15866]	SPECTRUM-OV-007	hgsoc	Tumor	Non-Adnexa	Peritoneum	Peritoneum	Anterior Abdominal Wall	Metastasis	pre-Rx	S1	Primary Debulking	CD68, TOX, PD1, PDL1, CD8, panCK_CK8-18, DAPI
SPECTRUM	SPECTRUM-OV-007_S1_ANTERIOR_ABDOMINAL_WALL_CD68_TOX_PD1_PDL1_CD8_panCK-CK8-18_DAPI_R1_[49018,13561]	SPECTRUM-OV-007_S1_ANTERIOR_ABDOMINAL_WALL_CD68_TOX_PD1_PDL1_CD8_panCK-CK8-18_DAPI_R1	SHAH_H000006_T02_02_IF01_[49018,13561]	SHAH_H000006_T02_02_IF01	[49018,13561]	SPECTRUM-OV-007	hgsoc	Tumor	Non-Adnexa	Peritoneum	Peritoneum	Anterior Abdominal Wall	Metastasis	pre-Rx	S1	Primary Debulking	CD68, TOX, PD1, PDL1, CD8, panCK_CK8-18, DAPI
SPECTRUM	SPECTRUM-OV-007_S1_ANTERIOR_ABDOMINAL_WALL_CD68_TOX_PD1_PDL1_CD8_panCK-CK8-18_DAPI_R1_[49293,14866]	SPECTRUM-OV-007_S1_ANTERIOR_ABDOMINAL_WALL_CD68_TOX_PD1_PDL1_CD8_panCK-CK8-18_DAPI_R1	SHAH_H000006_T02_02_IF01_[49293,14866]	SHAH_H000006_T02_02_IF01	[49293,14866]	SPECTRUM-OV-007	hgsoc	Tumor	Non-Adnexa	Peritoneum	Peritoneum	Anterior Abdominal Wall	Metastasis	pre-Rx	S1	Primary Debulking	CD68, TOX, PD1, PDL1, CD8, panCK_CK8-18, DAPI
SPECTRUM	SPECTRUM-OV-008_S1_SIGMOID_COLON_CD68_TOX_PD1_PDL1_CD8_panCK-CK8-18_DAPI_R1_[44499,14338]	SPECTRUM-OV-008_S1_SIGMOID_COLON_CD68_TOX_PD1_PDL1_CD8_panCK-CK8-18_DAPI_R1	SHAH_H000011_T10_01_IF01_[44499,14338]	SHAH_H000011_T10_01_IF01	[44499,14338]	SPECTRUM-OV-008	hgsoc	Tumor	Non-Adnexa	Bowel	Bowel	Sigmoid Colon	Metastasis	pre-Rx	S1	Primary Debulking	CD68, TOX, PD1, PDL1, CD8, panCK_CK8-18, DAPI
SPECTRUM	SPECTRUM-OV-008_S1_SIGMOID_COLON_CD68_TOX_PD1_PDL1_CD8_panCK-CK8-18_DAPI_R1_[44941,15338]	SPECTRUM-OV-008_S1_SIGMOID_COLON_CD68_TOX_PD1_PDL1_CD8_panCK-CK8-18_DAPI_R1	SHAH_H000011_T10_01_IF01_[44941,15338]	SHAH_H000011_T10_01_IF01	[44941,15338]	SPECTRUM-OV-008	hgsoc	Tumor	Non-Adnexa	Bowel	Bowel	Sigmoid Colon	Metastasis	pre-Rx	S1	Primary Debulking	CD68, TOX, PD1, PDL1, CD8, panCK_CK8-18, DAPI
SPECTRUM	SPECTRUM-OV-008_S1_SIGMOID_COLON_CD68_TOX_PD1_PDL1_CD8_panCK-CK8-18_DAPI_R1_[44941,16338]	SPECTRUM-OV-008_S1_SIGMOID_COLON_CD68_TOX_PD1_PDL1_CD8_panCK-CK8-18_DAPI_R1	SHAH_H000011_T10_01_IF01_[44941,16338]	SHAH_H000011_T10_01_IF01	[44941,16338]	SPECTRUM-OV-008	hgsoc	Tumor	Non-Adnexa	Bowel	Bowel	Sigmoid Colon	Metastasis	pre-Rx	S1	Primary Debulking	CD68, TOX, PD1, PDL1, CD8, panCK_CK8-18, DAPI
SPECTRUM	SPECTRUM-OV-008_S1_SIGMOID_COLON_CD68_TOX_PD1_PDL1_CD8_panCK-CK8-18_DAPI_R1_[45837,14338]	SPECTRUM-OV-008_S1_SIGMOID_COLON_CD68_TOX_PD1_PDL1_CD8_panCK-CK8-18_DAPI_R1	SHAH_H000011_T10_01_IF01_[45837,14338]	SHAH_H000011_T10_01_IF01	[45837,14338]	SPECTRUM-OV-008	hgsoc	Tumor	Non-Adnexa	Bowel	Bowel	Sigmoid Colon	Metastasis	pre-Rx	S1	Primary Debulking	CD68, TOX, PD1, PDL1, CD8, panCK_CK8-18, DAPI
SPECTRUM	SPECTRUM-OV-008_S1_SIGMOID_COLON_CD68_TOX_PD1_PDL1_CD8_panCK-CK8-18_DAPI_R1_[46233,16514]	SPECTRUM-OV-008_S1_SIGMOID_COLON_CD68_TOX_PD1_PDL1_CD8_panCK-CK8-18_DAPI_R1	SHAH_H000011_T10_01_IF01_[46233,16514]	SHAH_H000011_T10_01_IF01	[46233,16514]	SPECTRUM-OV-008	hgsoc	Tumor	Non-Adnexa	Bowel	Bowel	Sigmoid Colon	Metastasis	pre-Rx	S1	Primary Debulking	CD68, TOX, PD1, PDL1, CD8, panCK_CK8-18, DAPI
SPECTRUM	SPECTRUM-OV-008_S1_SIGMOID_COLON_CD68_TOX_PD1_PDL1_CD8_panCK-CK8-18_DAPI_R1_[46279,15514]	SPECTRUM-OV-008_S1_SIGMOID_COLON_CD68_TOX_PD1_PDL1_CD8_panCK-CK8-18_DAPI_R1	SHAH_H000011_T10_01_IF01_[46279,15514]	SHAH_H000011_T10_01_IF01	[46279,15514]	SPECTRUM-OV-008	hgsoc	Tumor	Non-Adnexa	Bowel	Bowel	Sigmoid Colon	Metastasis	pre-Rx	S1	Primary Debulking	CD68, TOX, PD1, PDL1, CD8, panCK_CK8-18, DAPI
SPECTRUM	SPECTRUM-OV-008_S1_SIGMOID_COLON_CD68_TOX_PD1_PDL1_CD8_panCK-CK8-18_DAPI_R1_[46624,10695]	SPECTRUM-OV-008_S1_SIGMOID_COLON_CD68_TOX_PD1_PDL1_CD8_panCK-CK8-18_DAPI_R1	SHAH_H000011_T10_01_IF01_[46624,10695]	SHAH_H000011_T10_01_IF01	[46624,10695]	SPECTRUM-OV-008	hgsoc	Tumor	Non-Adnexa	Bowel	Bowel	Sigmoid Colon	Metastasis	pre-Rx	S1	Primary Debulking	CD68, TOX, PD1, PDL1, CD8, panCK_CK8-18, DAPI
SPECTRUM	SPECTRUM-OV-008_S1_SIGMOID_COLON_CD68_TOX_PD1_PDL1_CD8_panCK-CK8-18_DAPI_R1_[46624,9695]	SPECTRUM-OV-008_S1_SIGMOID_COLON_CD68_TOX_PD1_PDL1_CD8_panCK-CK8-18_DAPI_R1	SHAH_H000011_T10_01_IF01_[46624,9695]	SHAH_H000011_T10_01_IF01	[46624,9695]	SPECTRUM-OV-008	hgsoc	Tumor	Non-Adnexa	Bowel	Bowel	Sigmoid Colon	Metastasis	pre-Rx	S1	Primary Debulking	CD68, TOX, PD1, PDL1, CD8, panCK_CK8-18, DAPI
SPECTRUM	SPECTRUM-OV-008_S1_SIGMOID_COLON_CD68_TOX_PD1_PDL1_CD8_panCK-CK8-18_DAPI_R1_[47175,14514]	SPECTRUM-OV-008_S1_SIGMOID_COLON_CD68_TOX_PD1_PDL1_CD8_panCK-CK8-18_DAPI_R1	SHAH_H000011_T10_01_IF01_[47175,14514]	SHAH_H000011_T10_01_IF01	[47175,14514]	SPECTRUM-OV-008	hgsoc	Tumor	Non-Adnexa	Bowel	Bowel	Sigmoid Colon	Metastasis	pre-Rx	S1	Primary Debulking	CD68, TOX, PD1, PDL1, CD8, panCK_CK8-18, DAPI
SPECTRUM	SPECTRUM-OV-008_S1_SIGMOID_COLON_CD68_TOX_PD1_PDL1_CD8_panCK-CK8-18_DAPI_R1_[47382,15514]	SPECTRUM-OV-008_S1_SIGMOID_COLON_CD68_TOX_PD1_PDL1_CD8_panCK-CK8-18_DAPI_R1	SHAH_H000011_T10_01_IF01_[47382,15514]	SHAH_H000011_T10_01_IF01	[47382,15514]	SPECTRUM-OV-008	hgsoc	Tumor	Non-Adnexa	Bowel	Bowel	Sigmoid Colon	Metastasis	pre-Rx	S1	Primary Debulking	CD68, TOX, PD1, PDL1, CD8, panCK_CK8-18, DAPI
SPECTRUM	SPECTRUM-OV-008_S1_SIGMOID_COLON_CD68_TOX_PD1_PDL1_CD8_panCK-CK8-18_DAPI_R1_[47422,17625]	SPECTRUM-OV-008_S1_SIGMOID_COLON_CD68_TOX_PD1_PDL1_CD8_panCK-CK8-18_DAPI_R1	SHAH_H000011_T10_01_IF01_[47422,17625]	SHAH_H000011_T10_01_IF01	[47422,17625]	SPECTRUM-OV-008	hgsoc	Tumor	Non-Adnexa	Bowel	Bowel	Sigmoid Colon	Metastasis	pre-Rx	S1	Primary Debulking	CD68, TOX, PD1, PDL1, CD8, panCK_CK8-18, DAPI
SPECTRUM	SPECTRUM-OV-008_S1_SIGMOID_COLON_CD68_TOX_PD1_PDL1_CD8_panCK-CK8-18_DAPI_R1_[47571,16514]	SPECTRUM-OV-008_S1_SIGMOID_COLON_CD68_TOX_PD1_PDL1_CD8_panCK-CK8-18_DAPI_R1	SHAH_H000011_T10_01_IF01_[47571,16514]	SHAH_H000011_T10_01_IF01	[47571,16514]	SPECTRUM-OV-008	hgsoc	Tumor	Non-Adnexa	Bowel	Bowel	Sigmoid Colon	Metastasis	pre-Rx	S1	Primary Debulking	CD68, TOX, PD1, PDL1, CD8, panCK_CK8-18, DAPI
SPECTRUM	SPECTRUM-OV-008_S1_SIGMOID_COLON_CD68_TOX_PD1_PDL1_CD8_panCK-CK8-18_DAPI_R1_[49031,14300]	SPECTRUM-OV-008_S1_SIGMOID_COLON_CD68_TOX_PD1_PDL1_CD8_panCK-CK8-18_DAPI_R1	SHAH_H000011_T10_01_IF01_[49031,14300]	SHAH_H000011_T10_01_IF01	[49031,14300]	SPECTRUM-OV-008	hgsoc	Tumor	Non-Adnexa	Bowel	Bowel	Sigmoid Colon	Metastasis	pre-Rx	S1	Primary Debulking	CD68, TOX, PD1, PDL1, CD8, panCK_CK8-18, DAPI
SPECTRUM	SPECTRUM-OV-008_S1_SIGMOID_COLON_CD68_TOX_PD1_PDL1_CD8_panCK-CK8-18_DAPI_R1_[49498,13300]	SPECTRUM-OV-008_S1_SIGMOID_COLON_CD68_TOX_PD1_PDL1_CD8_panCK-CK8-18_DAPI_R1	SHAH_H000011_T10_01_IF01_[49498,13300]	SHAH_H000011_T10_01_IF01	[49498,13300]	SPECTRUM-OV-008	hgsoc	Tumor	Non-Adnexa	Bowel	Bowel	Sigmoid Colon	Metastasis	pre-Rx	S1	Primary Debulking	CD68, TOX, PD1, PDL1, CD8, panCK_CK8-18, DAPI
SPECTRUM	SPECTRUM-OV-008_S1_SIGMOID_COLON_CD68_TOX_PD1_PDL1_CD8_panCK-CK8-18_DAPI_R1_[49881,15378]	SPECTRUM-OV-008_S1_SIGMOID_COLON_CD68_TOX_PD1_PDL1_CD8_panCK-CK8-18_DAPI_R1	SHAH_H000011_T10_01_IF01_[49881,15378]	SHAH_H000011_T10_01_IF01	[49881,15378]	SPECTRUM-OV-008	hgsoc	Tumor	Non-Adnexa	Bowel	Bowel	Sigmoid Colon	Metastasis	pre-Rx	S1	Primary Debulking	CD68, TOX, PD1, PDL1, CD8, panCK_CK8-18, DAPI
SPECTRUM	SPECTRUM-OV-008_S1_SIGMOID_COLON_CD68_TOX_PD1_PDL1_CD8_panCK-CK8-18_DAPI_R1_[50369,14125]	SPECTRUM-OV-008_S1_SIGMOID_COLON_CD68_TOX_PD1_PDL1_CD8_panCK-CK8-18_DAPI_R1	SHAH_H000011_T10_01_IF01_[50369,14125]	SHAH_H000011_T10_01_IF01	[50369,14125]	SPECTRUM-OV-008	hgsoc	Tumor	Non-Adnexa	Bowel	Bowel	Sigmoid Colon	Metastasis	pre-Rx	S1	Primary Debulking	CD68, TOX, PD1, PDL1, CD8, panCK_CK8-18, DAPI
SPECTRUM	SPECTRUM-OV-008_S1_SIGMOID_COLON_CD68_TOX_PD1_PDL1_CD8_panCK-CK8-18_DAPI_R1_[51414,15125]	SPECTRUM-OV-008_S1_SIGMOID_COLON_CD68_TOX_PD1_PDL1_CD8_panCK-CK8-18_DAPI_R1	SHAH_H000011_T10_01_IF01_[51414,15125]	SHAH_H000011_T10_01_IF01	[51414,15125]	SPECTRUM-OV-008	hgsoc	Tumor	Non-Adnexa	Bowel	Bowel	Sigmoid Colon	Metastasis	pre-Rx	S1	Primary Debulking	CD68, TOX, PD1, PDL1, CD8, panCK_CK8-18, DAPI
SPECTRUM	SPECTRUM-OV-008_S1_SIGMOID_COLON_CD68_TOX_PD1_PDL1_CD8_panCK-CK8-18_DAPI_R1_[52564,13975]	SPECTRUM-OV-008_S1_SIGMOID_COLON_CD68_TOX_PD1_PDL1_CD8_panCK-CK8-18_DAPI_R1	SHAH_H000011_T10_01_IF01_[52564,13975]	SHAH_H000011_T10_01_IF01	[52564,13975]	SPECTRUM-OV-008	hgsoc	Tumor	Non-Adnexa	Bowel	Bowel	Sigmoid Colon	Metastasis	pre-Rx	S1	Primary Debulking	CD68, TOX, PD1, PDL1, CD8, panCK_CK8-18, DAPI
SPECTRUM	SPECTRUM-OV-008_S1_LYMPH_NODE_CD68_TOX_PD1_PDL1_CD8_panCK-CK8-18_DAPI_R1_[45547,11486]	SPECTRUM-OV-008_S1_LYMPH_NODE_CD68_TOX_PD1_PDL1_CD8_panCK-CK8-18_DAPI_R1	SHAH_H000011_T09_01_IF01_[45547,11486]	SHAH_H000011_T09_01_IF01	[45547,11486]	SPECTRUM-OV-008	hgsoc	Tumor	Non-Adnexa	Other	Other	Lymph Node	Metastasis	pre-Rx	S1	Primary Debulking	CD68, TOX, PD1, PDL1, CD8, panCK_CK8-18, DAPI
SPECTRUM	SPECTRUM-OV-008_S1_LYMPH_NODE_CD68_TOX_PD1_PDL1_CD8_panCK-CK8-18_DAPI_R1_[45547,12486]	SPECTRUM-OV-008_S1_LYMPH_NODE_CD68_TOX_PD1_PDL1_CD8_panCK-CK8-18_DAPI_R1	SHAH_H000011_T09_01_IF01_[45547,12486]	SHAH_H000011_T09_01_IF01	[45547,12486]	SPECTRUM-OV-008	hgsoc	Tumor	Non-Adnexa	Other	Other	Lymph Node	Metastasis	pre-Rx	S1	Primary Debulking	CD68, TOX, PD1, PDL1, CD8, panCK_CK8-18, DAPI
SPECTRUM	SPECTRUM-OV-008_S1_LYMPH_NODE_CD68_TOX_PD1_PDL1_CD8_panCK-CK8-18_DAPI_R1_[45694,13486]	SPECTRUM-OV-008_S1_LYMPH_NODE_CD68_TOX_PD1_PDL1_CD8_panCK-CK8-18_DAPI_R1	SHAH_H000011_T09_01_IF01_[45694,13486]	SHAH_H000011_T09_01_IF01	[45694,13486]	SPECTRUM-OV-008	hgsoc	Tumor	Non-Adnexa	Other	Other	Lymph Node	Metastasis	pre-Rx	S1	Primary Debulking	CD68, TOX, PD1, PDL1, CD8, panCK_CK8-18, DAPI
SPECTRUM	SPECTRUM-OV-008_S1_LYMPH_NODE_CD68_TOX_PD1_PDL1_CD8_panCK-CK8-18_DAPI_R1_[46132,14921]	SPECTRUM-OV-008_S1_LYMPH_NODE_CD68_TOX_PD1_PDL1_CD8_panCK-CK8-18_DAPI_R1	SHAH_H000011_T09_01_IF01_[46132,14921]	SHAH_H000011_T09_01_IF01	[46132,14921]	SPECTRUM-OV-008	hgsoc	Tumor	Non-Adnexa	Other	Other	Lymph Node	Metastasis	pre-Rx	S1	Primary Debulking	CD68, TOX, PD1, PDL1, CD8, panCK_CK8-18, DAPI
SPECTRUM	SPECTRUM-OV-008_S1_LYMPH_NODE_CD68_TOX_PD1_PDL1_CD8_panCK-CK8-18_DAPI_R1_[46370,10486]	SPECTRUM-OV-008_S1_LYMPH_NODE_CD68_TOX_PD1_PDL1_CD8_panCK-CK8-18_DAPI_R1	SHAH_H000011_T09_01_IF01_[46370,10486]	SHAH_H000011_T09_01_IF01	[46370,10486]	SPECTRUM-OV-008	hgsoc	Tumor	Non-Adnexa	Other	Other	Lymph Node	Metastasis	pre-Rx	S1	Primary Debulking	CD68, TOX, PD1, PDL1, CD8, panCK_CK8-18, DAPI
SPECTRUM	SPECTRUM-OV-008_S1_LYMPH_NODE_CD68_TOX_PD1_PDL1_CD8_panCK-CK8-18_DAPI_R1_[46885,11638]	SPECTRUM-OV-008_S1_LYMPH_NODE_CD68_TOX_PD1_PDL1_CD8_panCK-CK8-18_DAPI_R1	SHAH_H000011_T09_01_IF01_[46885,11638]	SHAH_H000011_T09_01_IF01	[46885,11638]	SPECTRUM-OV-008	hgsoc	Tumor	Non-Adnexa	Other	Other	Lymph Node	Metastasis	pre-Rx	S1	Primary Debulking	CD68, TOX, PD1, PDL1, CD8, panCK_CK8-18, DAPI
SPECTRUM	SPECTRUM-OV-008_S1_LYMPH_NODE_CD68_TOX_PD1_PDL1_CD8_panCK-CK8-18_DAPI_R1_[46986,16588]	SPECTRUM-OV-008_S1_LYMPH_NODE_CD68_TOX_PD1_PDL1_CD8_panCK-CK8-18_DAPI_R1	SHAH_H000011_T09_01_IF01_[46986,16588]	SHAH_H000011_T09_01_IF01	[46986,16588]	SPECTRUM-OV-008	hgsoc	Tumor	Non-Adnexa	Other	Other	Lymph Node	Metastasis	pre-Rx	S1	Primary Debulking	CD68, TOX, PD1, PDL1, CD8, panCK_CK8-18, DAPI
SPECTRUM	SPECTRUM-OV-008_S1_LYMPH_NODE_CD68_TOX_PD1_PDL1_CD8_panCK-CK8-18_DAPI_R1_[47158,8638]	SPECTRUM-OV-008_S1_LYMPH_NODE_CD68_TOX_PD1_PDL1_CD8_panCK-CK8-18_DAPI_R1	SHAH_H000011_T09_01_IF01_[47158,8638]	SHAH_H000011_T09_01_IF01	[47158,8638]	SPECTRUM-OV-008	hgsoc	Tumor	Non-Adnexa	Other	Other	Lymph Node	Metastasis	pre-Rx	S1	Primary Debulking	CD68, TOX, PD1, PDL1, CD8, panCK_CK8-18, DAPI
SPECTRUM	SPECTRUM-OV-008_S1_LYMPH_NODE_CD68_TOX_PD1_PDL1_CD8_panCK-CK8-18_DAPI_R1_[47534,9638]	SPECTRUM-OV-008_S1_LYMPH_NODE_CD68_TOX_PD1_PDL1_CD8_panCK-CK8-18_DAPI_R1	SHAH_H000011_T09_01_IF01_[47534,9638]	SHAH_H000011_T09_01_IF01	[47534,9638]	SPECTRUM-OV-008	hgsoc	Tumor	Non-Adnexa	Other	Other	Lymph Node	Metastasis	pre-Rx	S1	Primary Debulking	CD68, TOX, PD1, PDL1, CD8, panCK_CK8-18, DAPI
SPECTRUM	SPECTRUM-OV-008_S1_LYMPH_NODE_CD68_TOX_PD1_PDL1_CD8_panCK-CK8-18_DAPI_R1_[47708,10638]	SPECTRUM-OV-008_S1_LYMPH_NODE_CD68_TOX_PD1_PDL1_CD8_panCK-CK8-18_DAPI_R1	SHAH_H000011_T09_01_IF01_[47708,10638]	SHAH_H000011_T09_01_IF01	[47708,10638]	SPECTRUM-OV-008	hgsoc	Tumor	Non-Adnexa	Other	Other	Lymph Node	Metastasis	pre-Rx	S1	Primary Debulking	CD68, TOX, PD1, PDL1, CD8, panCK_CK8-18, DAPI
SPECTRUM	SPECTRUM-OV-008_S1_LYMPH_NODE_CD68_TOX_PD1_PDL1_CD8_panCK-CK8-18_DAPI_R1_[47941,13361]	SPECTRUM-OV-008_S1_LYMPH_NODE_CD68_TOX_PD1_PDL1_CD8_panCK-CK8-18_DAPI_R1	SHAH_H000011_T09_01_IF01_[47941,13361]	SHAH_H000011_T09_01_IF01	[47941,13361]	SPECTRUM-OV-008	hgsoc	Tumor	Non-Adnexa	Other	Other	Lymph Node	Metastasis	pre-Rx	S1	Primary Debulking	CD68, TOX, PD1, PDL1, CD8, panCK_CK8-18, DAPI
SPECTRUM	SPECTRUM-OV-008_S1_LYMPH_NODE_CD68_TOX_PD1_PDL1_CD8_panCK-CK8-18_DAPI_R1_[48223,11638]	SPECTRUM-OV-008_S1_LYMPH_NODE_CD68_TOX_PD1_PDL1_CD8_panCK-CK8-18_DAPI_R1	SHAH_H000011_T09_01_IF01_[48223,11638]	SHAH_H000011_T09_01_IF01	[48223,11638]	SPECTRUM-OV-008	hgsoc	Tumor	Non-Adnexa	Other	Other	Lymph Node	Metastasis	pre-Rx	S1	Primary Debulking	CD68, TOX, PD1, PDL1, CD8, panCK_CK8-18, DAPI
SPECTRUM	SPECTRUM-OV-008_S1_LYMPH_NODE_CD68_TOX_PD1_PDL1_CD8_panCK-CK8-18_DAPI_R1_[48324,16016]	SPECTRUM-OV-008_S1_LYMPH_NODE_CD68_TOX_PD1_PDL1_CD8_panCK-CK8-18_DAPI_R1	SHAH_H000011_T09_01_IF01_[48324,16016]	SHAH_H000011_T09_01_IF01	[48324,16016]	SPECTRUM-OV-008	hgsoc	Tumor	Non-Adnexa	Other	Other	Lymph Node	Metastasis	pre-Rx	S1	Primary Debulking	CD68, TOX, PD1, PDL1, CD8, panCK_CK8-18, DAPI
SPECTRUM	SPECTRUM-OV-008_S1_LYMPH_NODE_CD68_TOX_PD1_PDL1_CD8_panCK-CK8-18_DAPI_R1_[48622,15016]	SPECTRUM-OV-008_S1_LYMPH_NODE_CD68_TOX_PD1_PDL1_CD8_panCK-CK8-18_DAPI_R1	SHAH_H000011_T09_01_IF01_[48622,15016]	SHAH_H000011_T09_01_IF01	[48622,15016]	SPECTRUM-OV-008	hgsoc	Tumor	Non-Adnexa	Other	Other	Lymph Node	Metastasis	pre-Rx	S1	Primary Debulking	CD68, TOX, PD1, PDL1, CD8, panCK_CK8-18, DAPI
SPECTRUM	SPECTRUM-OV-008_S1_LYMPH_NODE_CD68_TOX_PD1_PDL1_CD8_panCK-CK8-18_DAPI_R1_[48711,10888]	SPECTRUM-OV-008_S1_LYMPH_NODE_CD68_TOX_PD1_PDL1_CD8_panCK-CK8-18_DAPI_R1	SHAH_H000011_T09_01_IF01_[48711,10888]	SHAH_H000011_T09_01_IF01	[48711,10888]	SPECTRUM-OV-008	hgsoc	Tumor	Non-Adnexa	Other	Other	Lymph Node	Metastasis	pre-Rx	S1	Primary Debulking	CD68, TOX, PD1, PDL1, CD8, panCK_CK8-18, DAPI
SPECTRUM	SPECTRUM-OV-008_S1_LYMPH_NODE_CD68_TOX_PD1_PDL1_CD8_panCK-CK8-18_DAPI_R1_[49163,14016]	SPECTRUM-OV-008_S1_LYMPH_NODE_CD68_TOX_PD1_PDL1_CD8_panCK-CK8-18_DAPI_R1	SHAH_H000011_T09_01_IF01_[49163,14016]	SHAH_H000011_T09_01_IF01	[49163,14016]	SPECTRUM-OV-008	hgsoc	Tumor	Non-Adnexa	Other	Other	Lymph Node	Metastasis	pre-Rx	S1	Primary Debulking	CD68, TOX, PD1, PDL1, CD8, panCK_CK8-18, DAPI
SPECTRUM	SPECTRUM-OV-008_S1_LYMPH_NODE_CD68_TOX_PD1_PDL1_CD8_panCK-CK8-18_DAPI_R1_[49551,9738]	SPECTRUM-OV-008_S1_LYMPH_NODE_CD68_TOX_PD1_PDL1_CD8_panCK-CK8-18_DAPI_R1	SHAH_H000011_T09_01_IF01_[49551,9738]	SHAH_H000011_T09_01_IF01	[49551,9738]	SPECTRUM-OV-008	hgsoc	Tumor	Non-Adnexa	Other	Other	Lymph Node	Metastasis	pre-Rx	S1	Primary Debulking	CD68, TOX, PD1, PDL1, CD8, panCK_CK8-18, DAPI
SPECTRUM	SPECTRUM-OV-008_S1_LYMPH_NODE_CD68_TOX_PD1_PDL1_CD8_panCK-CK8-18_DAPI_R1_[49617,8191]	SPECTRUM-OV-008_S1_LYMPH_NODE_CD68_TOX_PD1_PDL1_CD8_panCK-CK8-18_DAPI_R1	SHAH_H000011_T09_01_IF01_[49617,8191]	SHAH_H000011_T09_01_IF01	[49617,8191]	SPECTRUM-OV-008	hgsoc	Tumor	Non-Adnexa	Other	Other	Lymph Node	Metastasis	pre-Rx	S1	Primary Debulking	CD68, TOX, PD1, PDL1, CD8, panCK_CK8-18, DAPI
SPECTRUM	SPECTRUM-OV-008_S1_LYMPH_NODE_CD68_TOX_PD1_PDL1_CD8_panCK-CK8-18_DAPI_R1_[49998,16607]	SPECTRUM-OV-008_S1_LYMPH_NODE_CD68_TOX_PD1_PDL1_CD8_panCK-CK8-18_DAPI_R1	SHAH_H000011_T09_01_IF01_[49998,16607]	SHAH_H000011_T09_01_IF01	[49998,16607]	SPECTRUM-OV-008	hgsoc	Tumor	Non-Adnexa	Other	Other	Lymph Node	Metastasis	pre-Rx	S1	Primary Debulking	CD68, TOX, PD1, PDL1, CD8, panCK_CK8-18, DAPI
SPECTRUM	SPECTRUM-OV-008_S1_LYMPH_NODE_CD68_TOX_PD1_PDL1_CD8_panCK-CK8-18_DAPI_R1_[50259,11349]	SPECTRUM-OV-008_S1_LYMPH_NODE_CD68_TOX_PD1_PDL1_CD8_panCK-CK8-18_DAPI_R1	SHAH_H000011_T09_01_IF01_[50259,11349]	SHAH_H000011_T09_01_IF01	[50259,11349]	SPECTRUM-OV-008	hgsoc	Tumor	Non-Adnexa	Other	Other	Lymph Node	Metastasis	pre-Rx	S1	Primary Debulking	CD68, TOX, PD1, PDL1, CD8, panCK_CK8-18, DAPI
SPECTRUM	SPECTRUM-OV-008_S1_LYMPH_NODE_CD68_TOX_PD1_PDL1_CD8_panCK-CK8-18_DAPI_R1_[50895,14334]	SPECTRUM-OV-008_S1_LYMPH_NODE_CD68_TOX_PD1_PDL1_CD8_panCK-CK8-18_DAPI_R1	SHAH_H000011_T09_01_IF01_[50895,14334]	SHAH_H000011_T09_01_IF01	[50895,14334]	SPECTRUM-OV-008	hgsoc	Tumor	Non-Adnexa	Other	Other	Lymph Node	Metastasis	pre-Rx	S1	Primary Debulking	CD68, TOX, PD1, PDL1, CD8, panCK_CK8-18, DAPI
SPECTRUM	SPECTRUM-OV-008_S1_LYMPH_NODE_CD68_TOX_PD1_PDL1_CD8_panCK-CK8-18_DAPI_R1_[51483,7617]	SPECTRUM-OV-008_S1_LYMPH_NODE_CD68_TOX_PD1_PDL1_CD8_panCK-CK8-18_DAPI_R1	SHAH_H000011_T09_01_IF01_[51483,7617]	SHAH_H000011_T09_01_IF01	[51483,7617]	SPECTRUM-OV-008	hgsoc	Tumor	Non-Adnexa	Other	Other	Lymph Node	Metastasis	pre-Rx	S1	Primary Debulking	CD68, TOX, PD1, PDL1, CD8, panCK_CK8-18, DAPI
SPECTRUM	SPECTRUM-OV-008_S1_LYMPH_NODE_CD68_TOX_PD1_PDL1_CD8_panCK-CK8-18_DAPI_R1_[51485,12678]	SPECTRUM-OV-008_S1_LYMPH_NODE_CD68_TOX_PD1_PDL1_CD8_panCK-CK8-18_DAPI_R1	SHAH_H000011_T09_01_IF01_[51485,12678]	SHAH_H000011_T09_01_IF01	[51485,12678]	SPECTRUM-OV-008	hgsoc	Tumor	Non-Adnexa	Other	Other	Lymph Node	Metastasis	pre-Rx	S1	Primary Debulking	CD68, TOX, PD1, PDL1, CD8, panCK_CK8-18, DAPI
SPECTRUM	SPECTRUM-OV-008_S1_LYMPH_NODE_CD68_TOX_PD1_PDL1_CD8_panCK-CK8-18_DAPI_R1_[51597,11349]	SPECTRUM-OV-008_S1_LYMPH_NODE_CD68_TOX_PD1_PDL1_CD8_panCK-CK8-18_DAPI_R1	SHAH_H000011_T09_01_IF01_[51597,11349]	SHAH_H000011_T09_01_IF01	[51597,11349]	SPECTRUM-OV-008	hgsoc	Tumor	Non-Adnexa	Other	Other	Lymph Node	Metastasis	pre-Rx	S1	Primary Debulking	CD68, TOX, PD1, PDL1, CD8, panCK_CK8-18, DAPI
SPECTRUM	SPECTRUM-OV-008_S1_LYMPH_NODE_CD68_TOX_PD1_PDL1_CD8_panCK-CK8-18_DAPI_R1_[51730,10287]	SPECTRUM-OV-008_S1_LYMPH_NODE_CD68_TOX_PD1_PDL1_CD8_panCK-CK8-18_DAPI_R1	SHAH_H000011_T09_01_IF01_[51730,10287]	SHAH_H000011_T09_01_IF01	[51730,10287]	SPECTRUM-OV-008	hgsoc	Tumor	Non-Adnexa	Other	Other	Lymph Node	Metastasis	pre-Rx	S1	Primary Debulking	CD68, TOX, PD1, PDL1, CD8, panCK_CK8-18, DAPI
SPECTRUM	SPECTRUM-OV-008_S1_LYMPH_NODE_CD68_TOX_PD1_PDL1_CD8_panCK-CK8-18_DAPI_R1_[52073,15156]	SPECTRUM-OV-008_S1_LYMPH_NODE_CD68_TOX_PD1_PDL1_CD8_panCK-CK8-18_DAPI_R1	SHAH_H000011_T09_01_IF01_[52073,15156]	SHAH_H000011_T09_01_IF01	[52073,15156]	SPECTRUM-OV-008	hgsoc	Tumor	Non-Adnexa	Other	Other	Lymph Node	Metastasis	pre-Rx	S1	Primary Debulking	CD68, TOX, PD1, PDL1, CD8, panCK_CK8-18, DAPI
SPECTRUM	SPECTRUM-OV-008_S1_LYMPH_NODE_CD68_TOX_PD1_PDL1_CD8_panCK-CK8-18_DAPI_R1_[52533,9139]	SPECTRUM-OV-008_S1_LYMPH_NODE_CD68_TOX_PD1_PDL1_CD8_panCK-CK8-18_DAPI_R1	SHAH_H000011_T09_01_IF01_[52533,9139]	SHAH_H000011_T09_01_IF01	[52533,9139]	SPECTRUM-OV-008	hgsoc	Tumor	Non-Adnexa	Other	Other	Lymph Node	Metastasis	pre-Rx	S1	Primary Debulking	CD68, TOX, PD1, PDL1, CD8, panCK_CK8-18, DAPI
SPECTRUM	SPECTRUM-OV-008_S1_LYMPH_NODE_CD68_TOX_PD1_PDL1_CD8_panCK-CK8-18_DAPI_R1_[52679,11139]	SPECTRUM-OV-008_S1_LYMPH_NODE_CD68_TOX_PD1_PDL1_CD8_panCK-CK8-18_DAPI_R1	SHAH_H000011_T09_01_IF01_[52679,11139]	SHAH_H000011_T09_01_IF01	[52679,11139]	SPECTRUM-OV-008	hgsoc	Tumor	Non-Adnexa	Other	Other	Lymph Node	Metastasis	pre-Rx	S1	Primary Debulking	CD68, TOX, PD1, PDL1, CD8, panCK_CK8-18, DAPI
SPECTRUM	SPECTRUM-OV-008_S1_LYMPH_NODE_CD68_TOX_PD1_PDL1_CD8_panCK-CK8-18_DAPI_R1_[53277,13538]	SPECTRUM-OV-008_S1_LYMPH_NODE_CD68_TOX_PD1_PDL1_CD8_panCK-CK8-18_DAPI_R1	SHAH_H000011_T09_01_IF01_[53277,13538]	SHAH_H000011_T09_01_IF01	[53277,13538]	SPECTRUM-OV-008	hgsoc	Tumor	Non-Adnexa	Other	Other	Lymph Node	Metastasis	pre-Rx	S1	Primary Debulking	CD68, TOX, PD1, PDL1, CD8, panCK_CK8-18, DAPI
SPECTRUM	SPECTRUM-OV-008_S1_LYMPH_NODE_CD68_TOX_PD1_PDL1_CD8_panCK-CK8-18_DAPI_R1_[53297,10139]	SPECTRUM-OV-008_S1_LYMPH_NODE_CD68_TOX_PD1_PDL1_CD8_panCK-CK8-18_DAPI_R1	SHAH_H000011_T09_01_IF01_[53297,10139]	SHAH_H000011_T09_01_IF01	[53297,10139]	SPECTRUM-OV-008	hgsoc	Tumor	Non-Adnexa	Other	Other	Lymph Node	Metastasis	pre-Rx	S1	Primary Debulking	CD68, TOX, PD1, PDL1, CD8, panCK_CK8-18, DAPI
SPECTRUM	SPECTRUM-OV-008_S1_LYMPH_NODE_CD68_TOX_PD1_PDL1_CD8_panCK-CK8-18_DAPI_R1_[53983,15226]	SPECTRUM-OV-008_S1_LYMPH_NODE_CD68_TOX_PD1_PDL1_CD8_panCK-CK8-18_DAPI_R1	SHAH_H000011_T09_01_IF01_[53983,15226]	SHAH_H000011_T09_01_IF01	[53983,15226]	SPECTRUM-OV-008	hgsoc	Tumor	Non-Adnexa	Other	Other	Lymph Node	Metastasis	pre-Rx	S1	Primary Debulking	CD68, TOX, PD1, PDL1, CD8, panCK_CK8-18, DAPI
SPECTRUM	SPECTRUM-OV-008_S1_LYMPH_NODE_CD68_TOX_PD1_PDL1_CD8_panCK-CK8-18_DAPI_R1_[54169,11692]	SPECTRUM-OV-008_S1_LYMPH_NODE_CD68_TOX_PD1_PDL1_CD8_panCK-CK8-18_DAPI_R1	SHAH_H000011_T09_01_IF01_[54169,11692]	SHAH_H000011_T09_01_IF01	[54169,11692]	SPECTRUM-OV-008	hgsoc	Tumor	Non-Adnexa	Other	Other	Lymph Node	Metastasis	pre-Rx	S1	Primary Debulking	CD68, TOX, PD1, PDL1, CD8, panCK_CK8-18, DAPI
SPECTRUM	SPECTRUM-OV-008_S1_LYMPH_NODE_CD68_TOX_PD1_PDL1_CD8_panCK-CK8-18_DAPI_R1_[54169,12692]	SPECTRUM-OV-008_S1_LYMPH_NODE_CD68_TOX_PD1_PDL1_CD8_panCK-CK8-18_DAPI_R1	SHAH_H000011_T09_01_IF01_[54169,12692]	SHAH_H000011_T09_01_IF01	[54169,12692]	SPECTRUM-OV-008	hgsoc	Tumor	Non-Adnexa	Other	Other	Lymph Node	Metastasis	pre-Rx	S1	Primary Debulking	CD68, TOX, PD1, PDL1, CD8, panCK_CK8-18, DAPI
SPECTRUM	SPECTRUM-OV-009_S1_LEFT_OVARY_CD68_TOX_PD1_PDL1_CD8_panCK-CK8-18_DAPI_R1_[42699,12347]	SPECTRUM-OV-009_S1_LEFT_OVARY_CD68_TOX_PD1_PDL1_CD8_panCK-CK8-18_DAPI_R1	SHAH_H000013_T06_04_IF01_[42699,12347]	SHAH_H000013_T06_04_IF01	[42699,12347]	SPECTRUM-OV-009	hgsoc	Tumor	Adnexa	Adnexa	Left Adnexa	Left Ovary	Primary	pre-Rx	S1	Primary Debulking	CD68, TOX, PD1, PDL1, CD8, panCK_CK8-18, DAPI
SPECTRUM	SPECTRUM-OV-009_S1_LEFT_OVARY_CD68_TOX_PD1_PDL1_CD8_panCK-CK8-18_DAPI_R1_[42781,11487]	SPECTRUM-OV-009_S1_LEFT_OVARY_CD68_TOX_PD1_PDL1_CD8_panCK-CK8-18_DAPI_R1	SHAH_H000013_T06_04_IF01_[42781,11487]	SHAH_H000013_T06_04_IF01	[42781,11487]	SPECTRUM-OV-009	hgsoc	Tumor	Adnexa	Adnexa	Left Adnexa	Left Ovary	Primary	pre-Rx	S1	Primary Debulking	CD68, TOX, PD1, PDL1, CD8, panCK_CK8-18, DAPI
SPECTRUM	SPECTRUM-OV-009_S1_LEFT_OVARY_CD68_TOX_PD1_PDL1_CD8_panCK-CK8-18_DAPI_R1_[43485,13097]	SPECTRUM-OV-009_S1_LEFT_OVARY_CD68_TOX_PD1_PDL1_CD8_panCK-CK8-18_DAPI_R1	SHAH_H000013_T06_04_IF01_[43485,13097]	SHAH_H000013_T06_04_IF01	[43485,13097]	SPECTRUM-OV-009	hgsoc	Tumor	Adnexa	Adnexa	Left Adnexa	Left Ovary	Primary	pre-Rx	S1	Primary Debulking	CD68, TOX, PD1, PDL1, CD8, panCK_CK8-18, DAPI
SPECTRUM	SPECTRUM-OV-009_S1_LEFT_OVARY_CD68_TOX_PD1_PDL1_CD8_panCK-CK8-18_DAPI_R1_[44005,11278]	SPECTRUM-OV-009_S1_LEFT_OVARY_CD68_TOX_PD1_PDL1_CD8_panCK-CK8-18_DAPI_R1	SHAH_H000013_T06_04_IF01_[44005,11278]	SHAH_H000013_T06_04_IF01	[44005,11278]	SPECTRUM-OV-009	hgsoc	Tumor	Adnexa	Adnexa	Left Adnexa	Left Ovary	Primary	pre-Rx	S1	Primary Debulking	CD68, TOX, PD1, PDL1, CD8, panCK_CK8-18, DAPI
SPECTRUM	SPECTRUM-OV-009_S1_LEFT_OVARY_CD68_TOX_PD1_PDL1_CD8_panCK-CK8-18_DAPI_R1_[44562,12899]	SPECTRUM-OV-009_S1_LEFT_OVARY_CD68_TOX_PD1_PDL1_CD8_panCK-CK8-18_DAPI_R1	SHAH_H000013_T06_04_IF01_[44562,12899]	SHAH_H000013_T06_04_IF01	[44562,12899]	SPECTRUM-OV-009	hgsoc	Tumor	Adnexa	Adnexa	Left Adnexa	Left Ovary	Primary	pre-Rx	S1	Primary Debulking	CD68, TOX, PD1, PDL1, CD8, panCK_CK8-18, DAPI
SPECTRUM	SPECTRUM-OV-009_S1_LEFT_OVARY_CD68_TOX_PD1_PDL1_CD8_panCK-CK8-18_DAPI_R1_[45664,12735]	SPECTRUM-OV-009_S1_LEFT_OVARY_CD68_TOX_PD1_PDL1_CD8_panCK-CK8-18_DAPI_R1	SHAH_H000013_T06_04_IF01_[45664,12735]	SHAH_H000013_T06_04_IF01	[45664,12735]	SPECTRUM-OV-009	hgsoc	Tumor	Adnexa	Adnexa	Left Adnexa	Left Ovary	Primary	pre-Rx	S1	Primary Debulking	CD68, TOX, PD1, PDL1, CD8, panCK_CK8-18, DAPI
SPECTRUM	SPECTRUM-OV-009_S1_LEFT_OVARY_CD68_TOX_PD1_PDL1_CD8_panCK-CK8-18_DAPI_R1_[47072,10936]	SPECTRUM-OV-009_S1_LEFT_OVARY_CD68_TOX_PD1_PDL1_CD8_panCK-CK8-18_DAPI_R1	SHAH_H000013_T06_04_IF01_[47072,10936]	SHAH_H000013_T06_04_IF01	[47072,10936]	SPECTRUM-OV-009	hgsoc	Tumor	Adnexa	Adnexa	Left Adnexa	Left Ovary	Primary	pre-Rx	S1	Primary Debulking	CD68, TOX, PD1, PDL1, CD8, panCK_CK8-18, DAPI
SPECTRUM	SPECTRUM-OV-009_S1_LEFT_OVARY_CD68_TOX_PD1_PDL1_CD8_panCK-CK8-18_DAPI_R1_[49670,13064]	SPECTRUM-OV-009_S1_LEFT_OVARY_CD68_TOX_PD1_PDL1_CD8_panCK-CK8-18_DAPI_R1	SHAH_H000013_T06_04_IF01_[49670,13064]	SHAH_H000013_T06_04_IF01	[49670,13064]	SPECTRUM-OV-009	hgsoc	Tumor	Adnexa	Adnexa	Left Adnexa	Left Ovary	Primary	pre-Rx	S1	Primary Debulking	CD68, TOX, PD1, PDL1, CD8, panCK_CK8-18, DAPI
SPECTRUM	SPECTRUM-OV-009_S1_LEFT_OVARY_CD68_TOX_PD1_PDL1_CD8_panCK-CK8-18_DAPI_R1_[49854,14030]	SPECTRUM-OV-009_S1_LEFT_OVARY_CD68_TOX_PD1_PDL1_CD8_panCK-CK8-18_DAPI_R1	SHAH_H000013_T06_04_IF01_[49854,14030]	SHAH_H000013_T06_04_IF01	[49854,14030]	SPECTRUM-OV-009	hgsoc	Tumor	Adnexa	Adnexa	Left Adnexa	Left Ovary	Primary	pre-Rx	S1	Primary Debulking	CD68, TOX, PD1, PDL1, CD8, panCK_CK8-18, DAPI
SPECTRUM	SPECTRUM-OV-009_S1_LEFT_OVARY_CD68_TOX_PD1_PDL1_CD8_panCK-CK8-18_DAPI_R1_[50868,13030]	SPECTRUM-OV-009_S1_LEFT_OVARY_CD68_TOX_PD1_PDL1_CD8_panCK-CK8-18_DAPI_R1	SHAH_H000013_T06_04_IF01_[50868,13030]	SHAH_H000013_T06_04_IF01	[50868,13030]	SPECTRUM-OV-009	hgsoc	Tumor	Adnexa	Adnexa	Left Adnexa	Left Ovary	Primary	pre-Rx	S1	Primary Debulking	CD68, TOX, PD1, PDL1, CD8, panCK_CK8-18, DAPI
SPECTRUM	SPECTRUM-OV-009_S1_LEFT_OVARY_CD68_TOX_PD1_PDL1_CD8_panCK-CK8-18_DAPI_R1_[52199,14688]	SPECTRUM-OV-009_S1_LEFT_OVARY_CD68_TOX_PD1_PDL1_CD8_panCK-CK8-18_DAPI_R1	SHAH_H000013_T06_04_IF01_[52199,14688]	SHAH_H000013_T06_04_IF01	[52199,14688]	SPECTRUM-OV-009	hgsoc	Tumor	Adnexa	Adnexa	Left Adnexa	Left Ovary	Primary	pre-Rx	S1	Primary Debulking	CD68, TOX, PD1, PDL1, CD8, panCK_CK8-18, DAPI
SPECTRUM	SPECTRUM-OV-009_S1_LEFT_OVARY_CD68_TOX_PD1_PDL1_CD8_panCK-CK8-18_DAPI_R1_[53872,14935]	SPECTRUM-OV-009_S1_LEFT_OVARY_CD68_TOX_PD1_PDL1_CD8_panCK-CK8-18_DAPI_R1	SHAH_H000013_T06_04_IF01_[53872,14935]	SHAH_H000013_T06_04_IF01	[53872,14935]	SPECTRUM-OV-009	hgsoc	Tumor	Adnexa	Adnexa	Left Adnexa	Left Ovary	Primary	pre-Rx	S1	Primary Debulking	CD68, TOX, PD1, PDL1, CD8, panCK_CK8-18, DAPI
SPECTRUM	SPECTRUM-OV-009_S1_RIGHT_OVARY_CD68_TOX_PD1_PDL1_CD8_panCK-CK8-18_DAPI_R1_[41006,10642]	SPECTRUM-OV-009_S1_RIGHT_OVARY_CD68_TOX_PD1_PDL1_CD8_panCK-CK8-18_DAPI_R1	SHAH_H000013_T17_02_IF01_[41006,10642]	SHAH_H000013_T17_02_IF01	[41006,10642]	SPECTRUM-OV-009	hgsoc	Tumor	Adnexa	Adnexa	Right Adnexa	Right Ovary	Primary	pre-Rx	S1	Primary Debulking	CD68, TOX, PD1, PDL1, CD8, panCK_CK8-18, DAPI
SPECTRUM	SPECTRUM-OV-009_S1_RIGHT_OVARY_CD68_TOX_PD1_PDL1_CD8_panCK-CK8-18_DAPI_R1_[41006,11642]	SPECTRUM-OV-009_S1_RIGHT_OVARY_CD68_TOX_PD1_PDL1_CD8_panCK-CK8-18_DAPI_R1	SHAH_H000013_T17_02_IF01_[41006,11642]	SHAH_H000013_T17_02_IF01	[41006,11642]	SPECTRUM-OV-009	hgsoc	Tumor	Adnexa	Adnexa	Right Adnexa	Right Ovary	Primary	pre-Rx	S1	Primary Debulking	CD68, TOX, PD1, PDL1, CD8, panCK_CK8-18, DAPI
SPECTRUM	SPECTRUM-OV-009_S1_RIGHT_OVARY_CD68_TOX_PD1_PDL1_CD8_panCK-CK8-18_DAPI_R1_[42344,11642]	SPECTRUM-OV-009_S1_RIGHT_OVARY_CD68_TOX_PD1_PDL1_CD8_panCK-CK8-18_DAPI_R1	SHAH_H000013_T17_02_IF01_[42344,11642]	SHAH_H000013_T17_02_IF01	[42344,11642]	SPECTRUM-OV-009	hgsoc	Tumor	Adnexa	Adnexa	Right Adnexa	Right Ovary	Primary	pre-Rx	S1	Primary Debulking	CD68, TOX, PD1, PDL1, CD8, panCK_CK8-18, DAPI
SPECTRUM	SPECTRUM-OV-009_S1_RIGHT_OVARY_CD68_TOX_PD1_PDL1_CD8_panCK-CK8-18_DAPI_R1_[43947,13559]	SPECTRUM-OV-009_S1_RIGHT_OVARY_CD68_TOX_PD1_PDL1_CD8_panCK-CK8-18_DAPI_R1	SHAH_H000013_T17_02_IF01_[43947,13559]	SHAH_H000013_T17_02_IF01	[43947,13559]	SPECTRUM-OV-009	hgsoc	Tumor	Adnexa	Adnexa	Right Adnexa	Right Ovary	Primary	pre-Rx	S1	Primary Debulking	CD68, TOX, PD1, PDL1, CD8, panCK_CK8-18, DAPI
SPECTRUM	SPECTRUM-OV-009_S1_RIGHT_OVARY_CD68_TOX_PD1_PDL1_CD8_panCK-CK8-18_DAPI_R1_[43954,11559]	SPECTRUM-OV-009_S1_RIGHT_OVARY_CD68_TOX_PD1_PDL1_CD8_panCK-CK8-18_DAPI_R1	SHAH_H000013_T17_02_IF01_[43954,11559]	SHAH_H000013_T17_02_IF01	[43954,11559]	SPECTRUM-OV-009	hgsoc	Tumor	Adnexa	Adnexa	Right Adnexa	Right Ovary	Primary	pre-Rx	S1	Primary Debulking	CD68, TOX, PD1, PDL1, CD8, panCK_CK8-18, DAPI
SPECTRUM	SPECTRUM-OV-009_S1_RIGHT_OVARY_CD68_TOX_PD1_PDL1_CD8_panCK-CK8-18_DAPI_R1_[44260,12559]	SPECTRUM-OV-009_S1_RIGHT_OVARY_CD68_TOX_PD1_PDL1_CD8_panCK-CK8-18_DAPI_R1	SHAH_H000013_T17_02_IF01_[44260,12559]	SHAH_H000013_T17_02_IF01	[44260,12559]	SPECTRUM-OV-009	hgsoc	Tumor	Adnexa	Adnexa	Right Adnexa	Right Ovary	Primary	pre-Rx	S1	Primary Debulking	CD68, TOX, PD1, PDL1, CD8, panCK_CK8-18, DAPI
SPECTRUM	SPECTRUM-OV-009_S1_RIGHT_OVARY_CD68_TOX_PD1_PDL1_CD8_panCK-CK8-18_DAPI_R1_[44387,14594]	SPECTRUM-OV-009_S1_RIGHT_OVARY_CD68_TOX_PD1_PDL1_CD8_panCK-CK8-18_DAPI_R1	SHAH_H000013_T17_02_IF01_[44387,14594]	SHAH_H000013_T17_02_IF01	[44387,14594]	SPECTRUM-OV-009	hgsoc	Tumor	Adnexa	Adnexa	Right Adnexa	Right Ovary	Primary	pre-Rx	S1	Primary Debulking	CD68, TOX, PD1, PDL1, CD8, panCK_CK8-18, DAPI
SPECTRUM	SPECTRUM-OV-009_S1_RIGHT_OVARY_CD68_TOX_PD1_PDL1_CD8_panCK-CK8-18_DAPI_R1_[45292,11559]	SPECTRUM-OV-009_S1_RIGHT_OVARY_CD68_TOX_PD1_PDL1_CD8_panCK-CK8-18_DAPI_R1	SHAH_H000013_T17_02_IF01_[45292,11559]	SHAH_H000013_T17_02_IF01	[45292,11559]	SPECTRUM-OV-009	hgsoc	Tumor	Adnexa	Adnexa	Right Adnexa	Right Ovary	Primary	pre-Rx	S1	Primary Debulking	CD68, TOX, PD1, PDL1, CD8, panCK_CK8-18, DAPI
SPECTRUM	SPECTRUM-OV-009_S1_RIGHT_OVARY_CD68_TOX_PD1_PDL1_CD8_panCK-CK8-18_DAPI_R1_[45598,12732]	SPECTRUM-OV-009_S1_RIGHT_OVARY_CD68_TOX_PD1_PDL1_CD8_panCK-CK8-18_DAPI_R1	SHAH_H000013_T17_02_IF01_[45598,12732]	SHAH_H000013_T17_02_IF01	[45598,12732]	SPECTRUM-OV-009	hgsoc	Tumor	Adnexa	Adnexa	Right Adnexa	Right Ovary	Primary	pre-Rx	S1	Primary Debulking	CD68, TOX, PD1, PDL1, CD8, panCK_CK8-18, DAPI
SPECTRUM	SPECTRUM-OV-009_S1_RIGHT_OVARY_CD68_TOX_PD1_PDL1_CD8_panCK-CK8-18_DAPI_R1_[45725,14143]	SPECTRUM-OV-009_S1_RIGHT_OVARY_CD68_TOX_PD1_PDL1_CD8_panCK-CK8-18_DAPI_R1	SHAH_H000013_T17_02_IF01_[45725,14143]	SHAH_H000013_T17_02_IF01	[45725,14143]	SPECTRUM-OV-009	hgsoc	Tumor	Adnexa	Adnexa	Right Adnexa	Right Ovary	Primary	pre-Rx	S1	Primary Debulking	CD68, TOX, PD1, PDL1, CD8, panCK_CK8-18, DAPI
SPECTRUM	SPECTRUM-OV-009_S1_RIGHT_OVARY_CD68_TOX_PD1_PDL1_CD8_panCK-CK8-18_DAPI_R1_[47173,12909]	SPECTRUM-OV-009_S1_RIGHT_OVARY_CD68_TOX_PD1_PDL1_CD8_panCK-CK8-18_DAPI_R1	SHAH_H000013_T17_02_IF01_[47173,12909]	SHAH_H000013_T17_02_IF01	[47173,12909]	SPECTRUM-OV-009	hgsoc	Tumor	Adnexa	Adnexa	Right Adnexa	Right Ovary	Primary	pre-Rx	S1	Primary Debulking	CD68, TOX, PD1, PDL1, CD8, panCK_CK8-18, DAPI
SPECTRUM	SPECTRUM-OV-009_S1_RIGHT_OVARY_CD68_TOX_PD1_PDL1_CD8_panCK-CK8-18_DAPI_R1_[47173,13909]	SPECTRUM-OV-009_S1_RIGHT_OVARY_CD68_TOX_PD1_PDL1_CD8_panCK-CK8-18_DAPI_R1	SHAH_H000013_T17_02_IF01_[47173,13909]	SHAH_H000013_T17_02_IF01	[47173,13909]	SPECTRUM-OV-009	hgsoc	Tumor	Adnexa	Adnexa	Right Adnexa	Right Ovary	Primary	pre-Rx	S1	Primary Debulking	CD68, TOX, PD1, PDL1, CD8, panCK_CK8-18, DAPI
SPECTRUM	SPECTRUM-OV-009_S1_RIGHT_OVARY_CD68_TOX_PD1_PDL1_CD8_panCK-CK8-18_DAPI_R1_[48488,11400]	SPECTRUM-OV-009_S1_RIGHT_OVARY_CD68_TOX_PD1_PDL1_CD8_panCK-CK8-18_DAPI_R1	SHAH_H000013_T17_02_IF01_[48488,11400]	SHAH_H000013_T17_02_IF01	[48488,11400]	SPECTRUM-OV-009	hgsoc	Tumor	Adnexa	Adnexa	Right Adnexa	Right Ovary	Primary	pre-Rx	S1	Primary Debulking	CD68, TOX, PD1, PDL1, CD8, panCK_CK8-18, DAPI
SPECTRUM	SPECTRUM-OV-009_S1_RIGHT_OVARY_CD68_TOX_PD1_PDL1_CD8_panCK-CK8-18_DAPI_R1_[49901,9216]	SPECTRUM-OV-009_S1_RIGHT_OVARY_CD68_TOX_PD1_PDL1_CD8_panCK-CK8-18_DAPI_R1	SHAH_H000013_T17_02_IF01_[49901,9216]	SHAH_H000013_T17_02_IF01	[49901,9216]	SPECTRUM-OV-009	hgsoc	Tumor	Adnexa	Adnexa	Right Adnexa	Right Ovary	Primary	pre-Rx	S1	Primary Debulking	CD68, TOX, PD1, PDL1, CD8, panCK_CK8-18, DAPI
SPECTRUM	SPECTRUM-OV-009_S1_BOWEL_CD68_TOX_PD1_PDL1_CD8_panCK-CK8-18_DAPI_R1_[40451,10272]	SPECTRUM-OV-009_S1_BOWEL_CD68_TOX_PD1_PDL1_CD8_panCK-CK8-18_DAPI_R1	SHAH_H000013_T03_02_IF01_[40451,10272]	SHAH_H000013_T03_02_IF01	[40451,10272]	SPECTRUM-OV-009	hgsoc	Tumor	Non-Adnexa	Bowel	Bowel	Bowel	Metastasis	pre-Rx	S1	Primary Debulking	CD68, TOX, PD1, PDL1, CD8, panCK_CK8-18, DAPI
SPECTRUM	SPECTRUM-OV-009_S1_BOWEL_CD68_TOX_PD1_PDL1_CD8_panCK-CK8-18_DAPI_R1_[40593,11272]	SPECTRUM-OV-009_S1_BOWEL_CD68_TOX_PD1_PDL1_CD8_panCK-CK8-18_DAPI_R1	SHAH_H000013_T03_02_IF01_[40593,11272]	SHAH_H000013_T03_02_IF01	[40593,11272]	SPECTRUM-OV-009	hgsoc	Tumor	Non-Adnexa	Bowel	Bowel	Bowel	Metastasis	pre-Rx	S1	Primary Debulking	CD68, TOX, PD1, PDL1, CD8, panCK_CK8-18, DAPI
SPECTRUM	SPECTRUM-OV-009_S1_BOWEL_CD68_TOX_PD1_PDL1_CD8_panCK-CK8-18_DAPI_R1_[45261,7332]	SPECTRUM-OV-009_S1_BOWEL_CD68_TOX_PD1_PDL1_CD8_panCK-CK8-18_DAPI_R1	SHAH_H000013_T03_02_IF01_[45261,7332]	SHAH_H000013_T03_02_IF01	[45261,7332]	SPECTRUM-OV-009	hgsoc	Tumor	Non-Adnexa	Bowel	Bowel	Bowel	Metastasis	pre-Rx	S1	Primary Debulking	CD68, TOX, PD1, PDL1, CD8, panCK_CK8-18, DAPI
SPECTRUM	SPECTRUM-OV-009_S1_BOWEL_CD68_TOX_PD1_PDL1_CD8_panCK-CK8-18_DAPI_R1_[46630,16789]	SPECTRUM-OV-009_S1_BOWEL_CD68_TOX_PD1_PDL1_CD8_panCK-CK8-18_DAPI_R1	SHAH_H000013_T03_02_IF01_[46630,16789]	SHAH_H000013_T03_02_IF01	[46630,16789]	SPECTRUM-OV-009	hgsoc	Tumor	Non-Adnexa	Bowel	Bowel	Bowel	Metastasis	pre-Rx	S1	Primary Debulking	CD68, TOX, PD1, PDL1, CD8, panCK_CK8-18, DAPI
SPECTRUM	SPECTRUM-OV-009_S1_BOWEL_CD68_TOX_PD1_PDL1_CD8_panCK-CK8-18_DAPI_R1_[47968,16898]	SPECTRUM-OV-009_S1_BOWEL_CD68_TOX_PD1_PDL1_CD8_panCK-CK8-18_DAPI_R1	SHAH_H000013_T03_02_IF01_[47968,16898]	SHAH_H000013_T03_02_IF01	[47968,16898]	SPECTRUM-OV-009	hgsoc	Tumor	Non-Adnexa	Bowel	Bowel	Bowel	Metastasis	pre-Rx	S1	Primary Debulking	CD68, TOX, PD1, PDL1, CD8, panCK_CK8-18, DAPI
SPECTRUM	SPECTRUM-OV-009_S1_BOWEL_CD68_TOX_PD1_PDL1_CD8_panCK-CK8-18_DAPI_R1_[48494,11776]	SPECTRUM-OV-009_S1_BOWEL_CD68_TOX_PD1_PDL1_CD8_panCK-CK8-18_DAPI_R1	SHAH_H000013_T03_02_IF01_[48494,11776]	SHAH_H000013_T03_02_IF01	[48494,11776]	SPECTRUM-OV-009	hgsoc	Tumor	Non-Adnexa	Bowel	Bowel	Bowel	Metastasis	pre-Rx	S1	Primary Debulking	CD68, TOX, PD1, PDL1, CD8, panCK_CK8-18, DAPI
SPECTRUM	SPECTRUM-OV-009_S1_BOWEL_CD68_TOX_PD1_PDL1_CD8_panCK-CK8-18_DAPI_R1_[49195,13505]	SPECTRUM-OV-009_S1_BOWEL_CD68_TOX_PD1_PDL1_CD8_panCK-CK8-18_DAPI_R1	SHAH_H000013_T03_02_IF01_[49195,13505]	SHAH_H000013_T03_02_IF01	[49195,13505]	SPECTRUM-OV-009	hgsoc	Tumor	Non-Adnexa	Bowel	Bowel	Bowel	Metastasis	pre-Rx	S1	Primary Debulking	CD68, TOX, PD1, PDL1, CD8, panCK_CK8-18, DAPI
SPECTRUM	SPECTRUM-OV-009_S1_BOWEL_CD68_TOX_PD1_PDL1_CD8_panCK-CK8-18_DAPI_R1_[49306,16709]	SPECTRUM-OV-009_S1_BOWEL_CD68_TOX_PD1_PDL1_CD8_panCK-CK8-18_DAPI_R1	SHAH_H000013_T03_02_IF01_[49306,16709]	SHAH_H000013_T03_02_IF01	[49306,16709]	SPECTRUM-OV-009	hgsoc	Tumor	Non-Adnexa	Bowel	Bowel	Bowel	Metastasis	pre-Rx	S1	Primary Debulking	CD68, TOX, PD1, PDL1, CD8, panCK_CK8-18, DAPI
SPECTRUM	SPECTRUM-OV-009_S1_BOWEL_CD68_TOX_PD1_PDL1_CD8_panCK-CK8-18_DAPI_R1_[49707,15709]	SPECTRUM-OV-009_S1_BOWEL_CD68_TOX_PD1_PDL1_CD8_panCK-CK8-18_DAPI_R1	SHAH_H000013_T03_02_IF01_[49707,15709]	SHAH_H000013_T03_02_IF01	[49707,15709]	SPECTRUM-OV-009	hgsoc	Tumor	Non-Adnexa	Bowel	Bowel	Bowel	Metastasis	pre-Rx	S1	Primary Debulking	CD68, TOX, PD1, PDL1, CD8, panCK_CK8-18, DAPI
SPECTRUM	SPECTRUM-OV-009_S1_BOWEL_CD68_TOX_PD1_PDL1_CD8_panCK-CK8-18_DAPI_R1_[50533,14505]	SPECTRUM-OV-009_S1_BOWEL_CD68_TOX_PD1_PDL1_CD8_panCK-CK8-18_DAPI_R1	SHAH_H000013_T03_02_IF01_[50533,14505]	SHAH_H000013_T03_02_IF01	[50533,14505]	SPECTRUM-OV-009	hgsoc	Tumor	Non-Adnexa	Bowel	Bowel	Bowel	Metastasis	pre-Rx	S1	Primary Debulking	CD68, TOX, PD1, PDL1, CD8, panCK_CK8-18, DAPI
SPECTRUM	SPECTRUM-OV-009_S1_BOWEL_CD68_TOX_PD1_PDL1_CD8_panCK-CK8-18_DAPI_R1_[51045,15505]	SPECTRUM-OV-009_S1_BOWEL_CD68_TOX_PD1_PDL1_CD8_panCK-CK8-18_DAPI_R1	SHAH_H000013_T03_02_IF01_[51045,15505]	SHAH_H000013_T03_02_IF01	[51045,15505]	SPECTRUM-OV-009	hgsoc	Tumor	Non-Adnexa	Bowel	Bowel	Bowel	Metastasis	pre-Rx	S1	Primary Debulking	CD68, TOX, PD1, PDL1, CD8, panCK_CK8-18, DAPI
SPECTRUM	SPECTRUM-OV-009_S1_INFRACOLIC_OMENTUM_CD68_TOX_PD1_PDL1_CD8_panCK-CK8-18_DAPI_R1_[50456,16453]	SPECTRUM-OV-009_S1_INFRACOLIC_OMENTUM_CD68_TOX_PD1_PDL1_CD8_panCK-CK8-18_DAPI_R1	SHAH_H000013_T15_03_IF01_[50456,16453]	SHAH_H000013_T15_03_IF01	[50456,16453]	SPECTRUM-OV-009	hgsoc	Tumor	Non-Adnexa	Omentum	Omentum	Infracolic Omentum	Metastasis	pre-Rx	S1	Primary Debulking	CD68, TOX, PD1, PDL1, CD8, panCK_CK8-18, DAPI
SPECTRUM	SPECTRUM-OV-009_S1_INFRACOLIC_OMENTUM_CD68_TOX_PD1_PDL1_CD8_panCK-CK8-18_DAPI_R1_[52423,15919]	SPECTRUM-OV-009_S1_INFRACOLIC_OMENTUM_CD68_TOX_PD1_PDL1_CD8_panCK-CK8-18_DAPI_R1	SHAH_H000013_T15_03_IF01_[52423,15919]	SHAH_H000013_T15_03_IF01	[52423,15919]	SPECTRUM-OV-009	hgsoc	Tumor	Non-Adnexa	Omentum	Omentum	Infracolic Omentum	Metastasis	pre-Rx	S1	Primary Debulking	CD68, TOX, PD1, PDL1, CD8, panCK_CK8-18, DAPI
SPECTRUM	SPECTRUM-OV-009_S1_INFRACOLIC_OMENTUM_CD68_TOX_PD1_PDL1_CD8_panCK-CK8-18_DAPI_R1_[52553,12339]	SPECTRUM-OV-009_S1_INFRACOLIC_OMENTUM_CD68_TOX_PD1_PDL1_CD8_panCK-CK8-18_DAPI_R1	SHAH_H000013_T15_03_IF01_[52553,12339]	SHAH_H000013_T15_03_IF01	[52553,12339]	SPECTRUM-OV-009	hgsoc	Tumor	Non-Adnexa	Omentum	Omentum	Infracolic Omentum	Metastasis	pre-Rx	S1	Primary Debulking	CD68, TOX, PD1, PDL1, CD8, panCK_CK8-18, DAPI
SPECTRUM	SPECTRUM-OV-009_S1_INFRACOLIC_OMENTUM_CD68_TOX_PD1_PDL1_CD8_panCK-CK8-18_DAPI_R1_[53633,7711]	SPECTRUM-OV-009_S1_INFRACOLIC_OMENTUM_CD68_TOX_PD1_PDL1_CD8_panCK-CK8-18_DAPI_R1	SHAH_H000013_T15_03_IF01_[53633,7711]	SHAH_H000013_T15_03_IF01	[53633,7711]	SPECTRUM-OV-009	hgsoc	Tumor	Non-Adnexa	Omentum	Omentum	Infracolic Omentum	Metastasis	pre-Rx	S1	Primary Debulking	CD68, TOX, PD1, PDL1, CD8, panCK_CK8-18, DAPI
SPECTRUM	SPECTRUM-OV-009_S1_INFRACOLIC_OMENTUM_CD68_TOX_PD1_PDL1_CD8_panCK-CK8-18_DAPI_R1_[53761,16411]	SPECTRUM-OV-009_S1_INFRACOLIC_OMENTUM_CD68_TOX_PD1_PDL1_CD8_panCK-CK8-18_DAPI_R1	SHAH_H000013_T15_03_IF01_[53761,16411]	SHAH_H000013_T15_03_IF01	[53761,16411]	SPECTRUM-OV-009	hgsoc	Tumor	Non-Adnexa	Omentum	Omentum	Infracolic Omentum	Metastasis	pre-Rx	S1	Primary Debulking	CD68, TOX, PD1, PDL1, CD8, panCK_CK8-18, DAPI
SPECTRUM	SPECTRUM-OV-009_S1_INFRACOLIC_OMENTUM_CD68_TOX_PD1_PDL1_CD8_panCK-CK8-18_DAPI_R1_[54231,10872]	SPECTRUM-OV-009_S1_INFRACOLIC_OMENTUM_CD68_TOX_PD1_PDL1_CD8_panCK-CK8-18_DAPI_R1	SHAH_H000013_T15_03_IF01_[54231,10872]	SHAH_H000013_T15_03_IF01	[54231,10872]	SPECTRUM-OV-009	hgsoc	Tumor	Non-Adnexa	Omentum	Omentum	Infracolic Omentum	Metastasis	pre-Rx	S1	Primary Debulking	CD68, TOX, PD1, PDL1, CD8, panCK_CK8-18, DAPI
SPECTRUM	SPECTRUM-OV-009_S1_INFRACOLIC_OMENTUM_CD68_TOX_PD1_PDL1_CD8_panCK-CK8-18_DAPI_R1_[54544,12133]	SPECTRUM-OV-009_S1_INFRACOLIC_OMENTUM_CD68_TOX_PD1_PDL1_CD8_panCK-CK8-18_DAPI_R1	SHAH_H000013_T15_03_IF01_[54544,12133]	SHAH_H000013_T15_03_IF01	[54544,12133]	SPECTRUM-OV-009	hgsoc	Tumor	Non-Adnexa	Omentum	Omentum	Infracolic Omentum	Metastasis	pre-Rx	S1	Primary Debulking	CD68, TOX, PD1, PDL1, CD8, panCK_CK8-18, DAPI
SPECTRUM	SPECTRUM-OV-009_S1_INFRACOLIC_OMENTUM_CD68_TOX_PD1_PDL1_CD8_panCK-CK8-18_DAPI_R1_[55555,9007]	SPECTRUM-OV-009_S1_INFRACOLIC_OMENTUM_CD68_TOX_PD1_PDL1_CD8_panCK-CK8-18_DAPI_R1	SHAH_H000013_T15_03_IF01_[55555,9007]	SHAH_H000013_T15_03_IF01	[55555,9007]	SPECTRUM-OV-009	hgsoc	Tumor	Non-Adnexa	Omentum	Omentum	Infracolic Omentum	Metastasis	pre-Rx	S1	Primary Debulking	CD68, TOX, PD1, PDL1, CD8, panCK_CK8-18, DAPI
SPECTRUM	SPECTRUM-OV-009_S1_INFRACOLIC_OMENTUM_CD68_TOX_PD1_PDL1_CD8_panCK-CK8-18_DAPI_R1_[56004,10552]	SPECTRUM-OV-009_S1_INFRACOLIC_OMENTUM_CD68_TOX_PD1_PDL1_CD8_panCK-CK8-18_DAPI_R1	SHAH_H000013_T15_03_IF01_[56004,10552]	SHAH_H000013_T15_03_IF01	[56004,10552]	SPECTRUM-OV-009	hgsoc	Tumor	Non-Adnexa	Omentum	Omentum	Infracolic Omentum	Metastasis	pre-Rx	S1	Primary Debulking	CD68, TOX, PD1, PDL1, CD8, panCK_CK8-18, DAPI
SPECTRUM	SPECTRUM-OV-009_S1_INFRACOLIC_OMENTUM_CD68_TOX_PD1_PDL1_CD8_panCK-CK8-18_DAPI_R1_[56691,13438]	SPECTRUM-OV-009_S1_INFRACOLIC_OMENTUM_CD68_TOX_PD1_PDL1_CD8_panCK-CK8-18_DAPI_R1	SHAH_H000013_T15_03_IF01_[56691,13438]	SHAH_H000013_T15_03_IF01	[56691,13438]	SPECTRUM-OV-009	hgsoc	Tumor	Non-Adnexa	Omentum	Omentum	Infracolic Omentum	Metastasis	pre-Rx	S1	Primary Debulking	CD68, TOX, PD1, PDL1, CD8, panCK_CK8-18, DAPI
SPECTRUM	SPECTRUM-OV-009_S1_INFRACOLIC_OMENTUM_CD68_TOX_PD1_PDL1_CD8_panCK-CK8-18_DAPI_R1_[56893,9552]	SPECTRUM-OV-009_S1_INFRACOLIC_OMENTUM_CD68_TOX_PD1_PDL1_CD8_panCK-CK8-18_DAPI_R1	SHAH_H000013_T15_03_IF01_[56893,9552]	SHAH_H000013_T15_03_IF01	[56893,9552]	SPECTRUM-OV-009	hgsoc	Tumor	Non-Adnexa	Omentum	Omentum	Infracolic Omentum	Metastasis	pre-Rx	S1	Primary Debulking	CD68, TOX, PD1, PDL1, CD8, panCK_CK8-18, DAPI
SPECTRUM	SPECTRUM-OV-009_S1_INFRACOLIC_OMENTUM_CD68_TOX_PD1_PDL1_CD8_panCK-CK8-18_DAPI_R1_[57208,11552]	SPECTRUM-OV-009_S1_INFRACOLIC_OMENTUM_CD68_TOX_PD1_PDL1_CD8_panCK-CK8-18_DAPI_R1	SHAH_H000013_T15_03_IF01_[57208,11552]	SHAH_H000013_T15_03_IF01	[57208,11552]	SPECTRUM-OV-009	hgsoc	Tumor	Non-Adnexa	Omentum	Omentum	Infracolic Omentum	Metastasis	pre-Rx	S1	Primary Debulking	CD68, TOX, PD1, PDL1, CD8, panCK_CK8-18, DAPI
SPECTRUM	SPECTRUM-OV-009_S1_PELVIC_PERITONEUM_CD68_TOX_PD1_PDL1_CD8_panCK-CK8-18_DAPI_R1_[36488,17833]	SPECTRUM-OV-009_S1_PELVIC_PERITONEUM_CD68_TOX_PD1_PDL1_CD8_panCK-CK8-18_DAPI_R1	SHAH_H000013_T10_02_IF01_[36488,17833]	SHAH_H000013_T10_02_IF01	[36488,17833]	SPECTRUM-OV-009	hgsoc	Tumor	Non-Adnexa	Peritoneum	Peritoneum	Pelvic Peritoneum	Metastasis	pre-Rx	S1	Primary Debulking	CD68, TOX, PD1, PDL1, CD8, panCK_CK8-18, DAPI
SPECTRUM	SPECTRUM-OV-009_S1_PELVIC_PERITONEUM_CD68_TOX_PD1_PDL1_CD8_panCK-CK8-18_DAPI_R1_[37565,17616]	SPECTRUM-OV-009_S1_PELVIC_PERITONEUM_CD68_TOX_PD1_PDL1_CD8_panCK-CK8-18_DAPI_R1	SHAH_H000013_T10_02_IF01_[37565,17616]	SHAH_H000013_T10_02_IF01	[37565,17616]	SPECTRUM-OV-009	hgsoc	Tumor	Non-Adnexa	Peritoneum	Peritoneum	Pelvic Peritoneum	Metastasis	pre-Rx	S1	Primary Debulking	CD68, TOX, PD1, PDL1, CD8, panCK_CK8-18, DAPI
SPECTRUM	SPECTRUM-OV-009_S1_PELVIC_PERITONEUM_CD68_TOX_PD1_PDL1_CD8_panCK-CK8-18_DAPI_R1_[37616,15866]	SPECTRUM-OV-009_S1_PELVIC_PERITONEUM_CD68_TOX_PD1_PDL1_CD8_panCK-CK8-18_DAPI_R1	SHAH_H000013_T10_02_IF01_[37616,15866]	SHAH_H000013_T10_02_IF01	[37616,15866]	SPECTRUM-OV-009	hgsoc	Tumor	Non-Adnexa	Peritoneum	Peritoneum	Pelvic Peritoneum	Metastasis	pre-Rx	S1	Primary Debulking	CD68, TOX, PD1, PDL1, CD8, panCK_CK8-18, DAPI
SPECTRUM	SPECTRUM-OV-009_S1_PELVIC_PERITONEUM_CD68_TOX_PD1_PDL1_CD8_panCK-CK8-18_DAPI_R1_[37799,16866]	SPECTRUM-OV-009_S1_PELVIC_PERITONEUM_CD68_TOX_PD1_PDL1_CD8_panCK-CK8-18_DAPI_R1	SHAH_H000013_T10_02_IF01_[37799,16866]	SHAH_H000013_T10_02_IF01	[37799,16866]	SPECTRUM-OV-009	hgsoc	Tumor	Non-Adnexa	Peritoneum	Peritoneum	Pelvic Peritoneum	Metastasis	pre-Rx	S1	Primary Debulking	CD68, TOX, PD1, PDL1, CD8, panCK_CK8-18, DAPI
SPECTRUM	SPECTRUM-OV-009_S1_PELVIC_PERITONEUM_CD68_TOX_PD1_PDL1_CD8_panCK-CK8-18_DAPI_R1_[37913,14866]	SPECTRUM-OV-009_S1_PELVIC_PERITONEUM_CD68_TOX_PD1_PDL1_CD8_panCK-CK8-18_DAPI_R1	SHAH_H000013_T10_02_IF01_[37913,14866]	SHAH_H000013_T10_02_IF01	[37913,14866]	SPECTRUM-OV-009	hgsoc	Tumor	Non-Adnexa	Peritoneum	Peritoneum	Pelvic Peritoneum	Metastasis	pre-Rx	S1	Primary Debulking	CD68, TOX, PD1, PDL1, CD8, panCK_CK8-18, DAPI
SPECTRUM	SPECTRUM-OV-009_S1_PELVIC_PERITONEUM_CD68_TOX_PD1_PDL1_CD8_panCK-CK8-18_DAPI_R1_[38301,17616]	SPECTRUM-OV-009_S1_PELVIC_PERITONEUM_CD68_TOX_PD1_PDL1_CD8_panCK-CK8-18_DAPI_R1	SHAH_H000013_T10_02_IF01_[38301,17616]	SHAH_H000013_T10_02_IF01	[38301,17616]	SPECTRUM-OV-009	hgsoc	Tumor	Non-Adnexa	Peritoneum	Peritoneum	Pelvic Peritoneum	Metastasis	pre-Rx	S1	Primary Debulking	CD68, TOX, PD1, PDL1, CD8, panCK_CK8-18, DAPI
SPECTRUM	SPECTRUM-OV-009_S1_PELVIC_PERITONEUM_CD68_TOX_PD1_PDL1_CD8_panCK-CK8-18_DAPI_R1_[38915,13866]	SPECTRUM-OV-009_S1_PELVIC_PERITONEUM_CD68_TOX_PD1_PDL1_CD8_panCK-CK8-18_DAPI_R1	SHAH_H000013_T10_02_IF01_[38915,13866]	SHAH_H000013_T10_02_IF01	[38915,13866]	SPECTRUM-OV-009	hgsoc	Tumor	Non-Adnexa	Peritoneum	Peritoneum	Pelvic Peritoneum	Metastasis	pre-Rx	S1	Primary Debulking	CD68, TOX, PD1, PDL1, CD8, panCK_CK8-18, DAPI
SPECTRUM	SPECTRUM-OV-009_S1_PELVIC_PERITONEUM_CD68_TOX_PD1_PDL1_CD8_panCK-CK8-18_DAPI_R1_[38916,15509]	SPECTRUM-OV-009_S1_PELVIC_PERITONEUM_CD68_TOX_PD1_PDL1_CD8_panCK-CK8-18_DAPI_R1	SHAH_H000013_T10_02_IF01_[38916,15509]	SHAH_H000013_T10_02_IF01	[38916,15509]	SPECTRUM-OV-009	hgsoc	Tumor	Non-Adnexa	Peritoneum	Peritoneum	Pelvic Peritoneum	Metastasis	pre-Rx	S1	Primary Debulking	CD68, TOX, PD1, PDL1, CD8, panCK_CK8-18, DAPI
SPECTRUM	SPECTRUM-OV-009_S1_PELVIC_PERITONEUM_CD68_TOX_PD1_PDL1_CD8_panCK-CK8-18_DAPI_R1_[40157,11559]	SPECTRUM-OV-009_S1_PELVIC_PERITONEUM_CD68_TOX_PD1_PDL1_CD8_panCK-CK8-18_DAPI_R1	SHAH_H000013_T10_02_IF01_[40157,11559]	SHAH_H000013_T10_02_IF01	[40157,11559]	SPECTRUM-OV-009	hgsoc	Tumor	Non-Adnexa	Peritoneum	Peritoneum	Pelvic Peritoneum	Metastasis	pre-Rx	S1	Primary Debulking	CD68, TOX, PD1, PDL1, CD8, panCK_CK8-18, DAPI
SPECTRUM	SPECTRUM-OV-009_S1_PELVIC_PERITONEUM_CD68_TOX_PD1_PDL1_CD8_panCK-CK8-18_DAPI_R1_[40303,12559]	SPECTRUM-OV-009_S1_PELVIC_PERITONEUM_CD68_TOX_PD1_PDL1_CD8_panCK-CK8-18_DAPI_R1	SHAH_H000013_T10_02_IF01_[40303,12559]	SHAH_H000013_T10_02_IF01	[40303,12559]	SPECTRUM-OV-009	hgsoc	Tumor	Non-Adnexa	Peritoneum	Peritoneum	Pelvic Peritoneum	Metastasis	pre-Rx	S1	Primary Debulking	CD68, TOX, PD1, PDL1, CD8, panCK_CK8-18, DAPI
SPECTRUM	SPECTRUM-OV-009_S1_PELVIC_PERITONEUM_CD68_TOX_PD1_PDL1_CD8_panCK-CK8-18_DAPI_R1_[40588,13559]	SPECTRUM-OV-009_S1_PELVIC_PERITONEUM_CD68_TOX_PD1_PDL1_CD8_panCK-CK8-18_DAPI_R1	SHAH_H000013_T10_02_IF01_[40588,13559]	SHAH_H000013_T10_02_IF01	[40588,13559]	SPECTRUM-OV-009	hgsoc	Tumor	Non-Adnexa	Peritoneum	Peritoneum	Pelvic Peritoneum	Metastasis	pre-Rx	S1	Primary Debulking	CD68, TOX, PD1, PDL1, CD8, panCK_CK8-18, DAPI
SPECTRUM	SPECTRUM-OV-009_S1_LEFT_UPPER_QUADRANT_CD68_TOX_PD1_PDL1_CD8_panCK-CK8-18_DAPI_R1_[41090,4993]	SPECTRUM-OV-009_S1_LEFT_UPPER_QUADRANT_CD68_TOX_PD1_PDL1_CD8_panCK-CK8-18_DAPI_R1	SHAH_H000013_T08_02_IF01_[41090,4993]	SHAH_H000013_T08_02_IF01	[41090,4993]	SPECTRUM-OV-009	hgsoc	Tumor	Non-Adnexa	Upper Quadrant	Left Upper Quadrant	Left Upper Quadrant	Metastasis	pre-Rx	S1	Primary Debulking	CD68, TOX, PD1, PDL1, CD8, panCK_CK8-18, DAPI
SPECTRUM	SPECTRUM-OV-009_S1_LEFT_UPPER_QUADRANT_CD68_TOX_PD1_PDL1_CD8_panCK-CK8-18_DAPI_R1_[42439,10646]	SPECTRUM-OV-009_S1_LEFT_UPPER_QUADRANT_CD68_TOX_PD1_PDL1_CD8_panCK-CK8-18_DAPI_R1	SHAH_H000013_T08_02_IF01_[42439,10646]	SHAH_H000013_T08_02_IF01	[42439,10646]	SPECTRUM-OV-009	hgsoc	Tumor	Non-Adnexa	Upper Quadrant	Left Upper Quadrant	Left Upper Quadrant	Metastasis	pre-Rx	S1	Primary Debulking	CD68, TOX, PD1, PDL1, CD8, panCK_CK8-18, DAPI
SPECTRUM	SPECTRUM-OV-009_S1_LEFT_UPPER_QUADRANT_CD68_TOX_PD1_PDL1_CD8_panCK-CK8-18_DAPI_R1_[42439,11146]	SPECTRUM-OV-009_S1_LEFT_UPPER_QUADRANT_CD68_TOX_PD1_PDL1_CD8_panCK-CK8-18_DAPI_R1	SHAH_H000013_T08_02_IF01_[42439,11146]	SHAH_H000013_T08_02_IF01	[42439,11146]	SPECTRUM-OV-009	hgsoc	Tumor	Non-Adnexa	Upper Quadrant	Left Upper Quadrant	Left Upper Quadrant	Metastasis	pre-Rx	S1	Primary Debulking	CD68, TOX, PD1, PDL1, CD8, panCK_CK8-18, DAPI
SPECTRUM	SPECTRUM-OV-009_S1_LEFT_UPPER_QUADRANT_CD68_TOX_PD1_PDL1_CD8_panCK-CK8-18_DAPI_R1_[43008,14576]	SPECTRUM-OV-009_S1_LEFT_UPPER_QUADRANT_CD68_TOX_PD1_PDL1_CD8_panCK-CK8-18_DAPI_R1	SHAH_H000013_T08_02_IF01_[43008,14576]	SHAH_H000013_T08_02_IF01	[43008,14576]	SPECTRUM-OV-009	hgsoc	Tumor	Non-Adnexa	Upper Quadrant	Left Upper Quadrant	Left Upper Quadrant	Metastasis	pre-Rx	S1	Primary Debulking	CD68, TOX, PD1, PDL1, CD8, panCK_CK8-18, DAPI
SPECTRUM	SPECTRUM-OV-009_S1_LEFT_UPPER_QUADRANT_CD68_TOX_PD1_PDL1_CD8_panCK-CK8-18_DAPI_R1_[43055,15947]	SPECTRUM-OV-009_S1_LEFT_UPPER_QUADRANT_CD68_TOX_PD1_PDL1_CD8_panCK-CK8-18_DAPI_R1	SHAH_H000013_T08_02_IF01_[43055,15947]	SHAH_H000013_T08_02_IF01	[43055,15947]	SPECTRUM-OV-009	hgsoc	Tumor	Non-Adnexa	Upper Quadrant	Left Upper Quadrant	Left Upper Quadrant	Metastasis	pre-Rx	S1	Primary Debulking	CD68, TOX, PD1, PDL1, CD8, panCK_CK8-18, DAPI
SPECTRUM	SPECTRUM-OV-009_S1_LEFT_UPPER_QUADRANT_CD68_TOX_PD1_PDL1_CD8_panCK-CK8-18_DAPI_R1_[43443,10896]	SPECTRUM-OV-009_S1_LEFT_UPPER_QUADRANT_CD68_TOX_PD1_PDL1_CD8_panCK-CK8-18_DAPI_R1	SHAH_H000013_T08_02_IF01_[43443,10896]	SHAH_H000013_T08_02_IF01	[43443,10896]	SPECTRUM-OV-009	hgsoc	Tumor	Non-Adnexa	Upper Quadrant	Left Upper Quadrant	Left Upper Quadrant	Metastasis	pre-Rx	S1	Primary Debulking	CD68, TOX, PD1, PDL1, CD8, panCK_CK8-18, DAPI
SPECTRUM	SPECTRUM-OV-009_S1_LEFT_UPPER_QUADRANT_CD68_TOX_PD1_PDL1_CD8_panCK-CK8-18_DAPI_R1_[45200,14475]	SPECTRUM-OV-009_S1_LEFT_UPPER_QUADRANT_CD68_TOX_PD1_PDL1_CD8_panCK-CK8-18_DAPI_R1	SHAH_H000013_T08_02_IF01_[45200,14475]	SHAH_H000013_T08_02_IF01	[45200,14475]	SPECTRUM-OV-009	hgsoc	Tumor	Non-Adnexa	Upper Quadrant	Left Upper Quadrant	Left Upper Quadrant	Metastasis	pre-Rx	S1	Primary Debulking	CD68, TOX, PD1, PDL1, CD8, panCK_CK8-18, DAPI
SPECTRUM	SPECTRUM-OV-009_S1_LEFT_UPPER_QUADRANT_CD68_TOX_PD1_PDL1_CD8_panCK-CK8-18_DAPI_R1_[45200,15475]	SPECTRUM-OV-009_S1_LEFT_UPPER_QUADRANT_CD68_TOX_PD1_PDL1_CD8_panCK-CK8-18_DAPI_R1	SHAH_H000013_T08_02_IF01_[45200,15475]	SHAH_H000013_T08_02_IF01	[45200,15475]	SPECTRUM-OV-009	hgsoc	Tumor	Non-Adnexa	Upper Quadrant	Left Upper Quadrant	Left Upper Quadrant	Metastasis	pre-Rx	S1	Primary Debulking	CD68, TOX, PD1, PDL1, CD8, panCK_CK8-18, DAPI
SPECTRUM	SPECTRUM-OV-009_S1_LEFT_UPPER_QUADRANT_CD68_TOX_PD1_PDL1_CD8_panCK-CK8-18_DAPI_R1_[46538,15814]	SPECTRUM-OV-009_S1_LEFT_UPPER_QUADRANT_CD68_TOX_PD1_PDL1_CD8_panCK-CK8-18_DAPI_R1	SHAH_H000013_T08_02_IF01_[46538,15814]	SHAH_H000013_T08_02_IF01	[46538,15814]	SPECTRUM-OV-009	hgsoc	Tumor	Non-Adnexa	Upper Quadrant	Left Upper Quadrant	Left Upper Quadrant	Metastasis	pre-Rx	S1	Primary Debulking	CD68, TOX, PD1, PDL1, CD8, panCK_CK8-18, DAPI
SPECTRUM	SPECTRUM-OV-009_S1_LEFT_UPPER_QUADRANT_CD68_TOX_PD1_PDL1_CD8_panCK-CK8-18_DAPI_R1_[47364,10039]	SPECTRUM-OV-009_S1_LEFT_UPPER_QUADRANT_CD68_TOX_PD1_PDL1_CD8_panCK-CK8-18_DAPI_R1	SHAH_H000013_T08_02_IF01_[47364,10039]	SHAH_H000013_T08_02_IF01	[47364,10039]	SPECTRUM-OV-009	hgsoc	Tumor	Non-Adnexa	Upper Quadrant	Left Upper Quadrant	Left Upper Quadrant	Metastasis	pre-Rx	S1	Primary Debulking	CD68, TOX, PD1, PDL1, CD8, panCK_CK8-18, DAPI
SPECTRUM	SPECTRUM-OV-009_S1_LEFT_UPPER_QUADRANT_CD68_TOX_PD1_PDL1_CD8_panCK-CK8-18_DAPI_R1_[47883,11039]	SPECTRUM-OV-009_S1_LEFT_UPPER_QUADRANT_CD68_TOX_PD1_PDL1_CD8_panCK-CK8-18_DAPI_R1	SHAH_H000013_T08_02_IF01_[47883,11039]	SHAH_H000013_T08_02_IF01	[47883,11039]	SPECTRUM-OV-009	hgsoc	Tumor	Non-Adnexa	Upper Quadrant	Left Upper Quadrant	Left Upper Quadrant	Metastasis	pre-Rx	S1	Primary Debulking	CD68, TOX, PD1, PDL1, CD8, panCK_CK8-18, DAPI
SPECTRUM	SPECTRUM-OV-009_S1_LEFT_UPPER_QUADRANT_CD68_TOX_PD1_PDL1_CD8_panCK-CK8-18_DAPI_R1_[48362,12143]	SPECTRUM-OV-009_S1_LEFT_UPPER_QUADRANT_CD68_TOX_PD1_PDL1_CD8_panCK-CK8-18_DAPI_R1	SHAH_H000013_T08_02_IF01_[48362,12143]	SHAH_H000013_T08_02_IF01	[48362,12143]	SPECTRUM-OV-009	hgsoc	Tumor	Non-Adnexa	Upper Quadrant	Left Upper Quadrant	Left Upper Quadrant	Metastasis	pre-Rx	S1	Primary Debulking	CD68, TOX, PD1, PDL1, CD8, panCK_CK8-18, DAPI
SPECTRUM	SPECTRUM-OV-009_S1_LEFT_UPPER_QUADRANT_CD68_TOX_PD1_PDL1_CD8_panCK-CK8-18_DAPI_R1_[49221,11143]	SPECTRUM-OV-009_S1_LEFT_UPPER_QUADRANT_CD68_TOX_PD1_PDL1_CD8_panCK-CK8-18_DAPI_R1	SHAH_H000013_T08_02_IF01_[49221,11143]	SHAH_H000013_T08_02_IF01	[49221,11143]	SPECTRUM-OV-009	hgsoc	Tumor	Non-Adnexa	Upper Quadrant	Left Upper Quadrant	Left Upper Quadrant	Metastasis	pre-Rx	S1	Primary Debulking	CD68, TOX, PD1, PDL1, CD8, panCK_CK8-18, DAPI
SPECTRUM	SPECTRUM-OV-009_S1_LEFT_UPPER_QUADRANT_CD68_TOX_PD1_PDL1_CD8_panCK-CK8-18_DAPI_R1_[49355,9965]	SPECTRUM-OV-009_S1_LEFT_UPPER_QUADRANT_CD68_TOX_PD1_PDL1_CD8_panCK-CK8-18_DAPI_R1	SHAH_H000013_T08_02_IF01_[49355,9965]	SHAH_H000013_T08_02_IF01	[49355,9965]	SPECTRUM-OV-009	hgsoc	Tumor	Non-Adnexa	Upper Quadrant	Left Upper Quadrant	Left Upper Quadrant	Metastasis	pre-Rx	S1	Primary Debulking	CD68, TOX, PD1, PDL1, CD8, panCK_CK8-18, DAPI
SPECTRUM	SPECTRUM-OV-009_S1_RIGHT_UPPER_QUADRANT_CD68_TOX_PD1_PDL1_CD8_panCK-CK8-18_DAPI_R1_[42747,11328]	SPECTRUM-OV-009_S1_RIGHT_UPPER_QUADRANT_CD68_TOX_PD1_PDL1_CD8_panCK-CK8-18_DAPI_R1	SHAH_H000013_T14_02_IF01_[42747,11328]	SHAH_H000013_T14_02_IF01	[42747,11328]	SPECTRUM-OV-009	hgsoc	Tumor	Non-Adnexa	Upper Quadrant	Right Upper Quadrant	Right Upper Quadrant	Metastasis	pre-Rx	S1	Primary Debulking	CD68, TOX, PD1, PDL1, CD8, panCK_CK8-18, DAPI
SPECTRUM	SPECTRUM-OV-009_S1_RIGHT_UPPER_QUADRANT_CD68_TOX_PD1_PDL1_CD8_panCK-CK8-18_DAPI_R1_[43514,10328]	SPECTRUM-OV-009_S1_RIGHT_UPPER_QUADRANT_CD68_TOX_PD1_PDL1_CD8_panCK-CK8-18_DAPI_R1	SHAH_H000013_T14_02_IF01_[43514,10328]	SHAH_H000013_T14_02_IF01	[43514,10328]	SPECTRUM-OV-009	hgsoc	Tumor	Non-Adnexa	Upper Quadrant	Right Upper Quadrant	Right Upper Quadrant	Metastasis	pre-Rx	S1	Primary Debulking	CD68, TOX, PD1, PDL1, CD8, panCK_CK8-18, DAPI
SPECTRUM	SPECTRUM-OV-009_S1_RIGHT_UPPER_QUADRANT_CD68_TOX_PD1_PDL1_CD8_panCK-CK8-18_DAPI_R1_[43685,17229]	SPECTRUM-OV-009_S1_RIGHT_UPPER_QUADRANT_CD68_TOX_PD1_PDL1_CD8_panCK-CK8-18_DAPI_R1	SHAH_H000013_T14_02_IF01_[43685,17229]	SHAH_H000013_T14_02_IF01	[43685,17229]	SPECTRUM-OV-009	hgsoc	Tumor	Non-Adnexa	Upper Quadrant	Right Upper Quadrant	Right Upper Quadrant	Metastasis	pre-Rx	S1	Primary Debulking	CD68, TOX, PD1, PDL1, CD8, panCK_CK8-18, DAPI
SPECTRUM	SPECTRUM-OV-009_S1_RIGHT_UPPER_QUADRANT_CD68_TOX_PD1_PDL1_CD8_panCK-CK8-18_DAPI_R1_[46704,19641]	SPECTRUM-OV-009_S1_RIGHT_UPPER_QUADRANT_CD68_TOX_PD1_PDL1_CD8_panCK-CK8-18_DAPI_R1	SHAH_H000013_T14_02_IF01_[46704,19641]	SHAH_H000013_T14_02_IF01	[46704,19641]	SPECTRUM-OV-009	hgsoc	Tumor	Non-Adnexa	Upper Quadrant	Right Upper Quadrant	Right Upper Quadrant	Metastasis	pre-Rx	S1	Primary Debulking	CD68, TOX, PD1, PDL1, CD8, panCK_CK8-18, DAPI
SPECTRUM	SPECTRUM-OV-009_S1_RIGHT_UPPER_QUADRANT_CD68_TOX_PD1_PDL1_CD8_panCK-CK8-18_DAPI_R1_[48042,18641]	SPECTRUM-OV-009_S1_RIGHT_UPPER_QUADRANT_CD68_TOX_PD1_PDL1_CD8_panCK-CK8-18_DAPI_R1	SHAH_H000013_T14_02_IF01_[48042,18641]	SHAH_H000013_T14_02_IF01	[48042,18641]	SPECTRUM-OV-009	hgsoc	Tumor	Non-Adnexa	Upper Quadrant	Right Upper Quadrant	Right Upper Quadrant	Metastasis	pre-Rx	S1	Primary Debulking	CD68, TOX, PD1, PDL1, CD8, panCK_CK8-18, DAPI
SPECTRUM	SPECTRUM-OV-009_S1_RIGHT_UPPER_QUADRANT_CD68_TOX_PD1_PDL1_CD8_panCK-CK8-18_DAPI_R1_[48042,19641]	SPECTRUM-OV-009_S1_RIGHT_UPPER_QUADRANT_CD68_TOX_PD1_PDL1_CD8_panCK-CK8-18_DAPI_R1	SHAH_H000013_T14_02_IF01_[48042,19641]	SHAH_H000013_T14_02_IF01	[48042,19641]	SPECTRUM-OV-009	hgsoc	Tumor	Non-Adnexa	Upper Quadrant	Right Upper Quadrant	Right Upper Quadrant	Metastasis	pre-Rx	S1	Primary Debulking	CD68, TOX, PD1, PDL1, CD8, panCK_CK8-18, DAPI
SPECTRUM	SPECTRUM-OV-009_S1_RIGHT_UPPER_QUADRANT_CD68_TOX_PD1_PDL1_CD8_panCK-CK8-18_DAPI_R1_[51989,18443]	SPECTRUM-OV-009_S1_RIGHT_UPPER_QUADRANT_CD68_TOX_PD1_PDL1_CD8_panCK-CK8-18_DAPI_R1	SHAH_H000013_T14_02_IF01_[51989,18443]	SHAH_H000013_T14_02_IF01	[51989,18443]	SPECTRUM-OV-009	hgsoc	Tumor	Non-Adnexa	Upper Quadrant	Right Upper Quadrant	Right Upper Quadrant	Metastasis	pre-Rx	S1	Primary Debulking	CD68, TOX, PD1, PDL1, CD8, panCK_CK8-18, DAPI
SPECTRUM	SPECTRUM-OV-009_S1_RIGHT_UPPER_QUADRANT_CD68_TOX_PD1_PDL1_CD8_panCK-CK8-18_DAPI_R1_[52160,17443]	SPECTRUM-OV-009_S1_RIGHT_UPPER_QUADRANT_CD68_TOX_PD1_PDL1_CD8_panCK-CK8-18_DAPI_R1	SHAH_H000013_T14_02_IF01_[52160,17443]	SHAH_H000013_T14_02_IF01	[52160,17443]	SPECTRUM-OV-009	hgsoc	Tumor	Non-Adnexa	Upper Quadrant	Right Upper Quadrant	Right Upper Quadrant	Metastasis	pre-Rx	S1	Primary Debulking	CD68, TOX, PD1, PDL1, CD8, panCK_CK8-18, DAPI
SPECTRUM	SPECTRUM-OV-009_S1_RIGHT_UPPER_QUADRANT_CD68_TOX_PD1_PDL1_CD8_panCK-CK8-18_DAPI_R1_[52875,15712]	SPECTRUM-OV-009_S1_RIGHT_UPPER_QUADRANT_CD68_TOX_PD1_PDL1_CD8_panCK-CK8-18_DAPI_R1	SHAH_H000013_T14_02_IF01_[52875,15712]	SHAH_H000013_T14_02_IF01	[52875,15712]	SPECTRUM-OV-009	hgsoc	Tumor	Non-Adnexa	Upper Quadrant	Right Upper Quadrant	Right Upper Quadrant	Metastasis	pre-Rx	S1	Primary Debulking	CD68, TOX, PD1, PDL1, CD8, panCK_CK8-18, DAPI
SPECTRUM	SPECTRUM-OV-009_S1_RIGHT_UPPER_QUADRANT_CD68_TOX_PD1_PDL1_CD8_panCK-CK8-18_DAPI_R1_[53099,16398]	SPECTRUM-OV-009_S1_RIGHT_UPPER_QUADRANT_CD68_TOX_PD1_PDL1_CD8_panCK-CK8-18_DAPI_R1	SHAH_H000013_T14_02_IF01_[53099,16398]	SHAH_H000013_T14_02_IF01	[53099,16398]	SPECTRUM-OV-009	hgsoc	Tumor	Non-Adnexa	Upper Quadrant	Right Upper Quadrant	Right Upper Quadrant	Metastasis	pre-Rx	S1	Primary Debulking	CD68, TOX, PD1, PDL1, CD8, panCK_CK8-18, DAPI
SPECTRUM	SPECTRUM-OV-009_S1_RIGHT_UPPER_QUADRANT_CD68_TOX_PD1_PDL1_CD8_panCK-CK8-18_DAPI_R1_[54683,17125]	SPECTRUM-OV-009_S1_RIGHT_UPPER_QUADRANT_CD68_TOX_PD1_PDL1_CD8_panCK-CK8-18_DAPI_R1	SHAH_H000013_T14_02_IF01_[54683,17125]	SHAH_H000013_T14_02_IF01	[54683,17125]	SPECTRUM-OV-009	hgsoc	Tumor	Non-Adnexa	Upper Quadrant	Right Upper Quadrant	Right Upper Quadrant	Metastasis	pre-Rx	S1	Primary Debulking	CD68, TOX, PD1, PDL1, CD8, panCK_CK8-18, DAPI
SPECTRUM	SPECTRUM-OV-009_S1_RIGHT_UPPER_QUADRANT_CD68_TOX_PD1_PDL1_CD8_panCK-CK8-18_DAPI_R1_[54735,16238]	SPECTRUM-OV-009_S1_RIGHT_UPPER_QUADRANT_CD68_TOX_PD1_PDL1_CD8_panCK-CK8-18_DAPI_R1	SHAH_H000013_T14_02_IF01_[54735,16238]	SHAH_H000013_T14_02_IF01	[54735,16238]	SPECTRUM-OV-009	hgsoc	Tumor	Non-Adnexa	Upper Quadrant	Right Upper Quadrant	Right Upper Quadrant	Metastasis	pre-Rx	S1	Primary Debulking	CD68, TOX, PD1, PDL1, CD8, panCK_CK8-18, DAPI
SPECTRUM	SPECTRUM-OV-009_S1_RIGHT_UPPER_QUADRANT_CD68_TOX_PD1_PDL1_CD8_panCK-CK8-18_DAPI_R1_[55924,15066]	SPECTRUM-OV-009_S1_RIGHT_UPPER_QUADRANT_CD68_TOX_PD1_PDL1_CD8_panCK-CK8-18_DAPI_R1	SHAH_H000013_T14_02_IF01_[55924,15066]	SHAH_H000013_T14_02_IF01	[55924,15066]	SPECTRUM-OV-009	hgsoc	Tumor	Non-Adnexa	Upper Quadrant	Right Upper Quadrant	Right Upper Quadrant	Metastasis	pre-Rx	S1	Primary Debulking	CD68, TOX, PD1, PDL1, CD8, panCK_CK8-18, DAPI
SPECTRUM	SPECTRUM-OV-009_S1_RIGHT_UPPER_QUADRANT_CD68_TOX_PD1_PDL1_CD8_panCK-CK8-18_DAPI_R1_[56504,13955]	SPECTRUM-OV-009_S1_RIGHT_UPPER_QUADRANT_CD68_TOX_PD1_PDL1_CD8_panCK-CK8-18_DAPI_R1	SHAH_H000013_T14_02_IF01_[56504,13955]	SHAH_H000013_T14_02_IF01	[56504,13955]	SPECTRUM-OV-009	hgsoc	Tumor	Non-Adnexa	Upper Quadrant	Right Upper Quadrant	Right Upper Quadrant	Metastasis	pre-Rx	S1	Primary Debulking	CD68, TOX, PD1, PDL1, CD8, panCK_CK8-18, DAPI
SPECTRUM	SPECTRUM-OV-009_S1_RIGHT_UPPER_QUADRANT_CD68_TOX_PD1_PDL1_CD8_panCK-CK8-18_DAPI_R1_[57262,15066]	SPECTRUM-OV-009_S1_RIGHT_UPPER_QUADRANT_CD68_TOX_PD1_PDL1_CD8_panCK-CK8-18_DAPI_R1	SHAH_H000013_T14_02_IF01_[57262,15066]	SHAH_H000013_T14_02_IF01	[57262,15066]	SPECTRUM-OV-009	hgsoc	Tumor	Non-Adnexa	Upper Quadrant	Right Upper Quadrant	Right Upper Quadrant	Metastasis	pre-Rx	S1	Primary Debulking	CD68, TOX, PD1, PDL1, CD8, panCK_CK8-18, DAPI
SPECTRUM	SPECTRUM-OV-009_S1_RIGHT_UPPER_QUADRANT_CD68_TOX_PD1_PDL1_CD8_panCK-CK8-18_DAPI_R1_[57746,12227]	SPECTRUM-OV-009_S1_RIGHT_UPPER_QUADRANT_CD68_TOX_PD1_PDL1_CD8_panCK-CK8-18_DAPI_R1	SHAH_H000013_T14_02_IF01_[57746,12227]	SHAH_H000013_T14_02_IF01	[57746,12227]	SPECTRUM-OV-009	hgsoc	Tumor	Non-Adnexa	Upper Quadrant	Right Upper Quadrant	Right Upper Quadrant	Metastasis	pre-Rx	S1	Primary Debulking	CD68, TOX, PD1, PDL1, CD8, panCK_CK8-18, DAPI
SPECTRUM	SPECTRUM-OV-009_S1_RIGHT_UPPER_QUADRANT_CD68_TOX_PD1_PDL1_CD8_panCK-CK8-18_DAPI_R1_[58497,12977]	SPECTRUM-OV-009_S1_RIGHT_UPPER_QUADRANT_CD68_TOX_PD1_PDL1_CD8_panCK-CK8-18_DAPI_R1	SHAH_H000013_T14_02_IF01_[58497,12977]	SHAH_H000013_T14_02_IF01	[58497,12977]	SPECTRUM-OV-009	hgsoc	Tumor	Non-Adnexa	Upper Quadrant	Right Upper Quadrant	Right Upper Quadrant	Metastasis	pre-Rx	S1	Primary Debulking	CD68, TOX, PD1, PDL1, CD8, panCK_CK8-18, DAPI
SPECTRUM	SPECTRUM-OV-009_S1_RIGHT_UPPER_QUADRANT_CD68_TOX_PD1_PDL1_CD8_panCK-CK8-18_DAPI_R1_[58815,11868]	SPECTRUM-OV-009_S1_RIGHT_UPPER_QUADRANT_CD68_TOX_PD1_PDL1_CD8_panCK-CK8-18_DAPI_R1	SHAH_H000013_T14_02_IF01_[58815,11868]	SHAH_H000013_T14_02_IF01	[58815,11868]	SPECTRUM-OV-009	hgsoc	Tumor	Non-Adnexa	Upper Quadrant	Right Upper Quadrant	Right Upper Quadrant	Metastasis	pre-Rx	S1	Primary Debulking	CD68, TOX, PD1, PDL1, CD8, panCK_CK8-18, DAPI
SPECTRUM	SPECTRUM-OV-014_S1_CUL_DE_SAC_CD68_TOX_PD1_PDL1_CD8_panCK-CK8-18_DAPI_R1_[42640,15033]	SPECTRUM-OV-014_S1_CUL_DE_SAC_CD68_TOX_PD1_PDL1_CD8_panCK-CK8-18_DAPI_R1	SHAH_H000009_T25_01_IF01_[42640,15033]	SHAH_H000009_T25_01_IF01	[42640,15033]	SPECTRUM-OV-014	hgsoc	Tumor	Non-Adnexa	Peritoneum	Peritoneum	Cul de Sac	Metastasis	pre-Rx	S1	Laparoscopic Biopsy	CD68, TOX, PD1, PDL1, CD8, panCK_CK8-18, DAPI
SPECTRUM	SPECTRUM-OV-014_S1_CUL_DE_SAC_CD68_TOX_PD1_PDL1_CD8_panCK-CK8-18_DAPI_R1_[43112,11808]	SPECTRUM-OV-014_S1_CUL_DE_SAC_CD68_TOX_PD1_PDL1_CD8_panCK-CK8-18_DAPI_R1	SHAH_H000009_T25_01_IF01_[43112,11808]	SHAH_H000009_T25_01_IF01	[43112,11808]	SPECTRUM-OV-014	hgsoc	Tumor	Non-Adnexa	Peritoneum	Peritoneum	Cul de Sac	Metastasis	pre-Rx	S1	Laparoscopic Biopsy	CD68, TOX, PD1, PDL1, CD8, panCK_CK8-18, DAPI
SPECTRUM	SPECTRUM-OV-014_S1_CUL_DE_SAC_CD68_TOX_PD1_PDL1_CD8_panCK-CK8-18_DAPI_R1_[43244,12808]	SPECTRUM-OV-014_S1_CUL_DE_SAC_CD68_TOX_PD1_PDL1_CD8_panCK-CK8-18_DAPI_R1	SHAH_H000009_T25_01_IF01_[43244,12808]	SHAH_H000009_T25_01_IF01	[43244,12808]	SPECTRUM-OV-014	hgsoc	Tumor	Non-Adnexa	Peritoneum	Peritoneum	Cul de Sac	Metastasis	pre-Rx	S1	Laparoscopic Biopsy	CD68, TOX, PD1, PDL1, CD8, panCK_CK8-18, DAPI
SPECTRUM	SPECTRUM-OV-014_S1_CUL_DE_SAC_CD68_TOX_PD1_PDL1_CD8_panCK-CK8-18_DAPI_R1_[43300,13621]	SPECTRUM-OV-014_S1_CUL_DE_SAC_CD68_TOX_PD1_PDL1_CD8_panCK-CK8-18_DAPI_R1	SHAH_H000009_T25_01_IF01_[43300,13621]	SHAH_H000009_T25_01_IF01	[43300,13621]	SPECTRUM-OV-014	hgsoc	Tumor	Non-Adnexa	Peritoneum	Peritoneum	Cul de Sac	Metastasis	pre-Rx	S1	Laparoscopic Biopsy	CD68, TOX, PD1, PDL1, CD8, panCK_CK8-18, DAPI
SPECTRUM	SPECTRUM-OV-014_S1_CUL_DE_SAC_CD68_TOX_PD1_PDL1_CD8_panCK-CK8-18_DAPI_R1_[43553,14371]	SPECTRUM-OV-014_S1_CUL_DE_SAC_CD68_TOX_PD1_PDL1_CD8_panCK-CK8-18_DAPI_R1	SHAH_H000009_T25_01_IF01_[43553,14371]	SHAH_H000009_T25_01_IF01	[43553,14371]	SPECTRUM-OV-014	hgsoc	Tumor	Non-Adnexa	Peritoneum	Peritoneum	Cul de Sac	Metastasis	pre-Rx	S1	Laparoscopic Biopsy	CD68, TOX, PD1, PDL1, CD8, panCK_CK8-18, DAPI
SPECTRUM	SPECTRUM-OV-014_S1_CUL_DE_SAC_CD68_TOX_PD1_PDL1_CD8_panCK-CK8-18_DAPI_R1_[44303,13371]	SPECTRUM-OV-014_S1_CUL_DE_SAC_CD68_TOX_PD1_PDL1_CD8_panCK-CK8-18_DAPI_R1	SHAH_H000009_T25_01_IF01_[44303,13371]	SHAH_H000009_T25_01_IF01	[44303,13371]	SPECTRUM-OV-014	hgsoc	Tumor	Non-Adnexa	Peritoneum	Peritoneum	Cul de Sac	Metastasis	pre-Rx	S1	Laparoscopic Biopsy	CD68, TOX, PD1, PDL1, CD8, panCK_CK8-18, DAPI
SPECTRUM	SPECTRUM-OV-014_S1_CUL_DE_SAC_CD68_TOX_PD1_PDL1_CD8_panCK-CK8-18_DAPI_R1_[44450,11137]	SPECTRUM-OV-014_S1_CUL_DE_SAC_CD68_TOX_PD1_PDL1_CD8_panCK-CK8-18_DAPI_R1	SHAH_H000009_T25_01_IF01_[44450,11137]	SHAH_H000009_T25_01_IF01	[44450,11137]	SPECTRUM-OV-014	hgsoc	Tumor	Non-Adnexa	Peritoneum	Peritoneum	Cul de Sac	Metastasis	pre-Rx	S1	Laparoscopic Biopsy	CD68, TOX, PD1, PDL1, CD8, panCK_CK8-18, DAPI
SPECTRUM	SPECTRUM-OV-014_S1_CUL_DE_SAC_CD68_TOX_PD1_PDL1_CD8_panCK-CK8-18_DAPI_R1_[44556,14121]	SPECTRUM-OV-014_S1_CUL_DE_SAC_CD68_TOX_PD1_PDL1_CD8_panCK-CK8-18_DAPI_R1	SHAH_H000009_T25_01_IF01_[44556,14121]	SHAH_H000009_T25_01_IF01	[44556,14121]	SPECTRUM-OV-014	hgsoc	Tumor	Non-Adnexa	Peritoneum	Peritoneum	Cul de Sac	Metastasis	pre-Rx	S1	Laparoscopic Biopsy	CD68, TOX, PD1, PDL1, CD8, panCK_CK8-18, DAPI
SPECTRUM	SPECTRUM-OV-014_S1_CUL_DE_SAC_CD68_TOX_PD1_PDL1_CD8_panCK-CK8-18_DAPI_R1_[44582,12371]	SPECTRUM-OV-014_S1_CUL_DE_SAC_CD68_TOX_PD1_PDL1_CD8_panCK-CK8-18_DAPI_R1	SHAH_H000009_T25_01_IF01_[44582,12371]	SHAH_H000009_T25_01_IF01	[44582,12371]	SPECTRUM-OV-014	hgsoc	Tumor	Non-Adnexa	Peritoneum	Peritoneum	Cul de Sac	Metastasis	pre-Rx	S1	Laparoscopic Biopsy	CD68, TOX, PD1, PDL1, CD8, panCK_CK8-18, DAPI
SPECTRUM	SPECTRUM-OV-014_S1_RIGHT_UPPER_QUADRANT_CD68_TOX_PD1_PDL1_CD8_panCK-CK8-18_DAPI_R1_[43090,12295]	SPECTRUM-OV-014_S1_RIGHT_UPPER_QUADRANT_CD68_TOX_PD1_PDL1_CD8_panCK-CK8-18_DAPI_R1	SHAH_H000009_T21_02_IF01_[43090,12295]	SHAH_H000009_T21_02_IF01	[43090,12295]	SPECTRUM-OV-014	hgsoc	Tumor	Non-Adnexa	Upper Quadrant	Right Upper Quadrant	Right Upper Quadrant	Metastasis	pre-Rx	S1	Laparoscopic Biopsy	CD68, TOX, PD1, PDL1, CD8, panCK_CK8-18, DAPI
SPECTRUM	SPECTRUM-OV-014_S1_RIGHT_UPPER_QUADRANT_CD68_TOX_PD1_PDL1_CD8_panCK-CK8-18_DAPI_R1_[43688,13202]	SPECTRUM-OV-014_S1_RIGHT_UPPER_QUADRANT_CD68_TOX_PD1_PDL1_CD8_panCK-CK8-18_DAPI_R1	SHAH_H000009_T21_02_IF01_[43688,13202]	SHAH_H000009_T21_02_IF01	[43688,13202]	SPECTRUM-OV-014	hgsoc	Tumor	Non-Adnexa	Upper Quadrant	Right Upper Quadrant	Right Upper Quadrant	Metastasis	pre-Rx	S1	Laparoscopic Biopsy	CD68, TOX, PD1, PDL1, CD8, panCK_CK8-18, DAPI
SPECTRUM	SPECTRUM-OV-014_S1_RIGHT_UPPER_QUADRANT_CD68_TOX_PD1_PDL1_CD8_panCK-CK8-18_DAPI_R1_[44030,11964]	SPECTRUM-OV-014_S1_RIGHT_UPPER_QUADRANT_CD68_TOX_PD1_PDL1_CD8_panCK-CK8-18_DAPI_R1	SHAH_H000009_T21_02_IF01_[44030,11964]	SHAH_H000009_T21_02_IF01	[44030,11964]	SPECTRUM-OV-014	hgsoc	Tumor	Non-Adnexa	Upper Quadrant	Right Upper Quadrant	Right Upper Quadrant	Metastasis	pre-Rx	S1	Laparoscopic Biopsy	CD68, TOX, PD1, PDL1, CD8, panCK_CK8-18, DAPI
SPECTRUM	SPECTRUM-OV-014_S1_RIGHT_UPPER_QUADRANT_CD68_TOX_PD1_PDL1_CD8_panCK-CK8-18_DAPI_R1_[44306,14202]	SPECTRUM-OV-014_S1_RIGHT_UPPER_QUADRANT_CD68_TOX_PD1_PDL1_CD8_panCK-CK8-18_DAPI_R1	SHAH_H000009_T21_02_IF01_[44306,14202]	SHAH_H000009_T21_02_IF01	[44306,14202]	SPECTRUM-OV-014	hgsoc	Tumor	Non-Adnexa	Upper Quadrant	Right Upper Quadrant	Right Upper Quadrant	Metastasis	pre-Rx	S1	Laparoscopic Biopsy	CD68, TOX, PD1, PDL1, CD8, panCK_CK8-18, DAPI
SPECTRUM	SPECTRUM-OV-014_S1_RIGHT_UPPER_QUADRANT_CD68_TOX_PD1_PDL1_CD8_panCK-CK8-18_DAPI_R1_[44691,12714]	SPECTRUM-OV-014_S1_RIGHT_UPPER_QUADRANT_CD68_TOX_PD1_PDL1_CD8_panCK-CK8-18_DAPI_R1	SHAH_H000009_T21_02_IF01_[44691,12714]	SHAH_H000009_T21_02_IF01	[44691,12714]	SPECTRUM-OV-014	hgsoc	Tumor	Non-Adnexa	Upper Quadrant	Right Upper Quadrant	Right Upper Quadrant	Metastasis	pre-Rx	S1	Laparoscopic Biopsy	CD68, TOX, PD1, PDL1, CD8, panCK_CK8-18, DAPI
SPECTRUM	SPECTRUM-OV-014_S1_RIGHT_UPPER_QUADRANT_CD68_TOX_PD1_PDL1_CD8_panCK-CK8-18_DAPI_R1_[45019,10964]	SPECTRUM-OV-014_S1_RIGHT_UPPER_QUADRANT_CD68_TOX_PD1_PDL1_CD8_panCK-CK8-18_DAPI_R1	SHAH_H000009_T21_02_IF01_[45019,10964]	SHAH_H000009_T21_02_IF01	[45019,10964]	SPECTRUM-OV-014	hgsoc	Tumor	Non-Adnexa	Upper Quadrant	Right Upper Quadrant	Right Upper Quadrant	Metastasis	pre-Rx	S1	Laparoscopic Biopsy	CD68, TOX, PD1, PDL1, CD8, panCK_CK8-18, DAPI
SPECTRUM	SPECTRUM-OV-014_S1_RIGHT_UPPER_QUADRANT_CD68_TOX_PD1_PDL1_CD8_panCK-CK8-18_DAPI_R1_[45368,11964]	SPECTRUM-OV-014_S1_RIGHT_UPPER_QUADRANT_CD68_TOX_PD1_PDL1_CD8_panCK-CK8-18_DAPI_R1	SHAH_H000009_T21_02_IF01_[45368,11964]	SHAH_H000009_T21_02_IF01	[45368,11964]	SPECTRUM-OV-014	hgsoc	Tumor	Non-Adnexa	Upper Quadrant	Right Upper Quadrant	Right Upper Quadrant	Metastasis	pre-Rx	S1	Laparoscopic Biopsy	CD68, TOX, PD1, PDL1, CD8, panCK_CK8-18, DAPI
SPECTRUM	SPECTRUM-OV-014_S1_RIGHT_UPPER_QUADRANT_CD68_TOX_PD1_PDL1_CD8_panCK-CK8-18_DAPI_R1_[45368,13572]	SPECTRUM-OV-014_S1_RIGHT_UPPER_QUADRANT_CD68_TOX_PD1_PDL1_CD8_panCK-CK8-18_DAPI_R1	SHAH_H000009_T21_02_IF01_[45368,13572]	SHAH_H000009_T21_02_IF01	[45368,13572]	SPECTRUM-OV-014	hgsoc	Tumor	Non-Adnexa	Upper Quadrant	Right Upper Quadrant	Right Upper Quadrant	Metastasis	pre-Rx	S1	Laparoscopic Biopsy	CD68, TOX, PD1, PDL1, CD8, panCK_CK8-18, DAPI
SPECTRUM	SPECTRUM-OV-014_S1_RIGHT_UPPER_QUADRANT_CD68_TOX_PD1_PDL1_CD8_panCK-CK8-18_DAPI_R1_[46357,10693]	SPECTRUM-OV-014_S1_RIGHT_UPPER_QUADRANT_CD68_TOX_PD1_PDL1_CD8_panCK-CK8-18_DAPI_R1	SHAH_H000009_T21_02_IF01_[46357,10693]	SHAH_H000009_T21_02_IF01	[46357,10693]	SPECTRUM-OV-014	hgsoc	Tumor	Non-Adnexa	Upper Quadrant	Right Upper Quadrant	Right Upper Quadrant	Metastasis	pre-Rx	S1	Laparoscopic Biopsy	CD68, TOX, PD1, PDL1, CD8, panCK_CK8-18, DAPI
SPECTRUM	SPECTRUM-OV-014_S1_RIGHT_UPPER_QUADRANT_CD68_TOX_PD1_PDL1_CD8_panCK-CK8-18_DAPI_R1_[46451,13443]	SPECTRUM-OV-014_S1_RIGHT_UPPER_QUADRANT_CD68_TOX_PD1_PDL1_CD8_panCK-CK8-18_DAPI_R1	SHAH_H000009_T21_02_IF01_[46451,13443]	SHAH_H000009_T21_02_IF01	[46451,13443]	SPECTRUM-OV-014	hgsoc	Tumor	Non-Adnexa	Upper Quadrant	Right Upper Quadrant	Right Upper Quadrant	Metastasis	pre-Rx	S1	Laparoscopic Biopsy	CD68, TOX, PD1, PDL1, CD8, panCK_CK8-18, DAPI
SPECTRUM	SPECTRUM-OV-014_S1_RIGHT_UPPER_QUADRANT_CD68_TOX_PD1_PDL1_CD8_panCK-CK8-18_DAPI_R1_[46640,11693]	SPECTRUM-OV-014_S1_RIGHT_UPPER_QUADRANT_CD68_TOX_PD1_PDL1_CD8_panCK-CK8-18_DAPI_R1	SHAH_H000009_T21_02_IF01_[46640,11693]	SHAH_H000009_T21_02_IF01	[46640,11693]	SPECTRUM-OV-014	hgsoc	Tumor	Non-Adnexa	Upper Quadrant	Right Upper Quadrant	Right Upper Quadrant	Metastasis	pre-Rx	S1	Laparoscopic Biopsy	CD68, TOX, PD1, PDL1, CD8, panCK_CK8-18, DAPI
SPECTRUM	SPECTRUM-OV-014_S1_RIGHT_UPPER_QUADRANT_CD68_TOX_PD1_PDL1_CD8_panCK-CK8-18_DAPI_R1_[46706,12693]	SPECTRUM-OV-014_S1_RIGHT_UPPER_QUADRANT_CD68_TOX_PD1_PDL1_CD8_panCK-CK8-18_DAPI_R1	SHAH_H000009_T21_02_IF01_[46706,12693]	SHAH_H000009_T21_02_IF01	[46706,12693]	SPECTRUM-OV-014	hgsoc	Tumor	Non-Adnexa	Upper Quadrant	Right Upper Quadrant	Right Upper Quadrant	Metastasis	pre-Rx	S1	Laparoscopic Biopsy	CD68, TOX, PD1, PDL1, CD8, panCK_CK8-18, DAPI
SPECTRUM	SPECTRUM-OV-022_S1_LEFT_OVARY_CD68_TOX_PD1_PDL1_CD8_panCK-CK8-18_DAPI_R1_[45610,9258]	SPECTRUM-OV-022_S1_LEFT_OVARY_CD68_TOX_PD1_PDL1_CD8_panCK-CK8-18_DAPI_R1	SHAH_H000019_T10_02_IF01_[45610,9258]	SHAH_H000019_T10_02_IF01	[45610,9258]	SPECTRUM-OV-022	hgsoc	Tumor	Adnexa	Adnexa	Left Adnexa	Left Ovary	Primary	pre-Rx	S1	Primary Debulking	CD68, TOX, PD1, PDL1, CD8, panCK_CK8-18, DAPI
SPECTRUM	SPECTRUM-OV-022_S1_LEFT_OVARY_CD68_TOX_PD1_PDL1_CD8_panCK-CK8-18_DAPI_R1_[46239,10618]	SPECTRUM-OV-022_S1_LEFT_OVARY_CD68_TOX_PD1_PDL1_CD8_panCK-CK8-18_DAPI_R1	SHAH_H000019_T10_02_IF01_[46239,10618]	SHAH_H000019_T10_02_IF01	[46239,10618]	SPECTRUM-OV-022	hgsoc	Tumor	Adnexa	Adnexa	Left Adnexa	Left Ovary	Primary	pre-Rx	S1	Primary Debulking	CD68, TOX, PD1, PDL1, CD8, panCK_CK8-18, DAPI
SPECTRUM	SPECTRUM-OV-022_S1_LEFT_OVARY_CD68_TOX_PD1_PDL1_CD8_panCK-CK8-18_DAPI_R1_[47207,9618]	SPECTRUM-OV-022_S1_LEFT_OVARY_CD68_TOX_PD1_PDL1_CD8_panCK-CK8-18_DAPI_R1	SHAH_H000019_T10_02_IF01_[47207,9618]	SHAH_H000019_T10_02_IF01	[47207,9618]	SPECTRUM-OV-022	hgsoc	Tumor	Adnexa	Adnexa	Left Adnexa	Left Ovary	Primary	pre-Rx	S1	Primary Debulking	CD68, TOX, PD1, PDL1, CD8, panCK_CK8-18, DAPI
SPECTRUM	SPECTRUM-OV-022_S1_LEFT_OVARY_CD68_TOX_PD1_PDL1_CD8_panCK-CK8-18_DAPI_R1_[48739,11210]	SPECTRUM-OV-022_S1_LEFT_OVARY_CD68_TOX_PD1_PDL1_CD8_panCK-CK8-18_DAPI_R1	SHAH_H000019_T10_02_IF01_[48739,11210]	SHAH_H000019_T10_02_IF01	[48739,11210]	SPECTRUM-OV-022	hgsoc	Tumor	Adnexa	Adnexa	Left Adnexa	Left Ovary	Primary	pre-Rx	S1	Primary Debulking	CD68, TOX, PD1, PDL1, CD8, panCK_CK8-18, DAPI
SPECTRUM	SPECTRUM-OV-022_S1_LEFT_OVARY_CD68_TOX_PD1_PDL1_CD8_panCK-CK8-18_DAPI_R1_[50586,10809]	SPECTRUM-OV-022_S1_LEFT_OVARY_CD68_TOX_PD1_PDL1_CD8_panCK-CK8-18_DAPI_R1	SHAH_H000019_T10_02_IF01_[50586,10809]	SHAH_H000019_T10_02_IF01	[50586,10809]	SPECTRUM-OV-022	hgsoc	Tumor	Adnexa	Adnexa	Left Adnexa	Left Ovary	Primary	pre-Rx	S1	Primary Debulking	CD68, TOX, PD1, PDL1, CD8, panCK_CK8-18, DAPI
SPECTRUM	SPECTRUM-OV-022_S1_LEFT_OVARY_CD68_TOX_PD1_PDL1_CD8_panCK-CK8-18_DAPI_R1_[50824,8402]	SPECTRUM-OV-022_S1_LEFT_OVARY_CD68_TOX_PD1_PDL1_CD8_panCK-CK8-18_DAPI_R1	SHAH_H000019_T10_02_IF01_[50824,8402]	SHAH_H000019_T10_02_IF01	[50824,8402]	SPECTRUM-OV-022	hgsoc	Tumor	Adnexa	Adnexa	Left Adnexa	Left Ovary	Primary	pre-Rx	S1	Primary Debulking	CD68, TOX, PD1, PDL1, CD8, panCK_CK8-18, DAPI
SPECTRUM	SPECTRUM-OV-022_S1_LEFT_OVARY_CD68_TOX_PD1_PDL1_CD8_panCK-CK8-18_DAPI_R1_[53730,11194]	SPECTRUM-OV-022_S1_LEFT_OVARY_CD68_TOX_PD1_PDL1_CD8_panCK-CK8-18_DAPI_R1	SHAH_H000019_T10_02_IF01_[53730,11194]	SHAH_H000019_T10_02_IF01	[53730,11194]	SPECTRUM-OV-022	hgsoc	Tumor	Adnexa	Adnexa	Left Adnexa	Left Ovary	Primary	pre-Rx	S1	Primary Debulking	CD68, TOX, PD1, PDL1, CD8, panCK_CK8-18, DAPI
SPECTRUM	SPECTRUM-OV-022_S1_LEFT_OVARY_CD68_TOX_PD1_PDL1_CD8_panCK-CK8-18_DAPI_R1_[53774,12325]	SPECTRUM-OV-022_S1_LEFT_OVARY_CD68_TOX_PD1_PDL1_CD8_panCK-CK8-18_DAPI_R1	SHAH_H000019_T10_02_IF01_[53774,12325]	SHAH_H000019_T10_02_IF01	[53774,12325]	SPECTRUM-OV-022	hgsoc	Tumor	Adnexa	Adnexa	Left Adnexa	Left Ovary	Primary	pre-Rx	S1	Primary Debulking	CD68, TOX, PD1, PDL1, CD8, panCK_CK8-18, DAPI
SPECTRUM	SPECTRUM-OV-022_S1_LEFT_OVARY_CD68_TOX_PD1_PDL1_CD8_panCK-CK8-18_DAPI_R1_[54054,8633]	SPECTRUM-OV-022_S1_LEFT_OVARY_CD68_TOX_PD1_PDL1_CD8_panCK-CK8-18_DAPI_R1	SHAH_H000019_T10_02_IF01_[54054,8633]	SHAH_H000019_T10_02_IF01	[54054,8633]	SPECTRUM-OV-022	hgsoc	Tumor	Adnexa	Adnexa	Left Adnexa	Left Ovary	Primary	pre-Rx	S1	Primary Debulking	CD68, TOX, PD1, PDL1, CD8, panCK_CK8-18, DAPI
SPECTRUM	SPECTRUM-OV-022_S1_LEFT_OVARY_CD68_TOX_PD1_PDL1_CD8_panCK-CK8-18_DAPI_R1_[54421,13774]	SPECTRUM-OV-022_S1_LEFT_OVARY_CD68_TOX_PD1_PDL1_CD8_panCK-CK8-18_DAPI_R1	SHAH_H000019_T10_02_IF01_[54421,13774]	SHAH_H000019_T10_02_IF01	[54421,13774]	SPECTRUM-OV-022	hgsoc	Tumor	Adnexa	Adnexa	Left Adnexa	Left Ovary	Primary	pre-Rx	S1	Primary Debulking	CD68, TOX, PD1, PDL1, CD8, panCK_CK8-18, DAPI
SPECTRUM	SPECTRUM-OV-022_S1_LEFT_OVARY_CD68_TOX_PD1_PDL1_CD8_panCK-CK8-18_DAPI_R1_[54444,10194]	SPECTRUM-OV-022_S1_LEFT_OVARY_CD68_TOX_PD1_PDL1_CD8_panCK-CK8-18_DAPI_R1	SHAH_H000019_T10_02_IF01_[54444,10194]	SHAH_H000019_T10_02_IF01	[54444,10194]	SPECTRUM-OV-022	hgsoc	Tumor	Adnexa	Adnexa	Left Adnexa	Left Ovary	Primary	pre-Rx	S1	Primary Debulking	CD68, TOX, PD1, PDL1, CD8, panCK_CK8-18, DAPI
SPECTRUM	SPECTRUM-OV-022_S1_LEFT_OVARY_CD68_TOX_PD1_PDL1_CD8_panCK-CK8-18_DAPI_R1_[54873,15030]	SPECTRUM-OV-022_S1_LEFT_OVARY_CD68_TOX_PD1_PDL1_CD8_panCK-CK8-18_DAPI_R1	SHAH_H000019_T10_02_IF01_[54873,15030]	SHAH_H000019_T10_02_IF01	[54873,15030]	SPECTRUM-OV-022	hgsoc	Tumor	Adnexa	Adnexa	Left Adnexa	Left Ovary	Primary	pre-Rx	S1	Primary Debulking	CD68, TOX, PD1, PDL1, CD8, panCK_CK8-18, DAPI
SPECTRUM	SPECTRUM-OV-022_S1_LEFT_OVARY_CD68_TOX_PD1_PDL1_CD8_panCK-CK8-18_DAPI_R1_[55474,11830]	SPECTRUM-OV-022_S1_LEFT_OVARY_CD68_TOX_PD1_PDL1_CD8_panCK-CK8-18_DAPI_R1	SHAH_H000019_T10_02_IF01_[55474,11830]	SHAH_H000019_T10_02_IF01	[55474,11830]	SPECTRUM-OV-022	hgsoc	Tumor	Adnexa	Adnexa	Left Adnexa	Left Ovary	Primary	pre-Rx	S1	Primary Debulking	CD68, TOX, PD1, PDL1, CD8, panCK_CK8-18, DAPI
SPECTRUM	SPECTRUM-OV-022_S1_LEFT_OVARY_CD68_TOX_PD1_PDL1_CD8_panCK-CK8-18_DAPI_R1_[55850,8627]	SPECTRUM-OV-022_S1_LEFT_OVARY_CD68_TOX_PD1_PDL1_CD8_panCK-CK8-18_DAPI_R1	SHAH_H000019_T10_02_IF01_[55850,8627]	SHAH_H000019_T10_02_IF01	[55850,8627]	SPECTRUM-OV-022	hgsoc	Tumor	Adnexa	Adnexa	Left Adnexa	Left Ovary	Primary	pre-Rx	S1	Primary Debulking	CD68, TOX, PD1, PDL1, CD8, panCK_CK8-18, DAPI
SPECTRUM	SPECTRUM-OV-022_S1_LEFT_OVARY_CD68_TOX_PD1_PDL1_CD8_panCK-CK8-18_DAPI_R1_[56550,10404]	SPECTRUM-OV-022_S1_LEFT_OVARY_CD68_TOX_PD1_PDL1_CD8_panCK-CK8-18_DAPI_R1	SHAH_H000019_T10_02_IF01_[56550,10404]	SHAH_H000019_T10_02_IF01	[56550,10404]	SPECTRUM-OV-022	hgsoc	Tumor	Adnexa	Adnexa	Left Adnexa	Left Ovary	Primary	pre-Rx	S1	Primary Debulking	CD68, TOX, PD1, PDL1, CD8, panCK_CK8-18, DAPI
SPECTRUM	SPECTRUM-OV-022_S1_LEFT_OVARY_CD68_TOX_PD1_PDL1_CD8_panCK-CK8-18_DAPI_R1_[56736,16240]	SPECTRUM-OV-022_S1_LEFT_OVARY_CD68_TOX_PD1_PDL1_CD8_panCK-CK8-18_DAPI_R1	SHAH_H000019_T10_02_IF01_[56736,16240]	SHAH_H000019_T10_02_IF01	[56736,16240]	SPECTRUM-OV-022	hgsoc	Tumor	Adnexa	Adnexa	Left Adnexa	Left Ovary	Primary	pre-Rx	S1	Primary Debulking	CD68, TOX, PD1, PDL1, CD8, panCK_CK8-18, DAPI
SPECTRUM	SPECTRUM-OV-022_S1_LEFT_OVARY_CD68_TOX_PD1_PDL1_CD8_panCK-CK8-18_DAPI_R1_[57285,13037]	SPECTRUM-OV-022_S1_LEFT_OVARY_CD68_TOX_PD1_PDL1_CD8_panCK-CK8-18_DAPI_R1	SHAH_H000019_T10_02_IF01_[57285,13037]	SHAH_H000019_T10_02_IF01	[57285,13037]	SPECTRUM-OV-022	hgsoc	Tumor	Adnexa	Adnexa	Left Adnexa	Left Ovary	Primary	pre-Rx	S1	Primary Debulking	CD68, TOX, PD1, PDL1, CD8, panCK_CK8-18, DAPI
SPECTRUM	SPECTRUM-OV-022_S1_LEFT_OVARY_CD68_TOX_PD1_PDL1_CD8_panCK-CK8-18_DAPI_R1_[57786,14464]	SPECTRUM-OV-022_S1_LEFT_OVARY_CD68_TOX_PD1_PDL1_CD8_panCK-CK8-18_DAPI_R1	SHAH_H000019_T10_02_IF01_[57786,14464]	SHAH_H000019_T10_02_IF01	[57786,14464]	SPECTRUM-OV-022	hgsoc	Tumor	Adnexa	Adnexa	Left Adnexa	Left Ovary	Primary	pre-Rx	S1	Primary Debulking	CD68, TOX, PD1, PDL1, CD8, panCK_CK8-18, DAPI
SPECTRUM	SPECTRUM-OV-022_S1_LEFT_OVARY_CD68_TOX_PD1_PDL1_CD8_panCK-CK8-18_DAPI_R1_[58061,10182]	SPECTRUM-OV-022_S1_LEFT_OVARY_CD68_TOX_PD1_PDL1_CD8_panCK-CK8-18_DAPI_R1	SHAH_H000019_T10_02_IF01_[58061,10182]	SHAH_H000019_T10_02_IF01	[58061,10182]	SPECTRUM-OV-022	hgsoc	Tumor	Adnexa	Adnexa	Left Adnexa	Left Ovary	Primary	pre-Rx	S1	Primary Debulking	CD68, TOX, PD1, PDL1, CD8, panCK_CK8-18, DAPI
SPECTRUM	SPECTRUM-OV-022_S1_LEFT_OVARY_CD68_TOX_PD1_PDL1_CD8_panCK-CK8-18_DAPI_R1_[58119,11309]	SPECTRUM-OV-022_S1_LEFT_OVARY_CD68_TOX_PD1_PDL1_CD8_panCK-CK8-18_DAPI_R1	SHAH_H000019_T10_02_IF01_[58119,11309]	SHAH_H000019_T10_02_IF01	[58119,11309]	SPECTRUM-OV-022	hgsoc	Tumor	Adnexa	Adnexa	Left Adnexa	Left Ovary	Primary	pre-Rx	S1	Primary Debulking	CD68, TOX, PD1, PDL1, CD8, panCK_CK8-18, DAPI
SPECTRUM	SPECTRUM-OV-022_S1_RIGHT_ADNEXA_CD68_TOX_PD1_PDL1_CD8_panCK-CK8-18_DAPI_R1_[44305,6782]	SPECTRUM-OV-022_S1_RIGHT_ADNEXA_CD68_TOX_PD1_PDL1_CD8_panCK-CK8-18_DAPI_R1	SHAH_H000019_T07_03_IF01_[44305,6782]	SHAH_H000019_T07_03_IF01	[44305,6782]	SPECTRUM-OV-022	hgsoc	Tumor	Adnexa	Adnexa	Right Adnexa	Right Adnexa	Primary	pre-Rx	S1	Primary Debulking	CD68, TOX, PD1, PDL1, CD8, panCK_CK8-18, DAPI
SPECTRUM	SPECTRUM-OV-022_S1_RIGHT_ADNEXA_CD68_TOX_PD1_PDL1_CD8_panCK-CK8-18_DAPI_R1_[44931,9028]	SPECTRUM-OV-022_S1_RIGHT_ADNEXA_CD68_TOX_PD1_PDL1_CD8_panCK-CK8-18_DAPI_R1	SHAH_H000019_T07_03_IF01_[44931,9028]	SHAH_H000019_T07_03_IF01	[44931,9028]	SPECTRUM-OV-022	hgsoc	Tumor	Adnexa	Adnexa	Right Adnexa	Right Adnexa	Primary	pre-Rx	S1	Primary Debulking	CD68, TOX, PD1, PDL1, CD8, panCK_CK8-18, DAPI
SPECTRUM	SPECTRUM-OV-022_S1_RIGHT_ADNEXA_CD68_TOX_PD1_PDL1_CD8_panCK-CK8-18_DAPI_R1_[45057,10570]	SPECTRUM-OV-022_S1_RIGHT_ADNEXA_CD68_TOX_PD1_PDL1_CD8_panCK-CK8-18_DAPI_R1	SHAH_H000019_T07_03_IF01_[45057,10570]	SHAH_H000019_T07_03_IF01	[45057,10570]	SPECTRUM-OV-022	hgsoc	Tumor	Adnexa	Adnexa	Right Adnexa	Right Adnexa	Primary	pre-Rx	S1	Primary Debulking	CD68, TOX, PD1, PDL1, CD8, panCK_CK8-18, DAPI
SPECTRUM	SPECTRUM-OV-022_S1_RIGHT_ADNEXA_CD68_TOX_PD1_PDL1_CD8_panCK-CK8-18_DAPI_R1_[45281,12821]	SPECTRUM-OV-022_S1_RIGHT_ADNEXA_CD68_TOX_PD1_PDL1_CD8_panCK-CK8-18_DAPI_R1	SHAH_H000019_T07_03_IF01_[45281,12821]	SHAH_H000019_T07_03_IF01	[45281,12821]	SPECTRUM-OV-022	hgsoc	Tumor	Adnexa	Adnexa	Right Adnexa	Right Adnexa	Primary	pre-Rx	S1	Primary Debulking	CD68, TOX, PD1, PDL1, CD8, panCK_CK8-18, DAPI
SPECTRUM	SPECTRUM-OV-022_S1_RIGHT_ADNEXA_CD68_TOX_PD1_PDL1_CD8_panCK-CK8-18_DAPI_R1_[45429,6507]	SPECTRUM-OV-022_S1_RIGHT_ADNEXA_CD68_TOX_PD1_PDL1_CD8_panCK-CK8-18_DAPI_R1	SHAH_H000019_T07_03_IF01_[45429,6507]	SHAH_H000019_T07_03_IF01	[45429,6507]	SPECTRUM-OV-022	hgsoc	Tumor	Adnexa	Adnexa	Right Adnexa	Right Adnexa	Primary	pre-Rx	S1	Primary Debulking	CD68, TOX, PD1, PDL1, CD8, panCK_CK8-18, DAPI
SPECTRUM	SPECTRUM-OV-022_S1_RIGHT_ADNEXA_CD68_TOX_PD1_PDL1_CD8_panCK-CK8-18_DAPI_R1_[46243,13821]	SPECTRUM-OV-022_S1_RIGHT_ADNEXA_CD68_TOX_PD1_PDL1_CD8_panCK-CK8-18_DAPI_R1	SHAH_H000019_T07_03_IF01_[46243,13821]	SHAH_H000019_T07_03_IF01	[46243,13821]	SPECTRUM-OV-022	hgsoc	Tumor	Adnexa	Adnexa	Right Adnexa	Right Adnexa	Primary	pre-Rx	S1	Primary Debulking	CD68, TOX, PD1, PDL1, CD8, panCK_CK8-18, DAPI
SPECTRUM	SPECTRUM-OV-022_S1_RIGHT_ADNEXA_CD68_TOX_PD1_PDL1_CD8_panCK-CK8-18_DAPI_R1_[46285,13071]	SPECTRUM-OV-022_S1_RIGHT_ADNEXA_CD68_TOX_PD1_PDL1_CD8_panCK-CK8-18_DAPI_R1	SHAH_H000019_T07_03_IF01_[46285,13071]	SHAH_H000019_T07_03_IF01	[46285,13071]	SPECTRUM-OV-022	hgsoc	Tumor	Adnexa	Adnexa	Right Adnexa	Right Adnexa	Primary	pre-Rx	S1	Primary Debulking	CD68, TOX, PD1, PDL1, CD8, panCK_CK8-18, DAPI
SPECTRUM	SPECTRUM-OV-022_S1_RIGHT_ADNEXA_CD68_TOX_PD1_PDL1_CD8_panCK-CK8-18_DAPI_R1_[46395,10985]	SPECTRUM-OV-022_S1_RIGHT_ADNEXA_CD68_TOX_PD1_PDL1_CD8_panCK-CK8-18_DAPI_R1	SHAH_H000019_T07_03_IF01_[46395,10985]	SHAH_H000019_T07_03_IF01	[46395,10985]	SPECTRUM-OV-022	hgsoc	Tumor	Adnexa	Adnexa	Right Adnexa	Right Adnexa	Primary	pre-Rx	S1	Primary Debulking	CD68, TOX, PD1, PDL1, CD8, panCK_CK8-18, DAPI
SPECTRUM	SPECTRUM-OV-022_S1_RIGHT_ADNEXA_CD68_TOX_PD1_PDL1_CD8_panCK-CK8-18_DAPI_R1_[46619,12394]	SPECTRUM-OV-022_S1_RIGHT_ADNEXA_CD68_TOX_PD1_PDL1_CD8_panCK-CK8-18_DAPI_R1	SHAH_H000019_T07_03_IF01_[46619,12394]	SHAH_H000019_T07_03_IF01	[46619,12394]	SPECTRUM-OV-022	hgsoc	Tumor	Adnexa	Adnexa	Right Adnexa	Right Adnexa	Primary	pre-Rx	S1	Primary Debulking	CD68, TOX, PD1, PDL1, CD8, panCK_CK8-18, DAPI
SPECTRUM	SPECTRUM-OV-022_S1_RIGHT_ADNEXA_CD68_TOX_PD1_PDL1_CD8_panCK-CK8-18_DAPI_R1_[46667,6038]	SPECTRUM-OV-022_S1_RIGHT_ADNEXA_CD68_TOX_PD1_PDL1_CD8_panCK-CK8-18_DAPI_R1	SHAH_H000019_T07_03_IF01_[46667,6038]	SHAH_H000019_T07_03_IF01	[46667,6038]	SPECTRUM-OV-022	hgsoc	Tumor	Adnexa	Adnexa	Right Adnexa	Right Adnexa	Primary	pre-Rx	S1	Primary Debulking	CD68, TOX, PD1, PDL1, CD8, panCK_CK8-18, DAPI
SPECTRUM	SPECTRUM-OV-022_S1_RIGHT_ADNEXA_CD68_TOX_PD1_PDL1_CD8_panCK-CK8-18_DAPI_R1_[46954,13071]	SPECTRUM-OV-022_S1_RIGHT_ADNEXA_CD68_TOX_PD1_PDL1_CD8_panCK-CK8-18_DAPI_R1	SHAH_H000019_T07_03_IF01_[46954,13071]	SHAH_H000019_T07_03_IF01	[46954,13071]	SPECTRUM-OV-022	hgsoc	Tumor	Adnexa	Adnexa	Right Adnexa	Right Adnexa	Primary	pre-Rx	S1	Primary Debulking	CD68, TOX, PD1, PDL1, CD8, panCK_CK8-18, DAPI
SPECTRUM	SPECTRUM-OV-022_S1_RIGHT_ADNEXA_CD68_TOX_PD1_PDL1_CD8_panCK-CK8-18_DAPI_R1_[47329,10644]	SPECTRUM-OV-022_S1_RIGHT_ADNEXA_CD68_TOX_PD1_PDL1_CD8_panCK-CK8-18_DAPI_R1	SHAH_H000019_T07_03_IF01_[47329,10644]	SHAH_H000019_T07_03_IF01	[47329,10644]	SPECTRUM-OV-022	hgsoc	Tumor	Adnexa	Adnexa	Right Adnexa	Right Adnexa	Primary	pre-Rx	S1	Primary Debulking	CD68, TOX, PD1, PDL1, CD8, panCK_CK8-18, DAPI
SPECTRUM	SPECTRUM-OV-022_S1_RIGHT_ADNEXA_CD68_TOX_PD1_PDL1_CD8_panCK-CK8-18_DAPI_R1_[47399,13494]	SPECTRUM-OV-022_S1_RIGHT_ADNEXA_CD68_TOX_PD1_PDL1_CD8_panCK-CK8-18_DAPI_R1	SHAH_H000019_T07_03_IF01_[47399,13494]	SHAH_H000019_T07_03_IF01	[47399,13494]	SPECTRUM-OV-022	hgsoc	Tumor	Adnexa	Adnexa	Right Adnexa	Right Adnexa	Primary	pre-Rx	S1	Primary Debulking	CD68, TOX, PD1, PDL1, CD8, panCK_CK8-18, DAPI
SPECTRUM	SPECTRUM-OV-022_S1_RIGHT_ADNEXA_CD68_TOX_PD1_PDL1_CD8_panCK-CK8-18_DAPI_R1_[47418,14244]	SPECTRUM-OV-022_S1_RIGHT_ADNEXA_CD68_TOX_PD1_PDL1_CD8_panCK-CK8-18_DAPI_R1	SHAH_H000019_T07_03_IF01_[47418,14244]	SHAH_H000019_T07_03_IF01	[47418,14244]	SPECTRUM-OV-022	hgsoc	Tumor	Adnexa	Adnexa	Right Adnexa	Right Adnexa	Primary	pre-Rx	S1	Primary Debulking	CD68, TOX, PD1, PDL1, CD8, panCK_CK8-18, DAPI
SPECTRUM	SPECTRUM-OV-022_S1_RIGHT_ADNEXA_CD68_TOX_PD1_PDL1_CD8_panCK-CK8-18_DAPI_R1_[47585,7038]	SPECTRUM-OV-022_S1_RIGHT_ADNEXA_CD68_TOX_PD1_PDL1_CD8_panCK-CK8-18_DAPI_R1	SHAH_H000019_T07_03_IF01_[47585,7038]	SHAH_H000019_T07_03_IF01	[47585,7038]	SPECTRUM-OV-022	hgsoc	Tumor	Adnexa	Adnexa	Right Adnexa	Right Adnexa	Primary	pre-Rx	S1	Primary Debulking	CD68, TOX, PD1, PDL1, CD8, panCK_CK8-18, DAPI
SPECTRUM	SPECTRUM-OV-022_S1_RIGHT_ADNEXA_CD68_TOX_PD1_PDL1_CD8_panCK-CK8-18_DAPI_R1_[47672,9038]	SPECTRUM-OV-022_S1_RIGHT_ADNEXA_CD68_TOX_PD1_PDL1_CD8_panCK-CK8-18_DAPI_R1	SHAH_H000019_T07_03_IF01_[47672,9038]	SHAH_H000019_T07_03_IF01	[47672,9038]	SPECTRUM-OV-022	hgsoc	Tumor	Adnexa	Adnexa	Right Adnexa	Right Adnexa	Primary	pre-Rx	S1	Primary Debulking	CD68, TOX, PD1, PDL1, CD8, panCK_CK8-18, DAPI
SPECTRUM	SPECTRUM-OV-022_S1_RIGHT_ADNEXA_CD68_TOX_PD1_PDL1_CD8_panCK-CK8-18_DAPI_R1_[47782,8038]	SPECTRUM-OV-022_S1_RIGHT_ADNEXA_CD68_TOX_PD1_PDL1_CD8_panCK-CK8-18_DAPI_R1	SHAH_H000019_T07_03_IF01_[47782,8038]	SHAH_H000019_T07_03_IF01	[47782,8038]	SPECTRUM-OV-022	hgsoc	Tumor	Adnexa	Adnexa	Right Adnexa	Right Adnexa	Primary	pre-Rx	S1	Primary Debulking	CD68, TOX, PD1, PDL1, CD8, panCK_CK8-18, DAPI
SPECTRUM	SPECTRUM-OV-022_S1_RIGHT_ADNEXA_CD68_TOX_PD1_PDL1_CD8_panCK-CK8-18_DAPI_R1_[47785,11394]	SPECTRUM-OV-022_S1_RIGHT_ADNEXA_CD68_TOX_PD1_PDL1_CD8_panCK-CK8-18_DAPI_R1	SHAH_H000019_T07_03_IF01_[47785,11394]	SHAH_H000019_T07_03_IF01	[47785,11394]	SPECTRUM-OV-022	hgsoc	Tumor	Adnexa	Adnexa	Right Adnexa	Right Adnexa	Primary	pre-Rx	S1	Primary Debulking	CD68, TOX, PD1, PDL1, CD8, panCK_CK8-18, DAPI
SPECTRUM	SPECTRUM-OV-022_S1_RIGHT_ADNEXA_CD68_TOX_PD1_PDL1_CD8_panCK-CK8-18_DAPI_R1_[47957,12587]	SPECTRUM-OV-022_S1_RIGHT_ADNEXA_CD68_TOX_PD1_PDL1_CD8_panCK-CK8-18_DAPI_R1	SHAH_H000019_T07_03_IF01_[47957,12587]	SHAH_H000019_T07_03_IF01	[47957,12587]	SPECTRUM-OV-022	hgsoc	Tumor	Adnexa	Adnexa	Right Adnexa	Right Adnexa	Primary	pre-Rx	S1	Primary Debulking	CD68, TOX, PD1, PDL1, CD8, panCK_CK8-18, DAPI
SPECTRUM	SPECTRUM-OV-022_S1_RIGHT_ADNEXA_CD68_TOX_PD1_PDL1_CD8_panCK-CK8-18_DAPI_R1_[47998,10711]	SPECTRUM-OV-022_S1_RIGHT_ADNEXA_CD68_TOX_PD1_PDL1_CD8_panCK-CK8-18_DAPI_R1	SHAH_H000019_T07_03_IF01_[47998,10711]	SHAH_H000019_T07_03_IF01	[47998,10711]	SPECTRUM-OV-022	hgsoc	Tumor	Adnexa	Adnexa	Right Adnexa	Right Adnexa	Primary	pre-Rx	S1	Primary Debulking	CD68, TOX, PD1, PDL1, CD8, panCK_CK8-18, DAPI
SPECTRUM	SPECTRUM-OV-022_S1_RIGHT_ADNEXA_CD68_TOX_PD1_PDL1_CD8_panCK-CK8-18_DAPI_R1_[48877,7518]	SPECTRUM-OV-022_S1_RIGHT_ADNEXA_CD68_TOX_PD1_PDL1_CD8_panCK-CK8-18_DAPI_R1	SHAH_H000019_T07_03_IF01_[48877,7518]	SHAH_H000019_T07_03_IF01	[48877,7518]	SPECTRUM-OV-022	hgsoc	Tumor	Adnexa	Adnexa	Right Adnexa	Right Adnexa	Primary	pre-Rx	S1	Primary Debulking	CD68, TOX, PD1, PDL1, CD8, panCK_CK8-18, DAPI
SPECTRUM	SPECTRUM-OV-022_S1_RIGHT_ADNEXA_CD68_TOX_PD1_PDL1_CD8_panCK-CK8-18_DAPI_R1_[49052,8018]	SPECTRUM-OV-022_S1_RIGHT_ADNEXA_CD68_TOX_PD1_PDL1_CD8_panCK-CK8-18_DAPI_R1	SHAH_H000019_T07_03_IF01_[49052,8018]	SHAH_H000019_T07_03_IF01	[49052,8018]	SPECTRUM-OV-022	hgsoc	Tumor	Adnexa	Adnexa	Right Adnexa	Right Adnexa	Primary	pre-Rx	S1	Primary Debulking	CD68, TOX, PD1, PDL1, CD8, panCK_CK8-18, DAPI
SPECTRUM	SPECTRUM-OV-022_S1_RIGHT_ADNEXA_CD68_TOX_PD1_PDL1_CD8_panCK-CK8-18_DAPI_R1_[49052,8518]	SPECTRUM-OV-022_S1_RIGHT_ADNEXA_CD68_TOX_PD1_PDL1_CD8_panCK-CK8-18_DAPI_R1	SHAH_H000019_T07_03_IF01_[49052,8518]	SHAH_H000019_T07_03_IF01	[49052,8518]	SPECTRUM-OV-022	hgsoc	Tumor	Adnexa	Adnexa	Right Adnexa	Right Adnexa	Primary	pre-Rx	S1	Primary Debulking	CD68, TOX, PD1, PDL1, CD8, panCK_CK8-18, DAPI
SPECTRUM	SPECTRUM-OV-022_S1_RIGHT_ADNEXA_CD68_TOX_PD1_PDL1_CD8_panCK-CK8-18_DAPI_R1_[49052,9018]	SPECTRUM-OV-022_S1_RIGHT_ADNEXA_CD68_TOX_PD1_PDL1_CD8_panCK-CK8-18_DAPI_R1	SHAH_H000019_T07_03_IF01_[49052,9018]	SHAH_H000019_T07_03_IF01	[49052,9018]	SPECTRUM-OV-022	hgsoc	Tumor	Adnexa	Adnexa	Right Adnexa	Right Adnexa	Primary	pre-Rx	S1	Primary Debulking	CD68, TOX, PD1, PDL1, CD8, panCK_CK8-18, DAPI
SPECTRUM	SPECTRUM-OV-022_S1_CENTRAL_BOWEL_CD68_TOX_PD1_PDL1_CD8_panCK-CK8-18_DAPI_R1_[44681,9406]	SPECTRUM-OV-022_S1_CENTRAL_BOWEL_CD68_TOX_PD1_PDL1_CD8_panCK-CK8-18_DAPI_R1	SHAH_H000019_T14_01_IF01_[44681,9406]	SHAH_H000019_T14_01_IF01	[44681,9406]	SPECTRUM-OV-022	hgsoc	Tumor	Non-Adnexa	Bowel	Bowel	Central Bowel to Include Serosal Nodules	Metastasis	pre-Rx	S1	Primary Debulking	CD68, TOX, PD1, PDL1, CD8, panCK_CK8-18, DAPI
SPECTRUM	SPECTRUM-OV-022_S1_CENTRAL_BOWEL_CD68_TOX_PD1_PDL1_CD8_panCK-CK8-18_DAPI_R1_[45639,9309]	SPECTRUM-OV-022_S1_CENTRAL_BOWEL_CD68_TOX_PD1_PDL1_CD8_panCK-CK8-18_DAPI_R1	SHAH_H000019_T14_01_IF01_[45639,9309]	SHAH_H000019_T14_01_IF01	[45639,9309]	SPECTRUM-OV-022	hgsoc	Tumor	Non-Adnexa	Bowel	Bowel	Central Bowel to Include Serosal Nodules	Metastasis	pre-Rx	S1	Primary Debulking	CD68, TOX, PD1, PDL1, CD8, panCK_CK8-18, DAPI
SPECTRUM	SPECTRUM-OV-022_S1_CENTRAL_BOWEL_CD68_TOX_PD1_PDL1_CD8_panCK-CK8-18_DAPI_R1_[46509,10613]	SPECTRUM-OV-022_S1_CENTRAL_BOWEL_CD68_TOX_PD1_PDL1_CD8_panCK-CK8-18_DAPI_R1	SHAH_H000019_T14_01_IF01_[46509,10613]	SHAH_H000019_T14_01_IF01	[46509,10613]	SPECTRUM-OV-022	hgsoc	Tumor	Non-Adnexa	Bowel	Bowel	Central Bowel to Include Serosal Nodules	Metastasis	pre-Rx	S1	Primary Debulking	CD68, TOX, PD1, PDL1, CD8, panCK_CK8-18, DAPI
SPECTRUM	SPECTRUM-OV-022_S1_CENTRAL_BOWEL_CD68_TOX_PD1_PDL1_CD8_panCK-CK8-18_DAPI_R1_[47477,10027]	SPECTRUM-OV-022_S1_CENTRAL_BOWEL_CD68_TOX_PD1_PDL1_CD8_panCK-CK8-18_DAPI_R1	SHAH_H000019_T14_01_IF01_[47477,10027]	SHAH_H000019_T14_01_IF01	[47477,10027]	SPECTRUM-OV-022	hgsoc	Tumor	Non-Adnexa	Bowel	Bowel	Central Bowel to Include Serosal Nodules	Metastasis	pre-Rx	S1	Primary Debulking	CD68, TOX, PD1, PDL1, CD8, panCK_CK8-18, DAPI
SPECTRUM	SPECTRUM-OV-022_S1_CENTRAL_BOWEL_CD68_TOX_PD1_PDL1_CD8_panCK-CK8-18_DAPI_R1_[47913,12398]	SPECTRUM-OV-022_S1_CENTRAL_BOWEL_CD68_TOX_PD1_PDL1_CD8_panCK-CK8-18_DAPI_R1	SHAH_H000019_T14_01_IF01_[47913,12398]	SHAH_H000019_T14_01_IF01	[47913,12398]	SPECTRUM-OV-022	hgsoc	Tumor	Non-Adnexa	Bowel	Bowel	Central Bowel to Include Serosal Nodules	Metastasis	pre-Rx	S1	Primary Debulking	CD68, TOX, PD1, PDL1, CD8, panCK_CK8-18, DAPI
SPECTRUM	SPECTRUM-OV-022_S1_CENTRAL_BOWEL_CD68_TOX_PD1_PDL1_CD8_panCK-CK8-18_DAPI_R1_[48586,11398]	SPECTRUM-OV-022_S1_CENTRAL_BOWEL_CD68_TOX_PD1_PDL1_CD8_panCK-CK8-18_DAPI_R1	SHAH_H000019_T14_01_IF01_[48586,11398]	SHAH_H000019_T14_01_IF01	[48586,11398]	SPECTRUM-OV-022	hgsoc	Tumor	Non-Adnexa	Bowel	Bowel	Central Bowel to Include Serosal Nodules	Metastasis	pre-Rx	S1	Primary Debulking	CD68, TOX, PD1, PDL1, CD8, panCK_CK8-18, DAPI
SPECTRUM	SPECTRUM-OV-022_S1_CENTRAL_BOWEL_CD68_TOX_PD1_PDL1_CD8_panCK-CK8-18_DAPI_R1_[48634,10044]	SPECTRUM-OV-022_S1_CENTRAL_BOWEL_CD68_TOX_PD1_PDL1_CD8_panCK-CK8-18_DAPI_R1	SHAH_H000019_T14_01_IF01_[48634,10044]	SHAH_H000019_T14_01_IF01	[48634,10044]	SPECTRUM-OV-022	hgsoc	Tumor	Non-Adnexa	Bowel	Bowel	Central Bowel to Include Serosal Nodules	Metastasis	pre-Rx	S1	Primary Debulking	CD68, TOX, PD1, PDL1, CD8, panCK_CK8-18, DAPI
SPECTRUM	SPECTRUM-OV-022_S1_CENTRAL_BOWEL_CD68_TOX_PD1_PDL1_CD8_panCK-CK8-18_DAPI_R1_[48809,8879]	SPECTRUM-OV-022_S1_CENTRAL_BOWEL_CD68_TOX_PD1_PDL1_CD8_panCK-CK8-18_DAPI_R1	SHAH_H000019_T14_01_IF01_[48809,8879]	SHAH_H000019_T14_01_IF01	[48809,8879]	SPECTRUM-OV-022	hgsoc	Tumor	Non-Adnexa	Bowel	Bowel	Central Bowel to Include Serosal Nodules	Metastasis	pre-Rx	S1	Primary Debulking	CD68, TOX, PD1, PDL1, CD8, panCK_CK8-18, DAPI
SPECTRUM	SPECTRUM-OV-022_S1_CENTRAL_BOWEL_CD68_TOX_PD1_PDL1_CD8_panCK-CK8-18_DAPI_R1_[51554,10379]	SPECTRUM-OV-022_S1_CENTRAL_BOWEL_CD68_TOX_PD1_PDL1_CD8_panCK-CK8-18_DAPI_R1	SHAH_H000019_T14_01_IF01_[51554,10379]	SHAH_H000019_T14_01_IF01	[51554,10379]	SPECTRUM-OV-022	hgsoc	Tumor	Non-Adnexa	Bowel	Bowel	Central Bowel to Include Serosal Nodules	Metastasis	pre-Rx	S1	Primary Debulking	CD68, TOX, PD1, PDL1, CD8, panCK_CK8-18, DAPI
SPECTRUM	SPECTRUM-OV-022_S1_CENTRAL_BOWEL_CD68_TOX_PD1_PDL1_CD8_panCK-CK8-18_DAPI_R1_[52309,12243]	SPECTRUM-OV-022_S1_CENTRAL_BOWEL_CD68_TOX_PD1_PDL1_CD8_panCK-CK8-18_DAPI_R1	SHAH_H000019_T14_01_IF01_[52309,12243]	SHAH_H000019_T14_01_IF01	[52309,12243]	SPECTRUM-OV-022	hgsoc	Tumor	Non-Adnexa	Bowel	Bowel	Central Bowel to Include Serosal Nodules	Metastasis	pre-Rx	S1	Primary Debulking	CD68, TOX, PD1, PDL1, CD8, panCK_CK8-18, DAPI
SPECTRUM	SPECTRUM-OV-022_S1_CENTRAL_BOWEL_CD68_TOX_PD1_PDL1_CD8_panCK-CK8-18_DAPI_R1_[53905,8153]	SPECTRUM-OV-022_S1_CENTRAL_BOWEL_CD68_TOX_PD1_PDL1_CD8_panCK-CK8-18_DAPI_R1	SHAH_H000019_T14_01_IF01_[53905,8153]	SHAH_H000019_T14_01_IF01	[53905,8153]	SPECTRUM-OV-022	hgsoc	Tumor	Non-Adnexa	Bowel	Bowel	Central Bowel to Include Serosal Nodules	Metastasis	pre-Rx	S1	Primary Debulking	CD68, TOX, PD1, PDL1, CD8, panCK_CK8-18, DAPI
SPECTRUM	SPECTRUM-OV-022_S1_CENTRAL_BOWEL_CD68_TOX_PD1_PDL1_CD8_panCK-CK8-18_DAPI_R1_[55137,7490]	SPECTRUM-OV-022_S1_CENTRAL_BOWEL_CD68_TOX_PD1_PDL1_CD8_panCK-CK8-18_DAPI_R1	SHAH_H000019_T14_01_IF01_[55137,7490]	SHAH_H000019_T14_01_IF01	[55137,7490]	SPECTRUM-OV-022	hgsoc	Tumor	Non-Adnexa	Bowel	Bowel	Central Bowel to Include Serosal Nodules	Metastasis	pre-Rx	S1	Primary Debulking	CD68, TOX, PD1, PDL1, CD8, panCK_CK8-18, DAPI
SPECTRUM	SPECTRUM-OV-022_S1_CENTRAL_BOWEL_CD68_TOX_PD1_PDL1_CD8_panCK-CK8-18_DAPI_R1_[57109,11688]	SPECTRUM-OV-022_S1_CENTRAL_BOWEL_CD68_TOX_PD1_PDL1_CD8_panCK-CK8-18_DAPI_R1	SHAH_H000019_T14_01_IF01_[57109,11688]	SHAH_H000019_T14_01_IF01	[57109,11688]	SPECTRUM-OV-022	hgsoc	Tumor	Non-Adnexa	Bowel	Bowel	Central Bowel to Include Serosal Nodules	Metastasis	pre-Rx	S1	Primary Debulking	CD68, TOX, PD1, PDL1, CD8, panCK_CK8-18, DAPI
SPECTRUM	SPECTRUM-OV-022_S1_CENTRAL_BOWEL_CD68_TOX_PD1_PDL1_CD8_panCK-CK8-18_DAPI_R1_[58610,10786]	SPECTRUM-OV-022_S1_CENTRAL_BOWEL_CD68_TOX_PD1_PDL1_CD8_panCK-CK8-18_DAPI_R1	SHAH_H000019_T14_01_IF01_[58610,10786]	SHAH_H000019_T14_01_IF01	[58610,10786]	SPECTRUM-OV-022	hgsoc	Tumor	Non-Adnexa	Bowel	Bowel	Central Bowel to Include Serosal Nodules	Metastasis	pre-Rx	S1	Primary Debulking	CD68, TOX, PD1, PDL1, CD8, panCK_CK8-18, DAPI
SPECTRUM	SPECTRUM-OV-022_S1_CENTRAL_BOWEL_CD68_TOX_PD1_PDL1_CD8_panCK-CK8-18_DAPI_R1_[62124,7788]	SPECTRUM-OV-022_S1_CENTRAL_BOWEL_CD68_TOX_PD1_PDL1_CD8_panCK-CK8-18_DAPI_R1	SHAH_H000019_T14_01_IF01_[62124,7788]	SHAH_H000019_T14_01_IF01	[62124,7788]	SPECTRUM-OV-022	hgsoc	Tumor	Non-Adnexa	Bowel	Bowel	Central Bowel to Include Serosal Nodules	Metastasis	pre-Rx	S1	Primary Debulking	CD68, TOX, PD1, PDL1, CD8, panCK_CK8-18, DAPI
SPECTRUM	SPECTRUM-OV-022_S1_CENTRAL_BOWEL_CD68_TOX_PD1_PDL1_CD8_panCK-CK8-18_DAPI_R1_[63354,6687]	SPECTRUM-OV-022_S1_CENTRAL_BOWEL_CD68_TOX_PD1_PDL1_CD8_panCK-CK8-18_DAPI_R1	SHAH_H000019_T14_01_IF01_[63354,6687]	SHAH_H000019_T14_01_IF01	[63354,6687]	SPECTRUM-OV-022	hgsoc	Tumor	Non-Adnexa	Bowel	Bowel	Central Bowel to Include Serosal Nodules	Metastasis	pre-Rx	S1	Primary Debulking	CD68, TOX, PD1, PDL1, CD8, panCK_CK8-18, DAPI
SPECTRUM	SPECTRUM-OV-024_S1_INFRACOLIC_OMENTUM_CD68_TOX_PD1_PDL1_CD8_panCK-CK8-18_DAPI_R1_[43615,13736]	SPECTRUM-OV-024_S1_INFRACOLIC_OMENTUM_CD68_TOX_PD1_PDL1_CD8_panCK-CK8-18_DAPI_R1	SHAH_H000020_T03_02_IF01_[43615,13736]	SHAH_H000020_T03_02_IF01	[43615,13736]	SPECTRUM-OV-024	hgsoc	Tumor	Non-Adnexa	Omentum	Omentum	Infracolic Omentum	Metastasis	pre-Rx	S1	Laparoscopic Biopsy	CD68, TOX, PD1, PDL1, CD8, panCK_CK8-18, DAPI
SPECTRUM	SPECTRUM-OV-024_S1_INFRACOLIC_OMENTUM_CD68_TOX_PD1_PDL1_CD8_panCK-CK8-18_DAPI_R1_[43615,15273]	SPECTRUM-OV-024_S1_INFRACOLIC_OMENTUM_CD68_TOX_PD1_PDL1_CD8_panCK-CK8-18_DAPI_R1	SHAH_H000020_T03_02_IF01_[43615,15273]	SHAH_H000020_T03_02_IF01	[43615,15273]	SPECTRUM-OV-024	hgsoc	Tumor	Non-Adnexa	Omentum	Omentum	Infracolic Omentum	Metastasis	pre-Rx	S1	Laparoscopic Biopsy	CD68, TOX, PD1, PDL1, CD8, panCK_CK8-18, DAPI
SPECTRUM	SPECTRUM-OV-024_S1_INFRACOLIC_OMENTUM_CD68_TOX_PD1_PDL1_CD8_panCK-CK8-18_DAPI_R1_[43827,12914]	SPECTRUM-OV-024_S1_INFRACOLIC_OMENTUM_CD68_TOX_PD1_PDL1_CD8_panCK-CK8-18_DAPI_R1	SHAH_H000020_T03_02_IF01_[43827,12914]	SHAH_H000020_T03_02_IF01	[43827,12914]	SPECTRUM-OV-024	hgsoc	Tumor	Non-Adnexa	Omentum	Omentum	Infracolic Omentum	Metastasis	pre-Rx	S1	Laparoscopic Biopsy	CD68, TOX, PD1, PDL1, CD8, panCK_CK8-18, DAPI
SPECTRUM	SPECTRUM-OV-024_S1_INFRACOLIC_OMENTUM_CD68_TOX_PD1_PDL1_CD8_panCK-CK8-18_DAPI_R1_[44619,13914]	SPECTRUM-OV-024_S1_INFRACOLIC_OMENTUM_CD68_TOX_PD1_PDL1_CD8_panCK-CK8-18_DAPI_R1	SHAH_H000020_T03_02_IF01_[44619,13914]	SHAH_H000020_T03_02_IF01	[44619,13914]	SPECTRUM-OV-024	hgsoc	Tumor	Non-Adnexa	Omentum	Omentum	Infracolic Omentum	Metastasis	pre-Rx	S1	Laparoscopic Biopsy	CD68, TOX, PD1, PDL1, CD8, panCK_CK8-18, DAPI
SPECTRUM	SPECTRUM-OV-024_S1_INFRACOLIC_OMENTUM_CD68_TOX_PD1_PDL1_CD8_panCK-CK8-18_DAPI_R1_[44619,14914]	SPECTRUM-OV-024_S1_INFRACOLIC_OMENTUM_CD68_TOX_PD1_PDL1_CD8_panCK-CK8-18_DAPI_R1	SHAH_H000020_T03_02_IF01_[44619,14914]	SHAH_H000020_T03_02_IF01	[44619,14914]	SPECTRUM-OV-024	hgsoc	Tumor	Non-Adnexa	Omentum	Omentum	Infracolic Omentum	Metastasis	pre-Rx	S1	Laparoscopic Biopsy	CD68, TOX, PD1, PDL1, CD8, panCK_CK8-18, DAPI
SPECTRUM	SPECTRUM-OV-024_S1_INFRACOLIC_OMENTUM_CD68_TOX_PD1_PDL1_CD8_panCK-CK8-18_DAPI_R1_[44976,11914]	SPECTRUM-OV-024_S1_INFRACOLIC_OMENTUM_CD68_TOX_PD1_PDL1_CD8_panCK-CK8-18_DAPI_R1	SHAH_H000020_T03_02_IF01_[44976,11914]	SHAH_H000020_T03_02_IF01	[44976,11914]	SPECTRUM-OV-024	hgsoc	Tumor	Non-Adnexa	Omentum	Omentum	Infracolic Omentum	Metastasis	pre-Rx	S1	Laparoscopic Biopsy	CD68, TOX, PD1, PDL1, CD8, panCK_CK8-18, DAPI
SPECTRUM	SPECTRUM-OV-024_S1_INFRACOLIC_OMENTUM_CD68_TOX_PD1_PDL1_CD8_panCK-CK8-18_DAPI_R1_[45012,16549]	SPECTRUM-OV-024_S1_INFRACOLIC_OMENTUM_CD68_TOX_PD1_PDL1_CD8_panCK-CK8-18_DAPI_R1	SHAH_H000020_T03_02_IF01_[45012,16549]	SHAH_H000020_T03_02_IF01	[45012,16549]	SPECTRUM-OV-024	hgsoc	Tumor	Non-Adnexa	Omentum	Omentum	Infracolic Omentum	Metastasis	pre-Rx	S1	Laparoscopic Biopsy	CD68, TOX, PD1, PDL1, CD8, panCK_CK8-18, DAPI
SPECTRUM	SPECTRUM-OV-024_S1_INFRACOLIC_OMENTUM_CD68_TOX_PD1_PDL1_CD8_panCK-CK8-18_DAPI_R1_[45165,12914]	SPECTRUM-OV-024_S1_INFRACOLIC_OMENTUM_CD68_TOX_PD1_PDL1_CD8_panCK-CK8-18_DAPI_R1	SHAH_H000020_T03_02_IF01_[45165,12914]	SHAH_H000020_T03_02_IF01	[45165,12914]	SPECTRUM-OV-024	hgsoc	Tumor	Non-Adnexa	Omentum	Omentum	Infracolic Omentum	Metastasis	pre-Rx	S1	Laparoscopic Biopsy	CD68, TOX, PD1, PDL1, CD8, panCK_CK8-18, DAPI
SPECTRUM	SPECTRUM-OV-024_S1_INFRACOLIC_OMENTUM_CD68_TOX_PD1_PDL1_CD8_panCK-CK8-18_DAPI_R1_[45635,17299]	SPECTRUM-OV-024_S1_INFRACOLIC_OMENTUM_CD68_TOX_PD1_PDL1_CD8_panCK-CK8-18_DAPI_R1	SHAH_H000020_T03_02_IF01_[45635,17299]	SHAH_H000020_T03_02_IF01	[45635,17299]	SPECTRUM-OV-024	hgsoc	Tumor	Non-Adnexa	Omentum	Omentum	Infracolic Omentum	Metastasis	pre-Rx	S1	Laparoscopic Biopsy	CD68, TOX, PD1, PDL1, CD8, panCK_CK8-18, DAPI
SPECTRUM	SPECTRUM-OV-024_S1_INFRACOLIC_OMENTUM_CD68_TOX_PD1_PDL1_CD8_panCK-CK8-18_DAPI_R1_[45702,13796]	SPECTRUM-OV-024_S1_INFRACOLIC_OMENTUM_CD68_TOX_PD1_PDL1_CD8_panCK-CK8-18_DAPI_R1	SHAH_H000020_T03_02_IF01_[45702,13796]	SHAH_H000020_T03_02_IF01	[45702,13796]	SPECTRUM-OV-024	hgsoc	Tumor	Non-Adnexa	Omentum	Omentum	Infracolic Omentum	Metastasis	pre-Rx	S1	Laparoscopic Biopsy	CD68, TOX, PD1, PDL1, CD8, panCK_CK8-18, DAPI
SPECTRUM	SPECTRUM-OV-024_S1_INFRACOLIC_OMENTUM_CD68_TOX_PD1_PDL1_CD8_panCK-CK8-18_DAPI_R1_[46371,13670]	SPECTRUM-OV-024_S1_INFRACOLIC_OMENTUM_CD68_TOX_PD1_PDL1_CD8_panCK-CK8-18_DAPI_R1	SHAH_H000020_T03_02_IF01_[46371,13670]	SHAH_H000020_T03_02_IF01	[46371,13670]	SPECTRUM-OV-024	hgsoc	Tumor	Non-Adnexa	Omentum	Omentum	Infracolic Omentum	Metastasis	pre-Rx	S1	Laparoscopic Biopsy	CD68, TOX, PD1, PDL1, CD8, panCK_CK8-18, DAPI
SPECTRUM	SPECTRUM-OV-024_S1_INFRACOLIC_OMENTUM_CD68_TOX_PD1_PDL1_CD8_panCK-CK8-18_DAPI_R1_[46503,12920]	SPECTRUM-OV-024_S1_INFRACOLIC_OMENTUM_CD68_TOX_PD1_PDL1_CD8_panCK-CK8-18_DAPI_R1	SHAH_H000020_T03_02_IF01_[46503,12920]	SHAH_H000020_T03_02_IF01	[46503,12920]	SPECTRUM-OV-024	hgsoc	Tumor	Non-Adnexa	Omentum	Omentum	Infracolic Omentum	Metastasis	pre-Rx	S1	Laparoscopic Biopsy	CD68, TOX, PD1, PDL1, CD8, panCK_CK8-18, DAPI
SPECTRUM	SPECTRUM-OV-024_S1_INFRACOLIC_OMENTUM_CD68_TOX_PD1_PDL1_CD8_panCK-CK8-18_DAPI_R1_[46869,15066]	SPECTRUM-OV-024_S1_INFRACOLIC_OMENTUM_CD68_TOX_PD1_PDL1_CD8_panCK-CK8-18_DAPI_R1	SHAH_H000020_T03_02_IF01_[46869,15066]	SHAH_H000020_T03_02_IF01	[46869,15066]	SPECTRUM-OV-024	hgsoc	Tumor	Non-Adnexa	Omentum	Omentum	Infracolic Omentum	Metastasis	pre-Rx	S1	Laparoscopic Biopsy	CD68, TOX, PD1, PDL1, CD8, panCK_CK8-18, DAPI
SPECTRUM	SPECTRUM-OV-024_S1_INFRACOLIC_OMENTUM_CD68_TOX_PD1_PDL1_CD8_panCK-CK8-18_DAPI_R1_[46893,11920]	SPECTRUM-OV-024_S1_INFRACOLIC_OMENTUM_CD68_TOX_PD1_PDL1_CD8_panCK-CK8-18_DAPI_R1	SHAH_H000020_T03_02_IF01_[46893,11920]	SHAH_H000020_T03_02_IF01	[46893,11920]	SPECTRUM-OV-024	hgsoc	Tumor	Non-Adnexa	Omentum	Omentum	Infracolic Omentum	Metastasis	pre-Rx	S1	Laparoscopic Biopsy	CD68, TOX, PD1, PDL1, CD8, panCK_CK8-18, DAPI
SPECTRUM	SPECTRUM-OV-024_S1_INFRACOLIC_OMENTUM_CD68_TOX_PD1_PDL1_CD8_panCK-CK8-18_DAPI_R1_[46960,13613]	SPECTRUM-OV-024_S1_INFRACOLIC_OMENTUM_CD68_TOX_PD1_PDL1_CD8_panCK-CK8-18_DAPI_R1	SHAH_H000020_T03_02_IF01_[46960,13613]	SHAH_H000020_T03_02_IF01	[46960,13613]	SPECTRUM-OV-024	hgsoc	Tumor	Non-Adnexa	Omentum	Omentum	Infracolic Omentum	Metastasis	pre-Rx	S1	Laparoscopic Biopsy	CD68, TOX, PD1, PDL1, CD8, panCK_CK8-18, DAPI
SPECTRUM	SPECTRUM-OV-024_S1_INFRACOLIC_OMENTUM_CD68_TOX_PD1_PDL1_CD8_panCK-CK8-18_DAPI_R1_[47295,14255]	SPECTRUM-OV-024_S1_INFRACOLIC_OMENTUM_CD68_TOX_PD1_PDL1_CD8_panCK-CK8-18_DAPI_R1	SHAH_H000020_T03_02_IF01_[47295,14255]	SHAH_H000020_T03_02_IF01	[47295,14255]	SPECTRUM-OV-024	hgsoc	Tumor	Non-Adnexa	Omentum	Omentum	Infracolic Omentum	Metastasis	pre-Rx	S1	Laparoscopic Biopsy	CD68, TOX, PD1, PDL1, CD8, panCK_CK8-18, DAPI
SPECTRUM	SPECTRUM-OV-024_S1_INFRACOLIC_OMENTUM_CD68_TOX_PD1_PDL1_CD8_panCK-CK8-18_DAPI_R1_[48355,11715]	SPECTRUM-OV-024_S1_INFRACOLIC_OMENTUM_CD68_TOX_PD1_PDL1_CD8_panCK-CK8-18_DAPI_R1	SHAH_H000020_T03_02_IF01_[48355,11715]	SHAH_H000020_T03_02_IF01	[48355,11715]	SPECTRUM-OV-024	hgsoc	Tumor	Non-Adnexa	Omentum	Omentum	Infracolic Omentum	Metastasis	pre-Rx	S1	Laparoscopic Biopsy	CD68, TOX, PD1, PDL1, CD8, panCK_CK8-18, DAPI
SPECTRUM	SPECTRUM-OV-024_S1_INFRACOLIC_OMENTUM_CD68_TOX_PD1_PDL1_CD8_panCK-CK8-18_DAPI_R1_[48444,8739]	SPECTRUM-OV-024_S1_INFRACOLIC_OMENTUM_CD68_TOX_PD1_PDL1_CD8_panCK-CK8-18_DAPI_R1	SHAH_H000020_T03_02_IF01_[48444,8739]	SHAH_H000020_T03_02_IF01	[48444,8739]	SPECTRUM-OV-024	hgsoc	Tumor	Non-Adnexa	Omentum	Omentum	Infracolic Omentum	Metastasis	pre-Rx	S1	Laparoscopic Biopsy	CD68, TOX, PD1, PDL1, CD8, panCK_CK8-18, DAPI
SPECTRUM	SPECTRUM-OV-024_S1_INFRACOLIC_OMENTUM_CD68_TOX_PD1_PDL1_CD8_panCK-CK8-18_DAPI_R1_[48788,10965]	SPECTRUM-OV-024_S1_INFRACOLIC_OMENTUM_CD68_TOX_PD1_PDL1_CD8_panCK-CK8-18_DAPI_R1	SHAH_H000020_T03_02_IF01_[48788,10965]	SHAH_H000020_T03_02_IF01	[48788,10965]	SPECTRUM-OV-024	hgsoc	Tumor	Non-Adnexa	Omentum	Omentum	Infracolic Omentum	Metastasis	pre-Rx	S1	Laparoscopic Biopsy	CD68, TOX, PD1, PDL1, CD8, panCK_CK8-18, DAPI
SPECTRUM	SPECTRUM-OV-024_S1_INFRACOLIC_OMENTUM_CD68_TOX_PD1_PDL1_CD8_panCK-CK8-18_DAPI_R1_[49024,11715]	SPECTRUM-OV-024_S1_INFRACOLIC_OMENTUM_CD68_TOX_PD1_PDL1_CD8_panCK-CK8-18_DAPI_R1	SHAH_H000020_T03_02_IF01_[49024,11715]	SHAH_H000020_T03_02_IF01	[49024,11715]	SPECTRUM-OV-024	hgsoc	Tumor	Non-Adnexa	Omentum	Omentum	Infracolic Omentum	Metastasis	pre-Rx	S1	Laparoscopic Biopsy	CD68, TOX, PD1, PDL1, CD8, panCK_CK8-18, DAPI
SPECTRUM	SPECTRUM-OV-024_S1_INFRACOLIC_OMENTUM_CD68_TOX_PD1_PDL1_CD8_panCK-CK8-18_DAPI_R1_[49139,9627]	SPECTRUM-OV-024_S1_INFRACOLIC_OMENTUM_CD68_TOX_PD1_PDL1_CD8_panCK-CK8-18_DAPI_R1	SHAH_H000020_T03_02_IF01_[49139,9627]	SHAH_H000020_T03_02_IF01	[49139,9627]	SPECTRUM-OV-024	hgsoc	Tumor	Non-Adnexa	Omentum	Omentum	Infracolic Omentum	Metastasis	pre-Rx	S1	Laparoscopic Biopsy	CD68, TOX, PD1, PDL1, CD8, panCK_CK8-18, DAPI
SPECTRUM	SPECTRUM-OV-024_S1_PELVIC_PERITONEUM_CD68_TOX_PD1_PDL1_CD8_panCK-CK8-18_DAPI_R1_[41782,18944]	SPECTRUM-OV-024_S1_PELVIC_PERITONEUM_CD68_TOX_PD1_PDL1_CD8_panCK-CK8-18_DAPI_R1	SHAH_H000020_T07_03_IF01_[41782,18944]	SHAH_H000020_T07_03_IF01	[41782,18944]	SPECTRUM-OV-024	hgsoc	Tumor	Non-Adnexa	Peritoneum	Peritoneum	Pelvic Peritoneum	Metastasis	pre-Rx	S1	Laparoscopic Biopsy	CD68, TOX, PD1, PDL1, CD8, panCK_CK8-18, DAPI
SPECTRUM	SPECTRUM-OV-024_S1_PELVIC_PERITONEUM_CD68_TOX_PD1_PDL1_CD8_panCK-CK8-18_DAPI_R1_[42469,17944]	SPECTRUM-OV-024_S1_PELVIC_PERITONEUM_CD68_TOX_PD1_PDL1_CD8_panCK-CK8-18_DAPI_R1	SHAH_H000020_T07_03_IF01_[42469,17944]	SHAH_H000020_T07_03_IF01	[42469,17944]	SPECTRUM-OV-024	hgsoc	Tumor	Non-Adnexa	Peritoneum	Peritoneum	Pelvic Peritoneum	Metastasis	pre-Rx	S1	Laparoscopic Biopsy	CD68, TOX, PD1, PDL1, CD8, panCK_CK8-18, DAPI
SPECTRUM	SPECTRUM-OV-024_S1_PELVIC_PERITONEUM_CD68_TOX_PD1_PDL1_CD8_panCK-CK8-18_DAPI_R1_[43628,13632]	SPECTRUM-OV-024_S1_PELVIC_PERITONEUM_CD68_TOX_PD1_PDL1_CD8_panCK-CK8-18_DAPI_R1	SHAH_H000020_T07_03_IF01_[43628,13632]	SHAH_H000020_T07_03_IF01	[43628,13632]	SPECTRUM-OV-024	hgsoc	Tumor	Non-Adnexa	Peritoneum	Peritoneum	Pelvic Peritoneum	Metastasis	pre-Rx	S1	Laparoscopic Biopsy	CD68, TOX, PD1, PDL1, CD8, panCK_CK8-18, DAPI
SPECTRUM	SPECTRUM-OV-024_S1_PELVIC_PERITONEUM_CD68_TOX_PD1_PDL1_CD8_panCK-CK8-18_DAPI_R1_[44693,12234]	SPECTRUM-OV-024_S1_PELVIC_PERITONEUM_CD68_TOX_PD1_PDL1_CD8_panCK-CK8-18_DAPI_R1	SHAH_H000020_T07_03_IF01_[44693,12234]	SHAH_H000020_T07_03_IF01	[44693,12234]	SPECTRUM-OV-024	hgsoc	Tumor	Non-Adnexa	Peritoneum	Peritoneum	Pelvic Peritoneum	Metastasis	pre-Rx	S1	Laparoscopic Biopsy	CD68, TOX, PD1, PDL1, CD8, panCK_CK8-18, DAPI
SPECTRUM	SPECTRUM-OV-024_S1_PELVIC_PERITONEUM_CD68_TOX_PD1_PDL1_CD8_panCK-CK8-18_DAPI_R1_[44819,18185]	SPECTRUM-OV-024_S1_PELVIC_PERITONEUM_CD68_TOX_PD1_PDL1_CD8_panCK-CK8-18_DAPI_R1	SHAH_H000020_T07_03_IF01_[44819,18185]	SHAH_H000020_T07_03_IF01	[44819,18185]	SPECTRUM-OV-024	hgsoc	Tumor	Non-Adnexa	Peritoneum	Peritoneum	Pelvic Peritoneum	Metastasis	pre-Rx	S1	Laparoscopic Biopsy	CD68, TOX, PD1, PDL1, CD8, panCK_CK8-18, DAPI
SPECTRUM	SPECTRUM-OV-024_S1_PELVIC_PERITONEUM_CD68_TOX_PD1_PDL1_CD8_panCK-CK8-18_DAPI_R1_[45118,12984]	SPECTRUM-OV-024_S1_PELVIC_PERITONEUM_CD68_TOX_PD1_PDL1_CD8_panCK-CK8-18_DAPI_R1	SHAH_H000020_T07_03_IF01_[45118,12984]	SHAH_H000020_T07_03_IF01	[45118,12984]	SPECTRUM-OV-024	hgsoc	Tumor	Non-Adnexa	Peritoneum	Peritoneum	Pelvic Peritoneum	Metastasis	pre-Rx	S1	Laparoscopic Biopsy	CD68, TOX, PD1, PDL1, CD8, panCK_CK8-18, DAPI
SPECTRUM	SPECTRUM-OV-024_S1_PELVIC_PERITONEUM_CD68_TOX_PD1_PDL1_CD8_panCK-CK8-18_DAPI_R1_[45432,19185]	SPECTRUM-OV-024_S1_PELVIC_PERITONEUM_CD68_TOX_PD1_PDL1_CD8_panCK-CK8-18_DAPI_R1	SHAH_H000020_T07_03_IF01_[45432,19185]	SHAH_H000020_T07_03_IF01	[45432,19185]	SPECTRUM-OV-024	hgsoc	Tumor	Non-Adnexa	Peritoneum	Peritoneum	Pelvic Peritoneum	Metastasis	pre-Rx	S1	Laparoscopic Biopsy	CD68, TOX, PD1, PDL1, CD8, panCK_CK8-18, DAPI
SPECTRUM	SPECTRUM-OV-024_S1_PELVIC_PERITONEUM_CD68_TOX_PD1_PDL1_CD8_panCK-CK8-18_DAPI_R1_[45697,11821]	SPECTRUM-OV-024_S1_PELVIC_PERITONEUM_CD68_TOX_PD1_PDL1_CD8_panCK-CK8-18_DAPI_R1	SHAH_H000020_T07_03_IF01_[45697,11821]	SHAH_H000020_T07_03_IF01	[45697,11821]	SPECTRUM-OV-024	hgsoc	Tumor	Non-Adnexa	Peritoneum	Peritoneum	Pelvic Peritoneum	Metastasis	pre-Rx	S1	Laparoscopic Biopsy	CD68, TOX, PD1, PDL1, CD8, panCK_CK8-18, DAPI
SPECTRUM	SPECTRUM-OV-024_S1_PELVIC_PERITONEUM_CD68_TOX_PD1_PDL1_CD8_panCK-CK8-18_DAPI_R1_[46423,10637]	SPECTRUM-OV-024_S1_PELVIC_PERITONEUM_CD68_TOX_PD1_PDL1_CD8_panCK-CK8-18_DAPI_R1	SHAH_H000020_T07_03_IF01_[46423,10637]	SHAH_H000020_T07_03_IF01	[46423,10637]	SPECTRUM-OV-024	hgsoc	Tumor	Non-Adnexa	Peritoneum	Peritoneum	Pelvic Peritoneum	Metastasis	pre-Rx	S1	Laparoscopic Biopsy	CD68, TOX, PD1, PDL1, CD8, panCK_CK8-18, DAPI
SPECTRUM	SPECTRUM-OV-024_S1_PELVIC_PERITONEUM_CD68_TOX_PD1_PDL1_CD8_panCK-CK8-18_DAPI_R1_[46562,11192]	SPECTRUM-OV-024_S1_PELVIC_PERITONEUM_CD68_TOX_PD1_PDL1_CD8_panCK-CK8-18_DAPI_R1	SHAH_H000020_T07_03_IF01_[46562,11192]	SHAH_H000020_T07_03_IF01	[46562,11192]	SPECTRUM-OV-024	hgsoc	Tumor	Non-Adnexa	Peritoneum	Peritoneum	Pelvic Peritoneum	Metastasis	pre-Rx	S1	Laparoscopic Biopsy	CD68, TOX, PD1, PDL1, CD8, panCK_CK8-18, DAPI
SPECTRUM	SPECTRUM-OV-024_S1_PELVIC_PERITONEUM_CD68_TOX_PD1_PDL1_CD8_panCK-CK8-18_DAPI_R1_[53958,11494]	SPECTRUM-OV-024_S1_PELVIC_PERITONEUM_CD68_TOX_PD1_PDL1_CD8_panCK-CK8-18_DAPI_R1	SHAH_H000020_T07_03_IF01_[53958,11494]	SHAH_H000020_T07_03_IF01	[53958,11494]	SPECTRUM-OV-024	hgsoc	Tumor	Non-Adnexa	Peritoneum	Peritoneum	Pelvic Peritoneum	Metastasis	pre-Rx	S1	Laparoscopic Biopsy	CD68, TOX, PD1, PDL1, CD8, panCK_CK8-18, DAPI
SPECTRUM	SPECTRUM-OV-024_S1_PELVIC_PERITONEUM_CD68_TOX_PD1_PDL1_CD8_panCK-CK8-18_DAPI_R1_[54595,12313]	SPECTRUM-OV-024_S1_PELVIC_PERITONEUM_CD68_TOX_PD1_PDL1_CD8_panCK-CK8-18_DAPI_R1	SHAH_H000020_T07_03_IF01_[54595,12313]	SHAH_H000020_T07_03_IF01	[54595,12313]	SPECTRUM-OV-024	hgsoc	Tumor	Non-Adnexa	Peritoneum	Peritoneum	Pelvic Peritoneum	Metastasis	pre-Rx	S1	Laparoscopic Biopsy	CD68, TOX, PD1, PDL1, CD8, panCK_CK8-18, DAPI
SPECTRUM	SPECTRUM-OV-024_S1_PELVIC_PERITONEUM_CD68_TOX_PD1_PDL1_CD8_panCK-CK8-18_DAPI_R1_[55620,11208]	SPECTRUM-OV-024_S1_PELVIC_PERITONEUM_CD68_TOX_PD1_PDL1_CD8_panCK-CK8-18_DAPI_R1	SHAH_H000020_T07_03_IF01_[55620,11208]	SHAH_H000020_T07_03_IF01	[55620,11208]	SPECTRUM-OV-024	hgsoc	Tumor	Non-Adnexa	Peritoneum	Peritoneum	Pelvic Peritoneum	Metastasis	pre-Rx	S1	Laparoscopic Biopsy	CD68, TOX, PD1, PDL1, CD8, panCK_CK8-18, DAPI
SPECTRUM	SPECTRUM-OV-025_S1_RIGHT_FALLOPIAN_TUBE_CD68_TOX_PD1_PDL1_CD8_panCK-CK8-18_DAPI_R1_[45368,11643]	SPECTRUM-OV-025_S1_RIGHT_FALLOPIAN_TUBE_CD68_TOX_PD1_PDL1_CD8_panCK-CK8-18_DAPI_R1	SHAH_H000021_T08_01_IF01_[45368,11643]	SHAH_H000021_T08_01_IF01	[45368,11643]	SPECTRUM-OV-025	hgsoc	Tumor	Adnexa	Adnexa	Right Adnexa	Right Fallopian Tube	Primary	pre-Rx	S1	Primary Debulking	CD68, TOX, PD1, PDL1, CD8, panCK_CK8-18, DAPI
SPECTRUM	SPECTRUM-OV-025_S1_RIGHT_FALLOPIAN_TUBE_CD68_TOX_PD1_PDL1_CD8_panCK-CK8-18_DAPI_R1_[46701,11068]	SPECTRUM-OV-025_S1_RIGHT_FALLOPIAN_TUBE_CD68_TOX_PD1_PDL1_CD8_panCK-CK8-18_DAPI_R1	SHAH_H000021_T08_01_IF01_[46701,11068]	SHAH_H000021_T08_01_IF01	[46701,11068]	SPECTRUM-OV-025	hgsoc	Tumor	Adnexa	Adnexa	Right Adnexa	Right Fallopian Tube	Primary	pre-Rx	S1	Primary Debulking	CD68, TOX, PD1, PDL1, CD8, panCK_CK8-18, DAPI
SPECTRUM	SPECTRUM-OV-025_S1_RIGHT_FALLOPIAN_TUBE_CD68_TOX_PD1_PDL1_CD8_panCK-CK8-18_DAPI_R1_[46706,12068]	SPECTRUM-OV-025_S1_RIGHT_FALLOPIAN_TUBE_CD68_TOX_PD1_PDL1_CD8_panCK-CK8-18_DAPI_R1	SHAH_H000021_T08_01_IF01_[46706,12068]	SHAH_H000021_T08_01_IF01	[46706,12068]	SPECTRUM-OV-025	hgsoc	Tumor	Adnexa	Adnexa	Right Adnexa	Right Fallopian Tube	Primary	pre-Rx	S1	Primary Debulking	CD68, TOX, PD1, PDL1, CD8, panCK_CK8-18, DAPI
SPECTRUM	SPECTRUM-OV-025_S1_RIGHT_FALLOPIAN_TUBE_CD68_TOX_PD1_PDL1_CD8_panCK-CK8-18_DAPI_R1_[47205,13068]	SPECTRUM-OV-025_S1_RIGHT_FALLOPIAN_TUBE_CD68_TOX_PD1_PDL1_CD8_panCK-CK8-18_DAPI_R1	SHAH_H000021_T08_01_IF01_[47205,13068]	SHAH_H000021_T08_01_IF01	[47205,13068]	SPECTRUM-OV-025	hgsoc	Tumor	Adnexa	Adnexa	Right Adnexa	Right Fallopian Tube	Primary	pre-Rx	S1	Primary Debulking	CD68, TOX, PD1, PDL1, CD8, panCK_CK8-18, DAPI
SPECTRUM	SPECTRUM-OV-025_S1_RIGHT_FALLOPIAN_TUBE_CD68_TOX_PD1_PDL1_CD8_panCK-CK8-18_DAPI_R1_[47420,8795]	SPECTRUM-OV-025_S1_RIGHT_FALLOPIAN_TUBE_CD68_TOX_PD1_PDL1_CD8_panCK-CK8-18_DAPI_R1	SHAH_H000021_T08_01_IF01_[47420,8795]	SHAH_H000021_T08_01_IF01	[47420,8795]	SPECTRUM-OV-025	hgsoc	Tumor	Adnexa	Adnexa	Right Adnexa	Right Fallopian Tube	Primary	pre-Rx	S1	Primary Debulking	CD68, TOX, PD1, PDL1, CD8, panCK_CK8-18, DAPI
SPECTRUM	SPECTRUM-OV-025_S1_RIGHT_FALLOPIAN_TUBE_CD68_TOX_PD1_PDL1_CD8_panCK-CK8-18_DAPI_R1_[47420,9795]	SPECTRUM-OV-025_S1_RIGHT_FALLOPIAN_TUBE_CD68_TOX_PD1_PDL1_CD8_panCK-CK8-18_DAPI_R1	SHAH_H000021_T08_01_IF01_[47420,9795]	SHAH_H000021_T08_01_IF01	[47420,9795]	SPECTRUM-OV-025	hgsoc	Tumor	Adnexa	Adnexa	Right Adnexa	Right Fallopian Tube	Primary	pre-Rx	S1	Primary Debulking	CD68, TOX, PD1, PDL1, CD8, panCK_CK8-18, DAPI
SPECTRUM	SPECTRUM-OV-025_S1_RIGHT_FALLOPIAN_TUBE_CD68_TOX_PD1_PDL1_CD8_panCK-CK8-18_DAPI_R1_[48039,10795]	SPECTRUM-OV-025_S1_RIGHT_FALLOPIAN_TUBE_CD68_TOX_PD1_PDL1_CD8_panCK-CK8-18_DAPI_R1	SHAH_H000021_T08_01_IF01_[48039,10795]	SHAH_H000021_T08_01_IF01	[48039,10795]	SPECTRUM-OV-025	hgsoc	Tumor	Adnexa	Adnexa	Right Adnexa	Right Fallopian Tube	Primary	pre-Rx	S1	Primary Debulking	CD68, TOX, PD1, PDL1, CD8, panCK_CK8-18, DAPI
SPECTRUM	SPECTRUM-OV-025_S1_RIGHT_FALLOPIAN_TUBE_CD68_TOX_PD1_PDL1_CD8_panCK-CK8-18_DAPI_R1_[48355,12068]	SPECTRUM-OV-025_S1_RIGHT_FALLOPIAN_TUBE_CD68_TOX_PD1_PDL1_CD8_panCK-CK8-18_DAPI_R1	SHAH_H000021_T08_01_IF01_[48355,12068]	SHAH_H000021_T08_01_IF01	[48355,12068]	SPECTRUM-OV-025	hgsoc	Tumor	Adnexa	Adnexa	Right Adnexa	Right Fallopian Tube	Primary	pre-Rx	S1	Primary Debulking	CD68, TOX, PD1, PDL1, CD8, panCK_CK8-18, DAPI
SPECTRUM	SPECTRUM-OV-025_S1_RIGHT_FALLOPIAN_TUBE_CD68_TOX_PD1_PDL1_CD8_panCK-CK8-18_DAPI_R1_[48543,13068]	SPECTRUM-OV-025_S1_RIGHT_FALLOPIAN_TUBE_CD68_TOX_PD1_PDL1_CD8_panCK-CK8-18_DAPI_R1	SHAH_H000021_T08_01_IF01_[48543,13068]	SHAH_H000021_T08_01_IF01	[48543,13068]	SPECTRUM-OV-025	hgsoc	Tumor	Adnexa	Adnexa	Right Adnexa	Right Fallopian Tube	Primary	pre-Rx	S1	Primary Debulking	CD68, TOX, PD1, PDL1, CD8, panCK_CK8-18, DAPI
SPECTRUM	SPECTRUM-OV-025_S1_RIGHT_FALLOPIAN_TUBE_CD68_TOX_PD1_PDL1_CD8_panCK-CK8-18_DAPI_R1_[48758,8795]	SPECTRUM-OV-025_S1_RIGHT_FALLOPIAN_TUBE_CD68_TOX_PD1_PDL1_CD8_panCK-CK8-18_DAPI_R1	SHAH_H000021_T08_01_IF01_[48758,8795]	SHAH_H000021_T08_01_IF01	[48758,8795]	SPECTRUM-OV-025	hgsoc	Tumor	Adnexa	Adnexa	Right Adnexa	Right Fallopian Tube	Primary	pre-Rx	S1	Primary Debulking	CD68, TOX, PD1, PDL1, CD8, panCK_CK8-18, DAPI
SPECTRUM	SPECTRUM-OV-025_S1_RIGHT_FALLOPIAN_TUBE_CD68_TOX_PD1_PDL1_CD8_panCK-CK8-18_DAPI_R1_[48758,9795]	SPECTRUM-OV-025_S1_RIGHT_FALLOPIAN_TUBE_CD68_TOX_PD1_PDL1_CD8_panCK-CK8-18_DAPI_R1	SHAH_H000021_T08_01_IF01_[48758,9795]	SHAH_H000021_T08_01_IF01	[48758,9795]	SPECTRUM-OV-025	hgsoc	Tumor	Adnexa	Adnexa	Right Adnexa	Right Fallopian Tube	Primary	pre-Rx	S1	Primary Debulking	CD68, TOX, PD1, PDL1, CD8, panCK_CK8-18, DAPI
SPECTRUM	SPECTRUM-OV-025_S1_RIGHT_FALLOPIAN_TUBE_CD68_TOX_PD1_PDL1_CD8_panCK-CK8-18_DAPI_R1_[49065,7795]	SPECTRUM-OV-025_S1_RIGHT_FALLOPIAN_TUBE_CD68_TOX_PD1_PDL1_CD8_panCK-CK8-18_DAPI_R1	SHAH_H000021_T08_01_IF01_[49065,7795]	SHAH_H000021_T08_01_IF01	[49065,7795]	SPECTRUM-OV-025	hgsoc	Tumor	Adnexa	Adnexa	Right Adnexa	Right Fallopian Tube	Primary	pre-Rx	S1	Primary Debulking	CD68, TOX, PD1, PDL1, CD8, panCK_CK8-18, DAPI
SPECTRUM	SPECTRUM-OV-025_S1_RIGHT_FALLOPIAN_TUBE_CD68_TOX_PD1_PDL1_CD8_panCK-CK8-18_DAPI_R1_[49693,12068]	SPECTRUM-OV-025_S1_RIGHT_FALLOPIAN_TUBE_CD68_TOX_PD1_PDL1_CD8_panCK-CK8-18_DAPI_R1	SHAH_H000021_T08_01_IF01_[49693,12068]	SHAH_H000021_T08_01_IF01	[49693,12068]	SPECTRUM-OV-025	hgsoc	Tumor	Adnexa	Adnexa	Right Adnexa	Right Fallopian Tube	Primary	pre-Rx	S1	Primary Debulking	CD68, TOX, PD1, PDL1, CD8, panCK_CK8-18, DAPI
SPECTRUM	SPECTRUM-OV-025_S1_RIGHT_FALLOPIAN_TUBE_CD68_TOX_PD1_PDL1_CD8_panCK-CK8-18_DAPI_R1_[50021,11068]	SPECTRUM-OV-025_S1_RIGHT_FALLOPIAN_TUBE_CD68_TOX_PD1_PDL1_CD8_panCK-CK8-18_DAPI_R1	SHAH_H000021_T08_01_IF01_[50021,11068]	SHAH_H000021_T08_01_IF01	[50021,11068]	SPECTRUM-OV-025	hgsoc	Tumor	Adnexa	Adnexa	Right Adnexa	Right Fallopian Tube	Primary	pre-Rx	S1	Primary Debulking	CD68, TOX, PD1, PDL1, CD8, panCK_CK8-18, DAPI
SPECTRUM	SPECTRUM-OV-025_S1_RIGHT_FALLOPIAN_TUBE_CD68_TOX_PD1_PDL1_CD8_panCK-CK8-18_DAPI_R1_[50403,7795]	SPECTRUM-OV-025_S1_RIGHT_FALLOPIAN_TUBE_CD68_TOX_PD1_PDL1_CD8_panCK-CK8-18_DAPI_R1	SHAH_H000021_T08_01_IF01_[50403,7795]	SHAH_H000021_T08_01_IF01	[50403,7795]	SPECTRUM-OV-025	hgsoc	Tumor	Adnexa	Adnexa	Right Adnexa	Right Fallopian Tube	Primary	pre-Rx	S1	Primary Debulking	CD68, TOX, PD1, PDL1, CD8, panCK_CK8-18, DAPI
SPECTRUM	SPECTRUM-OV-025_S1_BOWEL_CD68_TOX_PD1_PDL1_CD8_panCK-CK8-18_DAPI_R1_[47095,14164]	SPECTRUM-OV-025_S1_BOWEL_CD68_TOX_PD1_PDL1_CD8_panCK-CK8-18_DAPI_R1	SHAH_H000021_T01_02_IF01_[47095,14164]	SHAH_H000021_T01_02_IF01	[47095,14164]	SPECTRUM-OV-025	hgsoc	Tumor	Non-Adnexa	Bowel	Bowel	Bowel	Metastasis	pre-Rx	S1	Primary Debulking	CD68, TOX, PD1, PDL1, CD8, panCK_CK8-18, DAPI
SPECTRUM	SPECTRUM-OV-025_S1_BOWEL_CD68_TOX_PD1_PDL1_CD8_panCK-CK8-18_DAPI_R1_[47579,12028]	SPECTRUM-OV-025_S1_BOWEL_CD68_TOX_PD1_PDL1_CD8_panCK-CK8-18_DAPI_R1	SHAH_H000021_T01_02_IF01_[47579,12028]	SHAH_H000021_T01_02_IF01	[47579,12028]	SPECTRUM-OV-025	hgsoc	Tumor	Non-Adnexa	Bowel	Bowel	Bowel	Metastasis	pre-Rx	S1	Primary Debulking	CD68, TOX, PD1, PDL1, CD8, panCK_CK8-18, DAPI
SPECTRUM	SPECTRUM-OV-025_S1_BOWEL_CD68_TOX_PD1_PDL1_CD8_panCK-CK8-18_DAPI_R1_[47615,14664]	SPECTRUM-OV-025_S1_BOWEL_CD68_TOX_PD1_PDL1_CD8_panCK-CK8-18_DAPI_R1	SHAH_H000021_T01_02_IF01_[47615,14664]	SHAH_H000021_T01_02_IF01	[47615,14664]	SPECTRUM-OV-025	hgsoc	Tumor	Non-Adnexa	Bowel	Bowel	Bowel	Metastasis	pre-Rx	S1	Primary Debulking	CD68, TOX, PD1, PDL1, CD8, panCK_CK8-18, DAPI
SPECTRUM	SPECTRUM-OV-025_S1_BOWEL_CD68_TOX_PD1_PDL1_CD8_panCK-CK8-18_DAPI_R1_[48099,12914]	SPECTRUM-OV-025_S1_BOWEL_CD68_TOX_PD1_PDL1_CD8_panCK-CK8-18_DAPI_R1	SHAH_H000021_T01_02_IF01_[48099,12914]	SHAH_H000021_T01_02_IF01	[48099,12914]	SPECTRUM-OV-025	hgsoc	Tumor	Non-Adnexa	Bowel	Bowel	Bowel	Metastasis	pre-Rx	S1	Primary Debulking	CD68, TOX, PD1, PDL1, CD8, panCK_CK8-18, DAPI
SPECTRUM	SPECTRUM-OV-025_S1_BOWEL_CD68_TOX_PD1_PDL1_CD8_panCK-CK8-18_DAPI_R1_[48099,13914]	SPECTRUM-OV-025_S1_BOWEL_CD68_TOX_PD1_PDL1_CD8_panCK-CK8-18_DAPI_R1	SHAH_H000021_T01_02_IF01_[48099,13914]	SHAH_H000021_T01_02_IF01	[48099,13914]	SPECTRUM-OV-025	hgsoc	Tumor	Non-Adnexa	Bowel	Bowel	Bowel	Metastasis	pre-Rx	S1	Primary Debulking	CD68, TOX, PD1, PDL1, CD8, panCK_CK8-18, DAPI
SPECTRUM	SPECTRUM-OV-025_S1_BOWEL_CD68_TOX_PD1_PDL1_CD8_panCK-CK8-18_DAPI_R1_[48284,14664]	SPECTRUM-OV-025_S1_BOWEL_CD68_TOX_PD1_PDL1_CD8_panCK-CK8-18_DAPI_R1	SHAH_H000021_T01_02_IF01_[48284,14664]	SHAH_H000021_T01_02_IF01	[48284,14664]	SPECTRUM-OV-025	hgsoc	Tumor	Non-Adnexa	Bowel	Bowel	Bowel	Metastasis	pre-Rx	S1	Primary Debulking	CD68, TOX, PD1, PDL1, CD8, panCK_CK8-18, DAPI
SPECTRUM	SPECTRUM-OV-025_S1_BOWEL_CD68_TOX_PD1_PDL1_CD8_panCK-CK8-18_DAPI_R1_[48662,11914]	SPECTRUM-OV-025_S1_BOWEL_CD68_TOX_PD1_PDL1_CD8_panCK-CK8-18_DAPI_R1	SHAH_H000021_T01_02_IF01_[48662,11914]	SHAH_H000021_T01_02_IF01	[48662,11914]	SPECTRUM-OV-025	hgsoc	Tumor	Non-Adnexa	Bowel	Bowel	Bowel	Metastasis	pre-Rx	S1	Primary Debulking	CD68, TOX, PD1, PDL1, CD8, panCK_CK8-18, DAPI
SPECTRUM	SPECTRUM-OV-025_S1_BOWEL_CD68_TOX_PD1_PDL1_CD8_panCK-CK8-18_DAPI_R1_[49288,14914]	SPECTRUM-OV-025_S1_BOWEL_CD68_TOX_PD1_PDL1_CD8_panCK-CK8-18_DAPI_R1	SHAH_H000021_T01_02_IF01_[49288,14914]	SHAH_H000021_T01_02_IF01	[49288,14914]	SPECTRUM-OV-025	hgsoc	Tumor	Non-Adnexa	Bowel	Bowel	Bowel	Metastasis	pre-Rx	S1	Primary Debulking	CD68, TOX, PD1, PDL1, CD8, panCK_CK8-18, DAPI
SPECTRUM	SPECTRUM-OV-025_S1_BOWEL_CD68_TOX_PD1_PDL1_CD8_panCK-CK8-18_DAPI_R1_[49437,12914]	SPECTRUM-OV-025_S1_BOWEL_CD68_TOX_PD1_PDL1_CD8_panCK-CK8-18_DAPI_R1	SHAH_H000021_T01_02_IF01_[49437,12914]	SHAH_H000021_T01_02_IF01	[49437,12914]	SPECTRUM-OV-025	hgsoc	Tumor	Non-Adnexa	Bowel	Bowel	Bowel	Metastasis	pre-Rx	S1	Primary Debulking	CD68, TOX, PD1, PDL1, CD8, panCK_CK8-18, DAPI
SPECTRUM	SPECTRUM-OV-025_S1_BOWEL_CD68_TOX_PD1_PDL1_CD8_panCK-CK8-18_DAPI_R1_[49437,13914]	SPECTRUM-OV-025_S1_BOWEL_CD68_TOX_PD1_PDL1_CD8_panCK-CK8-18_DAPI_R1	SHAH_H000021_T01_02_IF01_[49437,13914]	SHAH_H000021_T01_02_IF01	[49437,13914]	SPECTRUM-OV-025	hgsoc	Tumor	Non-Adnexa	Bowel	Bowel	Bowel	Metastasis	pre-Rx	S1	Primary Debulking	CD68, TOX, PD1, PDL1, CD8, panCK_CK8-18, DAPI
SPECTRUM	SPECTRUM-OV-025_S1_BOWEL_CD68_TOX_PD1_PDL1_CD8_panCK-CK8-18_DAPI_R1_[50626,14914]	SPECTRUM-OV-025_S1_BOWEL_CD68_TOX_PD1_PDL1_CD8_panCK-CK8-18_DAPI_R1	SHAH_H000021_T01_02_IF01_[50626,14914]	SHAH_H000021_T01_02_IF01	[50626,14914]	SPECTRUM-OV-025	hgsoc	Tumor	Non-Adnexa	Bowel	Bowel	Bowel	Metastasis	pre-Rx	S1	Primary Debulking	CD68, TOX, PD1, PDL1, CD8, panCK_CK8-18, DAPI
SPECTRUM	SPECTRUM-OV-025_S1_BOWEL_CD68_TOX_PD1_PDL1_CD8_panCK-CK8-18_DAPI_R1_[50775,14192]	SPECTRUM-OV-025_S1_BOWEL_CD68_TOX_PD1_PDL1_CD8_panCK-CK8-18_DAPI_R1	SHAH_H000021_T01_02_IF01_[50775,14192]	SHAH_H000021_T01_02_IF01	[50775,14192]	SPECTRUM-OV-025	hgsoc	Tumor	Non-Adnexa	Bowel	Bowel	Bowel	Metastasis	pre-Rx	S1	Primary Debulking	CD68, TOX, PD1, PDL1, CD8, panCK_CK8-18, DAPI
SPECTRUM	SPECTRUM-OV-025_S1_INFRACOLIC_OMENTUM_CD68_TOX_PD1_PDL1_CD8_panCK-CK8-18_DAPI_R1_[41335,12803]	SPECTRUM-OV-025_S1_INFRACOLIC_OMENTUM_CD68_TOX_PD1_PDL1_CD8_panCK-CK8-18_DAPI_R1	SHAH_H000021_T03_02_IF01_[41335,12803]	SHAH_H000021_T03_02_IF01	[41335,12803]	SPECTRUM-OV-025	hgsoc	Tumor	Non-Adnexa	Omentum	Omentum	Infracolic Omentum	Metastasis	pre-Rx	S1	Primary Debulking	CD68, TOX, PD1, PDL1, CD8, panCK_CK8-18, DAPI
SPECTRUM	SPECTRUM-OV-025_S1_INFRACOLIC_OMENTUM_CD68_TOX_PD1_PDL1_CD8_panCK-CK8-18_DAPI_R1_[42929,11627]	SPECTRUM-OV-025_S1_INFRACOLIC_OMENTUM_CD68_TOX_PD1_PDL1_CD8_panCK-CK8-18_DAPI_R1	SHAH_H000021_T03_02_IF01_[42929,11627]	SHAH_H000021_T03_02_IF01	[42929,11627]	SPECTRUM-OV-025	hgsoc	Tumor	Non-Adnexa	Omentum	Omentum	Infracolic Omentum	Metastasis	pre-Rx	S1	Primary Debulking	CD68, TOX, PD1, PDL1, CD8, panCK_CK8-18, DAPI
SPECTRUM	SPECTRUM-OV-025_S1_INFRACOLIC_OMENTUM_CD68_TOX_PD1_PDL1_CD8_panCK-CK8-18_DAPI_R1_[47443,12317]	SPECTRUM-OV-025_S1_INFRACOLIC_OMENTUM_CD68_TOX_PD1_PDL1_CD8_panCK-CK8-18_DAPI_R1	SHAH_H000021_T03_02_IF01_[47443,12317]	SHAH_H000021_T03_02_IF01	[47443,12317]	SPECTRUM-OV-025	hgsoc	Tumor	Non-Adnexa	Omentum	Omentum	Infracolic Omentum	Metastasis	pre-Rx	S1	Primary Debulking	CD68, TOX, PD1, PDL1, CD8, panCK_CK8-18, DAPI
SPECTRUM	SPECTRUM-OV-025_S1_INFRACOLIC_OMENTUM_CD68_TOX_PD1_PDL1_CD8_panCK-CK8-18_DAPI_R1_[48809,9957]	SPECTRUM-OV-025_S1_INFRACOLIC_OMENTUM_CD68_TOX_PD1_PDL1_CD8_panCK-CK8-18_DAPI_R1	SHAH_H000021_T03_02_IF01_[48809,9957]	SHAH_H000021_T03_02_IF01	[48809,9957]	SPECTRUM-OV-025	hgsoc	Tumor	Non-Adnexa	Omentum	Omentum	Infracolic Omentum	Metastasis	pre-Rx	S1	Primary Debulking	CD68, TOX, PD1, PDL1, CD8, panCK_CK8-18, DAPI
SPECTRUM	SPECTRUM-OV-025_S1_INFRACOLIC_OMENTUM_CD68_TOX_PD1_PDL1_CD8_panCK-CK8-18_DAPI_R1_[48926,12698]	SPECTRUM-OV-025_S1_INFRACOLIC_OMENTUM_CD68_TOX_PD1_PDL1_CD8_panCK-CK8-18_DAPI_R1	SHAH_H000021_T03_02_IF01_[48926,12698]	SHAH_H000021_T03_02_IF01	[48926,12698]	SPECTRUM-OV-025	hgsoc	Tumor	Non-Adnexa	Omentum	Omentum	Infracolic Omentum	Metastasis	pre-Rx	S1	Primary Debulking	CD68, TOX, PD1, PDL1, CD8, panCK_CK8-18, DAPI
SPECTRUM	SPECTRUM-OV-025_S1_INFRACOLIC_OMENTUM_CD68_TOX_PD1_PDL1_CD8_panCK-CK8-18_DAPI_R1_[49001,10957]	SPECTRUM-OV-025_S1_INFRACOLIC_OMENTUM_CD68_TOX_PD1_PDL1_CD8_panCK-CK8-18_DAPI_R1	SHAH_H000021_T03_02_IF01_[49001,10957]	SHAH_H000021_T03_02_IF01	[49001,10957]	SPECTRUM-OV-025	hgsoc	Tumor	Non-Adnexa	Omentum	Omentum	Infracolic Omentum	Metastasis	pre-Rx	S1	Primary Debulking	CD68, TOX, PD1, PDL1, CD8, panCK_CK8-18, DAPI
SPECTRUM	SPECTRUM-OV-025_S1_INFRACOLIC_OMENTUM_CD68_TOX_PD1_PDL1_CD8_panCK-CK8-18_DAPI_R1_[49299,13698]	SPECTRUM-OV-025_S1_INFRACOLIC_OMENTUM_CD68_TOX_PD1_PDL1_CD8_panCK-CK8-18_DAPI_R1	SHAH_H000021_T03_02_IF01_[49299,13698]	SHAH_H000021_T03_02_IF01	[49299,13698]	SPECTRUM-OV-025	hgsoc	Tumor	Non-Adnexa	Omentum	Omentum	Infracolic Omentum	Metastasis	pre-Rx	S1	Primary Debulking	CD68, TOX, PD1, PDL1, CD8, panCK_CK8-18, DAPI
SPECTRUM	SPECTRUM-OV-025_S1_INFRACOLIC_OMENTUM_CD68_TOX_PD1_PDL1_CD8_panCK-CK8-18_DAPI_R1_[50339,10541]	SPECTRUM-OV-025_S1_INFRACOLIC_OMENTUM_CD68_TOX_PD1_PDL1_CD8_panCK-CK8-18_DAPI_R1	SHAH_H000021_T03_02_IF01_[50339,10541]	SHAH_H000021_T03_02_IF01	[50339,10541]	SPECTRUM-OV-025	hgsoc	Tumor	Non-Adnexa	Omentum	Omentum	Infracolic Omentum	Metastasis	pre-Rx	S1	Primary Debulking	CD68, TOX, PD1, PDL1, CD8, panCK_CK8-18, DAPI
SPECTRUM	SPECTRUM-OV-025_S1_INFRACOLIC_OMENTUM_CD68_TOX_PD1_PDL1_CD8_panCK-CK8-18_DAPI_R1_[50896,12201]	SPECTRUM-OV-025_S1_INFRACOLIC_OMENTUM_CD68_TOX_PD1_PDL1_CD8_panCK-CK8-18_DAPI_R1	SHAH_H000021_T03_02_IF01_[50896,12201]	SHAH_H000021_T03_02_IF01	[50896,12201]	SPECTRUM-OV-025	hgsoc	Tumor	Non-Adnexa	Omentum	Omentum	Infracolic Omentum	Metastasis	pre-Rx	S1	Primary Debulking	CD68, TOX, PD1, PDL1, CD8, panCK_CK8-18, DAPI
SPECTRUM	SPECTRUM-OV-025_S1_INFRACOLIC_OMENTUM_CD68_TOX_PD1_PDL1_CD8_panCK-CK8-18_DAPI_R1_[50896,13201]	SPECTRUM-OV-025_S1_INFRACOLIC_OMENTUM_CD68_TOX_PD1_PDL1_CD8_panCK-CK8-18_DAPI_R1	SHAH_H000021_T03_02_IF01_[50896,13201]	SHAH_H000021_T03_02_IF01	[50896,13201]	SPECTRUM-OV-025	hgsoc	Tumor	Non-Adnexa	Omentum	Omentum	Infracolic Omentum	Metastasis	pre-Rx	S1	Primary Debulking	CD68, TOX, PD1, PDL1, CD8, panCK_CK8-18, DAPI
SPECTRUM	SPECTRUM-OV-025_S1_INFRACOLIC_OMENTUM_CD68_TOX_PD1_PDL1_CD8_panCK-CK8-18_DAPI_R1_[51421,16283]	SPECTRUM-OV-025_S1_INFRACOLIC_OMENTUM_CD68_TOX_PD1_PDL1_CD8_panCK-CK8-18_DAPI_R1	SHAH_H000021_T03_02_IF01_[51421,16283]	SHAH_H000021_T03_02_IF01	[51421,16283]	SPECTRUM-OV-025	hgsoc	Tumor	Non-Adnexa	Omentum	Omentum	Infracolic Omentum	Metastasis	pre-Rx	S1	Primary Debulking	CD68, TOX, PD1, PDL1, CD8, panCK_CK8-18, DAPI
SPECTRUM	SPECTRUM-OV-025_S1_INFRACOLIC_OMENTUM_CD68_TOX_PD1_PDL1_CD8_panCK-CK8-18_DAPI_R1_[51966,10557]	SPECTRUM-OV-025_S1_INFRACOLIC_OMENTUM_CD68_TOX_PD1_PDL1_CD8_panCK-CK8-18_DAPI_R1	SHAH_H000021_T03_02_IF01_[51966,10557]	SHAH_H000021_T03_02_IF01	[51966,10557]	SPECTRUM-OV-025	hgsoc	Tumor	Non-Adnexa	Omentum	Omentum	Infracolic Omentum	Metastasis	pre-Rx	S1	Primary Debulking	CD68, TOX, PD1, PDL1, CD8, panCK_CK8-18, DAPI
SPECTRUM	SPECTRUM-OV-025_S1_INFRACOLIC_OMENTUM_CD68_TOX_PD1_PDL1_CD8_panCK-CK8-18_DAPI_R1_[52157,14512]	SPECTRUM-OV-025_S1_INFRACOLIC_OMENTUM_CD68_TOX_PD1_PDL1_CD8_panCK-CK8-18_DAPI_R1	SHAH_H000021_T03_02_IF01_[52157,14512]	SHAH_H000021_T03_02_IF01	[52157,14512]	SPECTRUM-OV-025	hgsoc	Tumor	Non-Adnexa	Omentum	Omentum	Infracolic Omentum	Metastasis	pre-Rx	S1	Primary Debulking	CD68, TOX, PD1, PDL1, CD8, panCK_CK8-18, DAPI
SPECTRUM	SPECTRUM-OV-025_S1_INFRACOLIC_OMENTUM_CD68_TOX_PD1_PDL1_CD8_panCK-CK8-18_DAPI_R1_[52234,11434]	SPECTRUM-OV-025_S1_INFRACOLIC_OMENTUM_CD68_TOX_PD1_PDL1_CD8_panCK-CK8-18_DAPI_R1	SHAH_H000021_T03_02_IF01_[52234,11434]	SHAH_H000021_T03_02_IF01	[52234,11434]	SPECTRUM-OV-025	hgsoc	Tumor	Non-Adnexa	Omentum	Omentum	Infracolic Omentum	Metastasis	pre-Rx	S1	Primary Debulking	CD68, TOX, PD1, PDL1, CD8, panCK_CK8-18, DAPI
SPECTRUM	SPECTRUM-OV-025_S1_INFRACOLIC_OMENTUM_CD68_TOX_PD1_PDL1_CD8_panCK-CK8-18_DAPI_R1_[52234,12434]	SPECTRUM-OV-025_S1_INFRACOLIC_OMENTUM_CD68_TOX_PD1_PDL1_CD8_panCK-CK8-18_DAPI_R1	SHAH_H000021_T03_02_IF01_[52234,12434]	SHAH_H000021_T03_02_IF01	[52234,12434]	SPECTRUM-OV-025	hgsoc	Tumor	Non-Adnexa	Omentum	Omentum	Infracolic Omentum	Metastasis	pre-Rx	S1	Primary Debulking	CD68, TOX, PD1, PDL1, CD8, panCK_CK8-18, DAPI
SPECTRUM	SPECTRUM-OV-025_S1_INFRACOLIC_OMENTUM_CD68_TOX_PD1_PDL1_CD8_panCK-CK8-18_DAPI_R1_[52234,13512]	SPECTRUM-OV-025_S1_INFRACOLIC_OMENTUM_CD68_TOX_PD1_PDL1_CD8_panCK-CK8-18_DAPI_R1	SHAH_H000021_T03_02_IF01_[52234,13512]	SHAH_H000021_T03_02_IF01	[52234,13512]	SPECTRUM-OV-025	hgsoc	Tumor	Non-Adnexa	Omentum	Omentum	Infracolic Omentum	Metastasis	pre-Rx	S1	Primary Debulking	CD68, TOX, PD1, PDL1, CD8, panCK_CK8-18, DAPI
SPECTRUM	SPECTRUM-OV-025_S1_INFRACOLIC_OMENTUM_CD68_TOX_PD1_PDL1_CD8_panCK-CK8-18_DAPI_R1_[53495,14031]	SPECTRUM-OV-025_S1_INFRACOLIC_OMENTUM_CD68_TOX_PD1_PDL1_CD8_panCK-CK8-18_DAPI_R1	SHAH_H000021_T03_02_IF01_[53495,14031]	SHAH_H000021_T03_02_IF01	[53495,14031]	SPECTRUM-OV-025	hgsoc	Tumor	Non-Adnexa	Omentum	Omentum	Infracolic Omentum	Metastasis	pre-Rx	S1	Primary Debulking	CD68, TOX, PD1, PDL1, CD8, panCK_CK8-18, DAPI
SPECTRUM	SPECTRUM-OV-026_S1_LEFT_FALLOPIAN_TUBE_CD68_TOX_PD1_PDL1_CD8_panCK-CK8-18_DAPI_R1_[39626,7388]	SPECTRUM-OV-026_S1_LEFT_FALLOPIAN_TUBE_CD68_TOX_PD1_PDL1_CD8_panCK-CK8-18_DAPI_R1	SHAH_H000022_T11_01_IF01_[39626,7388]	SHAH_H000022_T11_01_IF01	[39626,7388]	SPECTRUM-OV-026	hgsoc	Tumor	Adnexa	Adnexa	Left Adnexa	Left Fallopian Tube	Primary	pre-Rx	S1	Primary Debulking	CD68, TOX, PD1, PDL1, CD8, panCK_CK8-18, DAPI
SPECTRUM	SPECTRUM-OV-026_S1_LEFT_FALLOPIAN_TUBE_CD68_TOX_PD1_PDL1_CD8_panCK-CK8-18_DAPI_R1_[42163,10063]	SPECTRUM-OV-026_S1_LEFT_FALLOPIAN_TUBE_CD68_TOX_PD1_PDL1_CD8_panCK-CK8-18_DAPI_R1	SHAH_H000022_T11_01_IF01_[42163,10063]	SHAH_H000022_T11_01_IF01	[42163,10063]	SPECTRUM-OV-026	hgsoc	Tumor	Adnexa	Adnexa	Left Adnexa	Left Fallopian Tube	Primary	pre-Rx	S1	Primary Debulking	CD68, TOX, PD1, PDL1, CD8, panCK_CK8-18, DAPI
SPECTRUM	SPECTRUM-OV-026_S1_LEFT_FALLOPIAN_TUBE_CD68_TOX_PD1_PDL1_CD8_panCK-CK8-18_DAPI_R1_[49359,12545]	SPECTRUM-OV-026_S1_LEFT_FALLOPIAN_TUBE_CD68_TOX_PD1_PDL1_CD8_panCK-CK8-18_DAPI_R1	SHAH_H000022_T11_01_IF01_[49359,12545]	SHAH_H000022_T11_01_IF01	[49359,12545]	SPECTRUM-OV-026	hgsoc	Tumor	Adnexa	Adnexa	Left Adnexa	Left Fallopian Tube	Primary	pre-Rx	S1	Primary Debulking	CD68, TOX, PD1, PDL1, CD8, panCK_CK8-18, DAPI
SPECTRUM	SPECTRUM-OV-026_S1_LEFT_FALLOPIAN_TUBE_CD68_TOX_PD1_PDL1_CD8_panCK-CK8-18_DAPI_R1_[49703,13545]	SPECTRUM-OV-026_S1_LEFT_FALLOPIAN_TUBE_CD68_TOX_PD1_PDL1_CD8_panCK-CK8-18_DAPI_R1	SHAH_H000022_T11_01_IF01_[49703,13545]	SHAH_H000022_T11_01_IF01	[49703,13545]	SPECTRUM-OV-026	hgsoc	Tumor	Adnexa	Adnexa	Left Adnexa	Left Fallopian Tube	Primary	pre-Rx	S1	Primary Debulking	CD68, TOX, PD1, PDL1, CD8, panCK_CK8-18, DAPI
SPECTRUM	SPECTRUM-OV-026_S1_LEFT_FALLOPIAN_TUBE_CD68_TOX_PD1_PDL1_CD8_panCK-CK8-18_DAPI_R1_[50854,11410]	SPECTRUM-OV-026_S1_LEFT_FALLOPIAN_TUBE_CD68_TOX_PD1_PDL1_CD8_panCK-CK8-18_DAPI_R1	SHAH_H000022_T11_01_IF01_[50854,11410]	SHAH_H000022_T11_01_IF01	[50854,11410]	SPECTRUM-OV-026	hgsoc	Tumor	Adnexa	Adnexa	Left Adnexa	Left Fallopian Tube	Primary	pre-Rx	S1	Primary Debulking	CD68, TOX, PD1, PDL1, CD8, panCK_CK8-18, DAPI
SPECTRUM	SPECTRUM-OV-026_S1_LEFT_FALLOPIAN_TUBE_CD68_TOX_PD1_PDL1_CD8_panCK-CK8-18_DAPI_R1_[50854,12410]	SPECTRUM-OV-026_S1_LEFT_FALLOPIAN_TUBE_CD68_TOX_PD1_PDL1_CD8_panCK-CK8-18_DAPI_R1	SHAH_H000022_T11_01_IF01_[50854,12410]	SHAH_H000022_T11_01_IF01	[50854,12410]	SPECTRUM-OV-026	hgsoc	Tumor	Adnexa	Adnexa	Left Adnexa	Left Fallopian Tube	Primary	pre-Rx	S1	Primary Debulking	CD68, TOX, PD1, PDL1, CD8, panCK_CK8-18, DAPI
SPECTRUM	SPECTRUM-OV-026_S1_LEFT_FALLOPIAN_TUBE_CD68_TOX_PD1_PDL1_CD8_panCK-CK8-18_DAPI_R1_[51198,13685]	SPECTRUM-OV-026_S1_LEFT_FALLOPIAN_TUBE_CD68_TOX_PD1_PDL1_CD8_panCK-CK8-18_DAPI_R1	SHAH_H000022_T11_01_IF01_[51198,13685]	SHAH_H000022_T11_01_IF01	[51198,13685]	SPECTRUM-OV-026	hgsoc	Tumor	Adnexa	Adnexa	Left Adnexa	Left Fallopian Tube	Primary	pre-Rx	S1	Primary Debulking	CD68, TOX, PD1, PDL1, CD8, panCK_CK8-18, DAPI
SPECTRUM	SPECTRUM-OV-026_S1_LEFT_FALLOPIAN_TUBE_CD68_TOX_PD1_PDL1_CD8_panCK-CK8-18_DAPI_R1_[52536,14400]	SPECTRUM-OV-026_S1_LEFT_FALLOPIAN_TUBE_CD68_TOX_PD1_PDL1_CD8_panCK-CK8-18_DAPI_R1	SHAH_H000022_T11_01_IF01_[52536,14400]	SHAH_H000022_T11_01_IF01	[52536,14400]	SPECTRUM-OV-026	hgsoc	Tumor	Adnexa	Adnexa	Left Adnexa	Left Fallopian Tube	Primary	pre-Rx	S1	Primary Debulking	CD68, TOX, PD1, PDL1, CD8, panCK_CK8-18, DAPI
SPECTRUM	SPECTRUM-OV-026_S1_LEFT_FALLOPIAN_TUBE_CD68_TOX_PD1_PDL1_CD8_panCK-CK8-18_DAPI_R1_[54281,9858]	SPECTRUM-OV-026_S1_LEFT_FALLOPIAN_TUBE_CD68_TOX_PD1_PDL1_CD8_panCK-CK8-18_DAPI_R1	SHAH_H000022_T11_01_IF01_[54281,9858]	SHAH_H000022_T11_01_IF01	[54281,9858]	SPECTRUM-OV-026	hgsoc	Tumor	Adnexa	Adnexa	Left Adnexa	Left Fallopian Tube	Primary	pre-Rx	S1	Primary Debulking	CD68, TOX, PD1, PDL1, CD8, panCK_CK8-18, DAPI
SPECTRUM	SPECTRUM-OV-026_S1_LEFT_FALLOPIAN_TUBE_CD68_TOX_PD1_PDL1_CD8_panCK-CK8-18_DAPI_R1_[54643,19833]	SPECTRUM-OV-026_S1_LEFT_FALLOPIAN_TUBE_CD68_TOX_PD1_PDL1_CD8_panCK-CK8-18_DAPI_R1	SHAH_H000022_T11_01_IF01_[54643,19833]	SHAH_H000022_T11_01_IF01	[54643,19833]	SPECTRUM-OV-026	hgsoc	Tumor	Adnexa	Adnexa	Left Adnexa	Left Fallopian Tube	Primary	pre-Rx	S1	Primary Debulking	CD68, TOX, PD1, PDL1, CD8, panCK_CK8-18, DAPI
SPECTRUM	SPECTRUM-OV-026_S1_LEFT_FALLOPIAN_TUBE_CD68_TOX_PD1_PDL1_CD8_panCK-CK8-18_DAPI_R1_[55680,5835]	SPECTRUM-OV-026_S1_LEFT_FALLOPIAN_TUBE_CD68_TOX_PD1_PDL1_CD8_panCK-CK8-18_DAPI_R1	SHAH_H000022_T11_01_IF01_[55680,5835]	SHAH_H000022_T11_01_IF01	[55680,5835]	SPECTRUM-OV-026	hgsoc	Tumor	Adnexa	Adnexa	Left Adnexa	Left Fallopian Tube	Primary	pre-Rx	S1	Primary Debulking	CD68, TOX, PD1, PDL1, CD8, panCK_CK8-18, DAPI
SPECTRUM	SPECTRUM-OV-026_S1_LEFT_FALLOPIAN_TUBE_CD68_TOX_PD1_PDL1_CD8_panCK-CK8-18_DAPI_R1_[56212,6820]	SPECTRUM-OV-026_S1_LEFT_FALLOPIAN_TUBE_CD68_TOX_PD1_PDL1_CD8_panCK-CK8-18_DAPI_R1	SHAH_H000022_T11_01_IF01_[56212,6820]	SHAH_H000022_T11_01_IF01	[56212,6820]	SPECTRUM-OV-026	hgsoc	Tumor	Adnexa	Adnexa	Left Adnexa	Left Fallopian Tube	Primary	pre-Rx	S1	Primary Debulking	CD68, TOX, PD1, PDL1, CD8, panCK_CK8-18, DAPI
SPECTRUM	SPECTRUM-OV-026_S1_LEFT_FALLOPIAN_TUBE_CD68_TOX_PD1_PDL1_CD8_panCK-CK8-18_DAPI_R1_[56917,6070]	SPECTRUM-OV-026_S1_LEFT_FALLOPIAN_TUBE_CD68_TOX_PD1_PDL1_CD8_panCK-CK8-18_DAPI_R1	SHAH_H000022_T11_01_IF01_[56917,6070]	SHAH_H000022_T11_01_IF01	[56917,6070]	SPECTRUM-OV-026	hgsoc	Tumor	Adnexa	Adnexa	Left Adnexa	Left Fallopian Tube	Primary	pre-Rx	S1	Primary Debulking	CD68, TOX, PD1, PDL1, CD8, panCK_CK8-18, DAPI
SPECTRUM	SPECTRUM-OV-026_S1_LEFT_FALLOPIAN_TUBE_CD68_TOX_PD1_PDL1_CD8_panCK-CK8-18_DAPI_R1_[58533,6340]	SPECTRUM-OV-026_S1_LEFT_FALLOPIAN_TUBE_CD68_TOX_PD1_PDL1_CD8_panCK-CK8-18_DAPI_R1	SHAH_H000022_T11_01_IF01_[58533,6340]	SHAH_H000022_T11_01_IF01	[58533,6340]	SPECTRUM-OV-026	hgsoc	Tumor	Adnexa	Adnexa	Left Adnexa	Left Fallopian Tube	Primary	pre-Rx	S1	Primary Debulking	CD68, TOX, PD1, PDL1, CD8, panCK_CK8-18, DAPI
SPECTRUM	SPECTRUM-OV-026_S1_RIGHT_ADNEXA_CD68_TOX_PD1_PDL1_CD8_panCK-CK8-18_DAPI_R1_[41217,8858]	SPECTRUM-OV-026_S1_RIGHT_ADNEXA_CD68_TOX_PD1_PDL1_CD8_panCK-CK8-18_DAPI_R1	SHAH_H000022_T15_01_IF01_[41217,8858]	SHAH_H000022_T15_01_IF01	[41217,8858]	SPECTRUM-OV-026	hgsoc	Tumor	Adnexa	Adnexa	Right Adnexa	Right Adnexa	Primary	pre-Rx	S1	Primary Debulking	CD68, TOX, PD1, PDL1, CD8, panCK_CK8-18, DAPI
SPECTRUM	SPECTRUM-OV-026_S1_RIGHT_ADNEXA_CD68_TOX_PD1_PDL1_CD8_panCK-CK8-18_DAPI_R1_[43878,16757]	SPECTRUM-OV-026_S1_RIGHT_ADNEXA_CD68_TOX_PD1_PDL1_CD8_panCK-CK8-18_DAPI_R1	SHAH_H000022_T15_01_IF01_[43878,16757]	SHAH_H000022_T15_01_IF01	[43878,16757]	SPECTRUM-OV-026	hgsoc	Tumor	Adnexa	Adnexa	Right Adnexa	Right Adnexa	Primary	pre-Rx	S1	Primary Debulking	CD68, TOX, PD1, PDL1, CD8, panCK_CK8-18, DAPI
SPECTRUM	SPECTRUM-OV-026_S1_RIGHT_ADNEXA_CD68_TOX_PD1_PDL1_CD8_panCK-CK8-18_DAPI_R1_[45521,11419]	SPECTRUM-OV-026_S1_RIGHT_ADNEXA_CD68_TOX_PD1_PDL1_CD8_panCK-CK8-18_DAPI_R1	SHAH_H000022_T15_01_IF01_[45521,11419]	SHAH_H000022_T15_01_IF01	[45521,11419]	SPECTRUM-OV-026	hgsoc	Tumor	Adnexa	Adnexa	Right Adnexa	Right Adnexa	Primary	pre-Rx	S1	Primary Debulking	CD68, TOX, PD1, PDL1, CD8, panCK_CK8-18, DAPI
SPECTRUM	SPECTRUM-OV-026_S1_RIGHT_ADNEXA_CD68_TOX_PD1_PDL1_CD8_panCK-CK8-18_DAPI_R1_[46577,14991]	SPECTRUM-OV-026_S1_RIGHT_ADNEXA_CD68_TOX_PD1_PDL1_CD8_panCK-CK8-18_DAPI_R1	SHAH_H000022_T15_01_IF01_[46577,14991]	SHAH_H000022_T15_01_IF01	[46577,14991]	SPECTRUM-OV-026	hgsoc	Tumor	Adnexa	Adnexa	Right Adnexa	Right Adnexa	Primary	pre-Rx	S1	Primary Debulking	CD68, TOX, PD1, PDL1, CD8, panCK_CK8-18, DAPI
SPECTRUM	SPECTRUM-OV-026_S1_RIGHT_ADNEXA_CD68_TOX_PD1_PDL1_CD8_panCK-CK8-18_DAPI_R1_[47996,8408]	SPECTRUM-OV-026_S1_RIGHT_ADNEXA_CD68_TOX_PD1_PDL1_CD8_panCK-CK8-18_DAPI_R1	SHAH_H000022_T15_01_IF01_[47996,8408]	SHAH_H000022_T15_01_IF01	[47996,8408]	SPECTRUM-OV-026	hgsoc	Tumor	Adnexa	Adnexa	Right Adnexa	Right Adnexa	Primary	pre-Rx	S1	Primary Debulking	CD68, TOX, PD1, PDL1, CD8, panCK_CK8-18, DAPI
SPECTRUM	SPECTRUM-OV-026_S1_RIGHT_ADNEXA_CD68_TOX_PD1_PDL1_CD8_panCK-CK8-18_DAPI_R1_[48541,9408]	SPECTRUM-OV-026_S1_RIGHT_ADNEXA_CD68_TOX_PD1_PDL1_CD8_panCK-CK8-18_DAPI_R1	SHAH_H000022_T15_01_IF01_[48541,9408]	SHAH_H000022_T15_01_IF01	[48541,9408]	SPECTRUM-OV-026	hgsoc	Tumor	Adnexa	Adnexa	Right Adnexa	Right Adnexa	Primary	pre-Rx	S1	Primary Debulking	CD68, TOX, PD1, PDL1, CD8, panCK_CK8-18, DAPI
SPECTRUM	SPECTRUM-OV-026_S1_RIGHT_ADNEXA_CD68_TOX_PD1_PDL1_CD8_panCK-CK8-18_DAPI_R1_[50237,9374]	SPECTRUM-OV-026_S1_RIGHT_ADNEXA_CD68_TOX_PD1_PDL1_CD8_panCK-CK8-18_DAPI_R1	SHAH_H000022_T15_01_IF01_[50237,9374]	SHAH_H000022_T15_01_IF01	[50237,9374]	SPECTRUM-OV-026	hgsoc	Tumor	Adnexa	Adnexa	Right Adnexa	Right Adnexa	Primary	pre-Rx	S1	Primary Debulking	CD68, TOX, PD1, PDL1, CD8, panCK_CK8-18, DAPI
SPECTRUM	SPECTRUM-OV-026_S1_RIGHT_ADNEXA_CD68_TOX_PD1_PDL1_CD8_panCK-CK8-18_DAPI_R1_[50505,11001]	SPECTRUM-OV-026_S1_RIGHT_ADNEXA_CD68_TOX_PD1_PDL1_CD8_panCK-CK8-18_DAPI_R1	SHAH_H000022_T15_01_IF01_[50505,11001]	SHAH_H000022_T15_01_IF01	[50505,11001]	SPECTRUM-OV-026	hgsoc	Tumor	Adnexa	Adnexa	Right Adnexa	Right Adnexa	Primary	pre-Rx	S1	Primary Debulking	CD68, TOX, PD1, PDL1, CD8, panCK_CK8-18, DAPI
SPECTRUM	SPECTRUM-OV-026_S1_BOWEL_CD68_TOX_PD1_PDL1_CD8_panCK-CK8-18_DAPI_R1_[50464,10589]	SPECTRUM-OV-026_S1_BOWEL_CD68_TOX_PD1_PDL1_CD8_panCK-CK8-18_DAPI_R1	SHAH_H000022_T04_02_IF01_[50464,10589]	SHAH_H000022_T04_02_IF01	[50464,10589]	SPECTRUM-OV-026	hgsoc	Tumor	Non-Adnexa	Bowel	Bowel	Bowel	Metastasis	pre-Rx	S1	Primary Debulking	CD68, TOX, PD1, PDL1, CD8, panCK_CK8-18, DAPI
SPECTRUM	SPECTRUM-OV-026_S1_BOWEL_CD68_TOX_PD1_PDL1_CD8_panCK-CK8-18_DAPI_R1_[50464,9589]	SPECTRUM-OV-026_S1_BOWEL_CD68_TOX_PD1_PDL1_CD8_panCK-CK8-18_DAPI_R1	SHAH_H000022_T04_02_IF01_[50464,9589]	SHAH_H000022_T04_02_IF01	[50464,9589]	SPECTRUM-OV-026	hgsoc	Tumor	Non-Adnexa	Bowel	Bowel	Bowel	Metastasis	pre-Rx	S1	Primary Debulking	CD68, TOX, PD1, PDL1, CD8, panCK_CK8-18, DAPI
SPECTRUM	SPECTRUM-OV-026_S1_BOWEL_CD68_TOX_PD1_PDL1_CD8_panCK-CK8-18_DAPI_R1_[51077,12702]	SPECTRUM-OV-026_S1_BOWEL_CD68_TOX_PD1_PDL1_CD8_panCK-CK8-18_DAPI_R1	SHAH_H000022_T04_02_IF01_[51077,12702]	SHAH_H000022_T04_02_IF01	[51077,12702]	SPECTRUM-OV-026	hgsoc	Tumor	Non-Adnexa	Bowel	Bowel	Bowel	Metastasis	pre-Rx	S1	Primary Debulking	CD68, TOX, PD1, PDL1, CD8, panCK_CK8-18, DAPI
SPECTRUM	SPECTRUM-OV-026_S1_BOWEL_CD68_TOX_PD1_PDL1_CD8_panCK-CK8-18_DAPI_R1_[51210,8081]	SPECTRUM-OV-026_S1_BOWEL_CD68_TOX_PD1_PDL1_CD8_panCK-CK8-18_DAPI_R1	SHAH_H000022_T04_02_IF01_[51210,8081]	SHAH_H000022_T04_02_IF01	[51210,8081]	SPECTRUM-OV-026	hgsoc	Tumor	Non-Adnexa	Bowel	Bowel	Bowel	Metastasis	pre-Rx	S1	Primary Debulking	CD68, TOX, PD1, PDL1, CD8, panCK_CK8-18, DAPI
SPECTRUM	SPECTRUM-OV-026_S1_BOWEL_CD68_TOX_PD1_PDL1_CD8_panCK-CK8-18_DAPI_R1_[51868,7081]	SPECTRUM-OV-026_S1_BOWEL_CD68_TOX_PD1_PDL1_CD8_panCK-CK8-18_DAPI_R1	SHAH_H000022_T04_02_IF01_[51868,7081]	SHAH_H000022_T04_02_IF01	[51868,7081]	SPECTRUM-OV-026	hgsoc	Tumor	Non-Adnexa	Bowel	Bowel	Bowel	Metastasis	pre-Rx	S1	Primary Debulking	CD68, TOX, PD1, PDL1, CD8, panCK_CK8-18, DAPI
SPECTRUM	SPECTRUM-OV-026_S1_BOWEL_CD68_TOX_PD1_PDL1_CD8_panCK-CK8-18_DAPI_R1_[51909,13395]	SPECTRUM-OV-026_S1_BOWEL_CD68_TOX_PD1_PDL1_CD8_panCK-CK8-18_DAPI_R1	SHAH_H000022_T04_02_IF01_[51909,13395]	SHAH_H000022_T04_02_IF01	[51909,13395]	SPECTRUM-OV-026	hgsoc	Tumor	Non-Adnexa	Bowel	Bowel	Bowel	Metastasis	pre-Rx	S1	Primary Debulking	CD68, TOX, PD1, PDL1, CD8, panCK_CK8-18, DAPI
SPECTRUM	SPECTRUM-OV-026_S1_BOWEL_CD68_TOX_PD1_PDL1_CD8_panCK-CK8-18_DAPI_R1_[52415,12120]	SPECTRUM-OV-026_S1_BOWEL_CD68_TOX_PD1_PDL1_CD8_panCK-CK8-18_DAPI_R1	SHAH_H000022_T04_02_IF01_[52415,12120]	SHAH_H000022_T04_02_IF01	[52415,12120]	SPECTRUM-OV-026	hgsoc	Tumor	Non-Adnexa	Bowel	Bowel	Bowel	Metastasis	pre-Rx	S1	Primary Debulking	CD68, TOX, PD1, PDL1, CD8, panCK_CK8-18, DAPI
SPECTRUM	SPECTRUM-OV-026_S1_BOWEL_CD68_TOX_PD1_PDL1_CD8_panCK-CK8-18_DAPI_R1_[52696,10977]	SPECTRUM-OV-026_S1_BOWEL_CD68_TOX_PD1_PDL1_CD8_panCK-CK8-18_DAPI_R1	SHAH_H000022_T04_02_IF01_[52696,10977]	SHAH_H000022_T04_02_IF01	[52696,10977]	SPECTRUM-OV-026	hgsoc	Tumor	Non-Adnexa	Bowel	Bowel	Bowel	Metastasis	pre-Rx	S1	Primary Debulking	CD68, TOX, PD1, PDL1, CD8, panCK_CK8-18, DAPI
SPECTRUM	SPECTRUM-OV-026_S1_BOWEL_CD68_TOX_PD1_PDL1_CD8_panCK-CK8-18_DAPI_R1_[52943,9671]	SPECTRUM-OV-026_S1_BOWEL_CD68_TOX_PD1_PDL1_CD8_panCK-CK8-18_DAPI_R1	SHAH_H000022_T04_02_IF01_[52943,9671]	SHAH_H000022_T04_02_IF01	[52943,9671]	SPECTRUM-OV-026	hgsoc	Tumor	Non-Adnexa	Bowel	Bowel	Bowel	Metastasis	pre-Rx	S1	Primary Debulking	CD68, TOX, PD1, PDL1, CD8, panCK_CK8-18, DAPI
SPECTRUM	SPECTRUM-OV-026_S1_BOWEL_CD68_TOX_PD1_PDL1_CD8_panCK-CK8-18_DAPI_R1_[53247,13578]	SPECTRUM-OV-026_S1_BOWEL_CD68_TOX_PD1_PDL1_CD8_panCK-CK8-18_DAPI_R1	SHAH_H000022_T04_02_IF01_[53247,13578]	SHAH_H000022_T04_02_IF01	[53247,13578]	SPECTRUM-OV-026	hgsoc	Tumor	Non-Adnexa	Bowel	Bowel	Bowel	Metastasis	pre-Rx	S1	Primary Debulking	CD68, TOX, PD1, PDL1, CD8, panCK_CK8-18, DAPI
SPECTRUM	SPECTRUM-OV-026_S1_BOWEL_CD68_TOX_PD1_PDL1_CD8_panCK-CK8-18_DAPI_R1_[53496,8060]	SPECTRUM-OV-026_S1_BOWEL_CD68_TOX_PD1_PDL1_CD8_panCK-CK8-18_DAPI_R1	SHAH_H000022_T04_02_IF01_[53496,8060]	SHAH_H000022_T04_02_IF01	[53496,8060]	SPECTRUM-OV-026	hgsoc	Tumor	Non-Adnexa	Bowel	Bowel	Bowel	Metastasis	pre-Rx	S1	Primary Debulking	CD68, TOX, PD1, PDL1, CD8, panCK_CK8-18, DAPI
SPECTRUM	SPECTRUM-OV-026_S1_BOWEL_CD68_TOX_PD1_PDL1_CD8_panCK-CK8-18_DAPI_R1_[54387,9060]	SPECTRUM-OV-026_S1_BOWEL_CD68_TOX_PD1_PDL1_CD8_panCK-CK8-18_DAPI_R1	SHAH_H000022_T04_02_IF01_[54387,9060]	SHAH_H000022_T04_02_IF01	[54387,9060]	SPECTRUM-OV-026	hgsoc	Tumor	Non-Adnexa	Bowel	Bowel	Bowel	Metastasis	pre-Rx	S1	Primary Debulking	CD68, TOX, PD1, PDL1, CD8, panCK_CK8-18, DAPI
SPECTRUM	SPECTRUM-OV-026_S1_BOWEL_CD68_TOX_PD1_PDL1_CD8_panCK-CK8-18_DAPI_R1_[55143,12515]	SPECTRUM-OV-026_S1_BOWEL_CD68_TOX_PD1_PDL1_CD8_panCK-CK8-18_DAPI_R1	SHAH_H000022_T04_02_IF01_[55143,12515]	SHAH_H000022_T04_02_IF01	[55143,12515]	SPECTRUM-OV-026	hgsoc	Tumor	Non-Adnexa	Bowel	Bowel	Bowel	Metastasis	pre-Rx	S1	Primary Debulking	CD68, TOX, PD1, PDL1, CD8, panCK_CK8-18, DAPI
SPECTRUM	SPECTRUM-OV-026_S1_BOWEL_CD68_TOX_PD1_PDL1_CD8_panCK-CK8-18_DAPI_R1_[56129,11796]	SPECTRUM-OV-026_S1_BOWEL_CD68_TOX_PD1_PDL1_CD8_panCK-CK8-18_DAPI_R1	SHAH_H000022_T04_02_IF01_[56129,11796]	SHAH_H000022_T04_02_IF01	[56129,11796]	SPECTRUM-OV-026	hgsoc	Tumor	Non-Adnexa	Bowel	Bowel	Bowel	Metastasis	pre-Rx	S1	Primary Debulking	CD68, TOX, PD1, PDL1, CD8, panCK_CK8-18, DAPI
SPECTRUM	SPECTRUM-OV-026_S1_BOWEL_CD68_TOX_PD1_PDL1_CD8_panCK-CK8-18_DAPI_R1_[56242,13643]	SPECTRUM-OV-026_S1_BOWEL_CD68_TOX_PD1_PDL1_CD8_panCK-CK8-18_DAPI_R1	SHAH_H000022_T04_02_IF01_[56242,13643]	SHAH_H000022_T04_02_IF01	[56242,13643]	SPECTRUM-OV-026	hgsoc	Tumor	Non-Adnexa	Bowel	Bowel	Bowel	Metastasis	pre-Rx	S1	Primary Debulking	CD68, TOX, PD1, PDL1, CD8, panCK_CK8-18, DAPI
SPECTRUM	SPECTRUM-OV-026_S1_BOWEL_CD68_TOX_PD1_PDL1_CD8_panCK-CK8-18_DAPI_R1_[56818,12796]	SPECTRUM-OV-026_S1_BOWEL_CD68_TOX_PD1_PDL1_CD8_panCK-CK8-18_DAPI_R1	SHAH_H000022_T04_02_IF01_[56818,12796]	SHAH_H000022_T04_02_IF01	[56818,12796]	SPECTRUM-OV-026	hgsoc	Tumor	Non-Adnexa	Bowel	Bowel	Bowel	Metastasis	pre-Rx	S1	Primary Debulking	CD68, TOX, PD1, PDL1, CD8, panCK_CK8-18, DAPI
SPECTRUM	SPECTRUM-OV-026_S1_BOWEL_CD68_TOX_PD1_PDL1_CD8_panCK-CK8-18_DAPI_R1_[57157,11036]	SPECTRUM-OV-026_S1_BOWEL_CD68_TOX_PD1_PDL1_CD8_panCK-CK8-18_DAPI_R1	SHAH_H000022_T04_02_IF01_[57157,11036]	SHAH_H000022_T04_02_IF01	[57157,11036]	SPECTRUM-OV-026	hgsoc	Tumor	Non-Adnexa	Bowel	Bowel	Bowel	Metastasis	pre-Rx	S1	Primary Debulking	CD68, TOX, PD1, PDL1, CD8, panCK_CK8-18, DAPI
SPECTRUM	SPECTRUM-OV-026_S1_BOWEL_CD68_TOX_PD1_PDL1_CD8_panCK-CK8-18_DAPI_R1_[58036,13661]	SPECTRUM-OV-026_S1_BOWEL_CD68_TOX_PD1_PDL1_CD8_panCK-CK8-18_DAPI_R1	SHAH_H000022_T04_02_IF01_[58036,13661]	SHAH_H000022_T04_02_IF01	[58036,13661]	SPECTRUM-OV-026	hgsoc	Tumor	Non-Adnexa	Bowel	Bowel	Bowel	Metastasis	pre-Rx	S1	Primary Debulking	CD68, TOX, PD1, PDL1, CD8, panCK_CK8-18, DAPI
SPECTRUM	SPECTRUM-OV-026_S1_BOWEL_CD68_TOX_PD1_PDL1_CD8_panCK-CK8-18_DAPI_R1_[58410,12661]	SPECTRUM-OV-026_S1_BOWEL_CD68_TOX_PD1_PDL1_CD8_panCK-CK8-18_DAPI_R1	SHAH_H000022_T04_02_IF01_[58410,12661]	SHAH_H000022_T04_02_IF01	[58410,12661]	SPECTRUM-OV-026	hgsoc	Tumor	Non-Adnexa	Bowel	Bowel	Bowel	Metastasis	pre-Rx	S1	Primary Debulking	CD68, TOX, PD1, PDL1, CD8, panCK_CK8-18, DAPI
SPECTRUM	SPECTRUM-OV-031_S1_LEFT_ADNEXA_CD68_TOX_PD1_PDL1_CD8_panCK-CK8-18_DAPI_R1_[38391,11765]	SPECTRUM-OV-031_S1_LEFT_ADNEXA_CD68_TOX_PD1_PDL1_CD8_panCK-CK8-18_DAPI_R1	SHAH_H000023_T07_01_IF01_[38391,11765]	SHAH_H000023_T07_01_IF01	[38391,11765]	SPECTRUM-OV-031	hgsoc	Tumor	Adnexa	Adnexa	Left Adnexa	Left Adnexa	Primary	pre-Rx	S1	Primary Debulking	CD68, TOX, PD1, PDL1, CD8, panCK_CK8-18, DAPI
SPECTRUM	SPECTRUM-OV-031_S1_LEFT_ADNEXA_CD68_TOX_PD1_PDL1_CD8_panCK-CK8-18_DAPI_R1_[38506,10765]	SPECTRUM-OV-031_S1_LEFT_ADNEXA_CD68_TOX_PD1_PDL1_CD8_panCK-CK8-18_DAPI_R1	SHAH_H000023_T07_01_IF01_[38506,10765]	SHAH_H000023_T07_01_IF01	[38506,10765]	SPECTRUM-OV-031	hgsoc	Tumor	Adnexa	Adnexa	Left Adnexa	Left Adnexa	Primary	pre-Rx	S1	Primary Debulking	CD68, TOX, PD1, PDL1, CD8, panCK_CK8-18, DAPI
SPECTRUM	SPECTRUM-OV-031_S1_LEFT_ADNEXA_CD68_TOX_PD1_PDL1_CD8_panCK-CK8-18_DAPI_R1_[39917,9465]	SPECTRUM-OV-031_S1_LEFT_ADNEXA_CD68_TOX_PD1_PDL1_CD8_panCK-CK8-18_DAPI_R1	SHAH_H000023_T07_01_IF01_[39917,9465]	SHAH_H000023_T07_01_IF01	[39917,9465]	SPECTRUM-OV-031	hgsoc	Tumor	Adnexa	Adnexa	Left Adnexa	Left Adnexa	Primary	pre-Rx	S1	Primary Debulking	CD68, TOX, PD1, PDL1, CD8, panCK_CK8-18, DAPI
SPECTRUM	SPECTRUM-OV-031_S1_LEFT_ADNEXA_CD68_TOX_PD1_PDL1_CD8_panCK-CK8-18_DAPI_R1_[40944,16384]	SPECTRUM-OV-031_S1_LEFT_ADNEXA_CD68_TOX_PD1_PDL1_CD8_panCK-CK8-18_DAPI_R1	SHAH_H000023_T07_01_IF01_[40944,16384]	SHAH_H000023_T07_01_IF01	[40944,16384]	SPECTRUM-OV-031	hgsoc	Tumor	Adnexa	Adnexa	Left Adnexa	Left Adnexa	Primary	pre-Rx	S1	Primary Debulking	CD68, TOX, PD1, PDL1, CD8, panCK_CK8-18, DAPI
SPECTRUM	SPECTRUM-OV-031_S1_LEFT_ADNEXA_CD68_TOX_PD1_PDL1_CD8_panCK-CK8-18_DAPI_R1_[41162,15384]	SPECTRUM-OV-031_S1_LEFT_ADNEXA_CD68_TOX_PD1_PDL1_CD8_panCK-CK8-18_DAPI_R1	SHAH_H000023_T07_01_IF01_[41162,15384]	SHAH_H000023_T07_01_IF01	[41162,15384]	SPECTRUM-OV-031	hgsoc	Tumor	Adnexa	Adnexa	Left Adnexa	Left Adnexa	Primary	pre-Rx	S1	Primary Debulking	CD68, TOX, PD1, PDL1, CD8, panCK_CK8-18, DAPI
SPECTRUM	SPECTRUM-OV-031_S1_LEFT_ADNEXA_CD68_TOX_PD1_PDL1_CD8_panCK-CK8-18_DAPI_R1_[41399,8879]	SPECTRUM-OV-031_S1_LEFT_ADNEXA_CD68_TOX_PD1_PDL1_CD8_panCK-CK8-18_DAPI_R1	SHAH_H000023_T07_01_IF01_[41399,8879]	SHAH_H000023_T07_01_IF01	[41399,8879]	SPECTRUM-OV-031	hgsoc	Tumor	Adnexa	Adnexa	Left Adnexa	Left Adnexa	Primary	pre-Rx	S1	Primary Debulking	CD68, TOX, PD1, PDL1, CD8, panCK_CK8-18, DAPI
SPECTRUM	SPECTRUM-OV-031_S1_LEFT_ADNEXA_CD68_TOX_PD1_PDL1_CD8_panCK-CK8-18_DAPI_R1_[41537,9797]	SPECTRUM-OV-031_S1_LEFT_ADNEXA_CD68_TOX_PD1_PDL1_CD8_panCK-CK8-18_DAPI_R1	SHAH_H000023_T07_01_IF01_[41537,9797]	SHAH_H000023_T07_01_IF01	[41537,9797]	SPECTRUM-OV-031	hgsoc	Tumor	Adnexa	Adnexa	Left Adnexa	Left Adnexa	Primary	pre-Rx	S1	Primary Debulking	CD68, TOX, PD1, PDL1, CD8, panCK_CK8-18, DAPI
SPECTRUM	SPECTRUM-OV-031_S1_LEFT_ADNEXA_CD68_TOX_PD1_PDL1_CD8_panCK-CK8-18_DAPI_R1_[41598,17191]	SPECTRUM-OV-031_S1_LEFT_ADNEXA_CD68_TOX_PD1_PDL1_CD8_panCK-CK8-18_DAPI_R1	SHAH_H000023_T07_01_IF01_[41598,17191]	SHAH_H000023_T07_01_IF01	[41598,17191]	SPECTRUM-OV-031	hgsoc	Tumor	Adnexa	Adnexa	Left Adnexa	Left Adnexa	Primary	pre-Rx	S1	Primary Debulking	CD68, TOX, PD1, PDL1, CD8, panCK_CK8-18, DAPI
SPECTRUM	SPECTRUM-OV-031_S1_LEFT_ADNEXA_CD68_TOX_PD1_PDL1_CD8_panCK-CK8-18_DAPI_R1_[42737,8254]	SPECTRUM-OV-031_S1_LEFT_ADNEXA_CD68_TOX_PD1_PDL1_CD8_panCK-CK8-18_DAPI_R1	SHAH_H000023_T07_01_IF01_[42737,8254]	SHAH_H000023_T07_01_IF01	[42737,8254]	SPECTRUM-OV-031	hgsoc	Tumor	Adnexa	Adnexa	Left Adnexa	Left Adnexa	Primary	pre-Rx	S1	Primary Debulking	CD68, TOX, PD1, PDL1, CD8, panCK_CK8-18, DAPI
SPECTRUM	SPECTRUM-OV-031_S1_LEFT_ADNEXA_CD68_TOX_PD1_PDL1_CD8_panCK-CK8-18_DAPI_R1_[42750,15963]	SPECTRUM-OV-031_S1_LEFT_ADNEXA_CD68_TOX_PD1_PDL1_CD8_panCK-CK8-18_DAPI_R1	SHAH_H000023_T07_01_IF01_[42750,15963]	SHAH_H000023_T07_01_IF01	[42750,15963]	SPECTRUM-OV-031	hgsoc	Tumor	Adnexa	Adnexa	Left Adnexa	Left Adnexa	Primary	pre-Rx	S1	Primary Debulking	CD68, TOX, PD1, PDL1, CD8, panCK_CK8-18, DAPI
SPECTRUM	SPECTRUM-OV-031_S1_LEFT_ADNEXA_CD68_TOX_PD1_PDL1_CD8_panCK-CK8-18_DAPI_R1_[42875,9254]	SPECTRUM-OV-031_S1_LEFT_ADNEXA_CD68_TOX_PD1_PDL1_CD8_panCK-CK8-18_DAPI_R1	SHAH_H000023_T07_01_IF01_[42875,9254]	SHAH_H000023_T07_01_IF01	[42875,9254]	SPECTRUM-OV-031	hgsoc	Tumor	Adnexa	Adnexa	Left Adnexa	Left Adnexa	Primary	pre-Rx	S1	Primary Debulking	CD68, TOX, PD1, PDL1, CD8, panCK_CK8-18, DAPI
SPECTRUM	SPECTRUM-OV-031_S1_LEFT_ADNEXA_CD68_TOX_PD1_PDL1_CD8_panCK-CK8-18_DAPI_R1_[42936,16963]	SPECTRUM-OV-031_S1_LEFT_ADNEXA_CD68_TOX_PD1_PDL1_CD8_panCK-CK8-18_DAPI_R1	SHAH_H000023_T07_01_IF01_[42936,16963]	SHAH_H000023_T07_01_IF01	[42936,16963]	SPECTRUM-OV-031	hgsoc	Tumor	Adnexa	Adnexa	Left Adnexa	Left Adnexa	Primary	pre-Rx	S1	Primary Debulking	CD68, TOX, PD1, PDL1, CD8, panCK_CK8-18, DAPI
SPECTRUM	SPECTRUM-OV-031_S1_LEFT_ADNEXA_CD68_TOX_PD1_PDL1_CD8_panCK-CK8-18_DAPI_R1_[43045,10646]	SPECTRUM-OV-031_S1_LEFT_ADNEXA_CD68_TOX_PD1_PDL1_CD8_panCK-CK8-18_DAPI_R1	SHAH_H000023_T07_01_IF01_[43045,10646]	SHAH_H000023_T07_01_IF01	[43045,10646]	SPECTRUM-OV-031	hgsoc	Tumor	Adnexa	Adnexa	Left Adnexa	Left Adnexa	Primary	pre-Rx	S1	Primary Debulking	CD68, TOX, PD1, PDL1, CD8, panCK_CK8-18, DAPI
SPECTRUM	SPECTRUM-OV-031_S1_INFRARENAL_LYMPH_NODE_CD68_TOX_PD1_PDL1_CD8_panCK-CK8-18_DAPI_R1_[42406,15268]	SPECTRUM-OV-031_S1_INFRARENAL_LYMPH_NODE_CD68_TOX_PD1_PDL1_CD8_panCK-CK8-18_DAPI_R1	SHAH_H000023_T03_02_IF01_[42406,15268]	SHAH_H000023_T03_02_IF01	[42406,15268]	SPECTRUM-OV-031	hgsoc	Tumor	Non-Adnexa	Other	Other	Infrarenal Lymph Node	Metastasis	pre-Rx	S1	Primary Debulking	CD68, TOX, PD1, PDL1, CD8, panCK_CK8-18, DAPI
SPECTRUM	SPECTRUM-OV-031_S1_INFRARENAL_LYMPH_NODE_CD68_TOX_PD1_PDL1_CD8_panCK-CK8-18_DAPI_R1_[43435,15867]	SPECTRUM-OV-031_S1_INFRARENAL_LYMPH_NODE_CD68_TOX_PD1_PDL1_CD8_panCK-CK8-18_DAPI_R1	SHAH_H000023_T03_02_IF01_[43435,15867]	SHAH_H000023_T03_02_IF01	[43435,15867]	SPECTRUM-OV-031	hgsoc	Tumor	Non-Adnexa	Other	Other	Infrarenal Lymph Node	Metastasis	pre-Rx	S1	Primary Debulking	CD68, TOX, PD1, PDL1, CD8, panCK_CK8-18, DAPI
SPECTRUM	SPECTRUM-OV-031_S1_INFRARENAL_LYMPH_NODE_CD68_TOX_PD1_PDL1_CD8_panCK-CK8-18_DAPI_R1_[43543,12482]	SPECTRUM-OV-031_S1_INFRARENAL_LYMPH_NODE_CD68_TOX_PD1_PDL1_CD8_panCK-CK8-18_DAPI_R1	SHAH_H000023_T03_02_IF01_[43543,12482]	SHAH_H000023_T03_02_IF01	[43543,12482]	SPECTRUM-OV-031	hgsoc	Tumor	Non-Adnexa	Other	Other	Infrarenal Lymph Node	Metastasis	pre-Rx	S1	Primary Debulking	CD68, TOX, PD1, PDL1, CD8, panCK_CK8-18, DAPI
SPECTRUM	SPECTRUM-OV-031_S1_INFRARENAL_LYMPH_NODE_CD68_TOX_PD1_PDL1_CD8_panCK-CK8-18_DAPI_R1_[44546,12482]	SPECTRUM-OV-031_S1_INFRARENAL_LYMPH_NODE_CD68_TOX_PD1_PDL1_CD8_panCK-CK8-18_DAPI_R1	SHAH_H000023_T03_02_IF01_[44546,12482]	SHAH_H000023_T03_02_IF01	[44546,12482]	SPECTRUM-OV-031	hgsoc	Tumor	Non-Adnexa	Other	Other	Infrarenal Lymph Node	Metastasis	pre-Rx	S1	Primary Debulking	CD68, TOX, PD1, PDL1, CD8, panCK_CK8-18, DAPI
SPECTRUM	SPECTRUM-OV-031_S1_INFRARENAL_LYMPH_NODE_CD68_TOX_PD1_PDL1_CD8_panCK-CK8-18_DAPI_R1_[44546,12982]	SPECTRUM-OV-031_S1_INFRARENAL_LYMPH_NODE_CD68_TOX_PD1_PDL1_CD8_panCK-CK8-18_DAPI_R1	SHAH_H000023_T03_02_IF01_[44546,12982]	SHAH_H000023_T03_02_IF01	[44546,12982]	SPECTRUM-OV-031	hgsoc	Tumor	Non-Adnexa	Other	Other	Infrarenal Lymph Node	Metastasis	pre-Rx	S1	Primary Debulking	CD68, TOX, PD1, PDL1, CD8, panCK_CK8-18, DAPI
SPECTRUM	SPECTRUM-OV-031_S1_INFRARENAL_LYMPH_NODE_CD68_TOX_PD1_PDL1_CD8_panCK-CK8-18_DAPI_R1_[44587,15394]	SPECTRUM-OV-031_S1_INFRARENAL_LYMPH_NODE_CD68_TOX_PD1_PDL1_CD8_panCK-CK8-18_DAPI_R1	SHAH_H000023_T03_02_IF01_[44587,15394]	SHAH_H000023_T03_02_IF01	[44587,15394]	SPECTRUM-OV-031	hgsoc	Tumor	Non-Adnexa	Other	Other	Infrarenal Lymph Node	Metastasis	pre-Rx	S1	Primary Debulking	CD68, TOX, PD1, PDL1, CD8, panCK_CK8-18, DAPI
SPECTRUM	SPECTRUM-OV-036_S1_LEFT_OVARY_CD68_TOX_PD1_PDL1_CD8_panCK-CK8-18_DAPI_R1_[50176,14324]	SPECTRUM-OV-036_S1_LEFT_OVARY_CD68_TOX_PD1_PDL1_CD8_panCK-CK8-18_DAPI_R1	SHAH_H000039_T11_01_IF01_[50176,14324]	SHAH_H000039_T11_01_IF01	[50176,14324]	SPECTRUM-OV-036	hgsoc	Tumor	Adnexa	Adnexa	Left Adnexa	Left Ovary	Primary	pre-Rx	S1	Primary Debulking	CD68, TOX, PD1, PDL1, CD8, panCK_CK8-18, DAPI
SPECTRUM	SPECTRUM-OV-036_S1_LEFT_OVARY_CD68_TOX_PD1_PDL1_CD8_panCK-CK8-18_DAPI_R1_[51878,16890]	SPECTRUM-OV-036_S1_LEFT_OVARY_CD68_TOX_PD1_PDL1_CD8_panCK-CK8-18_DAPI_R1	SHAH_H000039_T11_01_IF01_[51878,16890]	SHAH_H000039_T11_01_IF01	[51878,16890]	SPECTRUM-OV-036	hgsoc	Tumor	Adnexa	Adnexa	Left Adnexa	Left Ovary	Primary	pre-Rx	S1	Primary Debulking	CD68, TOX, PD1, PDL1, CD8, panCK_CK8-18, DAPI
SPECTRUM	SPECTRUM-OV-036_S1_LEFT_OVARY_CD68_TOX_PD1_PDL1_CD8_panCK-CK8-18_DAPI_R1_[52203,15444]	SPECTRUM-OV-036_S1_LEFT_OVARY_CD68_TOX_PD1_PDL1_CD8_panCK-CK8-18_DAPI_R1	SHAH_H000039_T11_01_IF01_[52203,15444]	SHAH_H000039_T11_01_IF01	[52203,15444]	SPECTRUM-OV-036	hgsoc	Tumor	Adnexa	Adnexa	Left Adnexa	Left Ovary	Primary	pre-Rx	S1	Primary Debulking	CD68, TOX, PD1, PDL1, CD8, panCK_CK8-18, DAPI
SPECTRUM	SPECTRUM-OV-036_S1_LEFT_OVARY_CD68_TOX_PD1_PDL1_CD8_panCK-CK8-18_DAPI_R1_[53001,14216]	SPECTRUM-OV-036_S1_LEFT_OVARY_CD68_TOX_PD1_PDL1_CD8_panCK-CK8-18_DAPI_R1	SHAH_H000039_T11_01_IF01_[53001,14216]	SHAH_H000039_T11_01_IF01	[53001,14216]	SPECTRUM-OV-036	hgsoc	Tumor	Adnexa	Adnexa	Left Adnexa	Left Ovary	Primary	pre-Rx	S1	Primary Debulking	CD68, TOX, PD1, PDL1, CD8, panCK_CK8-18, DAPI
SPECTRUM	SPECTRUM-OV-036_S1_LEFT_OVARY_CD68_TOX_PD1_PDL1_CD8_panCK-CK8-18_DAPI_R1_[54013,16702]	SPECTRUM-OV-036_S1_LEFT_OVARY_CD68_TOX_PD1_PDL1_CD8_panCK-CK8-18_DAPI_R1	SHAH_H000039_T11_01_IF01_[54013,16702]	SHAH_H000039_T11_01_IF01	[54013,16702]	SPECTRUM-OV-036	hgsoc	Tumor	Adnexa	Adnexa	Left Adnexa	Left Ovary	Primary	pre-Rx	S1	Primary Debulking	CD68, TOX, PD1, PDL1, CD8, panCK_CK8-18, DAPI
SPECTRUM	SPECTRUM-OV-036_S1_LEFT_OVARY_CD68_TOX_PD1_PDL1_CD8_panCK-CK8-18_DAPI_R1_[54013,17505]	SPECTRUM-OV-036_S1_LEFT_OVARY_CD68_TOX_PD1_PDL1_CD8_panCK-CK8-18_DAPI_R1	SHAH_H000039_T11_01_IF01_[54013,17505]	SHAH_H000039_T11_01_IF01	[54013,17505]	SPECTRUM-OV-036	hgsoc	Tumor	Adnexa	Adnexa	Left Adnexa	Left Ovary	Primary	pre-Rx	S1	Primary Debulking	CD68, TOX, PD1, PDL1, CD8, panCK_CK8-18, DAPI
SPECTRUM	SPECTRUM-OV-036_S1_LEFT_OVARY_CD68_TOX_PD1_PDL1_CD8_panCK-CK8-18_DAPI_R1_[54013,18505]	SPECTRUM-OV-036_S1_LEFT_OVARY_CD68_TOX_PD1_PDL1_CD8_panCK-CK8-18_DAPI_R1	SHAH_H000039_T11_01_IF01_[54013,18505]	SHAH_H000039_T11_01_IF01	[54013,18505]	SPECTRUM-OV-036	hgsoc	Tumor	Adnexa	Adnexa	Left Adnexa	Left Ovary	Primary	pre-Rx	S1	Primary Debulking	CD68, TOX, PD1, PDL1, CD8, panCK_CK8-18, DAPI
SPECTRUM	SPECTRUM-OV-036_S1_LEFT_OVARY_CD68_TOX_PD1_PDL1_CD8_panCK-CK8-18_DAPI_R1_[54556,12530]	SPECTRUM-OV-036_S1_LEFT_OVARY_CD68_TOX_PD1_PDL1_CD8_panCK-CK8-18_DAPI_R1	SHAH_H000039_T11_01_IF01_[54556,12530]	SHAH_H000039_T11_01_IF01	[54556,12530]	SPECTRUM-OV-036	hgsoc	Tumor	Adnexa	Adnexa	Left Adnexa	Left Ovary	Primary	pre-Rx	S1	Primary Debulking	CD68, TOX, PD1, PDL1, CD8, panCK_CK8-18, DAPI
SPECTRUM	SPECTRUM-OV-036_S1_LEFT_OVARY_CD68_TOX_PD1_PDL1_CD8_panCK-CK8-18_DAPI_R1_[55016,18452]	SPECTRUM-OV-036_S1_LEFT_OVARY_CD68_TOX_PD1_PDL1_CD8_panCK-CK8-18_DAPI_R1	SHAH_H000039_T11_01_IF01_[55016,18452]	SHAH_H000039_T11_01_IF01	[55016,18452]	SPECTRUM-OV-036	hgsoc	Tumor	Adnexa	Adnexa	Left Adnexa	Left Ovary	Primary	pre-Rx	S1	Primary Debulking	CD68, TOX, PD1, PDL1, CD8, panCK_CK8-18, DAPI
SPECTRUM	SPECTRUM-OV-036_S1_LEFT_OVARY_CD68_TOX_PD1_PDL1_CD8_panCK-CK8-18_DAPI_R1_[55155,16702]	SPECTRUM-OV-036_S1_LEFT_OVARY_CD68_TOX_PD1_PDL1_CD8_panCK-CK8-18_DAPI_R1	SHAH_H000039_T11_01_IF01_[55155,16702]	SHAH_H000039_T11_01_IF01	[55155,16702]	SPECTRUM-OV-036	hgsoc	Tumor	Adnexa	Adnexa	Left Adnexa	Left Ovary	Primary	pre-Rx	S1	Primary Debulking	CD68, TOX, PD1, PDL1, CD8, panCK_CK8-18, DAPI
SPECTRUM	SPECTRUM-OV-036_S1_LEFT_OVARY_CD68_TOX_PD1_PDL1_CD8_panCK-CK8-18_DAPI_R1_[55351,17702]	SPECTRUM-OV-036_S1_LEFT_OVARY_CD68_TOX_PD1_PDL1_CD8_panCK-CK8-18_DAPI_R1	SHAH_H000039_T11_01_IF01_[55351,17702]	SHAH_H000039_T11_01_IF01	[55351,17702]	SPECTRUM-OV-036	hgsoc	Tumor	Adnexa	Adnexa	Left Adnexa	Left Ovary	Primary	pre-Rx	S1	Primary Debulking	CD68, TOX, PD1, PDL1, CD8, panCK_CK8-18, DAPI
SPECTRUM	SPECTRUM-OV-036_S1_LEFT_OVARY_CD68_TOX_PD1_PDL1_CD8_panCK-CK8-18_DAPI_R1_[55685,18363]	SPECTRUM-OV-036_S1_LEFT_OVARY_CD68_TOX_PD1_PDL1_CD8_panCK-CK8-18_DAPI_R1	SHAH_H000039_T11_01_IF01_[55685,18363]	SHAH_H000039_T11_01_IF01	[55685,18363]	SPECTRUM-OV-036	hgsoc	Tumor	Adnexa	Adnexa	Left Adnexa	Left Ovary	Primary	pre-Rx	S1	Primary Debulking	CD68, TOX, PD1, PDL1, CD8, panCK_CK8-18, DAPI
SPECTRUM	SPECTRUM-OV-036_S1_LEFT_OVARY_CD68_TOX_PD1_PDL1_CD8_panCK-CK8-18_DAPI_R1_[56158,16745]	SPECTRUM-OV-036_S1_LEFT_OVARY_CD68_TOX_PD1_PDL1_CD8_panCK-CK8-18_DAPI_R1	SHAH_H000039_T11_01_IF01_[56158,16745]	SHAH_H000039_T11_01_IF01	[56158,16745]	SPECTRUM-OV-036	hgsoc	Tumor	Adnexa	Adnexa	Left Adnexa	Left Ovary	Primary	pre-Rx	S1	Primary Debulking	CD68, TOX, PD1, PDL1, CD8, panCK_CK8-18, DAPI
SPECTRUM	SPECTRUM-OV-036_S1_LEFT_OVARY_CD68_TOX_PD1_PDL1_CD8_panCK-CK8-18_DAPI_R1_[56493,15995]	SPECTRUM-OV-036_S1_LEFT_OVARY_CD68_TOX_PD1_PDL1_CD8_panCK-CK8-18_DAPI_R1	SHAH_H000039_T11_01_IF01_[56493,15995]	SHAH_H000039_T11_01_IF01	[56493,15995]	SPECTRUM-OV-036	hgsoc	Tumor	Adnexa	Adnexa	Left Adnexa	Left Ovary	Primary	pre-Rx	S1	Primary Debulking	CD68, TOX, PD1, PDL1, CD8, panCK_CK8-18, DAPI
SPECTRUM	SPECTRUM-OV-036_S1_LEFT_OVARY_CD68_TOX_PD1_PDL1_CD8_panCK-CK8-18_DAPI_R1_[56689,17542]	SPECTRUM-OV-036_S1_LEFT_OVARY_CD68_TOX_PD1_PDL1_CD8_panCK-CK8-18_DAPI_R1	SHAH_H000039_T11_01_IF01_[56689,17542]	SHAH_H000039_T11_01_IF01	[56689,17542]	SPECTRUM-OV-036	hgsoc	Tumor	Adnexa	Adnexa	Left Adnexa	Left Ovary	Primary	pre-Rx	S1	Primary Debulking	CD68, TOX, PD1, PDL1, CD8, panCK_CK8-18, DAPI
SPECTRUM	SPECTRUM-OV-036_S1_RIGHT_ADNEXA_CD68_TOX_PD1_PDL1_CD8_panCK-CK8-18_DAPI_R1_[40924,13966]	SPECTRUM-OV-036_S1_RIGHT_ADNEXA_CD68_TOX_PD1_PDL1_CD8_panCK-CK8-18_DAPI_R1	SHAH_H000039_T03_02_IF01_[40924,13966]	SHAH_H000039_T03_02_IF01	[40924,13966]	SPECTRUM-OV-036	hgsoc	Tumor	Adnexa	Adnexa	Right Adnexa	Right Adnexa	Primary	pre-Rx	S1	Primary Debulking	CD68, TOX, PD1, PDL1, CD8, panCK_CK8-18, DAPI
SPECTRUM	SPECTRUM-OV-036_S1_RIGHT_ADNEXA_CD68_TOX_PD1_PDL1_CD8_panCK-CK8-18_DAPI_R1_[41585,11925]	SPECTRUM-OV-036_S1_RIGHT_ADNEXA_CD68_TOX_PD1_PDL1_CD8_panCK-CK8-18_DAPI_R1	SHAH_H000039_T03_02_IF01_[41585,11925]	SHAH_H000039_T03_02_IF01	[41585,11925]	SPECTRUM-OV-036	hgsoc	Tumor	Adnexa	Adnexa	Right Adnexa	Right Adnexa	Primary	pre-Rx	S1	Primary Debulking	CD68, TOX, PD1, PDL1, CD8, panCK_CK8-18, DAPI
SPECTRUM	SPECTRUM-OV-036_S1_RIGHT_ADNEXA_CD68_TOX_PD1_PDL1_CD8_panCK-CK8-18_DAPI_R1_[42675,12065]	SPECTRUM-OV-036_S1_RIGHT_ADNEXA_CD68_TOX_PD1_PDL1_CD8_panCK-CK8-18_DAPI_R1	SHAH_H000039_T03_02_IF01_[42675,12065]	SHAH_H000039_T03_02_IF01	[42675,12065]	SPECTRUM-OV-036	hgsoc	Tumor	Adnexa	Adnexa	Right Adnexa	Right Adnexa	Primary	pre-Rx	S1	Primary Debulking	CD68, TOX, PD1, PDL1, CD8, panCK_CK8-18, DAPI
SPECTRUM	SPECTRUM-OV-036_S1_RIGHT_ADNEXA_CD68_TOX_PD1_PDL1_CD8_panCK-CK8-18_DAPI_R1_[42675,13065]	SPECTRUM-OV-036_S1_RIGHT_ADNEXA_CD68_TOX_PD1_PDL1_CD8_panCK-CK8-18_DAPI_R1	SHAH_H000039_T03_02_IF01_[42675,13065]	SHAH_H000039_T03_02_IF01	[42675,13065]	SPECTRUM-OV-036	hgsoc	Tumor	Adnexa	Adnexa	Right Adnexa	Right Adnexa	Primary	pre-Rx	S1	Primary Debulking	CD68, TOX, PD1, PDL1, CD8, panCK_CK8-18, DAPI
SPECTRUM	SPECTRUM-OV-036_S1_RIGHT_ADNEXA_CD68_TOX_PD1_PDL1_CD8_panCK-CK8-18_DAPI_R1_[44013,12444]	SPECTRUM-OV-036_S1_RIGHT_ADNEXA_CD68_TOX_PD1_PDL1_CD8_panCK-CK8-18_DAPI_R1	SHAH_H000039_T03_02_IF01_[44013,12444]	SHAH_H000039_T03_02_IF01	[44013,12444]	SPECTRUM-OV-036	hgsoc	Tumor	Adnexa	Adnexa	Right Adnexa	Right Adnexa	Primary	pre-Rx	S1	Primary Debulking	CD68, TOX, PD1, PDL1, CD8, panCK_CK8-18, DAPI
SPECTRUM	SPECTRUM-OV-036_S1_RIGHT_ADNEXA_CD68_TOX_PD1_PDL1_CD8_panCK-CK8-18_DAPI_R1_[44013,13444]	SPECTRUM-OV-036_S1_RIGHT_ADNEXA_CD68_TOX_PD1_PDL1_CD8_panCK-CK8-18_DAPI_R1	SHAH_H000039_T03_02_IF01_[44013,13444]	SHAH_H000039_T03_02_IF01	[44013,13444]	SPECTRUM-OV-036	hgsoc	Tumor	Adnexa	Adnexa	Right Adnexa	Right Adnexa	Primary	pre-Rx	S1	Primary Debulking	CD68, TOX, PD1, PDL1, CD8, panCK_CK8-18, DAPI
SPECTRUM	SPECTRUM-OV-036_S1_RIGHT_ADNEXA_CD68_TOX_PD1_PDL1_CD8_panCK-CK8-18_DAPI_R1_[45493,12635]	SPECTRUM-OV-036_S1_RIGHT_ADNEXA_CD68_TOX_PD1_PDL1_CD8_panCK-CK8-18_DAPI_R1	SHAH_H000039_T03_02_IF01_[45493,12635]	SHAH_H000039_T03_02_IF01	[45493,12635]	SPECTRUM-OV-036	hgsoc	Tumor	Adnexa	Adnexa	Right Adnexa	Right Adnexa	Primary	pre-Rx	S1	Primary Debulking	CD68, TOX, PD1, PDL1, CD8, panCK_CK8-18, DAPI
SPECTRUM	SPECTRUM-OV-036_S1_RIGHT_ADNEXA_CD68_TOX_PD1_PDL1_CD8_panCK-CK8-18_DAPI_R1_[45493,13635]	SPECTRUM-OV-036_S1_RIGHT_ADNEXA_CD68_TOX_PD1_PDL1_CD8_panCK-CK8-18_DAPI_R1	SHAH_H000039_T03_02_IF01_[45493,13635]	SHAH_H000039_T03_02_IF01	[45493,13635]	SPECTRUM-OV-036	hgsoc	Tumor	Adnexa	Adnexa	Right Adnexa	Right Adnexa	Primary	pre-Rx	S1	Primary Debulking	CD68, TOX, PD1, PDL1, CD8, panCK_CK8-18, DAPI
SPECTRUM	SPECTRUM-OV-036_S1_INFRACOLIC_OMENTUM_CD68_TOX_PD1_PDL1_CD8_panCK-CK8-18_DAPI_R1_[40827,11582]	SPECTRUM-OV-036_S1_INFRACOLIC_OMENTUM_CD68_TOX_PD1_PDL1_CD8_panCK-CK8-18_DAPI_R1	SHAH_H000039_T07_02_IF01_[40827,11582]	SHAH_H000039_T07_02_IF01	[40827,11582]	SPECTRUM-OV-036	hgsoc	Tumor	Non-Adnexa	Omentum	Omentum	Infracolic Omentum	Metastasis	pre-Rx	S1	Primary Debulking	CD68, TOX, PD1, PDL1, CD8, panCK_CK8-18, DAPI
SPECTRUM	SPECTRUM-OV-036_S1_INFRACOLIC_OMENTUM_CD68_TOX_PD1_PDL1_CD8_panCK-CK8-18_DAPI_R1_[41190,10119]	SPECTRUM-OV-036_S1_INFRACOLIC_OMENTUM_CD68_TOX_PD1_PDL1_CD8_panCK-CK8-18_DAPI_R1	SHAH_H000039_T07_02_IF01_[41190,10119]	SHAH_H000039_T07_02_IF01	[41190,10119]	SPECTRUM-OV-036	hgsoc	Tumor	Non-Adnexa	Omentum	Omentum	Infracolic Omentum	Metastasis	pre-Rx	S1	Primary Debulking	CD68, TOX, PD1, PDL1, CD8, panCK_CK8-18, DAPI
SPECTRUM	SPECTRUM-OV-036_S1_INFRACOLIC_OMENTUM_CD68_TOX_PD1_PDL1_CD8_panCK-CK8-18_DAPI_R1_[41245,15526]	SPECTRUM-OV-036_S1_INFRACOLIC_OMENTUM_CD68_TOX_PD1_PDL1_CD8_panCK-CK8-18_DAPI_R1	SHAH_H000039_T07_02_IF01_[41245,15526]	SHAH_H000039_T07_02_IF01	[41245,15526]	SPECTRUM-OV-036	hgsoc	Tumor	Non-Adnexa	Omentum	Omentum	Infracolic Omentum	Metastasis	pre-Rx	S1	Primary Debulking	CD68, TOX, PD1, PDL1, CD8, panCK_CK8-18, DAPI
SPECTRUM	SPECTRUM-OV-036_S1_INFRACOLIC_OMENTUM_CD68_TOX_PD1_PDL1_CD8_panCK-CK8-18_DAPI_R1_[41699,16526]	SPECTRUM-OV-036_S1_INFRACOLIC_OMENTUM_CD68_TOX_PD1_PDL1_CD8_panCK-CK8-18_DAPI_R1	SHAH_H000039_T07_02_IF01_[41699,16526]	SHAH_H000039_T07_02_IF01	[41699,16526]	SPECTRUM-OV-036	hgsoc	Tumor	Non-Adnexa	Omentum	Omentum	Infracolic Omentum	Metastasis	pre-Rx	S1	Primary Debulking	CD68, TOX, PD1, PDL1, CD8, panCK_CK8-18, DAPI
SPECTRUM	SPECTRUM-OV-036_S1_INFRACOLIC_OMENTUM_CD68_TOX_PD1_PDL1_CD8_panCK-CK8-18_DAPI_R1_[42165,11119]	SPECTRUM-OV-036_S1_INFRACOLIC_OMENTUM_CD68_TOX_PD1_PDL1_CD8_panCK-CK8-18_DAPI_R1	SHAH_H000039_T07_02_IF01_[42165,11119]	SHAH_H000039_T07_02_IF01	[42165,11119]	SPECTRUM-OV-036	hgsoc	Tumor	Non-Adnexa	Omentum	Omentum	Infracolic Omentum	Metastasis	pre-Rx	S1	Primary Debulking	CD68, TOX, PD1, PDL1, CD8, panCK_CK8-18, DAPI
SPECTRUM	SPECTRUM-OV-036_S1_INFRACOLIC_OMENTUM_CD68_TOX_PD1_PDL1_CD8_panCK-CK8-18_DAPI_R1_[42165,12233]	SPECTRUM-OV-036_S1_INFRACOLIC_OMENTUM_CD68_TOX_PD1_PDL1_CD8_panCK-CK8-18_DAPI_R1	SHAH_H000039_T07_02_IF01_[42165,12233]	SHAH_H000039_T07_02_IF01	[42165,12233]	SPECTRUM-OV-036	hgsoc	Tumor	Non-Adnexa	Omentum	Omentum	Infracolic Omentum	Metastasis	pre-Rx	S1	Primary Debulking	CD68, TOX, PD1, PDL1, CD8, panCK_CK8-18, DAPI
SPECTRUM	SPECTRUM-OV-036_S1_INFRACOLIC_OMENTUM_CD68_TOX_PD1_PDL1_CD8_panCK-CK8-18_DAPI_R1_[42249,15776]	SPECTRUM-OV-036_S1_INFRACOLIC_OMENTUM_CD68_TOX_PD1_PDL1_CD8_panCK-CK8-18_DAPI_R1	SHAH_H000039_T07_02_IF01_[42249,15776]	SHAH_H000039_T07_02_IF01	[42249,15776]	SPECTRUM-OV-036	hgsoc	Tumor	Non-Adnexa	Omentum	Omentum	Infracolic Omentum	Metastasis	pre-Rx	S1	Primary Debulking	CD68, TOX, PD1, PDL1, CD8, panCK_CK8-18, DAPI
SPECTRUM	SPECTRUM-OV-036_S1_INFRACOLIC_OMENTUM_CD68_TOX_PD1_PDL1_CD8_panCK-CK8-18_DAPI_R1_[42949,13233]	SPECTRUM-OV-036_S1_INFRACOLIC_OMENTUM_CD68_TOX_PD1_PDL1_CD8_panCK-CK8-18_DAPI_R1	SHAH_H000039_T07_02_IF01_[42949,13233]	SHAH_H000039_T07_02_IF01	[42949,13233]	SPECTRUM-OV-036	hgsoc	Tumor	Non-Adnexa	Omentum	Omentum	Infracolic Omentum	Metastasis	pre-Rx	S1	Primary Debulking	CD68, TOX, PD1, PDL1, CD8, panCK_CK8-18, DAPI
SPECTRUM	SPECTRUM-OV-036_S1_INFRACOLIC_OMENTUM_CD68_TOX_PD1_PDL1_CD8_panCK-CK8-18_DAPI_R1_[43503,11233]	SPECTRUM-OV-036_S1_INFRACOLIC_OMENTUM_CD68_TOX_PD1_PDL1_CD8_panCK-CK8-18_DAPI_R1	SHAH_H000039_T07_02_IF01_[43503,11233]	SHAH_H000039_T07_02_IF01	[43503,11233]	SPECTRUM-OV-036	hgsoc	Tumor	Non-Adnexa	Omentum	Omentum	Infracolic Omentum	Metastasis	pre-Rx	S1	Primary Debulking	CD68, TOX, PD1, PDL1, CD8, panCK_CK8-18, DAPI
SPECTRUM	SPECTRUM-OV-036_S1_INFRACOLIC_OMENTUM_CD68_TOX_PD1_PDL1_CD8_panCK-CK8-18_DAPI_R1_[43503,12233]	SPECTRUM-OV-036_S1_INFRACOLIC_OMENTUM_CD68_TOX_PD1_PDL1_CD8_panCK-CK8-18_DAPI_R1	SHAH_H000039_T07_02_IF01_[43503,12233]	SHAH_H000039_T07_02_IF01	[43503,12233]	SPECTRUM-OV-036	hgsoc	Tumor	Non-Adnexa	Omentum	Omentum	Infracolic Omentum	Metastasis	pre-Rx	S1	Primary Debulking	CD68, TOX, PD1, PDL1, CD8, panCK_CK8-18, DAPI
SPECTRUM	SPECTRUM-OV-036_S1_INFRACOLIC_OMENTUM_CD68_TOX_PD1_PDL1_CD8_panCK-CK8-18_DAPI_R1_[43986,10483]	SPECTRUM-OV-036_S1_INFRACOLIC_OMENTUM_CD68_TOX_PD1_PDL1_CD8_panCK-CK8-18_DAPI_R1	SHAH_H000039_T07_02_IF01_[43986,10483]	SHAH_H000039_T07_02_IF01	[43986,10483]	SPECTRUM-OV-036	hgsoc	Tumor	Non-Adnexa	Omentum	Omentum	Infracolic Omentum	Metastasis	pre-Rx	S1	Primary Debulking	CD68, TOX, PD1, PDL1, CD8, panCK_CK8-18, DAPI
SPECTRUM	SPECTRUM-OV-036_S1_PELVIC_PERITONEUM_CD68_TOX_PD1_PDL1_CD8_panCK-CK8-18_DAPI_R1_[41924,10159]	SPECTRUM-OV-036_S1_PELVIC_PERITONEUM_CD68_TOX_PD1_PDL1_CD8_panCK-CK8-18_DAPI_R1	SHAH_H000039_T02_02_IF01_[41924,10159]	SHAH_H000039_T02_02_IF01	[41924,10159]	SPECTRUM-OV-036	hgsoc	Tumor	Non-Adnexa	Peritoneum	Peritoneum	Pelvic Peritoneum	Metastasis	pre-Rx	S1	Primary Debulking	CD68, TOX, PD1, PDL1, CD8, panCK_CK8-18, DAPI
SPECTRUM	SPECTRUM-OV-036_S1_PELVIC_PERITONEUM_CD68_TOX_PD1_PDL1_CD8_panCK-CK8-18_DAPI_R1_[42310,11159]	SPECTRUM-OV-036_S1_PELVIC_PERITONEUM_CD68_TOX_PD1_PDL1_CD8_panCK-CK8-18_DAPI_R1	SHAH_H000039_T02_02_IF01_[42310,11159]	SHAH_H000039_T02_02_IF01	[42310,11159]	SPECTRUM-OV-036	hgsoc	Tumor	Non-Adnexa	Peritoneum	Peritoneum	Pelvic Peritoneum	Metastasis	pre-Rx	S1	Primary Debulking	CD68, TOX, PD1, PDL1, CD8, panCK_CK8-18, DAPI
SPECTRUM	SPECTRUM-OV-036_S1_PELVIC_PERITONEUM_CD68_TOX_PD1_PDL1_CD8_panCK-CK8-18_DAPI_R1_[43648,11654]	SPECTRUM-OV-036_S1_PELVIC_PERITONEUM_CD68_TOX_PD1_PDL1_CD8_panCK-CK8-18_DAPI_R1	SHAH_H000039_T02_02_IF01_[43648,11654]	SHAH_H000039_T02_02_IF01	[43648,11654]	SPECTRUM-OV-036	hgsoc	Tumor	Non-Adnexa	Peritoneum	Peritoneum	Pelvic Peritoneum	Metastasis	pre-Rx	S1	Primary Debulking	CD68, TOX, PD1, PDL1, CD8, panCK_CK8-18, DAPI
SPECTRUM	SPECTRUM-OV-036_S1_PELVIC_PERITONEUM_CD68_TOX_PD1_PDL1_CD8_panCK-CK8-18_DAPI_R1_[44986,12037]	SPECTRUM-OV-036_S1_PELVIC_PERITONEUM_CD68_TOX_PD1_PDL1_CD8_panCK-CK8-18_DAPI_R1	SHAH_H000039_T02_02_IF01_[44986,12037]	SHAH_H000039_T02_02_IF01	[44986,12037]	SPECTRUM-OV-036	hgsoc	Tumor	Non-Adnexa	Peritoneum	Peritoneum	Pelvic Peritoneum	Metastasis	pre-Rx	S1	Primary Debulking	CD68, TOX, PD1, PDL1, CD8, panCK_CK8-18, DAPI
SPECTRUM	SPECTRUM-OV-036_S1_PELVIC_PERITONEUM_CD68_TOX_PD1_PDL1_CD8_panCK-CK8-18_DAPI_R1_[45541,14004]	SPECTRUM-OV-036_S1_PELVIC_PERITONEUM_CD68_TOX_PD1_PDL1_CD8_panCK-CK8-18_DAPI_R1	SHAH_H000039_T02_02_IF01_[45541,14004]	SHAH_H000039_T02_02_IF01	[45541,14004]	SPECTRUM-OV-036	hgsoc	Tumor	Non-Adnexa	Peritoneum	Peritoneum	Pelvic Peritoneum	Metastasis	pre-Rx	S1	Primary Debulking	CD68, TOX, PD1, PDL1, CD8, panCK_CK8-18, DAPI
SPECTRUM	SPECTRUM-OV-036_S1_PELVIC_PERITONEUM_CD68_TOX_PD1_PDL1_CD8_panCK-CK8-18_DAPI_R1_[46879,13135]	SPECTRUM-OV-036_S1_PELVIC_PERITONEUM_CD68_TOX_PD1_PDL1_CD8_panCK-CK8-18_DAPI_R1	SHAH_H000039_T02_02_IF01_[46879,13135]	SHAH_H000039_T02_02_IF01	[46879,13135]	SPECTRUM-OV-036	hgsoc	Tumor	Non-Adnexa	Peritoneum	Peritoneum	Pelvic Peritoneum	Metastasis	pre-Rx	S1	Primary Debulking	CD68, TOX, PD1, PDL1, CD8, panCK_CK8-18, DAPI
SPECTRUM	SPECTRUM-OV-036_S1_PELVIC_PERITONEUM_CD68_TOX_PD1_PDL1_CD8_panCK-CK8-18_DAPI_R1_[48204,13135]	SPECTRUM-OV-036_S1_PELVIC_PERITONEUM_CD68_TOX_PD1_PDL1_CD8_panCK-CK8-18_DAPI_R1	SHAH_H000039_T02_02_IF01_[48204,13135]	SHAH_H000039_T02_02_IF01	[48204,13135]	SPECTRUM-OV-036	hgsoc	Tumor	Non-Adnexa	Peritoneum	Peritoneum	Pelvic Peritoneum	Metastasis	pre-Rx	S1	Primary Debulking	CD68, TOX, PD1, PDL1, CD8, panCK_CK8-18, DAPI
SPECTRUM	SPECTRUM-OV-036_S1_PELVIC_PERITONEUM_CD68_TOX_PD1_PDL1_CD8_panCK-CK8-18_DAPI_R1_[49542,12775]	SPECTRUM-OV-036_S1_PELVIC_PERITONEUM_CD68_TOX_PD1_PDL1_CD8_panCK-CK8-18_DAPI_R1	SHAH_H000039_T02_02_IF01_[49542,12775]	SHAH_H000039_T02_02_IF01	[49542,12775]	SPECTRUM-OV-036	hgsoc	Tumor	Non-Adnexa	Peritoneum	Peritoneum	Pelvic Peritoneum	Metastasis	pre-Rx	S1	Primary Debulking	CD68, TOX, PD1, PDL1, CD8, panCK_CK8-18, DAPI
SPECTRUM	SPECTRUM-OV-037_S1_LEFT_OVARY_CD68_TOX_PD1_PDL1_CD8_panCK-CK8-18_DAPI_R1_[48693,12771]	SPECTRUM-OV-037_S1_LEFT_OVARY_CD68_TOX_PD1_PDL1_CD8_panCK-CK8-18_DAPI_R1	SHAH_H000024_T02_02_IF01_[48693,12771]	SHAH_H000024_T02_02_IF01	[48693,12771]	SPECTRUM-OV-037	hgsoc	Tumor	Adnexa	Adnexa	Left Adnexa	Left Ovary	Primary	pre-Rx	S1	Primary Debulking	CD68, TOX, PD1, PDL1, CD8, panCK_CK8-18, DAPI
SPECTRUM	SPECTRUM-OV-037_S1_LEFT_OVARY_CD68_TOX_PD1_PDL1_CD8_panCK-CK8-18_DAPI_R1_[48769,15599]	SPECTRUM-OV-037_S1_LEFT_OVARY_CD68_TOX_PD1_PDL1_CD8_panCK-CK8-18_DAPI_R1	SHAH_H000024_T02_02_IF01_[48769,15599]	SHAH_H000024_T02_02_IF01	[48769,15599]	SPECTRUM-OV-037	hgsoc	Tumor	Adnexa	Adnexa	Left Adnexa	Left Ovary	Primary	pre-Rx	S1	Primary Debulking	CD68, TOX, PD1, PDL1, CD8, panCK_CK8-18, DAPI
SPECTRUM	SPECTRUM-OV-037_S1_LEFT_OVARY_CD68_TOX_PD1_PDL1_CD8_panCK-CK8-18_DAPI_R1_[49616,11671]	SPECTRUM-OV-037_S1_LEFT_OVARY_CD68_TOX_PD1_PDL1_CD8_panCK-CK8-18_DAPI_R1	SHAH_H000024_T02_02_IF01_[49616,11671]	SHAH_H000024_T02_02_IF01	[49616,11671]	SPECTRUM-OV-037	hgsoc	Tumor	Adnexa	Adnexa	Left Adnexa	Left Ovary	Primary	pre-Rx	S1	Primary Debulking	CD68, TOX, PD1, PDL1, CD8, panCK_CK8-18, DAPI
SPECTRUM	SPECTRUM-OV-037_S1_LEFT_OVARY_CD68_TOX_PD1_PDL1_CD8_panCK-CK8-18_DAPI_R1_[50552,9276]	SPECTRUM-OV-037_S1_LEFT_OVARY_CD68_TOX_PD1_PDL1_CD8_panCK-CK8-18_DAPI_R1	SHAH_H000024_T02_02_IF01_[50552,9276]	SHAH_H000024_T02_02_IF01	[50552,9276]	SPECTRUM-OV-037	hgsoc	Tumor	Adnexa	Adnexa	Left Adnexa	Left Ovary	Primary	pre-Rx	S1	Primary Debulking	CD68, TOX, PD1, PDL1, CD8, panCK_CK8-18, DAPI
SPECTRUM	SPECTRUM-OV-037_S1_LEFT_OVARY_CD68_TOX_PD1_PDL1_CD8_panCK-CK8-18_DAPI_R1_[50820,13459]	SPECTRUM-OV-037_S1_LEFT_OVARY_CD68_TOX_PD1_PDL1_CD8_panCK-CK8-18_DAPI_R1	SHAH_H000024_T02_02_IF01_[50820,13459]	SHAH_H000024_T02_02_IF01	[50820,13459]	SPECTRUM-OV-037	hgsoc	Tumor	Adnexa	Adnexa	Left Adnexa	Left Ovary	Primary	pre-Rx	S1	Primary Debulking	CD68, TOX, PD1, PDL1, CD8, panCK_CK8-18, DAPI
SPECTRUM	SPECTRUM-OV-037_S1_LEFT_OVARY_CD68_TOX_PD1_PDL1_CD8_panCK-CK8-18_DAPI_R1_[50954,12459]	SPECTRUM-OV-037_S1_LEFT_OVARY_CD68_TOX_PD1_PDL1_CD8_panCK-CK8-18_DAPI_R1	SHAH_H000024_T02_02_IF01_[50954,12459]	SHAH_H000024_T02_02_IF01	[50954,12459]	SPECTRUM-OV-037	hgsoc	Tumor	Adnexa	Adnexa	Left Adnexa	Left Ovary	Primary	pre-Rx	S1	Primary Debulking	CD68, TOX, PD1, PDL1, CD8, panCK_CK8-18, DAPI
SPECTRUM	SPECTRUM-OV-037_S1_LEFT_OVARY_CD68_TOX_PD1_PDL1_CD8_panCK-CK8-18_DAPI_R1_[51450,10415]	SPECTRUM-OV-037_S1_LEFT_OVARY_CD68_TOX_PD1_PDL1_CD8_panCK-CK8-18_DAPI_R1	SHAH_H000024_T02_02_IF01_[51450,10415]	SHAH_H000024_T02_02_IF01	[51450,10415]	SPECTRUM-OV-037	hgsoc	Tumor	Adnexa	Adnexa	Left Adnexa	Left Ovary	Primary	pre-Rx	S1	Primary Debulking	CD68, TOX, PD1, PDL1, CD8, panCK_CK8-18, DAPI
SPECTRUM	SPECTRUM-OV-037_S1_LEFT_OVARY_CD68_TOX_PD1_PDL1_CD8_panCK-CK8-18_DAPI_R1_[51469,14459]	SPECTRUM-OV-037_S1_LEFT_OVARY_CD68_TOX_PD1_PDL1_CD8_panCK-CK8-18_DAPI_R1	SHAH_H000024_T02_02_IF01_[51469,14459]	SHAH_H000024_T02_02_IF01	[51469,14459]	SPECTRUM-OV-037	hgsoc	Tumor	Adnexa	Adnexa	Left Adnexa	Left Ovary	Primary	pre-Rx	S1	Primary Debulking	CD68, TOX, PD1, PDL1, CD8, panCK_CK8-18, DAPI
SPECTRUM	SPECTRUM-OV-037_S1_LEFT_OVARY_CD68_TOX_PD1_PDL1_CD8_panCK-CK8-18_DAPI_R1_[52081,17813]	SPECTRUM-OV-037_S1_LEFT_OVARY_CD68_TOX_PD1_PDL1_CD8_panCK-CK8-18_DAPI_R1	SHAH_H000024_T02_02_IF01_[52081,17813]	SHAH_H000024_T02_02_IF01	[52081,17813]	SPECTRUM-OV-037	hgsoc	Tumor	Adnexa	Adnexa	Left Adnexa	Left Ovary	Primary	pre-Rx	S1	Primary Debulking	CD68, TOX, PD1, PDL1, CD8, panCK_CK8-18, DAPI
SPECTRUM	SPECTRUM-OV-037_S1_LEFT_OVARY_CD68_TOX_PD1_PDL1_CD8_panCK-CK8-18_DAPI_R1_[52081,18813]	SPECTRUM-OV-037_S1_LEFT_OVARY_CD68_TOX_PD1_PDL1_CD8_panCK-CK8-18_DAPI_R1	SHAH_H000024_T02_02_IF01_[52081,18813]	SHAH_H000024_T02_02_IF01	[52081,18813]	SPECTRUM-OV-037	hgsoc	Tumor	Adnexa	Adnexa	Left Adnexa	Left Ovary	Primary	pre-Rx	S1	Primary Debulking	CD68, TOX, PD1, PDL1, CD8, panCK_CK8-18, DAPI
SPECTRUM	SPECTRUM-OV-037_S1_LEFT_OVARY_CD68_TOX_PD1_PDL1_CD8_panCK-CK8-18_DAPI_R1_[52188,8130]	SPECTRUM-OV-037_S1_LEFT_OVARY_CD68_TOX_PD1_PDL1_CD8_panCK-CK8-18_DAPI_R1	SHAH_H000024_T02_02_IF01_[52188,8130]	SHAH_H000024_T02_02_IF01	[52188,8130]	SPECTRUM-OV-037	hgsoc	Tumor	Adnexa	Adnexa	Left Adnexa	Left Ovary	Primary	pre-Rx	S1	Primary Debulking	CD68, TOX, PD1, PDL1, CD8, panCK_CK8-18, DAPI
SPECTRUM	SPECTRUM-OV-037_S1_LEFT_OVARY_CD68_TOX_PD1_PDL1_CD8_panCK-CK8-18_DAPI_R1_[52290,9415]	SPECTRUM-OV-037_S1_LEFT_OVARY_CD68_TOX_PD1_PDL1_CD8_panCK-CK8-18_DAPI_R1	SHAH_H000024_T02_02_IF01_[52290,9415]	SHAH_H000024_T02_02_IF01	[52290,9415]	SPECTRUM-OV-037	hgsoc	Tumor	Adnexa	Adnexa	Left Adnexa	Left Ovary	Primary	pre-Rx	S1	Primary Debulking	CD68, TOX, PD1, PDL1, CD8, panCK_CK8-18, DAPI
SPECTRUM	SPECTRUM-OV-037_S1_LEFT_OVARY_CD68_TOX_PD1_PDL1_CD8_panCK-CK8-18_DAPI_R1_[52807,14815]	SPECTRUM-OV-037_S1_LEFT_OVARY_CD68_TOX_PD1_PDL1_CD8_panCK-CK8-18_DAPI_R1	SHAH_H000024_T02_02_IF01_[52807,14815]	SHAH_H000024_T02_02_IF01	[52807,14815]	SPECTRUM-OV-037	hgsoc	Tumor	Adnexa	Adnexa	Left Adnexa	Left Ovary	Primary	pre-Rx	S1	Primary Debulking	CD68, TOX, PD1, PDL1, CD8, panCK_CK8-18, DAPI
SPECTRUM	SPECTRUM-OV-037_S1_LEFT_OVARY_CD68_TOX_PD1_PDL1_CD8_panCK-CK8-18_DAPI_R1_[53374,13611]	SPECTRUM-OV-037_S1_LEFT_OVARY_CD68_TOX_PD1_PDL1_CD8_panCK-CK8-18_DAPI_R1	SHAH_H000024_T02_02_IF01_[53374,13611]	SHAH_H000024_T02_02_IF01	[53374,13611]	SPECTRUM-OV-037	hgsoc	Tumor	Adnexa	Adnexa	Left Adnexa	Left Ovary	Primary	pre-Rx	S1	Primary Debulking	CD68, TOX, PD1, PDL1, CD8, panCK_CK8-18, DAPI
SPECTRUM	SPECTRUM-OV-037_S1_LEFT_OVARY_CD68_TOX_PD1_PDL1_CD8_panCK-CK8-18_DAPI_R1_[53419,17539]	SPECTRUM-OV-037_S1_LEFT_OVARY_CD68_TOX_PD1_PDL1_CD8_panCK-CK8-18_DAPI_R1	SHAH_H000024_T02_02_IF01_[53419,17539]	SHAH_H000024_T02_02_IF01	[53419,17539]	SPECTRUM-OV-037	hgsoc	Tumor	Adnexa	Adnexa	Left Adnexa	Left Ovary	Primary	pre-Rx	S1	Primary Debulking	CD68, TOX, PD1, PDL1, CD8, panCK_CK8-18, DAPI
SPECTRUM	SPECTRUM-OV-037_S1_LEFT_OVARY_CD68_TOX_PD1_PDL1_CD8_panCK-CK8-18_DAPI_R1_[53419,18539]	SPECTRUM-OV-037_S1_LEFT_OVARY_CD68_TOX_PD1_PDL1_CD8_panCK-CK8-18_DAPI_R1	SHAH_H000024_T02_02_IF01_[53419,18539]	SHAH_H000024_T02_02_IF01	[53419,18539]	SPECTRUM-OV-037	hgsoc	Tumor	Adnexa	Adnexa	Left Adnexa	Left Ovary	Primary	pre-Rx	S1	Primary Debulking	CD68, TOX, PD1, PDL1, CD8, panCK_CK8-18, DAPI
SPECTRUM	SPECTRUM-OV-037_S1_LEFT_OVARY_CD68_TOX_PD1_PDL1_CD8_panCK-CK8-18_DAPI_R1_[54125,16151]	SPECTRUM-OV-037_S1_LEFT_OVARY_CD68_TOX_PD1_PDL1_CD8_panCK-CK8-18_DAPI_R1	SHAH_H000024_T02_02_IF01_[54125,16151]	SHAH_H000024_T02_02_IF01	[54125,16151]	SPECTRUM-OV-037	hgsoc	Tumor	Adnexa	Adnexa	Left Adnexa	Left Ovary	Primary	pre-Rx	S1	Primary Debulking	CD68, TOX, PD1, PDL1, CD8, panCK_CK8-18, DAPI
SPECTRUM	SPECTRUM-OV-037_S1_LEFT_OVARY_CD68_TOX_PD1_PDL1_CD8_panCK-CK8-18_DAPI_R1_[54272,14611]	SPECTRUM-OV-037_S1_LEFT_OVARY_CD68_TOX_PD1_PDL1_CD8_panCK-CK8-18_DAPI_R1	SHAH_H000024_T02_02_IF01_[54272,14611]	SHAH_H000024_T02_02_IF01	[54272,14611]	SPECTRUM-OV-037	hgsoc	Tumor	Adnexa	Adnexa	Left Adnexa	Left Ovary	Primary	pre-Rx	S1	Primary Debulking	CD68, TOX, PD1, PDL1, CD8, panCK_CK8-18, DAPI
SPECTRUM	SPECTRUM-OV-037_S1_LEFT_OVARY_CD68_TOX_PD1_PDL1_CD8_panCK-CK8-18_DAPI_R1_[54284,12224]	SPECTRUM-OV-037_S1_LEFT_OVARY_CD68_TOX_PD1_PDL1_CD8_panCK-CK8-18_DAPI_R1	SHAH_H000024_T02_02_IF01_[54284,12224]	SHAH_H000024_T02_02_IF01	[54284,12224]	SPECTRUM-OV-037	hgsoc	Tumor	Adnexa	Adnexa	Left Adnexa	Left Ovary	Primary	pre-Rx	S1	Primary Debulking	CD68, TOX, PD1, PDL1, CD8, panCK_CK8-18, DAPI
SPECTRUM	SPECTRUM-OV-037_S1_LEFT_OVARY_CD68_TOX_PD1_PDL1_CD8_panCK-CK8-18_DAPI_R1_[54296,10733]	SPECTRUM-OV-037_S1_LEFT_OVARY_CD68_TOX_PD1_PDL1_CD8_panCK-CK8-18_DAPI_R1	SHAH_H000024_T02_02_IF01_[54296,10733]	SHAH_H000024_T02_02_IF01	[54296,10733]	SPECTRUM-OV-037	hgsoc	Tumor	Adnexa	Adnexa	Left Adnexa	Left Ovary	Primary	pre-Rx	S1	Primary Debulking	CD68, TOX, PD1, PDL1, CD8, panCK_CK8-18, DAPI
SPECTRUM	SPECTRUM-OV-037_S1_LEFT_OVARY_CD68_TOX_PD1_PDL1_CD8_panCK-CK8-18_DAPI_R1_[58001,9697]	SPECTRUM-OV-037_S1_LEFT_OVARY_CD68_TOX_PD1_PDL1_CD8_panCK-CK8-18_DAPI_R1	SHAH_H000024_T02_02_IF01_[58001,9697]	SHAH_H000024_T02_02_IF01	[58001,9697]	SPECTRUM-OV-037	hgsoc	Tumor	Adnexa	Adnexa	Left Adnexa	Left Ovary	Primary	pre-Rx	S1	Primary Debulking	CD68, TOX, PD1, PDL1, CD8, panCK_CK8-18, DAPI
SPECTRUM	SPECTRUM-OV-037_S1_INFRACOLIC_OMENTUM_CD68_TOX_PD1_PDL1_CD8_panCK-CK8-18_DAPI_R1_[41569,11907]	SPECTRUM-OV-037_S1_INFRACOLIC_OMENTUM_CD68_TOX_PD1_PDL1_CD8_panCK-CK8-18_DAPI_R1	SHAH_H000024_T01_02_IF01_[41569,11907]	SHAH_H000024_T01_02_IF01	[41569,11907]	SPECTRUM-OV-037	hgsoc	Tumor	Non-Adnexa	Omentum	Omentum	Infracolic Omentum	Metastasis	pre-Rx	S1	Primary Debulking	CD68, TOX, PD1, PDL1, CD8, panCK_CK8-18, DAPI
SPECTRUM	SPECTRUM-OV-037_S1_INFRACOLIC_OMENTUM_CD68_TOX_PD1_PDL1_CD8_panCK-CK8-18_DAPI_R1_[41589,13299]	SPECTRUM-OV-037_S1_INFRACOLIC_OMENTUM_CD68_TOX_PD1_PDL1_CD8_panCK-CK8-18_DAPI_R1	SHAH_H000024_T01_02_IF01_[41589,13299]	SHAH_H000024_T01_02_IF01	[41589,13299]	SPECTRUM-OV-037	hgsoc	Tumor	Non-Adnexa	Omentum	Omentum	Infracolic Omentum	Metastasis	pre-Rx	S1	Primary Debulking	CD68, TOX, PD1, PDL1, CD8, panCK_CK8-18, DAPI
SPECTRUM	SPECTRUM-OV-037_S1_INFRACOLIC_OMENTUM_CD68_TOX_PD1_PDL1_CD8_panCK-CK8-18_DAPI_R1_[42748,11070]	SPECTRUM-OV-037_S1_INFRACOLIC_OMENTUM_CD68_TOX_PD1_PDL1_CD8_panCK-CK8-18_DAPI_R1	SHAH_H000024_T01_02_IF01_[42748,11070]	SHAH_H000024_T01_02_IF01	[42748,11070]	SPECTRUM-OV-037	hgsoc	Tumor	Non-Adnexa	Omentum	Omentum	Infracolic Omentum	Metastasis	pre-Rx	S1	Primary Debulking	CD68, TOX, PD1, PDL1, CD8, panCK_CK8-18, DAPI
SPECTRUM	SPECTRUM-OV-037_S1_INFRACOLIC_OMENTUM_CD68_TOX_PD1_PDL1_CD8_panCK-CK8-18_DAPI_R1_[42780,12633]	SPECTRUM-OV-037_S1_INFRACOLIC_OMENTUM_CD68_TOX_PD1_PDL1_CD8_panCK-CK8-18_DAPI_R1	SHAH_H000024_T01_02_IF01_[42780,12633]	SHAH_H000024_T01_02_IF01	[42780,12633]	SPECTRUM-OV-037	hgsoc	Tumor	Non-Adnexa	Omentum	Omentum	Infracolic Omentum	Metastasis	pre-Rx	S1	Primary Debulking	CD68, TOX, PD1, PDL1, CD8, panCK_CK8-18, DAPI
SPECTRUM	SPECTRUM-OV-037_S1_INFRACOLIC_OMENTUM_CD68_TOX_PD1_PDL1_CD8_panCK-CK8-18_DAPI_R1_[43336,15515]	SPECTRUM-OV-037_S1_INFRACOLIC_OMENTUM_CD68_TOX_PD1_PDL1_CD8_panCK-CK8-18_DAPI_R1	SHAH_H000024_T01_02_IF01_[43336,15515]	SHAH_H000024_T01_02_IF01	[43336,15515]	SPECTRUM-OV-037	hgsoc	Tumor	Non-Adnexa	Omentum	Omentum	Infracolic Omentum	Metastasis	pre-Rx	S1	Primary Debulking	CD68, TOX, PD1, PDL1, CD8, panCK_CK8-18, DAPI
SPECTRUM	SPECTRUM-OV-037_S1_INFRACOLIC_OMENTUM_CD68_TOX_PD1_PDL1_CD8_panCK-CK8-18_DAPI_R1_[43670,16515]	SPECTRUM-OV-037_S1_INFRACOLIC_OMENTUM_CD68_TOX_PD1_PDL1_CD8_panCK-CK8-18_DAPI_R1	SHAH_H000024_T01_02_IF01_[43670,16515]	SHAH_H000024_T01_02_IF01	[43670,16515]	SPECTRUM-OV-037	hgsoc	Tumor	Non-Adnexa	Omentum	Omentum	Infracolic Omentum	Metastasis	pre-Rx	S1	Primary Debulking	CD68, TOX, PD1, PDL1, CD8, panCK_CK8-18, DAPI
SPECTRUM	SPECTRUM-OV-037_S1_INFRACOLIC_OMENTUM_CD68_TOX_PD1_PDL1_CD8_panCK-CK8-18_DAPI_R1_[44086,10633]	SPECTRUM-OV-037_S1_INFRACOLIC_OMENTUM_CD68_TOX_PD1_PDL1_CD8_panCK-CK8-18_DAPI_R1	SHAH_H000024_T01_02_IF01_[44086,10633]	SHAH_H000024_T01_02_IF01	[44086,10633]	SPECTRUM-OV-037	hgsoc	Tumor	Non-Adnexa	Omentum	Omentum	Infracolic Omentum	Metastasis	pre-Rx	S1	Primary Debulking	CD68, TOX, PD1, PDL1, CD8, panCK_CK8-18, DAPI
SPECTRUM	SPECTRUM-OV-037_S1_INFRACOLIC_OMENTUM_CD68_TOX_PD1_PDL1_CD8_panCK-CK8-18_DAPI_R1_[44086,11633]	SPECTRUM-OV-037_S1_INFRACOLIC_OMENTUM_CD68_TOX_PD1_PDL1_CD8_panCK-CK8-18_DAPI_R1	SHAH_H000024_T01_02_IF01_[44086,11633]	SHAH_H000024_T01_02_IF01	[44086,11633]	SPECTRUM-OV-037	hgsoc	Tumor	Non-Adnexa	Omentum	Omentum	Infracolic Omentum	Metastasis	pre-Rx	S1	Primary Debulking	CD68, TOX, PD1, PDL1, CD8, panCK_CK8-18, DAPI
SPECTRUM	SPECTRUM-OV-037_S1_INFRACOLIC_OMENTUM_CD68_TOX_PD1_PDL1_CD8_panCK-CK8-18_DAPI_R1_[44118,12820]	SPECTRUM-OV-037_S1_INFRACOLIC_OMENTUM_CD68_TOX_PD1_PDL1_CD8_panCK-CK8-18_DAPI_R1	SHAH_H000024_T01_02_IF01_[44118,12820]	SHAH_H000024_T01_02_IF01	[44118,12820]	SPECTRUM-OV-037	hgsoc	Tumor	Non-Adnexa	Omentum	Omentum	Infracolic Omentum	Metastasis	pre-Rx	S1	Primary Debulking	CD68, TOX, PD1, PDL1, CD8, panCK_CK8-18, DAPI
SPECTRUM	SPECTRUM-OV-037_S1_INFRACOLIC_OMENTUM_CD68_TOX_PD1_PDL1_CD8_panCK-CK8-18_DAPI_R1_[44674,15392]	SPECTRUM-OV-037_S1_INFRACOLIC_OMENTUM_CD68_TOX_PD1_PDL1_CD8_panCK-CK8-18_DAPI_R1	SHAH_H000024_T01_02_IF01_[44674,15392]	SHAH_H000024_T01_02_IF01	[44674,15392]	SPECTRUM-OV-037	hgsoc	Tumor	Non-Adnexa	Omentum	Omentum	Infracolic Omentum	Metastasis	pre-Rx	S1	Primary Debulking	CD68, TOX, PD1, PDL1, CD8, panCK_CK8-18, DAPI
SPECTRUM	SPECTRUM-OV-037_S1_INFRACOLIC_OMENTUM_CD68_TOX_PD1_PDL1_CD8_panCK-CK8-18_DAPI_R1_[45415,14392]	SPECTRUM-OV-037_S1_INFRACOLIC_OMENTUM_CD68_TOX_PD1_PDL1_CD8_panCK-CK8-18_DAPI_R1	SHAH_H000024_T01_02_IF01_[45415,14392]	SHAH_H000024_T01_02_IF01	[45415,14392]	SPECTRUM-OV-037	hgsoc	Tumor	Non-Adnexa	Omentum	Omentum	Infracolic Omentum	Metastasis	pre-Rx	S1	Primary Debulking	CD68, TOX, PD1, PDL1, CD8, panCK_CK8-18, DAPI
SPECTRUM	SPECTRUM-OV-037_S1_INFRACOLIC_OMENTUM_CD68_TOX_PD1_PDL1_CD8_panCK-CK8-18_DAPI_R1_[45983,12901]	SPECTRUM-OV-037_S1_INFRACOLIC_OMENTUM_CD68_TOX_PD1_PDL1_CD8_panCK-CK8-18_DAPI_R1	SHAH_H000024_T01_02_IF01_[45983,12901]	SHAH_H000024_T01_02_IF01	[45983,12901]	SPECTRUM-OV-037	hgsoc	Tumor	Non-Adnexa	Omentum	Omentum	Infracolic Omentum	Metastasis	pre-Rx	S1	Primary Debulking	CD68, TOX, PD1, PDL1, CD8, panCK_CK8-18, DAPI
SPECTRUM	SPECTRUM-OV-037_S1_INFRACOLIC_OMENTUM_CD68_TOX_PD1_PDL1_CD8_panCK-CK8-18_DAPI_R1_[46753,14885]	SPECTRUM-OV-037_S1_INFRACOLIC_OMENTUM_CD68_TOX_PD1_PDL1_CD8_panCK-CK8-18_DAPI_R1	SHAH_H000024_T01_02_IF01_[46753,14885]	SHAH_H000024_T01_02_IF01	[46753,14885]	SPECTRUM-OV-037	hgsoc	Tumor	Non-Adnexa	Omentum	Omentum	Infracolic Omentum	Metastasis	pre-Rx	S1	Primary Debulking	CD68, TOX, PD1, PDL1, CD8, panCK_CK8-18, DAPI
SPECTRUM	SPECTRUM-OV-037_S1_INFRACOLIC_OMENTUM_CD68_TOX_PD1_PDL1_CD8_panCK-CK8-18_DAPI_R1_[47442,13348]	SPECTRUM-OV-037_S1_INFRACOLIC_OMENTUM_CD68_TOX_PD1_PDL1_CD8_panCK-CK8-18_DAPI_R1	SHAH_H000024_T01_02_IF01_[47442,13348]	SHAH_H000024_T01_02_IF01	[47442,13348]	SPECTRUM-OV-037	hgsoc	Tumor	Non-Adnexa	Omentum	Omentum	Infracolic Omentum	Metastasis	pre-Rx	S1	Primary Debulking	CD68, TOX, PD1, PDL1, CD8, panCK_CK8-18, DAPI
SPECTRUM	SPECTRUM-OV-037_S1_LEFT_UPPER_QUADRANT_CD68_TOX_PD1_PDL1_CD8_panCK-CK8-18_DAPI_R1_[44384,9820]	SPECTRUM-OV-037_S1_LEFT_UPPER_QUADRANT_CD68_TOX_PD1_PDL1_CD8_panCK-CK8-18_DAPI_R1	SHAH_H000024_T12_01_IF01_[44384,9820]	SHAH_H000024_T12_01_IF01	[44384,9820]	SPECTRUM-OV-037	hgsoc	Tumor	Non-Adnexa	Upper Quadrant	Left Upper Quadrant	Omental Tumor	Metastasis	pre-Rx	S1	Primary Debulking	CD68, TOX, PD1, PDL1, CD8, panCK_CK8-18, DAPI
SPECTRUM	SPECTRUM-OV-037_S1_LEFT_UPPER_QUADRANT_CD68_TOX_PD1_PDL1_CD8_panCK-CK8-18_DAPI_R1_[45928,16633]	SPECTRUM-OV-037_S1_LEFT_UPPER_QUADRANT_CD68_TOX_PD1_PDL1_CD8_panCK-CK8-18_DAPI_R1	SHAH_H000024_T12_01_IF01_[45928,16633]	SHAH_H000024_T12_01_IF01	[45928,16633]	SPECTRUM-OV-037	hgsoc	Tumor	Non-Adnexa	Upper Quadrant	Left Upper Quadrant	Omental Tumor	Metastasis	pre-Rx	S1	Primary Debulking	CD68, TOX, PD1, PDL1, CD8, panCK_CK8-18, DAPI
SPECTRUM	SPECTRUM-OV-037_S1_LEFT_UPPER_QUADRANT_CD68_TOX_PD1_PDL1_CD8_panCK-CK8-18_DAPI_R1_[47280,14446]	SPECTRUM-OV-037_S1_LEFT_UPPER_QUADRANT_CD68_TOX_PD1_PDL1_CD8_panCK-CK8-18_DAPI_R1	SHAH_H000024_T12_01_IF01_[47280,14446]	SHAH_H000024_T12_01_IF01	[47280,14446]	SPECTRUM-OV-037	hgsoc	Tumor	Non-Adnexa	Upper Quadrant	Left Upper Quadrant	Omental Tumor	Metastasis	pre-Rx	S1	Primary Debulking	CD68, TOX, PD1, PDL1, CD8, panCK_CK8-18, DAPI
SPECTRUM	SPECTRUM-OV-037_S1_LEFT_UPPER_QUADRANT_CD68_TOX_PD1_PDL1_CD8_panCK-CK8-18_DAPI_R1_[50528,17390]	SPECTRUM-OV-037_S1_LEFT_UPPER_QUADRANT_CD68_TOX_PD1_PDL1_CD8_panCK-CK8-18_DAPI_R1	SHAH_H000024_T12_01_IF01_[50528,17390]	SHAH_H000024_T12_01_IF01	[50528,17390]	SPECTRUM-OV-037	hgsoc	Tumor	Non-Adnexa	Upper Quadrant	Left Upper Quadrant	Omental Tumor	Metastasis	pre-Rx	S1	Primary Debulking	CD68, TOX, PD1, PDL1, CD8, panCK_CK8-18, DAPI
SPECTRUM	SPECTRUM-OV-037_S1_LEFT_UPPER_QUADRANT_CD68_TOX_PD1_PDL1_CD8_panCK-CK8-18_DAPI_R1_[50851,14272]	SPECTRUM-OV-037_S1_LEFT_UPPER_QUADRANT_CD68_TOX_PD1_PDL1_CD8_panCK-CK8-18_DAPI_R1	SHAH_H000024_T12_01_IF01_[50851,14272]	SHAH_H000024_T12_01_IF01	[50851,14272]	SPECTRUM-OV-037	hgsoc	Tumor	Non-Adnexa	Upper Quadrant	Left Upper Quadrant	Omental Tumor	Metastasis	pre-Rx	S1	Primary Debulking	CD68, TOX, PD1, PDL1, CD8, panCK_CK8-18, DAPI
SPECTRUM	SPECTRUM-OV-037_S1_LEFT_UPPER_QUADRANT_CD68_TOX_PD1_PDL1_CD8_panCK-CK8-18_DAPI_R1_[50992,10550]	SPECTRUM-OV-037_S1_LEFT_UPPER_QUADRANT_CD68_TOX_PD1_PDL1_CD8_panCK-CK8-18_DAPI_R1	SHAH_H000024_T12_01_IF01_[50992,10550]	SHAH_H000024_T12_01_IF01	[50992,10550]	SPECTRUM-OV-037	hgsoc	Tumor	Non-Adnexa	Upper Quadrant	Left Upper Quadrant	Omental Tumor	Metastasis	pre-Rx	S1	Primary Debulking	CD68, TOX, PD1, PDL1, CD8, panCK_CK8-18, DAPI
SPECTRUM	SPECTRUM-OV-037_S1_LEFT_UPPER_QUADRANT_CD68_TOX_PD1_PDL1_CD8_panCK-CK8-18_DAPI_R1_[51040,15390]	SPECTRUM-OV-037_S1_LEFT_UPPER_QUADRANT_CD68_TOX_PD1_PDL1_CD8_panCK-CK8-18_DAPI_R1	SHAH_H000024_T12_01_IF01_[51040,15390]	SHAH_H000024_T12_01_IF01	[51040,15390]	SPECTRUM-OV-037	hgsoc	Tumor	Non-Adnexa	Upper Quadrant	Left Upper Quadrant	Omental Tumor	Metastasis	pre-Rx	S1	Primary Debulking	CD68, TOX, PD1, PDL1, CD8, panCK_CK8-18, DAPI
SPECTRUM	SPECTRUM-OV-037_S1_LEFT_UPPER_QUADRANT_CD68_TOX_PD1_PDL1_CD8_panCK-CK8-18_DAPI_R1_[51408,16390]	SPECTRUM-OV-037_S1_LEFT_UPPER_QUADRANT_CD68_TOX_PD1_PDL1_CD8_panCK-CK8-18_DAPI_R1	SHAH_H000024_T12_01_IF01_[51408,16390]	SHAH_H000024_T12_01_IF01	[51408,16390]	SPECTRUM-OV-037	hgsoc	Tumor	Non-Adnexa	Upper Quadrant	Left Upper Quadrant	Omental Tumor	Metastasis	pre-Rx	S1	Primary Debulking	CD68, TOX, PD1, PDL1, CD8, panCK_CK8-18, DAPI
SPECTRUM	SPECTRUM-OV-037_S1_LEFT_UPPER_QUADRANT_CD68_TOX_PD1_PDL1_CD8_panCK-CK8-18_DAPI_R1_[51672,18390]	SPECTRUM-OV-037_S1_LEFT_UPPER_QUADRANT_CD68_TOX_PD1_PDL1_CD8_panCK-CK8-18_DAPI_R1	SHAH_H000024_T12_01_IF01_[51672,18390]	SHAH_H000024_T12_01_IF01	[51672,18390]	SPECTRUM-OV-037	hgsoc	Tumor	Non-Adnexa	Upper Quadrant	Left Upper Quadrant	Omental Tumor	Metastasis	pre-Rx	S1	Primary Debulking	CD68, TOX, PD1, PDL1, CD8, panCK_CK8-18, DAPI
SPECTRUM	SPECTRUM-OV-037_S1_LEFT_UPPER_QUADRANT_CD68_TOX_PD1_PDL1_CD8_panCK-CK8-18_DAPI_R1_[51866,17390]	SPECTRUM-OV-037_S1_LEFT_UPPER_QUADRANT_CD68_TOX_PD1_PDL1_CD8_panCK-CK8-18_DAPI_R1	SHAH_H000024_T12_01_IF01_[51866,17390]	SHAH_H000024_T12_01_IF01	[51866,17390]	SPECTRUM-OV-037	hgsoc	Tumor	Non-Adnexa	Upper Quadrant	Left Upper Quadrant	Omental Tumor	Metastasis	pre-Rx	S1	Primary Debulking	CD68, TOX, PD1, PDL1, CD8, panCK_CK8-18, DAPI
SPECTRUM	SPECTRUM-OV-037_S1_LEFT_UPPER_QUADRANT_CD68_TOX_PD1_PDL1_CD8_panCK-CK8-18_DAPI_R1_[52026,11550]	SPECTRUM-OV-037_S1_LEFT_UPPER_QUADRANT_CD68_TOX_PD1_PDL1_CD8_panCK-CK8-18_DAPI_R1	SHAH_H000024_T12_01_IF01_[52026,11550]	SHAH_H000024_T12_01_IF01	[52026,11550]	SPECTRUM-OV-037	hgsoc	Tumor	Non-Adnexa	Upper Quadrant	Left Upper Quadrant	Omental Tumor	Metastasis	pre-Rx	S1	Primary Debulking	CD68, TOX, PD1, PDL1, CD8, panCK_CK8-18, DAPI
SPECTRUM	SPECTRUM-OV-037_S1_LEFT_UPPER_QUADRANT_CD68_TOX_PD1_PDL1_CD8_panCK-CK8-18_DAPI_R1_[52067,13272]	SPECTRUM-OV-037_S1_LEFT_UPPER_QUADRANT_CD68_TOX_PD1_PDL1_CD8_panCK-CK8-18_DAPI_R1	SHAH_H000024_T12_01_IF01_[52067,13272]	SHAH_H000024_T12_01_IF01	[52067,13272]	SPECTRUM-OV-037	hgsoc	Tumor	Non-Adnexa	Upper Quadrant	Left Upper Quadrant	Omental Tumor	Metastasis	pre-Rx	S1	Primary Debulking	CD68, TOX, PD1, PDL1, CD8, panCK_CK8-18, DAPI
SPECTRUM	SPECTRUM-OV-037_S1_LEFT_UPPER_QUADRANT_CD68_TOX_PD1_PDL1_CD8_panCK-CK8-18_DAPI_R1_[52120,9559]	SPECTRUM-OV-037_S1_LEFT_UPPER_QUADRANT_CD68_TOX_PD1_PDL1_CD8_panCK-CK8-18_DAPI_R1	SHAH_H000024_T12_01_IF01_[52120,9559]	SHAH_H000024_T12_01_IF01	[52120,9559]	SPECTRUM-OV-037	hgsoc	Tumor	Non-Adnexa	Upper Quadrant	Left Upper Quadrant	Omental Tumor	Metastasis	pre-Rx	S1	Primary Debulking	CD68, TOX, PD1, PDL1, CD8, panCK_CK8-18, DAPI
SPECTRUM	SPECTRUM-OV-037_S1_LEFT_UPPER_QUADRANT_CD68_TOX_PD1_PDL1_CD8_panCK-CK8-18_DAPI_R1_[53030,15015]	SPECTRUM-OV-037_S1_LEFT_UPPER_QUADRANT_CD68_TOX_PD1_PDL1_CD8_panCK-CK8-18_DAPI_R1	SHAH_H000024_T12_01_IF01_[53030,15015]	SHAH_H000024_T12_01_IF01	[53030,15015]	SPECTRUM-OV-037	hgsoc	Tumor	Non-Adnexa	Upper Quadrant	Left Upper Quadrant	Omental Tumor	Metastasis	pre-Rx	S1	Primary Debulking	CD68, TOX, PD1, PDL1, CD8, panCK_CK8-18, DAPI
SPECTRUM	SPECTRUM-OV-037_S1_LEFT_UPPER_QUADRANT_CD68_TOX_PD1_PDL1_CD8_panCK-CK8-18_DAPI_R1_[53405,12569]	SPECTRUM-OV-037_S1_LEFT_UPPER_QUADRANT_CD68_TOX_PD1_PDL1_CD8_panCK-CK8-18_DAPI_R1	SHAH_H000024_T12_01_IF01_[53405,12569]	SHAH_H000024_T12_01_IF01	[53405,12569]	SPECTRUM-OV-037	hgsoc	Tumor	Non-Adnexa	Upper Quadrant	Left Upper Quadrant	Omental Tumor	Metastasis	pre-Rx	S1	Primary Debulking	CD68, TOX, PD1, PDL1, CD8, panCK_CK8-18, DAPI
SPECTRUM	SPECTRUM-OV-037_S1_LEFT_UPPER_QUADRANT_CD68_TOX_PD1_PDL1_CD8_panCK-CK8-18_DAPI_R1_[53422,16015]	SPECTRUM-OV-037_S1_LEFT_UPPER_QUADRANT_CD68_TOX_PD1_PDL1_CD8_panCK-CK8-18_DAPI_R1	SHAH_H000024_T12_01_IF01_[53422,16015]	SHAH_H000024_T12_01_IF01	[53422,16015]	SPECTRUM-OV-037	hgsoc	Tumor	Non-Adnexa	Upper Quadrant	Left Upper Quadrant	Omental Tumor	Metastasis	pre-Rx	S1	Primary Debulking	CD68, TOX, PD1, PDL1, CD8, panCK_CK8-18, DAPI
SPECTRUM	SPECTRUM-OV-037_S1_LEFT_UPPER_QUADRANT_CD68_TOX_PD1_PDL1_CD8_panCK-CK8-18_DAPI_R1_[53422,17015]	SPECTRUM-OV-037_S1_LEFT_UPPER_QUADRANT_CD68_TOX_PD1_PDL1_CD8_panCK-CK8-18_DAPI_R1	SHAH_H000024_T12_01_IF01_[53422,17015]	SHAH_H000024_T12_01_IF01	[53422,17015]	SPECTRUM-OV-037	hgsoc	Tumor	Non-Adnexa	Upper Quadrant	Left Upper Quadrant	Omental Tumor	Metastasis	pre-Rx	S1	Primary Debulking	CD68, TOX, PD1, PDL1, CD8, panCK_CK8-18, DAPI
SPECTRUM	SPECTRUM-OV-037_S1_LEFT_UPPER_QUADRANT_CD68_TOX_PD1_PDL1_CD8_panCK-CK8-18_DAPI_R1_[53458,10312]	SPECTRUM-OV-037_S1_LEFT_UPPER_QUADRANT_CD68_TOX_PD1_PDL1_CD8_panCK-CK8-18_DAPI_R1	SHAH_H000024_T12_01_IF01_[53458,10312]	SHAH_H000024_T12_01_IF01	[53458,10312]	SPECTRUM-OV-037	hgsoc	Tumor	Non-Adnexa	Upper Quadrant	Left Upper Quadrant	Omental Tumor	Metastasis	pre-Rx	S1	Primary Debulking	CD68, TOX, PD1, PDL1, CD8, panCK_CK8-18, DAPI
SPECTRUM	SPECTRUM-OV-037_S1_LEFT_UPPER_QUADRANT_CD68_TOX_PD1_PDL1_CD8_panCK-CK8-18_DAPI_R1_[53570,11460]	SPECTRUM-OV-037_S1_LEFT_UPPER_QUADRANT_CD68_TOX_PD1_PDL1_CD8_panCK-CK8-18_DAPI_R1	SHAH_H000024_T12_01_IF01_[53570,11460]	SHAH_H000024_T12_01_IF01	[53570,11460]	SPECTRUM-OV-037	hgsoc	Tumor	Non-Adnexa	Upper Quadrant	Left Upper Quadrant	Omental Tumor	Metastasis	pre-Rx	S1	Primary Debulking	CD68, TOX, PD1, PDL1, CD8, panCK_CK8-18, DAPI
SPECTRUM	SPECTRUM-OV-037_S1_LEFT_UPPER_QUADRANT_CD68_TOX_PD1_PDL1_CD8_panCK-CK8-18_DAPI_R1_[57606,16182]	SPECTRUM-OV-037_S1_LEFT_UPPER_QUADRANT_CD68_TOX_PD1_PDL1_CD8_panCK-CK8-18_DAPI_R1	SHAH_H000024_T12_01_IF01_[57606,16182]	SHAH_H000024_T12_01_IF01	[57606,16182]	SPECTRUM-OV-037	hgsoc	Tumor	Non-Adnexa	Upper Quadrant	Left Upper Quadrant	Omental Tumor	Metastasis	pre-Rx	S1	Primary Debulking	CD68, TOX, PD1, PDL1, CD8, panCK_CK8-18, DAPI
SPECTRUM	SPECTRUM-OV-041_S1_RIGHT_OVARY_CD68_TOX_PD1_PDL1_CD8_panCK-CK8-18_DAPI_R1_[41762,7394]	SPECTRUM-OV-041_S1_RIGHT_OVARY_CD68_TOX_PD1_PDL1_CD8_panCK-CK8-18_DAPI_R1	SHAH_H000025_T09_01_IF01_[41762,7394]	SHAH_H000025_T09_01_IF01	[41762,7394]	SPECTRUM-OV-041	hgsoc	Tumor	Adnexa	Adnexa	Right Adnexa	Right Ovary	Primary	pre-Rx	S1	Primary Debulking	CD68, TOX, PD1, PDL1, CD8, panCK_CK8-18, DAPI
SPECTRUM	SPECTRUM-OV-041_S1_RIGHT_OVARY_CD68_TOX_PD1_PDL1_CD8_panCK-CK8-18_DAPI_R1_[44564,9890]	SPECTRUM-OV-041_S1_RIGHT_OVARY_CD68_TOX_PD1_PDL1_CD8_panCK-CK8-18_DAPI_R1	SHAH_H000025_T09_01_IF01_[44564,9890]	SHAH_H000025_T09_01_IF01	[44564,9890]	SPECTRUM-OV-041	hgsoc	Tumor	Adnexa	Adnexa	Right Adnexa	Right Ovary	Primary	pre-Rx	S1	Primary Debulking	CD68, TOX, PD1, PDL1, CD8, panCK_CK8-18, DAPI
SPECTRUM	SPECTRUM-OV-041_S1_RIGHT_OVARY_CD68_TOX_PD1_PDL1_CD8_panCK-CK8-18_DAPI_R1_[45223,17691]	SPECTRUM-OV-041_S1_RIGHT_OVARY_CD68_TOX_PD1_PDL1_CD8_panCK-CK8-18_DAPI_R1	SHAH_H000025_T09_01_IF01_[45223,17691]	SHAH_H000025_T09_01_IF01	[45223,17691]	SPECTRUM-OV-041	hgsoc	Tumor	Adnexa	Adnexa	Right Adnexa	Right Ovary	Primary	pre-Rx	S1	Primary Debulking	CD68, TOX, PD1, PDL1, CD8, panCK_CK8-18, DAPI
SPECTRUM	SPECTRUM-OV-041_S1_RIGHT_OVARY_CD68_TOX_PD1_PDL1_CD8_panCK-CK8-18_DAPI_R1_[45774,9049]	SPECTRUM-OV-041_S1_RIGHT_OVARY_CD68_TOX_PD1_PDL1_CD8_panCK-CK8-18_DAPI_R1	SHAH_H000025_T09_01_IF01_[45774,9049]	SHAH_H000025_T09_01_IF01	[45774,9049]	SPECTRUM-OV-041	hgsoc	Tumor	Adnexa	Adnexa	Right Adnexa	Right Ovary	Primary	pre-Rx	S1	Primary Debulking	CD68, TOX, PD1, PDL1, CD8, panCK_CK8-18, DAPI
SPECTRUM	SPECTRUM-OV-041_S1_RIGHT_OVARY_CD68_TOX_PD1_PDL1_CD8_panCK-CK8-18_DAPI_R1_[46354,7416]	SPECTRUM-OV-041_S1_RIGHT_OVARY_CD68_TOX_PD1_PDL1_CD8_panCK-CK8-18_DAPI_R1	SHAH_H000025_T09_01_IF01_[46354,7416]	SHAH_H000025_T09_01_IF01	[46354,7416]	SPECTRUM-OV-041	hgsoc	Tumor	Adnexa	Adnexa	Right Adnexa	Right Ovary	Primary	pre-Rx	S1	Primary Debulking	CD68, TOX, PD1, PDL1, CD8, panCK_CK8-18, DAPI
SPECTRUM	SPECTRUM-OV-041_S1_RIGHT_OVARY_CD68_TOX_PD1_PDL1_CD8_panCK-CK8-18_DAPI_R1_[47211,9555]	SPECTRUM-OV-041_S1_RIGHT_OVARY_CD68_TOX_PD1_PDL1_CD8_panCK-CK8-18_DAPI_R1	SHAH_H000025_T09_01_IF01_[47211,9555]	SHAH_H000025_T09_01_IF01	[47211,9555]	SPECTRUM-OV-041	hgsoc	Tumor	Adnexa	Adnexa	Right Adnexa	Right Ovary	Primary	pre-Rx	S1	Primary Debulking	CD68, TOX, PD1, PDL1, CD8, panCK_CK8-18, DAPI
SPECTRUM	SPECTRUM-OV-041_S1_RIGHT_OVARY_CD68_TOX_PD1_PDL1_CD8_panCK-CK8-18_DAPI_R1_[47559,10495]	SPECTRUM-OV-041_S1_RIGHT_OVARY_CD68_TOX_PD1_PDL1_CD8_panCK-CK8-18_DAPI_R1	SHAH_H000025_T09_01_IF01_[47559,10495]	SHAH_H000025_T09_01_IF01	[47559,10495]	SPECTRUM-OV-041	hgsoc	Tumor	Adnexa	Adnexa	Right Adnexa	Right Ovary	Primary	pre-Rx	S1	Primary Debulking	CD68, TOX, PD1, PDL1, CD8, panCK_CK8-18, DAPI
SPECTRUM	SPECTRUM-OV-041_S1_RIGHT_OVARY_CD68_TOX_PD1_PDL1_CD8_panCK-CK8-18_DAPI_R1_[48370,5220]	SPECTRUM-OV-041_S1_RIGHT_OVARY_CD68_TOX_PD1_PDL1_CD8_panCK-CK8-18_DAPI_R1	SHAH_H000025_T09_01_IF01_[48370,5220]	SHAH_H000025_T09_01_IF01	[48370,5220]	SPECTRUM-OV-041	hgsoc	Tumor	Adnexa	Adnexa	Right Adnexa	Right Ovary	Primary	pre-Rx	S1	Primary Debulking	CD68, TOX, PD1, PDL1, CD8, panCK_CK8-18, DAPI
SPECTRUM	SPECTRUM-OV-041_S1_RIGHT_OVARY_CD68_TOX_PD1_PDL1_CD8_panCK-CK8-18_DAPI_R1_[48425,8426]	SPECTRUM-OV-041_S1_RIGHT_OVARY_CD68_TOX_PD1_PDL1_CD8_panCK-CK8-18_DAPI_R1	SHAH_H000025_T09_01_IF01_[48425,8426]	SHAH_H000025_T09_01_IF01	[48425,8426]	SPECTRUM-OV-041	hgsoc	Tumor	Adnexa	Adnexa	Right Adnexa	Right Ovary	Primary	pre-Rx	S1	Primary Debulking	CD68, TOX, PD1, PDL1, CD8, panCK_CK8-18, DAPI
SPECTRUM	SPECTRUM-OV-041_S1_RIGHT_OVARY_CD68_TOX_PD1_PDL1_CD8_panCK-CK8-18_DAPI_R1_[48601,6054]	SPECTRUM-OV-041_S1_RIGHT_OVARY_CD68_TOX_PD1_PDL1_CD8_panCK-CK8-18_DAPI_R1	SHAH_H000025_T09_01_IF01_[48601,6054]	SHAH_H000025_T09_01_IF01	[48601,6054]	SPECTRUM-OV-041	hgsoc	Tumor	Adnexa	Adnexa	Right Adnexa	Right Ovary	Primary	pre-Rx	S1	Primary Debulking	CD68, TOX, PD1, PDL1, CD8, panCK_CK8-18, DAPI
SPECTRUM	SPECTRUM-OV-041_S1_RIGHT_OVARY_CD68_TOX_PD1_PDL1_CD8_panCK-CK8-18_DAPI_R1_[48682,9176]	SPECTRUM-OV-041_S1_RIGHT_OVARY_CD68_TOX_PD1_PDL1_CD8_panCK-CK8-18_DAPI_R1	SHAH_H000025_T09_01_IF01_[48682,9176]	SHAH_H000025_T09_01_IF01	[48682,9176]	SPECTRUM-OV-041	hgsoc	Tumor	Adnexa	Adnexa	Right Adnexa	Right Ovary	Primary	pre-Rx	S1	Primary Debulking	CD68, TOX, PD1, PDL1, CD8, panCK_CK8-18, DAPI
SPECTRUM	SPECTRUM-OV-041_S1_RIGHT_OVARY_CD68_TOX_PD1_PDL1_CD8_panCK-CK8-18_DAPI_R1_[48703,10313]	SPECTRUM-OV-041_S1_RIGHT_OVARY_CD68_TOX_PD1_PDL1_CD8_panCK-CK8-18_DAPI_R1	SHAH_H000025_T09_01_IF01_[48703,10313]	SHAH_H000025_T09_01_IF01	[48703,10313]	SPECTRUM-OV-041	hgsoc	Tumor	Adnexa	Adnexa	Right Adnexa	Right Ovary	Primary	pre-Rx	S1	Primary Debulking	CD68, TOX, PD1, PDL1, CD8, panCK_CK8-18, DAPI
SPECTRUM	SPECTRUM-OV-041_S1_RIGHT_OVARY_CD68_TOX_PD1_PDL1_CD8_panCK-CK8-18_DAPI_R1_[49022,11138]	SPECTRUM-OV-041_S1_RIGHT_OVARY_CD68_TOX_PD1_PDL1_CD8_panCK-CK8-18_DAPI_R1	SHAH_H000025_T09_01_IF01_[49022,11138]	SHAH_H000025_T09_01_IF01	[49022,11138]	SPECTRUM-OV-041	hgsoc	Tumor	Adnexa	Adnexa	Right Adnexa	Right Ovary	Primary	pre-Rx	S1	Primary Debulking	CD68, TOX, PD1, PDL1, CD8, panCK_CK8-18, DAPI
SPECTRUM	SPECTRUM-OV-041_S1_RIGHT_OVARY_CD68_TOX_PD1_PDL1_CD8_panCK-CK8-18_DAPI_R1_[49763,7882]	SPECTRUM-OV-041_S1_RIGHT_OVARY_CD68_TOX_PD1_PDL1_CD8_panCK-CK8-18_DAPI_R1	SHAH_H000025_T09_01_IF01_[49763,7882]	SHAH_H000025_T09_01_IF01	[49763,7882]	SPECTRUM-OV-041	hgsoc	Tumor	Adnexa	Adnexa	Right Adnexa	Right Ovary	Primary	pre-Rx	S1	Primary Debulking	CD68, TOX, PD1, PDL1, CD8, panCK_CK8-18, DAPI
SPECTRUM	SPECTRUM-OV-041_S1_RIGHT_OVARY_CD68_TOX_PD1_PDL1_CD8_panCK-CK8-18_DAPI_R1_[49939,6054]	SPECTRUM-OV-041_S1_RIGHT_OVARY_CD68_TOX_PD1_PDL1_CD8_panCK-CK8-18_DAPI_R1	SHAH_H000025_T09_01_IF01_[49939,6054]	SHAH_H000025_T09_01_IF01	[49939,6054]	SPECTRUM-OV-041	hgsoc	Tumor	Adnexa	Adnexa	Right Adnexa	Right Ovary	Primary	pre-Rx	S1	Primary Debulking	CD68, TOX, PD1, PDL1, CD8, panCK_CK8-18, DAPI
SPECTRUM	SPECTRUM-OV-041_S1_RIGHT_OVARY_CD68_TOX_PD1_PDL1_CD8_panCK-CK8-18_DAPI_R1_[50114,11213]	SPECTRUM-OV-041_S1_RIGHT_OVARY_CD68_TOX_PD1_PDL1_CD8_panCK-CK8-18_DAPI_R1	SHAH_H000025_T09_01_IF01_[50114,11213]	SHAH_H000025_T09_01_IF01	[50114,11213]	SPECTRUM-OV-041	hgsoc	Tumor	Adnexa	Adnexa	Right Adnexa	Right Ovary	Primary	pre-Rx	S1	Primary Debulking	CD68, TOX, PD1, PDL1, CD8, panCK_CK8-18, DAPI
SPECTRUM	SPECTRUM-OV-041_S1_RIGHT_OVARY_CD68_TOX_PD1_PDL1_CD8_panCK-CK8-18_DAPI_R1_[50173,9882]	SPECTRUM-OV-041_S1_RIGHT_OVARY_CD68_TOX_PD1_PDL1_CD8_panCK-CK8-18_DAPI_R1	SHAH_H000025_T09_01_IF01_[50173,9882]	SHAH_H000025_T09_01_IF01	[50173,9882]	SPECTRUM-OV-041	hgsoc	Tumor	Adnexa	Adnexa	Right Adnexa	Right Ovary	Primary	pre-Rx	S1	Primary Debulking	CD68, TOX, PD1, PDL1, CD8, panCK_CK8-18, DAPI
SPECTRUM	SPECTRUM-OV-041_S1_INFRACOLIC_OMENTUM_CD68_TOX_PD1_PDL1_CD8_panCK-CK8-18_DAPI_R1_[50168,18263]	SPECTRUM-OV-041_S1_INFRACOLIC_OMENTUM_CD68_TOX_PD1_PDL1_CD8_panCK-CK8-18_DAPI_R1	SHAH_H000025_T08_02_IF01_[50168,18263]	SHAH_H000025_T08_02_IF01	[50168,18263]	SPECTRUM-OV-041	hgsoc	Tumor	Non-Adnexa	Omentum	Omentum	Infracolic Omentum	Metastasis	pre-Rx	S1	Primary Debulking	CD68, TOX, PD1, PDL1, CD8, panCK_CK8-18, DAPI
SPECTRUM	SPECTRUM-OV-041_S1_INFRACOLIC_OMENTUM_CD68_TOX_PD1_PDL1_CD8_panCK-CK8-18_DAPI_R1_[50486,15796]	SPECTRUM-OV-041_S1_INFRACOLIC_OMENTUM_CD68_TOX_PD1_PDL1_CD8_panCK-CK8-18_DAPI_R1	SHAH_H000025_T08_02_IF01_[50486,15796]	SHAH_H000025_T08_02_IF01	[50486,15796]	SPECTRUM-OV-041	hgsoc	Tumor	Non-Adnexa	Omentum	Omentum	Infracolic Omentum	Metastasis	pre-Rx	S1	Primary Debulking	CD68, TOX, PD1, PDL1, CD8, panCK_CK8-18, DAPI
SPECTRUM	SPECTRUM-OV-041_S1_INFRACOLIC_OMENTUM_CD68_TOX_PD1_PDL1_CD8_panCK-CK8-18_DAPI_R1_[52114,14557]	SPECTRUM-OV-041_S1_INFRACOLIC_OMENTUM_CD68_TOX_PD1_PDL1_CD8_panCK-CK8-18_DAPI_R1	SHAH_H000025_T08_02_IF01_[52114,14557]	SHAH_H000025_T08_02_IF01	[52114,14557]	SPECTRUM-OV-041	hgsoc	Tumor	Non-Adnexa	Omentum	Omentum	Infracolic Omentum	Metastasis	pre-Rx	S1	Primary Debulking	CD68, TOX, PD1, PDL1, CD8, panCK_CK8-18, DAPI
SPECTRUM	SPECTRUM-OV-041_S1_INFRACOLIC_OMENTUM_CD68_TOX_PD1_PDL1_CD8_panCK-CK8-18_DAPI_R1_[52423,7836]	SPECTRUM-OV-041_S1_INFRACOLIC_OMENTUM_CD68_TOX_PD1_PDL1_CD8_panCK-CK8-18_DAPI_R1	SHAH_H000025_T08_02_IF01_[52423,7836]	SHAH_H000025_T08_02_IF01	[52423,7836]	SPECTRUM-OV-041	hgsoc	Tumor	Non-Adnexa	Omentum	Omentum	Infracolic Omentum	Metastasis	pre-Rx	S1	Primary Debulking	CD68, TOX, PD1, PDL1, CD8, panCK_CK8-18, DAPI
SPECTRUM	SPECTRUM-OV-041_S1_INFRACOLIC_OMENTUM_CD68_TOX_PD1_PDL1_CD8_panCK-CK8-18_DAPI_R1_[52642,10948]	SPECTRUM-OV-041_S1_INFRACOLIC_OMENTUM_CD68_TOX_PD1_PDL1_CD8_panCK-CK8-18_DAPI_R1	SHAH_H000025_T08_02_IF01_[52642,10948]	SHAH_H000025_T08_02_IF01	[52642,10948]	SPECTRUM-OV-041	hgsoc	Tumor	Non-Adnexa	Omentum	Omentum	Infracolic Omentum	Metastasis	pre-Rx	S1	Primary Debulking	CD68, TOX, PD1, PDL1, CD8, panCK_CK8-18, DAPI
SPECTRUM	SPECTRUM-OV-041_S1_INFRACOLIC_OMENTUM_CD68_TOX_PD1_PDL1_CD8_panCK-CK8-18_DAPI_R1_[52642,11948]	SPECTRUM-OV-041_S1_INFRACOLIC_OMENTUM_CD68_TOX_PD1_PDL1_CD8_panCK-CK8-18_DAPI_R1	SHAH_H000025_T08_02_IF01_[52642,11948]	SHAH_H000025_T08_02_IF01	[52642,11948]	SPECTRUM-OV-041	hgsoc	Tumor	Non-Adnexa	Omentum	Omentum	Infracolic Omentum	Metastasis	pre-Rx	S1	Primary Debulking	CD68, TOX, PD1, PDL1, CD8, panCK_CK8-18, DAPI
SPECTRUM	SPECTRUM-OV-041_S1_INFRACOLIC_OMENTUM_CD68_TOX_PD1_PDL1_CD8_panCK-CK8-18_DAPI_R1_[52721,6352]	SPECTRUM-OV-041_S1_INFRACOLIC_OMENTUM_CD68_TOX_PD1_PDL1_CD8_panCK-CK8-18_DAPI_R1	SHAH_H000025_T08_02_IF01_[52721,6352]	SHAH_H000025_T08_02_IF01	[52721,6352]	SPECTRUM-OV-041	hgsoc	Tumor	Non-Adnexa	Omentum	Omentum	Infracolic Omentum	Metastasis	pre-Rx	S1	Primary Debulking	CD68, TOX, PD1, PDL1, CD8, panCK_CK8-18, DAPI
SPECTRUM	SPECTRUM-OV-041_S1_INFRACOLIC_OMENTUM_CD68_TOX_PD1_PDL1_CD8_panCK-CK8-18_DAPI_R1_[52810,15557]	SPECTRUM-OV-041_S1_INFRACOLIC_OMENTUM_CD68_TOX_PD1_PDL1_CD8_panCK-CK8-18_DAPI_R1	SHAH_H000025_T08_02_IF01_[52810,15557]	SHAH_H000025_T08_02_IF01	[52810,15557]	SPECTRUM-OV-041	hgsoc	Tumor	Non-Adnexa	Omentum	Omentum	Infracolic Omentum	Metastasis	pre-Rx	S1	Primary Debulking	CD68, TOX, PD1, PDL1, CD8, panCK_CK8-18, DAPI
SPECTRUM	SPECTRUM-OV-041_S1_INFRACOLIC_OMENTUM_CD68_TOX_PD1_PDL1_CD8_panCK-CK8-18_DAPI_R1_[53176,14116]	SPECTRUM-OV-041_S1_INFRACOLIC_OMENTUM_CD68_TOX_PD1_PDL1_CD8_panCK-CK8-18_DAPI_R1	SHAH_H000025_T08_02_IF01_[53176,14116]	SHAH_H000025_T08_02_IF01	[53176,14116]	SPECTRUM-OV-041	hgsoc	Tumor	Non-Adnexa	Omentum	Omentum	Infracolic Omentum	Metastasis	pre-Rx	S1	Primary Debulking	CD68, TOX, PD1, PDL1, CD8, panCK_CK8-18, DAPI
SPECTRUM	SPECTRUM-OV-041_S1_INFRACOLIC_OMENTUM_CD68_TOX_PD1_PDL1_CD8_panCK-CK8-18_DAPI_R1_[53372,9836]	SPECTRUM-OV-041_S1_INFRACOLIC_OMENTUM_CD68_TOX_PD1_PDL1_CD8_panCK-CK8-18_DAPI_R1	SHAH_H000025_T08_02_IF01_[53372,9836]	SHAH_H000025_T08_02_IF01	[53372,9836]	SPECTRUM-OV-041	hgsoc	Tumor	Non-Adnexa	Omentum	Omentum	Infracolic Omentum	Metastasis	pre-Rx	S1	Primary Debulking	CD68, TOX, PD1, PDL1, CD8, panCK_CK8-18, DAPI
SPECTRUM	SPECTRUM-OV-041_S1_INFRACOLIC_OMENTUM_CD68_TOX_PD1_PDL1_CD8_panCK-CK8-18_DAPI_R1_[53466,12739]	SPECTRUM-OV-041_S1_INFRACOLIC_OMENTUM_CD68_TOX_PD1_PDL1_CD8_panCK-CK8-18_DAPI_R1	SHAH_H000025_T08_02_IF01_[53466,12739]	SHAH_H000025_T08_02_IF01	[53466,12739]	SPECTRUM-OV-041	hgsoc	Tumor	Non-Adnexa	Omentum	Omentum	Infracolic Omentum	Metastasis	pre-Rx	S1	Primary Debulking	CD68, TOX, PD1, PDL1, CD8, panCK_CK8-18, DAPI
SPECTRUM	SPECTRUM-OV-041_S1_INFRACOLIC_OMENTUM_CD68_TOX_PD1_PDL1_CD8_panCK-CK8-18_DAPI_R1_[53761,7352]	SPECTRUM-OV-041_S1_INFRACOLIC_OMENTUM_CD68_TOX_PD1_PDL1_CD8_panCK-CK8-18_DAPI_R1	SHAH_H000025_T08_02_IF01_[53761,7352]	SHAH_H000025_T08_02_IF01	[53761,7352]	SPECTRUM-OV-041	hgsoc	Tumor	Non-Adnexa	Omentum	Omentum	Infracolic Omentum	Metastasis	pre-Rx	S1	Primary Debulking	CD68, TOX, PD1, PDL1, CD8, panCK_CK8-18, DAPI
SPECTRUM	SPECTRUM-OV-041_S1_INFRACOLIC_OMENTUM_CD68_TOX_PD1_PDL1_CD8_panCK-CK8-18_DAPI_R1_[53980,11739]	SPECTRUM-OV-041_S1_INFRACOLIC_OMENTUM_CD68_TOX_PD1_PDL1_CD8_panCK-CK8-18_DAPI_R1	SHAH_H000025_T08_02_IF01_[53980,11739]	SHAH_H000025_T08_02_IF01	[53980,11739]	SPECTRUM-OV-041	hgsoc	Tumor	Non-Adnexa	Omentum	Omentum	Infracolic Omentum	Metastasis	pre-Rx	S1	Primary Debulking	CD68, TOX, PD1, PDL1, CD8, panCK_CK8-18, DAPI
SPECTRUM	SPECTRUM-OV-041_S1_INFRACOLIC_OMENTUM_CD68_TOX_PD1_PDL1_CD8_panCK-CK8-18_DAPI_R1_[54540,6400]	SPECTRUM-OV-041_S1_INFRACOLIC_OMENTUM_CD68_TOX_PD1_PDL1_CD8_panCK-CK8-18_DAPI_R1	SHAH_H000025_T08_02_IF01_[54540,6400]	SHAH_H000025_T08_02_IF01	[54540,6400]	SPECTRUM-OV-041	hgsoc	Tumor	Non-Adnexa	Omentum	Omentum	Infracolic Omentum	Metastasis	pre-Rx	S1	Primary Debulking	CD68, TOX, PD1, PDL1, CD8, panCK_CK8-18, DAPI
SPECTRUM	SPECTRUM-OV-041_S1_INFRACOLIC_OMENTUM_CD68_TOX_PD1_PDL1_CD8_panCK-CK8-18_DAPI_R1_[54710,10238]	SPECTRUM-OV-041_S1_INFRACOLIC_OMENTUM_CD68_TOX_PD1_PDL1_CD8_panCK-CK8-18_DAPI_R1	SHAH_H000025_T08_02_IF01_[54710,10238]	SHAH_H000025_T08_02_IF01	[54710,10238]	SPECTRUM-OV-041	hgsoc	Tumor	Non-Adnexa	Omentum	Omentum	Infracolic Omentum	Metastasis	pre-Rx	S1	Primary Debulking	CD68, TOX, PD1, PDL1, CD8, panCK_CK8-18, DAPI
SPECTRUM	SPECTRUM-OV-041_S1_INFRACOLIC_OMENTUM_CD68_TOX_PD1_PDL1_CD8_panCK-CK8-18_DAPI_R1_[55125,9238]	SPECTRUM-OV-041_S1_INFRACOLIC_OMENTUM_CD68_TOX_PD1_PDL1_CD8_panCK-CK8-18_DAPI_R1	SHAH_H000025_T08_02_IF01_[55125,9238]	SHAH_H000025_T08_02_IF01	[55125,9238]	SPECTRUM-OV-041	hgsoc	Tumor	Non-Adnexa	Omentum	Omentum	Infracolic Omentum	Metastasis	pre-Rx	S1	Primary Debulking	CD68, TOX, PD1, PDL1, CD8, panCK_CK8-18, DAPI
SPECTRUM	SPECTRUM-OV-041_S1_INFRACOLIC_OMENTUM_CD68_TOX_PD1_PDL1_CD8_panCK-CK8-18_DAPI_R1_[55956,7498]	SPECTRUM-OV-041_S1_INFRACOLIC_OMENTUM_CD68_TOX_PD1_PDL1_CD8_panCK-CK8-18_DAPI_R1	SHAH_H000025_T08_02_IF01_[55956,7498]	SHAH_H000025_T08_02_IF01	[55956,7498]	SPECTRUM-OV-041	hgsoc	Tumor	Non-Adnexa	Omentum	Omentum	Infracolic Omentum	Metastasis	pre-Rx	S1	Primary Debulking	CD68, TOX, PD1, PDL1, CD8, panCK_CK8-18, DAPI
[truncated: 670 more rows]

## Sheet: Bulk WGS - Sample metadata
project	spectrum_sample_id	isabl_experiment_system_id	patient_id	cancer_type	sample_type	tumor_megasite	tumor_supersite	tumor_site	tumor_subsite	tumor_type	therapy	procedure	procedure_type
[truncated: 82 more rows]

[truncated: 2 more sheets: Myriad - Sample metadata, MSK-IMPACT  - Sample metadata]
