# Supplementary material for: Ovarian cancer mutational processes drive site-specific immune evasion
Source: Nature. 2022 Dec 14;612(7941):778–86. doi: 10.1038/s41586-022-05496-1 (PMC9771812; doi:10.1038/s41586-022-05496-1)
Supplement: Supplementary file 4 — Mutational signature proportions and mutational subtype assignments from WGS datasets for MSK SPECTRUM patients. [file 41586_2022_5496_MOESM4_ESM.xlsx]

## Sheet: Mutational signatures
patient_id	consensus_signature	consensus_hr_status	wgs_signature	myriad_signature	myriad_gis_score
SPECTRUM-OV-002	FBI	HRP	FBI
SPECTRUM-OV-003	HRD-Dup	HRD	HRD-Dup
SPECTRUM-OV-004	Undetermined	Undetermined	Undetermined
SPECTRUM-OV-007	HRD-Dup	HRD	HRD-Dup
SPECTRUM-OV-008	HRD-Dup	HRD	HRD-Dup
SPECTRUM-OV-009	HRD-Dup	HRD	HRD-Dup
SPECTRUM-OV-014	FBI	HRP	FBI
SPECTRUM-OV-022	HRD-Dup	HRD	HRD-Dup
SPECTRUM-OV-024	FBI	HRP	FBI	HRD	54
SPECTRUM-OV-025	HRD-Del	HRD	HRD-Del
SPECTRUM-OV-026	HRD-Dup	HRD	HRD-Dup
SPECTRUM-OV-031	HRD-Dup	HRD	HRD-Dup
SPECTRUM-OV-036	HRD-Del	HRD	HRD-Del
SPECTRUM-OV-037	FBI	HRP	FBI
SPECTRUM-OV-041	FBI	HRP	FBI
SPECTRUM-OV-042	HRD-Del	HRD	HRD-Del
SPECTRUM-OV-045	Undetermined	Undetermined	Undetermined	HRP	20
SPECTRUM-OV-049	HRD-Dup	HRD	HRD-Dup
SPECTRUM-OV-050	HRD-Dup	HRD	HRD-Dup
SPECTRUM-OV-051	FBI	HRP	FBI	HRP	40
SPECTRUM-OV-052	FBI	HRP	FBI
SPECTRUM-OV-053	HRD-Dup	HRD	HRD-Dup
SPECTRUM-OV-054	FBI	HRP	FBI
SPECTRUM-OV-065	FBI	HRP	FBI
SPECTRUM-OV-067	FBI	HRP	FBI
SPECTRUM-OV-068	HRD-Del	HRD	HRD-Del
SPECTRUM-OV-070	HRD-Dup	HRD	HRD-Dup	HRD	61
SPECTRUM-OV-071	Undetermined	HRD		HRD	45
SPECTRUM-OV-075	HRD-Dup	HRD	HRD-Dup
SPECTRUM-OV-077	HRD-Dup	HRD	HRD-Dup	HRD	67
SPECTRUM-OV-080	Undetermined	Undetermined	Undetermined
SPECTRUM-OV-081	Undetermined	Undetermined	Undetermined	HRP	32
SPECTRUM-OV-082	HRD-Del	HRD	HRD-Del
SPECTRUM-OV-083	FBI	HRP	FBI	HRP	28
SPECTRUM-OV-090	Undetermined	Undetermined
SPECTRUM-OV-105	FBI	HRP	FBI
SPECTRUM-OV-107	FBI	HRP	FBI
SPECTRUM-OV-110	HRD-Del	HRD	HRD-Del
SPECTRUM-OV-112	FBI	HRP	FBI
SPECTRUM-OV-115	HRD-Dup	HRD	HRD-Dup	HRD	69
SPECTRUM-OV-116	HRD-Dup	HRD	HRD-Dup
SPECTRUM-OV-118	HRD-Dup	HRD	HRD-Dup

## Sheet: WGS - SNV counts
term	SPECTRUM-OV-002_S1_INFRACOLIC_OMENTUM_R1	SPECTRUM-OV-003_S2_PELVIC_PERITONEUM_R1	SPECTRUM-OV-004_S1_LEFT_ADNEXA_R1	SPECTRUM-OV-007_S1_INFRACOLIC_OMENTUM_R1	SPECTRUM-OV-008_S1_LEFT_RENAL_LYMPH_NODE_R1	SPECTRUM-OV-009_S1_RIGHT_OVARY_R1	SPECTRUM-OV-014_S1_BOWEL_R1	SPECTRUM-OV-022_S1_LEFT_OVARY_R1	SPECTRUM-OV-024_S1_PELVIC_PERITONEUM_R1	SPECTRUM-OV-025_S1_RECTUM_R1	SPECTRUM-OV-026_S1_LIVER_R1	SPECTRUM-OV-031_S1_LEFT_INFRARENAL_LYMPH_NODE_R1	SPECTRUM-OV-036_S1_BOWEL_R1	SPECTRUM-OV-037_S1_RIGHT_ADNEXA_R1	SPECTRUM-OV-041_S1_ASCITES_R1	SPECTRUM-OV-042_S1_ASCITES_R1	SPECTRUM-OV-045_S1_INFRACOLIC_OMENTUM_R1	SPECTRUM-OV-049_S1_COLON_R1	SPECTRUM-OV-050_S1_INFRACOLIC_OMENTUM_R1	SPECTRUM-OV-051_S1_INFRACOLIC_OMENTUM_R1	SPECTRUM-OV-052_S1_BOWEL_R1	SPECTRUM-OV-053_S1_INFRACOLIC_OMENTUM_R1	SPECTRUM-OV-054_S1_INFRACOLIC_OMENTUM_R1	SPECTRUM-OV-065_S1_INFRACOLIC_OMENTUM_R2	SPECTRUM-OV-067_S1_INFRACOLIC_OMENTUM_R1	SPECTRUM-OV-068_S1_INFRACOLIC_OMENTUM_R1	SPECTRUM-OV-070_S1_PELVIC_PERITONEUM_INFRACOLIC_OMENTUM_R1	SPECTRUM-OV-075_S3_LARGE_BOWEL_TRANSVERSE_COLON_R1	SPECTRUM-OV-077_S1_SOFT_TISSUE_THORACIC_DIAPHRAGM_R1	SPECTRUM-OV-080_S1_PELVIC_PERITONEUM_ASCITES_R1	SPECTRUM-OV-081_S1_LEFT_OVARY_R1	SPECTRUM-OV-082_S1_INFRACOLIC_OMENTUM_R1	SPECTRUM-OV-083_S1_INFRACOLIC_OMENTUM_R1	SPECTRUM-OV-105_S1_INFRACOLIC_OMENTUM_R2	SPECTRUM-OV-107_S1_LEFT_OVARY_R1	SPECTRUM-OV-110_S1_LEFT_ABDOMEN_DIAPHRAGM_R1	SPECTRUM-OV-112_S1_LEFT_OVARY_R1	SPECTRUM-OV-115_S1_LEFT_OVARY_R1	SPECTRUM-OV-116_S1_RIGHT_OVARY_R1	SPECTRUM-OV-118_S1_LEFT_ADNEXA_PELVIC_PERITONEUM_R1
A[C->A]A	66	208	93	192	294	104	248	82	126	188	134	25	320	92	39	159	31	186	157	408	147	168	43	91	25	164	201	118	174	46	138	171	78	134	116	122	209	114	161	227
A[C->A]C	61	179	58	146	232	82	144	62	108	122	142	18	265	64	34	96	20	135	164	314	102	149	24	65	26	134	141	135	148	32	84	134	51	69	80	88	150	67	134	179
A[C->A]G	13	23	9	30	30	13	32	7	27	21	19	4	49	9	11	18	4	31	22	58	31	17	6	27	10	24	35	8	11	5	12	18	15	15	27	17	20	10	11	22
A[C->A]T	53	186	70	181	229	82	189	72	95	116	125	20	307	68	25	96	22	141	191	351	110	121	30	76	31	180	178	138	137	32	75	125	60	90	64	80	170	69	137	184
C[C->A]A	49	196	50	143	243	117	161	64	135	127	157	19	300	90	26	92	21	150	198	300	113	129	33	67	31	125	193	117	187	26	98	165	53	101	68	94	160	79	167	214
C[C->A]C	38	197	44	153	222	99	109	70	116	118	129	19	290	85	27	91	19	138	187	244	103	119	17	70	24	148	190	102	138	27	80	128	31	65	51	76	133	91	164	172
C[C->A]G	10	16	12	19	29	14	22	8	33	14	22	1	40	10	3	12	0	24	13	34	25	13	5	6	5	13	25	14	23	5	8	16	6	15	13	8	20	11	21	27
C[C->A]T	40	164	41	156	198	86	135	52	88	117	135	21	264	57	29	87	18	145	218	264	89	148	26	65	18	179	161	142	133	37	71	110	58	70	66	65	162	74	160	180
G[C->A]A	51	92	48	98	156	54	102	39	74	93	84	7	191	40	12	67	13	105	100	199	106	92	19	39	26	78	122	120	83	21	55	71	40	64	66	57	118	50	86	115
G[C->A]C	42	111	32	77	133	58	91	26	94	98	89	11	170	47	12	49	9	92	89	143	73	91	18	35	19	91	103	125	92	22	40	85	38	56	52	75	86	41	109	123
G[C->A]G	8	19	11	11	18	6	18	7	31	8	17	0	26	10	5	12	0	12	12	18	19	8	3	8	9	10	16	7	9	9	12	10	11	7	13	5	21	7	16	22
G[C->A]T	39	96	35	112	153	51	102	45	76	97	92	15	177	43	17	65	16	92	106	202	72	78	12	36	23	103	103	78	82	25	65	71	54	66	31	52	78	48	96	126
T[C->A]A	65	126	49	121	196	68	177	46	222	132	83	18	239	60	34	131	27	125	136	252	101	140	31	74	28	104	131	77	128	42	92	136	62	113	79	76	177	86	90	163
T[C->A]C	64	164	67	128	202	75	132	77	158	123	110	12	254	44	22	101	22	149	135	259	86	109	31	87	30	117	173	94	131	34	85	121	69	104	76	88	169	81	106	173
T[C->A]G	8	15	6	13	20	8	21	5	41	14	8	4	22	5	2	13	1	18	13	35	14	17	4	5	3	16	23	7	12	7	10	18	10	18	16	13	26	13	9	21
T[C->A]T	106	156	81	177	202	77	195	60	168	159	134	15	263	62	26	135	30	134	169	352	158	141	34	92	37	126	191	100	154	54	103	135	88	136	99	73	192	94	121	220
A[C->G]A	32	109	42	118	153	89	131	44	94	108	97	9	206	49	32	79	12	96	102	221	92	108	20	64	16	81	135	63	78	17	73	120	81	72	93	84	123	58	132	116
A[C->G]C	22	84	21	69	81	46	60	26	56	53	56	4	98	35	19	38	5	58	65	108	60	50	15	28	8	42	66	27	52	13	41	72	28	37	44	44	85	31	81	59
A[C->G]G	11	24	18	21	22	10	32	6	48	24	20	3	41	6	9	20	3	30	17	94	51	32	3	7	14	10	25	14	13	9	14	29	23	20	50	17	51	10	35	19
A[C->G]T	40	101	51	123	154	80	90	40	93	97	87	7	188	42	28	94	12	102	97	217	73	116	18	65	20	78	136	56	89	23	80	114	59	61	93	70	125	72	145	96
C[C->G]A	19	87	32	64	105	54	81	29	84	89	75	6	150	33	10	50	9	59	73	120	75	83	12	40	6	58	84	50	64	12	47	93	30	36	52	49	88	39	144	73
C[C->G]C	22	89	40	58	100	47	60	26	69	79	65	8	127	35	11	45	7	55	50	120	54	71	13	31	7	61	85	27	71	8	37	88	23	48	41	49	72	43	124	59
C[C->G]G	9	28	13	23	26	9	29	11	49	29	27	3	32	8	1	10	1	20	10	47	37	16	6	8	12	20	25	7	15	6	6	22	19	19	38	10	35	12	32	26
C[C->G]T	34	115	42	103	138	69	94	38	124	137	93	14	201	60	20	47	10	87	80	171	82	120	17	48	18	82	124	51	105	12	65	121	37	60	88	78	111	68	185	89
G[C->G]A	11	60	21	49	71	47	51	14	45	56	38	6	107	26	10	31	2	40	43	83	39	49	5	17	9	35	63	35	47	8	35	74	21	27	51	38	64	30	85	53
G[C->G]C	18	61	22	41	51	34	42	19	53	50	44	7	81	12	4	24	2	51	41	65	42	55	6	16	10	41	57	53	36	11	30	62	16	19	28	29	49	21	84	43
G[C->G]G	3	18	5	15	15	8	12	2	25	6	15	1	22	9	10	16	3	15	7	25	18	13	3	2	3	5	27	10	10	6	8	18	10	6	23	9	26	1	27	12
G[C->G]T	16	87	35	83	128	54	76	42	72	60	83	9	129	30	17	53	13	71	57	106	83	72	7	37	16	64	88	63	73	8	47	89	29	29	59	53	71	43	128	69
T[C->G]A	44	176	52	131	187	83	120	45	756	169	116	14	409	57	29	115	39	156	266	261	148	126	15	111	14	100	184	75	126	18	120	176	47	94	146	101	223	76	151	146
T[C->G]C	32	127	32	103	121	62	109	43	275	131	97	7	233	57	19	80	17	113	130	152	91	118	19	57	17	102	123	45	83	18	97	140	58	62	72	93	144	58	140	95
T[C->G]G	6	11	5	17	16	3	27	8	64	23	15	0	21	7	2	5	1	16	12	34	23	12	1	6	11	8	25	12	14	3	17	25	7	15	18	6	30	8	24	10
T[C->G]T	88	302	100	215	275	125	184	86	891	305	204	36	555	117	36	197	48	247	281	463	205	232	43	165	33	183	277	127	186	51	199	263	76	170	225	203	370	153	268	196
A[C->T]A	80	159	100	121	216	77	157	52	94	122	113	18	237	60	41	110	19	136	132	264	117	118	28	88	42	97	177	81	112	37	98	117	71	113	111	80	172	88	136	152
A[C->T]C	48	89	49	67	134	44	91	33	54	71	59	6	110	33	14	49	11	58	72	137	58	55	17	45	28	58	90	58	59	28	37	57	47	47	52	53	72	31	82	74
A[C->T]G	20	16	18	8	17	10	30	7	17	20	14	0	15	8	8	21	2	20	4	25	15	16	12	29	8	9	15	14	12	9	18	8	11	11	32	10	23	9	16	19
A[C->T]T	64	158	71	114	178	81	154	55	103	97	114	21	248	50	28	112	22	121	136	345	74	105	40	67	24	103	126	86	116	39	74	131	45	86	89	80	149	64	140	144
C[C->T]A	59	118	69	92	128	59	105	58	104	116	97	10	157	41	25	78	14	84	80	123	85	107	34	61	29	67	111	53	82	46	63	92	48	77	80	59	139	66	107	90
C[C->T]C	47	90	55	57	101	51	93	55	73	81	67	11	138	39	11	76	6	77	62	114	73	69	29	53	38	42	76	110	69	26	62	83	51	79	58	46	95	52	92	72
C[C->T]G	19	14	20	11	17	7	18	8	31	29	10	0	14	9	6	12	2	12	13	16	11	9	7	14	8	12	19	5	7	9	22	15	12	29	22	9	23	5	23	13
C[C->T]T	52	166	79	124	188	72	136	68	100	110	111	18	276	61	32	90	15	125	130	213	93	98	37	72	37	126	148	172	110	40	88	136	76	78	73	80	161	76	171	138
G[C->T]A	57	90	72	123	181	68	111	60	95	104	80	13	161	48	20	73	13	77	72	110	77	94	23	62	31	81	117	103	92	33	77	111	48	76	88	82	117	62	96	96
G[C->T]C	51	78	58	79	130	61	90	54	107	107	76	11	122	50	16	67	18	79	89	138	81	65	32	62	30	62	84	88	58	34	63	88	41	69	57	66	86	58	111	88
G[C->T]G	22	17	29	13	19	12	18	17	38	28	17	0	20	5	3	9	3	17	16	24	17	20	10	20	10	11	24	13	11	9	16	19	13	17	26	11	29	11	21	21
G[C->T]T	46	102	59	97	171	57	89	38	77	86	81	11	186	58	18	77	12	87	105	180	70	79	26	69	16	85	111	94	70	31	51	83	51	61	55	58	124	57	89	91
T[C->T]A	76	177	94	144	180	65	141	37	629	215	118	19	308	62	31	156	73	188	167	280	101	139	60	85	42	99	176	81	135	40	125	141	64	105	109	86	271	72	134	149
T[C->T]C	70	98	77	108	148	56	107	59	221	145	88	16	202	60	17	144	30	92	115	167	108	94	38	77	38	79	127	72	105	38	92	114	54	105	93	58	181	66	98	118
T[C->T]G	15	14	15	11	24	10	8	8	41	19	13	1	22	9	2	19	0	16	6	21	16	8	8	24	9	6	14	10	7	4	19	16	6	15	28	5	21	5	18	16
T[C->T]T	96	163	105	123	199	71	152	60	347	179	118	18	250	68	27	131	49	156	133	296	129	112	63	91	41	138	146	101	120	40	156	143	56	116	85	56	232	77	143	156
A[T->A]A	29	94	42	82	122	52	77	24	42	84	59	13	145	35	19	59	14	47	58	145	67	65	18	30	18	55	84	60	66	31	68	74	36	54	37	41	120	50	45	85
A[T->A]C	36	67	28	74	100	37	79	32	52	49	61	10	106	27	10	48	11	73	44	121	48	55	14	25	9	48	56	50	47	20	33	58	19	40	28	25	64	32	57	75
A[T->A]G	30	78	45	94	131	42	94	40	47	70	85	13	166	44	14	69	19	73	97	140	79	66	19	35	20	63	101	59	68	16	37	79	26	40	33	45	72	39	71	120
A[T->A]T	51	104	54	104	161	57	98	38	58	94	105	16	221	39	29	77	21	108	114	239	87	77	19	58	16	100	122	82	79	26	69	115	39	68	63	66	115	44	82	119
C[T->A]A	17	61	23	70	112	42	63	29	41	69	68	13	143	41	10	66	7	66	82	113	54	75	11	28	9	60	81	63	71	18	33	81	18	26	28	28	68	44	67	96
C[T->A]C	26	116	22	117	166	62	83	46	48	98	100	15	185	49	19	63	15	93	112	173	54	108	17	33	14	90	112	93	96	21	55	102	38	39	32	51	88	42	126	160
C[T->A]G	17	117	35	112	141	60	90	46	77	103	107	11	186	56	13	53	9	95	107	157	75	88	13	38	11	84	129	91	95	17	52	88	31	36	41	64	80	47	120	157
C[T->A]T	37	155	46	158	180	90	111	64	53	120	112	12	295	66	28	96	28	143	182	240	83	104	13	78	17	153	164	139	133	25	64	125	53	67	43	65	112	62	93	177
G[T->A]A	6	59	21	62	68	24	54	25	21	36	48	3	92	14	10	34	17	50	62	68	28	48	9	19	6	44	47	38	54	10	23	47	8	25	21	29	44	30	42	62
G[T->A]C	8	43	10	42	75	22	30	15	31	29	39	4	79	20	8	36	4	49	40	81	35	49	7	14	5	31	46	33	43	10	19	39	10	15	27	27	51	24	53	67
G[T->A]G	8	91	14	76	99	41	66	30	34	56	62	12	107	33	8	50	8	58	73	94	45	62	11	17	8	43	53	45	72	19	29	52	20	24	24	39	70	38	76	85
G[T->A]T	22	93	24	103	154	45	81	39	50	92	84	14	183	37	16	68	12	70	99	163	65	79	11	49	8	87	84	73	78	13	61	69	35	49	31	51	85	33	56	126
T[T->A]A	24	86	34	101	122	39	100	29	49	70	69	10	145	43	21	57	9	57	81	140	67	71	9	34	13	47	94	55	56	18	51	87	21	39	37	30	81	43	52	94
T[T->A]C	23	87	30	70	130	30	74	35	54	59	55	12	101	37	13	53	9	84	75	118	55	48	5	28	14	67	87	62	79	12	23	74	36	32	39	32	80	39	64	109
T[T->A]G	18	58	19	47	76	49	57	17	30	48	50	7	92	31	10	36	6	50	45	87	27	37	9	27	10	42	63	43	46	11	33	40	16	17	27	25	39	31	45	84
T[T->A]T	52	160	48	142	230	84	119	70	81	128	112	26	270	64	31	116	26	119	182	312	109	106	20	103	35	155	155	112	128	28	89	119	60	81	65	78	155	85	89	184
A[T->C]A	73	136	74	106	152	75	139	62	77	146	98	16	233	63	41	120	21	95	100	162	114	103	29	95	33	72	123	58	105	41	104	131	60	79	92	80	126	91	97	133
A[T->C]C	27	83	41	63	71	29	72	24	42	75	67	4	152	29	17	49	10	57	87	110	67	62	16	32	9	61	74	44	54	17	46	72	23	33	55	43	78	45	90	78
A[T->C]G	40	105	57	66	103	75	118	55	65	114	97	9	158	44	29	72	16	79	71	127	81	81	32	47	29	55	120	43	75	31	73	105	38	55	57	56	106	57	102	88
A[T->C]T	71	164	81	116	151	90	182	79	94	155	121	14	270	76	44	90	28	135	113	190	117	107	34	86	34	115	150	91	107	39	115	166	42	86	111	82	186	71	100	148
C[T->C]A	28	54	33	46	94	43	70	30	48	72	53	11	113	22	14	53	12	62	57	86	55	52	9	45	16	34	59	31	49	11	96	90	26	35	64	35	88	32	88	78
C[T->C]C	29	109	44	108	99	56	85	37	66	114	86	10	230	38	16	53	11	120	123	148	67	67	12	36	15	96	99	68	88	16	75	125	52	27	44	59	86	64	154	111
C[T->C]G	24	65	31	55	73	42	81	23	61	83	59	6	115	34	12	43	12	54	53	62	66	47	9	32	23	49	63	31	75	23	42	85	35	39	48	34	85	41	104	79
C[T->C]T	37	80	45	85	121	43	99	44	74	123	88	13	163	44	30	50	16	79	69	112	61	82	19	45	18	63	77	60	73	22	85	127	32	46	53	69	107	57	112	108
G[T->C]A	28	76	41	45	86	51	82	35	42	93	53	5	107	27	16	46	13	53	54	62	71	51	14	34	21	38	72	32	60	29	59	68	28	31	60	42	77	43	78	62
G[T->C]C	26	55	25	43	55	39	51	31	31	61	42	5	72	22	10	31	7	65	60	53	41	39	9	25	9	24	53	39	51	14	54	60	28	20	25	27	50	26	65	56
G[T->C]G	26	61	32	44	61	45	60	29	39	74	55	4	105	23	13	43	7	57	54	47	49	61	11	24	13	41	51	24	48	21	53	65	29	20	50	46	76	36	72	91
G[T->C]T	43	93	48	69	87	46	84	31	46	92	74	5	143	37	34	47	9	92	79	76	62	68	17	52	20	48	80	52	63	22	69	91	37	46	43	63	77	58	85	88
T[T->C]A	43	71	37	56	96	55	88	34	61	86	72	11	120	32	27	74	13	58	86	127	83	68	19	53	15	41	82	29	62	32	80	104	37	53	55	42	90	39	94	106
T[T->C]C	32	75	34	87	81	44	89	32	58	74	61	7	164	32	20	46	15	78	122	130	73	69	12	56	16	60	84	46	67	11	74	86	49	43	54	37	81	44	97	113
T[T->C]G	20	46	24	34	53	42	59	23	36	57	43	6	77	20	19	35	9	43	57	61	41	40	8	23	7	21	33	16	29	21	44	50	25	27	45	25	58	29	50	64
T[T->C]T	56	108	55	94	127	74	134	45	73	142	93	10	159	33	42	67	20	75	117	156	92	71	21	102	23	59	89	50	97	38	93	127	59	55	70	69	132	70	88	118
A[T->G]A	13	34	20	32	47	25	46	19	27	42	27	5	67	11	9	36	10	27	26	67	40	32	8	21	10	23	48	17	28	10	38	38	18	20	32	22	35	19	46	44
A[T->G]C	10	15	12	16	26	8	27	6	12	20	17	0	27	3	3	16	2	19	12	26	18	15	3	14	3	6	18	17	8	7	7	30	13	12	8	6	28	8	28	13
A[T->G]G	16	51	22	50	82	26	63	23	42	43	45	11	103	22	7	36	6	65	44	95	39	48	11	27	7	37	60	30	48	16	47	46	19	32	33	23	73	33	76	69
A[T->G]T	27	37	34	47	66	29	62	15	30	39	35	7	57	16	9	44	5	38	32	85	49	36	9	30	10	19	48	25	36	10	41	53	25	30	43	26	50	27	35	45
C[T->G]A	8	32	13	19	44	20	29	8	23	19	21	9	43	13	6	13	4	9	13	24	23	25	5	11	3	15	31	19	26	9	17	40	8	18	18	15	31	17	42	21
C[T->G]C	10	35	13	32	50	20	48	10	40	37	30	6	59	20	10	14	6	32	35	68	30	26	3	17	9	27	40	23	35	9	28	44	10	10	22	18	45	18	63	41
C[T->G]G	22	67	30	52	77	38	73	16	67	59	53	9	105	28	11	41	8	57	47	107	37	69	7	25	15	51	44	52	47	13	29	75	25	34	32	33	59	31	109	61
C[T->G]T	19	65	38	40	93	37	75	27	47	77	46	7	105	20	20	30	21	56	34	95	52	54	8	26	9	35	72	29	48	9	25	61	19	36	45	31	69	30	84	60
G[T->G]A	4	23	5	26	37	19	25	7	14	21	23	2	45	9	4	9	4	24	19	35	23	17	7	10	3	18	24	12	17	4	21	32	3	10	15	11	27	8	27	17
G[T->G]C	2	18	9	8	19	7	20	7	17	22	20	1	28	7	3	7	3	23	6	22	12	15	4	10	3	8	22	14	14	4	10	24	6	4	8	16	21	12	33	20
G[T->G]G	20	70	19	55	91	41	62	15	49	58	59	11	119	25	9	29	4	67	44	88	31	65	5	20	8	38	64	33	52	7	34	61	19	22	23	26	63	28	97	67
G[T->G]T	10	36	32	29	56	21	38	8	27	48	33	4	65	12	15	20	5	33	36	74	28	34	4	24	4	29	46	18	30	10	26	53	14	20	21	19	45	20	57	27
T[T->G]A	16	34	27	43	56	20	58	18	30	46	46	4	78	24	11	44	6	32	33	60	51	40	8	30	7	24	56	19	36	11	39	60	20	33	29	33	47	25	54	25
T[T->G]C	20	38	15	31	44	20	58	11	16	29	27	4	58	15	14	27	3	32	25	68	21	27	2	17	6	26	38	17	34	9	33	44	14	24	25	26	37	17	34	41
T[T->G]G	15	70	28	70	84	35	82	15	39	52	53	8	112	31	12	39	8	52	60	85	36	44	9	33	9	49	63	37	41	17	40	65	16	26	31	40	72	35	96	56
T[T->G]T	38	108	47	91	127	64	110	45	64	105	76	10	136	34	36	77	7	78	79	146	87	60	18	56	22	55	100	50	64	26	61	109	38	47	66	59	115	53	103	65

## Sheet: WGS - SV counts
term	SPECTRUM-OV-002_S1_INFRACOLIC_OMENTUM_R1	SPECTRUM-OV-003_S2_PELVIC_PERITONEUM_R1	SPECTRUM-OV-004_S1_LEFT_ADNEXA_R1	SPECTRUM-OV-007_S1_INFRACOLIC_OMENTUM_R1	SPECTRUM-OV-008_S1_LEFT_RENAL_LYMPH_NODE_R1	SPECTRUM-OV-009_S1_RIGHT_OVARY_R1	SPECTRUM-OV-014_S1_BOWEL_R1	SPECTRUM-OV-022_S1_LEFT_OVARY_R1	SPECTRUM-OV-024_S1_PELVIC_PERITONEUM_R1	SPECTRUM-OV-025_S1_RECTUM_R1	SPECTRUM-OV-026_S1_LIVER_R1	SPECTRUM-OV-031_S1_LEFT_INFRARENAL_LYMPH_NODE_R1	SPECTRUM-OV-036_S1_BOWEL_R1	SPECTRUM-OV-037_S1_RIGHT_ADNEXA_R1	SPECTRUM-OV-041_S1_ASCITES_R1	SPECTRUM-OV-042_S1_ASCITES_R1	SPECTRUM-OV-045_S1_INFRACOLIC_OMENTUM_R1	SPECTRUM-OV-049_S1_COLON_R1	SPECTRUM-OV-050_S1_INFRACOLIC_OMENTUM_R1	SPECTRUM-OV-051_S1_INFRACOLIC_OMENTUM_R1	SPECTRUM-OV-052_S1_BOWEL_R1	SPECTRUM-OV-053_S1_INFRACOLIC_OMENTUM_R1	SPECTRUM-OV-054_S1_INFRACOLIC_OMENTUM_R1	SPECTRUM-OV-065_S1_INFRACOLIC_OMENTUM_R2	SPECTRUM-OV-067_S1_INFRACOLIC_OMENTUM_R1	SPECTRUM-OV-068_S1_INFRACOLIC_OMENTUM_R1	SPECTRUM-OV-070_S1_PELVIC_PERITONEUM_INFRACOLIC_OMENTUM_R1	SPECTRUM-OV-075_S3_LARGE_BOWEL_TRANSVERSE_COLON_R1	SPECTRUM-OV-077_S1_SOFT_TISSUE_THORACIC_DIAPHRAGM_R1	SPECTRUM-OV-080_S1_PELVIC_PERITONEUM_ASCITES_R1	SPECTRUM-OV-081_S1_LEFT_OVARY_R1	SPECTRUM-OV-082_S1_INFRACOLIC_OMENTUM_R1	SPECTRUM-OV-083_S1_INFRACOLIC_OMENTUM_R1	SPECTRUM-OV-105_S1_INFRACOLIC_OMENTUM_R2	SPECTRUM-OV-107_S1_LEFT_OVARY_R1	SPECTRUM-OV-110_S1_LEFT_ABDOMEN_DIAPHRAGM_R1	SPECTRUM-OV-112_S1_LEFT_OVARY_R1	SPECTRUM-OV-115_S1_LEFT_OVARY_R1	SPECTRUM-OV-116_S1_RIGHT_OVARY_R1	SPECTRUM-OV-118_S1_LEFT_ADNEXA_PELVIC_PERITONEUM_R1
del:<10kb:0-1:ncl	1	11	2	12	23	3	1	1	6	8	12	1	36	4	5	9	12	8	6	15	1	7	1	7	0	6	13	4	2	0	2	7	2	2	3	12	4	8	30	20
del:<10kb:0-1:cl	1	0	0	0	0	0	0	0	0	0	0	0	1	0	0	0	0	0	0	0	0	0	0	0	0	0	0	0	0	0	0	0	0	0	0	0	1	0	0	0
del:<10kb:2-5:ncl	4	19	2	23	28	4	5	4	8	18	17	1	48	3	8	13	6	9	6	11	3	18	3	5	0	13	19	2	14	0	2	17	2	3	4	10	1	12	12	24
del:<10kb:2-5:cl	1	0	1	0	0	0	1	0	0	0	0	0	3	0	0	0	0	0	0	0	0	0	0	0	0	0	0	0	0	0	0	0	0	0	0	0	0	0	0	0
del:<10kb:>5:ncl	0	1	0	0	3	0	0	0	0	0	2	0	1	0	0	1	0	0	0	3	0	1	0	0	0	1	0	0	1	0	0	0	0	0	0	0	0	1	1	1
del:<10kb:>5:cl	0	0	0	0	0	0	0	0	0	0	0	0	1	0	0	0	0	0	0	0	0	0	0	0	0	0	0	0	0	0	0	0	0	0	0	0	0	0	0	0
del:10kb-100kb:0-1:ncl	4	1	3	1	6	2	7	1	8	6	9	2	23	2	5	12	4	6	3	13	3	5	2	9	0	7	7	4	2	4	1	6	0	3	6	1	2	1	11	7
del:10kb-100kb:0-1:cl	0	0	0	0	0	0	0	0	0	0	0	0	2	0	1	0	0	0	1	0	0	0	0	0	0	0	0	0	0	0	0	0	0	0	0	0	0	0	0	0
del:10kb-100kb:2-5:ncl	3	8	5	7	12	7	11	4	10	7	10	4	51	0	5	13	8	5	6	20	3	6	3	6	0	4	14	7	6	5	3	7	1	5	8	5	0	6	5	8
del:10kb-100kb:2-5:cl	0	0	0	0	0	0	0	0	0	0	0	0	4	0	0	0	0	0	0	0	0	0	0	0	0	0	0	0	0	0	0	0	0	0	0	0	0	0	0	1
del:10kb-100kb:>5:ncl	0	1	0	1	0	1	3	0	1	0	0	0	1	0	1	0	0	0	0	2	0	0	0	0	0	0	0	0	0	0	0	2	0	0	0	0	0	0	1	0
del:10kb-100kb:>5:cl	0	0	0	0	0	0	0	0	0	0	0	0	0	0	0	0	0	0	0	0	0	0	0	0	0	0	0	0	0	0	0	0	0	0	0	0	0	0	0	0
del:100kb-1Mb:0-1:ncl	6	2	1	5	4	2	7	1	8	1	6	0	23	0	9	3	6	3	3	15	4	0	4	3	1	2	7	5	1	1	1	0	3	5	6	2	3	0	3	2
del:100kb-1Mb:0-1:cl	2	0	0	0	0	0	0	0	0	0	0	0	1	0	0	0	0	1	0	0	0	0	1	0	0	0	0	0	0	2	0	0	1	0	0	0	0	0	0	0
del:100kb-1Mb:2-5:ncl	2	2	4	2	3	1	9	1	4	1	3	1	44	0	3	10	5	5	2	24	1	1	5	0	0	1	11	4	1	0	2	0	2	2	10	2	5	1	1	2
del:100kb-1Mb:2-5:cl	1	0	0	0	0	0	1	0	0	0	0	0	6	0	5	0	0	0	0	0	0	0	2	0	0	0	0	0	0	0	0	0	0	0	0	0	0	0	0	2
del:100kb-1Mb:>5:ncl	0	1	0	1	0	0	0	0	1	0	2	0	3	0	0	0	0	1	0	0	0	0	0	0	0	0	1	0	0	0	0	0	0	0	0	1	0	0	0	0
del:100kb-1Mb:>5:cl	0	0	0	0	0	0	0	0	0	0	0	0	0	0	0	0	0	0	0	0	0	0	0	0	0	0	0	0	0	0	0	0	0	0	0	0	0	0	0	0
del:1Mb-10Mb:0-1:ncl	3	1	3	2	2	0	5	0	5	0	1	0	4	0	2	2	0	2	1	2	2	0	2	4	1	1	1	0	2	0	1	0	3	6	0	1	5	0	3	0
del:1Mb-10Mb:0-1:cl	2	0	3	0	0	0	4	0	0	0	0	0	0	0	3	0	0	1	0	1	0	0	0	0	0	0	0	0	0	0	0	0	0	3	0	0	3	0	0	0
del:1Mb-10Mb:2-5:ncl	1	1	0	1	2	0	2	1	0	0	0	0	5	0	2	0	1	0	1	7	1	2	4	1	1	2	4	0	1	1	5	1	3	2	1	1	1	0	1	2
del:1Mb-10Mb:2-5:cl	2	0	0	0	0	2	9	0	0	0	0	0	1	0	0	0	0	0	0	0	1	0	0	0	0	0	0	0	0	0	0	0	0	0	0	0	1	0	0	0
del:1Mb-10Mb:>5:ncl	0	0	0	0	0	0	0	0	0	0	0	0	0	0	0	1	0	0	0	1	0	0	0	1	0	0	0	0	0	0	0	0	0	0	0	0	0	0	0	0
del:1Mb-10Mb:>5:cl	0	0	0	0	0	0	0	0	0	0	0	0	0	0	0	0	0	0	0	0	0	0	0	0	0	0	0	0	0	0	0	0	0	0	0	0	0	0	0	0
del:>10Mb:0-1:ncl	1	3	1	2	3	0	4	2	1	1	3	0	7	0	1	1	0	4	3	4	3	2	0	0	0	2	3	3	6	0	0	1	3	15	2	2	3	0	2	2
del:>10Mb:0-1:cl	0	0	1	0	0	0	5	0	0	0	0	0	0	0	0	0	0	1	0	0	0	0	1	0	0	0	0	0	0	0	0	0	2	7	0	0	7	0	0	0
del:>10Mb:2-5:ncl	2	3	0	2	5	3	0	1	1	0	0	0	4	1	1	1	0	4	3	0	2	1	5	1	0	2	2	1	3	2	2	2	0	5	1	1	0	1	2	5
del:>10Mb:2-5:cl	0	0	0	0	0	0	0	0	0	0	0	0	0	0	0	0	0	0	0	0	0	0	0	0	0	0	0	0	0	0	0	0	0	7	0	0	2	0	0	0
del:>10Mb:>5:ncl	0	0	0	0	1	0	0	0	0	1	0	0	0	0	0	0	0	0	0	0	0	0	1	0	0	0	1	0	0	0	1	0	0	1	0	0	0	0	0	0
del:>10Mb:>5:cl	0	0	0	0	0	0	0	0	0	0	0	0	0	0	0	0	0	0	0	0	0	0	0	0	0	0	0	0	0	0	0	0	0	0	0	0	0	0	0	0
dup:<10kb:0-1:ncl	1	16	0	33	36	14	1	7	1	0	15	11	3	3	1	1	2	21	52	0	1	1	0	0	0	2	13	24	49	0	1	0	0	0	0	1	1	9	44	27
dup:<10kb:0-1:cl	0	0	0	2	0	0	0	0	0	0	0	0	0	0	0	0	0	0	0	0	0	0	0	0	0	0	0	0	0	0	0	0	0	0	0	0	0	0	0	0
dup:<10kb:2-5:ncl	1	24	0	35	39	15	2	15	0	3	20	10	2	2	2	2	1	25	48	2	0	3	0	0	0	3	22	18	44	0	1	0	0	0	0	0	0	12	51	26
dup:<10kb:2-5:cl	0	0	0	2	0	0	0	0	0	0	0	0	0	0	0	0	0	0	0	0	0	0	0	0	0	0	0	0	0	0	0	0	0	0	0	0	0	0	0	0
dup:<10kb:>5:ncl	0	1	0	1	1	0	0	2	0	0	0	2	0	1	0	0	0	1	1	0	0	0	0	0	0	1	0	0	0	0	0	0	0	0	0	0	0	1	2	1
dup:<10kb:>5:cl	0	0	0	0	0	0	0	0	0	0	0	0	0	0	0	0	0	0	0	0	0	0	0	0	0	0	0	0	0	0	0	0	0	0	0	0	0	0	0	0
dup:10kb-100kb:0-1:ncl	2	28	4	7	14	9	2	7	1	0	31	6	2	5	7	10	3	13	9	1	4	8	1	1	0	2	15	15	30	3	5	0	0	1	2	2	0	8	16	21
dup:10kb-100kb:0-1:cl	0	0	0	0	0	1	0	0	0	0	0	0	1	0	0	0	0	0	1	0	0	0	0	0	0	0	0	0	0	0	0	0	0	0	0	0	0	0	0	0
dup:10kb-100kb:2-5:ncl	0	45	1	25	12	11	3	10	3	2	39	15	4	4	7	9	8	32	8	3	3	13	1	1	0	1	35	12	39	5	8	0	0	1	1	5	0	19	23	23
dup:10kb-100kb:2-5:cl	0	0	0	1	0	0	0	0	0	0	0	0	1	0	0	0	0	0	0	0	0	0	0	0	0	0	0	0	0	0	0	0	0	0	0	0	0	0	0	1
dup:10kb-100kb:>5:ncl	0	0	0	0	0	2	1	2	1	0	1	0	0	1	1	0	1	1	0	0	0	1	0	0	0	0	0	0	2	0	4	0	0	0	0	0	0	0	0	2
dup:10kb-100kb:>5:cl	0	0	0	0	0	0	0	0	0	0	0	0	0	0	0	0	0	0	0	0	0	0	0	0	0	0	0	0	0	0	0	0	0	0	0	0	0	0	0	0
dup:100kb-1Mb:0-1:ncl	1	4	18	5	2	3	12	1	2	0	11	5	2	3	11	3	18	15	8	9	3	5	0	1	0	0	17	4	5	7	54	0	6	3	5	2	1	1	7	1
dup:100kb-1Mb:0-1:cl	0	0	1	0	0	0	0	0	0	0	0	0	0	0	1	0	0	2	1	1	1	0	2	0	0	0	0	0	1	1	0	0	0	0	0	0	0	0	0	0
dup:100kb-1Mb:2-5:ncl	0	5	11	5	4	6	17	1	3	1	15	4	4	2	14	3	13	12	8	11	8	11	2	1	1	3	19	10	5	10	111	0	1	2	7	0	3	10	7	6
dup:100kb-1Mb:2-5:cl	1	0	0	0	0	0	1	0	0	0	0	0	0	0	1	0	0	0	0	0	0	0	1	0	0	0	0	0	0	0	0	0	0	0	0	0	0	0	0	0
dup:100kb-1Mb:>5:ncl	0	0	0	0	1	0	0	0	0	0	0	0	0	1	0	0	1	0	0	0	0	0	0	0	0	0	1	1	0	0	1	0	0	1	0	0	0	0	0	1
dup:100kb-1Mb:>5:cl	0	0	0	0	0	0	0	0	0	0	0	0	0	0	0	0	0	0	0	0	0	0	0	0	0	0	0	0	0	0	0	0	0	0	0	0	0	0	0	0
dup:1Mb-10Mb:0-1:ncl	1	1	1	0	2	4	1	1	2	0	2	0	6	0	5	1	0	2	0	2	0	0	1	1	0	3	5	0	1	0	42	0	4	6	2	0	3	0	1	4
dup:1Mb-10Mb:0-1:cl	5	0	1	0	0	2	4	0	0	0	0	0	0	0	3	0	0	0	0	0	1	0	0	0	0	0	0	0	1	2	0	0	0	0	0	0	6	0	0	1
dup:1Mb-10Mb:2-5:ncl	1	1	0	2	2	1	5	0	2	0	2	0	4	0	3	2	0	3	1	4	4	1	1	0	1	0	2	0	2	1	61	0	1	1	2	0	1	2	2	2
dup:1Mb-10Mb:2-5:cl	0	0	0	0	0	0	7	0	0	0	0	0	0	0	1	0	0	0	0	0	1	0	4	0	0	0	0	0	0	0	0	0	0	0	0	0	0	0	0	2
dup:1Mb-10Mb:>5:ncl	0	0	0	0	0	1	0	0	1	0	0	0	0	0	0	0	0	0	0	1	0	1	0	0	0	0	0	0	0	1	2	0	0	0	0	0	0	0	0	0
dup:1Mb-10Mb:>5:cl	0	0	0	0	0	0	0	0	0	0	0	0	0	0	0	0	0	0	0	0	0	0	0	0	0	0	0	0	0	0	0	0	0	0	0	0	0	0	0	0
dup:>10Mb:0-1:ncl	2	1	3	3	4	0	3	1	0	0	3	0	6	0	3	2	1	2	0	1	2	1	2	0	0	1	1	1	0	1	1	0	2	11	1	1	5	1	3	3
dup:>10Mb:0-1:cl	2	0	0	0	0	0	4	0	0	0	0	0	0	0	0	0	0	1	0	0	0	0	0	0	0	0	0	0	0	1	0	0	0	6	0	0	5	0	0	0
dup:>10Mb:2-5:ncl	0	6	1	0	3	2	3	1	0	2	0	0	2	1	0	0	0	1	2	0	6	0	2	1	0	4	1	1	1	0	1	3	1	10	2	1	0	0	0	1
dup:>10Mb:2-5:cl	1	0	0	0	0	0	0	0	0	0	0	0	0	0	0	0	0	0	0	0	1	0	0	0	0	0	0	0	0	0	0	0	1	5	0	0	1	0	0	0
dup:>10Mb:>5:ncl	0	0	0	0	0	0	0	0	0	0	0	1	0	0	0	0	0	0	0	0	0	0	0	0	0	1	0	0	0	0	0	0	0	0	0	0	0	0	0	0
dup:>10Mb:>5:cl	0	0	0	0	0	0	0	0	0	0	0	0	0	0	0	0	0	0	0	0	0	0	0	0	0	0	0	0	0	0	0	0	0	0	0	0	0	0	0	0
inv:<10kb:0-1:ncl	0	0	0	1	0	0	0	0	0	0	0	0	1	0	0	1	0	0	0	0	1	1	0	0	0	1	0	0	0	0	3	0	0	0	0	0	0	0	2	1
inv:<10kb:0-1:cl	0	0	0	0	0	0	0	0	0	0	0	0	0	0	0	0	0	0	0	0	0	0	0	0	0	0	0	0	0	0	0	0	0	0	0	0	0	0	0	0
inv:<10kb:2-5:ncl	0	0	0	0	0	0	0	0	1	1	1	0	0	0	0	1	0	0	0	0	0	0	0	0	0	1	0	0	0	0	2	2	0	1	0	0	0	0	2	1
inv:<10kb:2-5:cl	0	0	0	0	0	0	0	0	0	0	0	0	0	0	0	0	0	0	0	0	0	0	0	0	0	0	0	0	0	0	0	0	0	0	0	0	0	0	0	0
inv:<10kb:>5:ncl	0	0	0	0	0	0	0	0	0	0	0	0	0	0	0	0	0	0	0	0	0	0	0	0	0	0	0	0	0	0	3	0	0	1	0	0	0	0	0	0
inv:<10kb:>5:cl	0	0	0	0	0	0	0	0	0	0	0	0	0	0	0	0	0	0	0	0	0	0	0	0	0	0	0	0	0	0	0	0	0	0	0	0	0	0	0	0
inv:10kb-100kb:0-1:ncl	0	0	0	0	0	0	1	0	0	0	1	0	1	0	2	0	4	0	0	0	0	0	0	0	0	1	0	1	0	0	0	1	0	1	0	0	3	0	1	1
inv:10kb-100kb:0-1:cl	0	0	1	0	0	0	0	0	0	0	0	0	0	0	1	0	0	0	0	0	0	0	0	0	0	0	0	0	0	0	0	0	0	0	0	0	0	0	0	0
inv:10kb-100kb:2-5:ncl	1	0	0	1	0	0	1	1	2	1	2	0	2	0	0	1	2	0	0	0	1	1	0	0	0	2	1	0	0	0	2	0	0	1	6	1	0	0	5	1
inv:10kb-100kb:2-5:cl	0	0	0	0	0	0	0	0	0	0	0	0	0	0	0	0	0	0	0	0	0	0	0	0	0	0	0	0	0	0	0	0	0	0	0	0	0	0	0	0
inv:10kb-100kb:>5:ncl	0	0	0	0	0	0	0	0	0	0	0	0	0	0	0	0	1	0	0	0	0	0	0	0	0	0	0	0	0	0	0	0	0	0	0	0	0	0	1	0
inv:10kb-100kb:>5:cl	0	0	0	0	0	0	0	0	0	0	0	0	0	0	0	0	0	0	0	0	0	0	0	0	0	0	0	0	0	0	0	0	0	0	0	0	0	0	0	0
inv:100kb-1Mb:0-1:ncl	3	0	1	1	3	3	4	0	1	0	1	0	7	0	1	3	0	3	0	2	3	1	0	0	1	1	0	1	0	2	0	0	1	4	1	0	1	0	2	0
inv:100kb-1Mb:0-1:cl	3	0	0	0	0	0	4	0	0	0	0	0	1	0	2	0	0	0	0	1	1	0	1	0	0	0	0	0	1	0	0	0	0	0	0	0	0	0	0	0
inv:100kb-1Mb:2-5:ncl	2	0	1	1	1	0	4	4	1	2	1	3	2	0	0	0	2	0	0	5	1	0	0	1	0	2	1	1	1	2	0	0	1	3	0	0	1	2	3	0
inv:100kb-1Mb:2-5:cl	2	0	0	0	0	0	4	0	0	0	0	0	2	0	2	0	0	0	2	0	0	0	0	0	0	0	0	0	0	0	0	0	0	0	0	0	1	0	0	0
inv:100kb-1Mb:>5:ncl	0	0	0	0	0	0	0	0	0	0	0	0	0	0	0	0	0	1	0	0	0	0	0	0	0	0	0	0	0	0	0	0	0	1	0	0	0	0	0	0
inv:100kb-1Mb:>5:cl	0	0	0	0	0	0	0	0	0	0	0	0	0	0	0	0	0	0	0	0	0	0	0	0	0	0	0	0	0	0	0	0	0	0	0	0	0	0	0	0
inv:1Mb-10Mb:0-1:ncl	1	1	0	1	6	2	1	0	4	0	1	1	5	0	3	1	0	5	5	6	7	1	3	1	0	1	2	1	3	0	2	1	3	6	4	1	2	1	2	2
inv:1Mb-10Mb:0-1:cl	12	0	4	0	0	1	10	0	0	0	0	0	0	0	4	0	0	1	0	0	2	0	1	0	0	0	0	0	2	3	0	0	0	3	0	0	2	0	0	0
inv:1Mb-10Mb:2-5:ncl	0	0	0	0	3	2	0	0	0	1	1	1	6	0	3	2	1	1	1	2	1	0	0	0	0	2	3	1	0	0	0	1	1	5	2	0	5	0	2	1
inv:1Mb-10Mb:2-5:cl	1	0	2	0	0	0	11	0	0	0	0	0	1	0	4	0	0	3	0	1	2	0	0	0	0	0	0	0	0	0	0	0	2	4	0	0	1	0	0	0
inv:1Mb-10Mb:>5:ncl	0	0	0	0	0	1	0	0	0	0	0	0	0	0	0	0	0	0	0	0	0	0	0	0	0	0	1	1	0	0	1	0	0	0	0	0	0	0	0	0
inv:1Mb-10Mb:>5:cl	0	0	0	0	0	0	1	0	0	0	0	0	0	0	0	0	0	0	0	0	0	0	0	0	0	0	0	0	0	1	0	0	0	0	0	0	0	0	0	0
inv:>10Mb:0-1:ncl	1	0	2	3	3	5	0	1	3	3	0	1	8	0	1	2	1	4	9	5	5	2	3	1	0	6	4	2	4	3	3	3	2	32	0	1	3	3	9	5
inv:>10Mb:0-1:cl	0	0	2	0	0	0	3	0	0	0	0	0	3	0	0	0	0	0	0	1	2	0	3	0	0	0	0	0	0	1	0	0	0	20	0	0	2	0	0	0
inv:>10Mb:2-5:ncl	2	1	3	3	3	3	0	0	0	1	3	2	6	1	1	1	0	1	4	2	4	0	2	0	0	6	5	4	1	1	2	4	2	20	0	0	3	4	2	4
inv:>10Mb:2-5:cl	0	0	2	0	0	0	5	0	0	0	0	0	1	0	0	0	0	0	0	0	1	0	3	0	0	0	0	0	0	0	0	0	0	4	0	0	5	0	0	0
inv:>10Mb:>5:ncl	0	0	0	0	0	0	0	0	0	0	0	0	0	0	0	0	0	0	0	0	0	0	0	0	0	0	0	0	0	0	3	1	0	0	1	0	0	0	0	0
inv:>10Mb:>5:cl	0	0	0	0	0	0	0	0	0	0	0	0	0	0	0	0	0	0	0	0	0	0	1	0	0	0	0	0	0	0	0	0	0	1	0	0	0	0	0	0
fbi:<10kb:0-1:ncl	1	1	1	0	3	1	8	0	2	2	1	0	5	2	3	7	1	3	0	5	2	0	0	2	0	1	1	1	0	0	2	1	4	3	1	1	1	0	3	2
fbi:<10kb:0-1:cl	2	0	0	0	0	0	1	0	0	0	0	0	2	0	3	0	0	0	0	0	0	0	0	0	0	0	0	0	0	0	0	0	0	1	0	0	0	0	0	0
fbi:<10kb:2-5:ncl	3	0	5	3	6	4	6	1	6	2	0	0	11	12	3	5	2	8	0	7	9	0	4	7	1	3	2	0	3	0	8	1	4	9	0	1	5	0	7	7
fbi:<10kb:2-5:cl	5	0	0	0	0	0	0	0	0	0	0	0	3	0	4	0	0	0	0	0	1	0	1	0	0	0	0	0	1	1	0	0	1	0	0	0	1	0	0	1
fbi:<10kb:>5:ncl	1	0	0	1	0	0	0	0	5	0	0	0	1	26	1	0	0	2	0	0	0	0	0	10	0	0	0	0	0	1	9	7	0	0	0	0	0	1	0	0
fbi:<10kb:>5:cl	0	0	0	0	0	0	0	0	0	0	0	0	0	0	0	0	0	0	0	0	0	0	0	0	0	0	0	0	0	0	0	0	0	0	0	0	1	0	0	0
fbi:10kb-100kb:0-1:ncl	0	1	1	1	1	0	2	0	1	0	0	0	2	2	2	1	1	0	0	1	0	0	1	1	0	0	0	1	0	0	0	1	0	0	0	0	0	0	3	0
fbi:10kb-100kb:0-1:cl	0	0	0	0	0	0	0	0	0	0	0	0	2	0	1	0	0	0	0	0	0	0	0	0	0	0	0	0	0	0	0	0	0	0	0	0	0	0	0	0
fbi:10kb-100kb:2-5:ncl	1	0	1	0	0	0	2	0	1	0	0	0	3	0	0	0	0	1	0	2	0	0	0	2	0	0	0	3	0	0	0	0	0	0	0	0	1	1	0	0
fbi:10kb-100kb:2-5:cl	0	0	0	0	0	0	1	0	0	0	0	0	0	0	0	0	0	0	0	0	0	0	0	0	0	0	0	0	0	0	0	0	1	0	0	0	0	0	0	0
fbi:10kb-100kb:>5:ncl	0	0	0	0	0	1	0	0	0	0	0	0	1	0	0	0	0	0	0	0	0	0	0	0	0	0	0	0	0	0	0	0	0	0	0	0	0	0	0	0
fbi:10kb-100kb:>5:cl	0	0	0	0	0	0	0	0	0	0	0	0	0	0	0	0	0	0	0	0	0	0	0	0	0	0	0	0	0	0	0	0	0	0	0	0	0	0	0	0
tr::0-1:ncl	9	22	6	24	35	8	20	9	12	5	22	8	41	7	21	14	5	29	23	19	15	3	15	7	1	10	17	21	14	6	17	11	16	19	10	11	11	13	32	35
tr::0-1:cl	0	0	2	0	0	0	8	0	0	0	0	0	7	0	3	0	0	0	0	3	1	0	8	0	0	0	0	0	0	1	0	0	1	0	0	0	4	0	0	0
tr::2-5:ncl	6	27	9	11	35	9	16	8	11	13	17	7	29	5	5	11	4	19	20	7	6	7	8	5	0	11	20	14	19	6	17	7	5	15	10	8	6	20	39	31
tr::2-5:cl	2	0	1	1	0	1	6	0	0	0	0	0	2	0	3	0	0	0	1	0	0	0	4	0	0	0	0	0	2	1	0	0	2	0	0	0	1	0	0	0
tr::>5:ncl	0	3	0	0	4	1	1	0	0	0	0	0	1	1	2	0	0	2	0	0	0	1	0	1	0	0	2	0	0	0	0	1	0	1	0	0	0	0	3	1
tr::>5:cl	0	0	0	0	0	0	0	0	0	0	0	0	0	0	0	0	0	0	0	0	0	0	0	0	0	0	0	0	0	0	0	0	0	0	0	0	0	0	0	0

## Sheet: WGS - Signature proportions
topic	SPECTRUM-OV-002_S1_INFRACOLIC_OMENTUM_R1	SPECTRUM-OV-003_S2_PELVIC_PERITONEUM_R1	SPECTRUM-OV-004_S1_LEFT_ADNEXA_R1	SPECTRUM-OV-007_S1_INFRACOLIC_OMENTUM_R1	SPECTRUM-OV-008_S1_LEFT_RENAL_LYMPH_NODE_R1	SPECTRUM-OV-009_S1_RIGHT_OVARY_R1	SPECTRUM-OV-014_S1_BOWEL_R1	SPECTRUM-OV-022_S1_LEFT_OVARY_R1	SPECTRUM-OV-024_S1_PELVIC_PERITONEUM_R1	SPECTRUM-OV-025_S1_RECTUM_R1	SPECTRUM-OV-026_S1_LIVER_R1	SPECTRUM-OV-031_S1_LEFT_INFRARENAL_LYMPH_NODE_R1	SPECTRUM-OV-036_S1_BOWEL_R1	SPECTRUM-OV-037_S1_RIGHT_ADNEXA_R1	SPECTRUM-OV-041_S1_ASCITES_R1	SPECTRUM-OV-042_S1_ASCITES_R1	SPECTRUM-OV-045_S1_INFRACOLIC_OMENTUM_R1	SPECTRUM-OV-049_S1_COLON_R1	SPECTRUM-OV-050_S1_INFRACOLIC_OMENTUM_R1	SPECTRUM-OV-051_S1_INFRACOLIC_OMENTUM_R1	SPECTRUM-OV-052_S1_BOWEL_R1	SPECTRUM-OV-053_S1_INFRACOLIC_OMENTUM_R1	SPECTRUM-OV-054_S1_INFRACOLIC_OMENTUM_R1	SPECTRUM-OV-065_S1_INFRACOLIC_OMENTUM_R2	SPECTRUM-OV-067_S1_INFRACOLIC_OMENTUM_R1	SPECTRUM-OV-068_S1_INFRACOLIC_OMENTUM_R1	SPECTRUM-OV-070_S1_PELVIC_PERITONEUM_INFRACOLIC_OMENTUM_R1	SPECTRUM-OV-075_S3_LARGE_BOWEL_TRANSVERSE_COLON_R1	SPECTRUM-OV-077_S1_SOFT_TISSUE_THORACIC_DIAPHRAGM_R1	SPECTRUM-OV-080_S1_PELVIC_PERITONEUM_ASCITES_R1	SPECTRUM-OV-081_S1_LEFT_OVARY_R1	SPECTRUM-OV-082_S1_INFRACOLIC_OMENTUM_R1	SPECTRUM-OV-083_S1_INFRACOLIC_OMENTUM_R1	SPECTRUM-OV-105_S1_INFRACOLIC_OMENTUM_R2	SPECTRUM-OV-107_S1_LEFT_OVARY_R1	SPECTRUM-OV-110_S1_LEFT_ABDOMEN_DIAPHRAGM_R1	SPECTRUM-OV-112_S1_LEFT_OVARY_R1	SPECTRUM-OV-115_S1_LEFT_OVARY_R1	SPECTRUM-OV-116_S1_RIGHT_OVARY_R1	SPECTRUM-OV-118_S1_LEFT_ADNEXA_PELVIC_PERITONEUM_R1
SBS1 (Age)	0.0349188	0.00404385	0.0278332	0.00299422	0.00341111	0.00567389	0.00586142	0.0117975	0.00899731	0.00908643	0.0047216	0.00539057	0.00155022	0.00759769	0.0123434	0.0087922	0.00648868	0.00546684	0.00235821	0.00289435	0.00567392	0.00426913	0.033587	0.0301175	0.0285924	0.00400884	0.00477103	0.00570008	0.00295983	0.0170327	0.0144406	0.0030279	0.0133742	0.0180429	0.0274555	0.00506994	0.00606739	0.00420393	0.00503455	0.00483912
SBS5 (Age)	0.131771	0.107851	0.154751	0.0764948	0.0840972	0.100495	0.116973	0.123647	0.0187971	0.0931495	0.102811	0.136812	0.0809252	0.108389	0.166421	0.123166	0.0848376	0.0623078	0.0410757	0.073512	0.0919725	0.0701521	0.16954	0.116716	0.132072	0.0677088	0.0788383	0.0774042	0.0737982	0.159492	0.121916	0.10975	0.0744279	0.0911617	0.0935938	0.0900666	0.0993274	0.0938402	0.0880639	0.0670778
SBS8	0.0574556	0.229468	0.0648305	0.234622	0.204474	0.200183	0.140324	0.184889	0.0936068	0.132195	0.219711	0.218016	0.2178	0.185969	0.119231	0.138443	0.166612	0.209693	0.274688	0.202449	0.107289	0.203005	0.0869469	0.11794	0.0634941	0.287177	0.181038	0.259109	0.246733	0.0805127	0.133598	0.1579	0.100798	0.0949462	0.0533065	0.155133	0.125928	0.15821	0.192732	0.250323
SBS18 (ROS)	0.26898	0.109766	0.176087	0.132556	0.136561	0.0916972	0.180333	0.161987	0.101009	0.112472	0.101232	0.100892	0.114858	0.110597	0.0961945	0.173235	0.143215	0.133763	0.116118	0.187457	0.168967	0.125366	0.229366	0.143672	0.247863	0.138359	0.136565	0.165958	0.142165	0.216479	0.130715	0.084853	0.208898	0.255358	0.15015	0.109138	0.159349	0.145122	0.0322424	0.158651
SBS9 (Pol η)	0.0810344	0.0865071	0.149533	0.0992299	0.101873	0.0955266	0.133082	0.0700466	0.0636056	0.108703	0.0975109	0.0775815	0.0776358	0.0724015	0.169228	0.0784335	0.0867536	0.106112	0.046498	0.0977567	0.120842	0.108627	0.0636466	0.0746359	0.125958	0.05878	0.112084	0.0751741	0.0806799	0.0739925	0.0698521	0.133403	0.108378	0.0975787	0.145165	0.0878614	0.109525	0.0992272	0.161943	0.0563728
SBS26 (MMRD1)	0.0782924	0.0655988	0.0667327	0.0525012	0.0406589	0.0851184	0.0890707	0.0766231	0.0252602	0.113715	0.0769789	0.0496073	0.0781883	0.0465499	0.127623	0.0637259	0.112799	0.0712812	0.0904726	0.0385338	0.0922109	0.0625623	0.0411676	0.0868697	0.0619412	0.042636	0.0498882	0.0181976	0.0813877	0.091671	0.141317	0.106493	0.0852152	0.0355588	0.0741271	0.0657395	0.074996	0.0884356	0.0666232	0.104944
SBS44 (MMRD2)	0.123221	0.0808215	0.132969	0.0816619	0.104413	0.110926	0.0843139	0.114516	0.0774794	0.0866082	0.09021	0.0787886	0.0690938	0.111814	0.0809989	0.0924524	0.066216	0.0835848	0.0794024	0.0653568	0.0870532	0.0895584	0.134283	0.0993781	0.151022	0.0871622	0.0959876	0.115482	0.075192	0.150452	0.0750876	0.0749424	0.1089	0.114301	0.110565	0.108315	0.0904171	0.104673	0.110249	0.0669896
SBS2 (APOBEC1)	0.0686121	0.0604439	0.0703725	0.0500159	0.0475509	0.031167	0.0383959	0.0269045	0.291099	0.081885	0.046853	0.0667618	0.0670632	0.0508054	0.0424936	0.0851209	0.185875	0.0765808	0.0743326	0.0620207	0.0438429	0.0507834	0.103935	0.065273	0.0601749	0.0508082	0.0531394	0.0424417	0.0557081	0.0501164	0.0754562	0.0486344	0.0352082	0.0649107	0.0545177	0.0386108	0.0948659	0.0428176	0.0393155	0.0503497
SBS13 (APOBEC2)	0.0607076	0.0977798	0.0549674	0.0869049	0.0694938	0.113946	0.0776591	0.0908245	0.25649	0.116261	0.0947781	0.0579689	0.125015	0.099513	0.0739713	0.0839202	0.0281782	0.0852805	0.109602	0.0847944	0.141223	0.123598	0.0317717	0.133392	0.0400094	0.0754366	0.113371	0.0400064	0.0787308	0.0490676	0.137228	0.141993	0.112626	0.112199	0.199553	0.178562	0.111893	0.122286	0.146366	0.0488514
SBS3 (HRD)	0.0950068	0.157719	0.101923	0.183019	0.207468	0.165267	0.133988	0.138765	0.0636554	0.145925	0.165194	0.208181	0.16787	0.206364	0.111495	0.15271	0.119025	0.16593	0.165453	0.185225	0.140925	0.162078	0.105756	0.132005	0.0888732	0.187923	0.174317	0.200527	0.162645	0.111184	0.10039	0.139004	0.152174	0.115943	0.091566	0.161503	0.127631	0.141184	0.157429	0.191602
S-Dup	0.0284066	0.194961	0.0151956	0.346829	0.276486	0.246542	0.0178323	0.30705	0.0196848	0.0435405	0.155973	0.306288	0.015181	0.0755385	0.0245785	0.028097	0.033921	0.204676	0.50769	0.015964	0.020213	0.0430032	0.0142233	0.0169948	0.0570558	0.0626921	0.148681	0.295834	0.396731	0.0197979	0.00976593	0.0132245	0.0168535	0.00794793	0.0148585	0.02656	0.0187127	0.186698	0.325303	0.215072
M-Dup	0.0265797	0.317679	0.0497023	0.154004	0.0865205	0.167534	0.0260794	0.221352	0.0462764	0.0296736	0.294864	0.242161	0.01623	0.118395	0.0865538	0.132087	0.106039	0.185419	0.0741558	0.0220354	0.0600452	0.214188	0.0261915	0.0330777	0.0560773	0.0322881	0.19064	0.168071	0.278626	0.101359	0.0405266	0.012575	0.0161688	0.0123896	0.0363589	0.0967126	0.0123592	0.197881	0.118841	0.16722
L-Dup	0.0244146	0.0486092	0.281276	0.0572399	0.0332096	0.102079	0.13746	0.0408026	0.0781906	0.0227156	0.129688	0.119783	0.0258884	0.0695163	0.171118	0.0573758	0.302445	0.12764	0.0727554	0.120831	0.11785	0.171716	0.0306613	0.0354067	0.16686	0.040382	0.170554	0.0938312	0.0495627	0.272268	0.719591	0.0122707	0.110982	0.0301905	0.160166	0.0368834	0.044182	0.104072	0.0540025	0.0443017
S-Del	0.0671713	0.218468	0.0716391	0.211004	0.283911	0.108583	0.0332284	0.0980223	0.189563	0.615354	0.198904	0.0508368	0.300194	0.119433	0.102314	0.261027	0.23309	0.0974305	0.0914481	0.196257	0.063855	0.445112	0.0588536	0.284523	0.0590522	0.407736	0.2115	0.0602723	0.0979331	0.0332679	0.029797	0.639634	0.0631049	0.0482421	0.134431	0.447928	0.0529464	0.26274	0.220206	0.262141
L-Del	0.127492	0.030288	0.106508	0.0481472	0.0394763	0.0760279	0.144826	0.0630033	0.245503	0.0561517	0.0727701	0.070528	0.277737	0.0198556	0.112969	0.211256	0.166234	0.0620071	0.0426889	0.322236	0.0785911	0.0272945	0.119875	0.154616	0.107226	0.0566125	0.115317	0.117664	0.0215658	0.12002	0.0178525	0.0231267	0.0702077	0.0506522	0.28531	0.0779617	0.0800506	0.0256141	0.027106	0.028289
Clust-FBI	0.107582	0.0090357	0.0166551	0.0139879	0.00734048	0.0143922	0.0120148	0.0169242	0.0451288	0.0156668	0.00907156	0.0159761	0.059855	0.40257	0.0802593	0.0131413	0.0138843	0.0171197	0.0112527	0.00962626	0.0216609	0.0132773	0.0250937	0.147707	0.0628065	0.0144665	0.00854303	0.0106942	0.0116155	0.0423757	0.0326148	0.0762512	0.0286312	0.0118455	0.0144981	0.0249518	0.0343915	0.0155423	0.00704145	0.019295
Clust-SV	0.351372	0.00790845	0.199805	0.0177135	0.00680191	0.0590647	0.361288	0.0165572	0.0133985	0.0145149	0.00777659	0.016218	0.0619559	0.0158841	0.177123	0.0113971	0.0131196	0.0417327	0.0254631	0.0410299	0.127186	0.0128466	0.317483	0.0163981	0.0575947	0.0140525	0.0079822	0.0108115	0.031583	0.163719	0.00659426	0.0130818	0.127458	0.275447	0.0148952	0.0170165	0.364944	0.0117692	0.0064661	0.0219446
Tr	0.12261	0.157883	0.103309	0.108278	0.171443	0.106933	0.125475	0.154584	0.160087	0.108038	0.106937	0.121671	0.118789	0.101313	0.127315	0.132607	0.0422153	0.162242	0.132047	0.0909297	0.176238	0.0408432	0.239587	0.104275	0.0972884	0.14561	0.10341	0.18399	0.0782353	0.165018	0.0895297	0.132388	0.239243	0.133248	0.191655	0.202997	0.120035	0.163826	0.14603	0.185978
FBI/Inv	0.144372	0.0151672	0.15591	0.0427977	0.0948116	0.118845	0.141796	0.0817045	0.202168	0.0943441	0.0240142	0.0565386	0.124169	0.0774947	0.11777	0.153012	0.0890522	0.101733	0.0424988	0.181091	0.334361	0.0317203	0.168032	0.207002	0.336038	0.226161	0.0433727	0.0588317	0.0341484	0.0821744	0.0537284	0.0774478	0.327351	0.430037	0.147828	0.0689897	0.272379	0.0318567	0.0950038	0.0557597

## Sheet: WGS - Std signature proportions
topic	SPECTRUM-OV-002_S1_INFRACOLIC_OMENTUM_R1	SPECTRUM-OV-003_S2_PELVIC_PERITONEUM_R1	SPECTRUM-OV-004_S1_LEFT_ADNEXA_R1	SPECTRUM-OV-007_S1_INFRACOLIC_OMENTUM_R1	SPECTRUM-OV-008_S1_LEFT_RENAL_LYMPH_NODE_R1	SPECTRUM-OV-009_S1_RIGHT_OVARY_R1	SPECTRUM-OV-014_S1_BOWEL_R1	SPECTRUM-OV-022_S1_LEFT_OVARY_R1	SPECTRUM-OV-024_S1_PELVIC_PERITONEUM_R1	SPECTRUM-OV-025_S1_RECTUM_R1	SPECTRUM-OV-026_S1_LIVER_R1	SPECTRUM-OV-031_S1_LEFT_INFRARENAL_LYMPH_NODE_R1	SPECTRUM-OV-036_S1_BOWEL_R1	SPECTRUM-OV-037_S1_RIGHT_ADNEXA_R1	SPECTRUM-OV-041_S1_ASCITES_R1	SPECTRUM-OV-042_S1_ASCITES_R1	SPECTRUM-OV-045_S1_INFRACOLIC_OMENTUM_R1	SPECTRUM-OV-049_S1_COLON_R1	SPECTRUM-OV-050_S1_INFRACOLIC_OMENTUM_R1	SPECTRUM-OV-051_S1_INFRACOLIC_OMENTUM_R1	SPECTRUM-OV-052_S1_BOWEL_R1	SPECTRUM-OV-053_S1_INFRACOLIC_OMENTUM_R1	SPECTRUM-OV-054_S1_INFRACOLIC_OMENTUM_R1	SPECTRUM-OV-065_S1_INFRACOLIC_OMENTUM_R2	SPECTRUM-OV-067_S1_INFRACOLIC_OMENTUM_R1	SPECTRUM-OV-068_S1_INFRACOLIC_OMENTUM_R1	SPECTRUM-OV-070_S1_PELVIC_PERITONEUM_INFRACOLIC_OMENTUM_R1	SPECTRUM-OV-075_S3_LARGE_BOWEL_TRANSVERSE_COLON_R1	SPECTRUM-OV-077_S1_SOFT_TISSUE_THORACIC_DIAPHRAGM_R1	SPECTRUM-OV-080_S1_PELVIC_PERITONEUM_ASCITES_R1	SPECTRUM-OV-081_S1_LEFT_OVARY_R1	SPECTRUM-OV-082_S1_INFRACOLIC_OMENTUM_R1	SPECTRUM-OV-083_S1_INFRACOLIC_OMENTUM_R1	SPECTRUM-OV-105_S1_INFRACOLIC_OMENTUM_R2	SPECTRUM-OV-107_S1_LEFT_OVARY_R1	SPECTRUM-OV-110_S1_LEFT_ABDOMEN_DIAPHRAGM_R1	SPECTRUM-OV-112_S1_LEFT_OVARY_R1	SPECTRUM-OV-115_S1_LEFT_OVARY_R1	SPECTRUM-OV-116_S1_RIGHT_OVARY_R1	SPECTRUM-OV-118_S1_LEFT_ADNEXA_PELVIC_PERITONEUM_R1
SBS1 (Age)	-0.988659	-1.46568	-1.09813	-1.4819	-1.47546	-1.4405	-1.4376	-1.34589	-1.38915	-1.38777	-1.45521	-1.44488	-1.50421	-1.41077	-1.33745	-1.39232	-1.42791	-1.4437	-1.49173	-1.48344	-1.4405	-1.4622	-1.00923	-1.06284	-1.0864	-1.46622	-1.45445	-1.44009	-1.48243	-1.265	-1.30505	-1.48138	-1.32153	-1.24939	-1.10397	-1.44983	-1.43442	-1.46321	-1.45038	-1.4534
SBS5 (Age)	0.788835	0.065013	1.48427	-0.883878	-0.653821	-0.15759	0.341034	0.543003	-2.62988	-0.379885	-0.0875022	0.941391	-0.749809	0.081277	1.83741	0.528455	-0.631413	-1.31319	-1.9557	-0.974141	-0.415502	-1.07582	1.93179	0.333269	0.797946	-1.14975	-0.812961	-0.856358	-0.965479	1.62771	0.490635	0.122455	-0.946424	-0.440038	-0.366439	-0.473179	-0.192934	-0.358984	-0.533781	-1.16885
SBS8	-0.995207	1.8881	-0.871588	1.97449	1.46915	1.39722	0.393847	1.14085	-0.389234	0.257594	1.72454	1.69613	1.69252	1.15896	0.0402825	0.362323	0.83449	1.55663	2.64608	1.4352	-0.159884	1.44452	-0.500868	0.0186502	-0.893989	2.85543	1.0763	2.38495	2.1775	-0.60872	0.281106	0.688454	-0.268693	-0.366783	-1.06476	0.642086	0.152534	0.693659	1.27233	2.23767
SBS18 (ROS)	2.64164	-0.337537	0.903432	0.0889052	0.163836	-0.675641	0.982886	0.639613	-0.501402	-0.286907	-0.497231	-0.503582	-0.242253	-0.321999	-0.591489	0.850077	0.288356	0.111479	-0.21868	1.11619	0.770205	-0.0456329	1.90039	0.296898	2.2465	0.197482	0.163916	0.713914	0.268699	1.65925	0.0544587	-0.803708	1.51739	2.38673	0.418108	-0.34929	0.590239	0.32404	-1.78815	0.577188
SBS9 (Pol η)	-0.409036	-0.2699	1.33242	0.0535552	0.120738	-0.0405957	0.914185	-0.688381	-0.852134	0.294385	0.00985098	-0.49682	-0.495438	-0.628511	1.83314	-0.475158	-0.263634	0.228524	-1.28706	0.0161011	0.603015	0.292461	-0.851089	-0.571707	0.733062	-0.974816	0.380351	-0.558022	-0.418048	-0.588064	-0.693325	0.922342	0.286137	0.0115741	1.22139	-0.23547	0.315302	0.0534859	1.64793	-1.03601
SBS26 (MMRD1)	0.0326486	-0.211824	-0.189986	-0.464079	-0.692158	0.164115	0.240234	0.000498755	-0.988731	0.714871	0.00735164	-0.519815	0.0306435	-0.578699	0.982742	-0.247896	0.697238	-0.102384	0.267234	-0.733086	0.300713	-0.270307	-0.68236	0.197845	-0.282269	-0.65408	-0.514406	-1.12475	0.0922637	0.290316	1.24647	0.575786	0.165979	-0.790383	-0.0475728	-0.209116	-0.030838	0.228003	-0.192096	0.545942
SBS44 (MMRD2)	0.924566	-0.085805	1.15686	-0.0657784	0.476361	0.631568	-0.00258268	0.717115	-0.165445	0.0520911	0.137919	-0.134247	-0.36527	0.65274	-0.0815779	0.191354	-0.433845	-0.0199569	-0.11962	-0.454322	0.0626955	0.122393	1.18817	0.356391	1.58704	0.0652925	0.275598	0.740131	-0.219952	1.57346	-0.222441	-0.2259	0.583305	0.712001	0.622966	0.569353	0.142854	0.482568	0.615442	-0.415411
SBS2 (APOBEC1)	-0.22538	-0.325486	-0.203805	-0.453288	-0.483499	-0.684294	-0.595699	-0.736534	2.50135	-0.0627116	-0.492052	-0.248056	-0.244363	-0.443613	-0.545479	-0.0230527	1.21175	-0.127717	-0.155271	-0.306162	-0.528942	-0.443882	0.207521	-0.266302	-0.328783	-0.443578	-0.415008	-0.546116	-0.383526	-0.452057	-0.141501	-0.470219	-0.634766	-0.270742	-0.398116	-0.593066	0.0963793	-0.541508	-0.584429	-0.449198
SBS13 (APOBEC2)	-0.558297	0.0316936	-0.649651	-0.141377	-0.418468	0.288973	-0.288521	-0.078998	2.55751	0.325821	-0.0160776	-0.601882	0.465138	0.0592773	-0.347209	-0.188877	-1.07599	-0.167228	0.219839	-0.174964	0.723073	0.442587	-1.0188	0.59845	-0.8877	-0.323891	0.279828	-0.887749	-0.271465	-0.743544	0.659489	0.735324	0.26796	0.261172	1.65138	1.31732	0.256306	0.421698	0.80493	-0.746984
SBS3 (HRD)	-0.373208	1.20655	-0.198972	1.84388	2.45976	1.39668	0.60875	0.729089	-1.16297	0.909444	1.39485	2.47774	1.46225	2.43195	0.0421301	1.08039	0.231819	1.4134	1.40137	1.89945	0.783512	1.31636	-0.102435	0.55881	-0.527716	1.96742	1.62467	2.28492	1.33066	0.0343156	-0.237611	0.73512	1.06687	0.154193	-0.459884	1.30187	0.448615	0.790028	1.19926	2.06008
S-Dup	-0.663186	0.390853	-0.746792	1.35194	0.906779	0.717282	-0.730105	1.1002	-0.718382	-0.567411	0.144116	1.09538	-0.746885	-0.364912	-0.687412	-0.665146	-0.628288	0.452332	2.36995	-0.741929	-0.71504	-0.570812	-0.752945	-0.735406	-0.48188	-0.446211	0.0979712	1.02923	1.66775	-0.717666	-0.781153	-0.759266	-0.7363	-0.792659	-0.748925	-0.674873	-0.724534	0.338561	1.21572	0.518122
M-Dup	-0.856978	2.44959	-0.59433	0.590424	-0.176117	0.744107	-0.86266	1.35542	-0.633245	-0.821835	2.19044	1.59179	-0.974538	0.185939	-0.175739	0.341466	0.0455863	0.947264	-0.316566	-0.908595	-0.476847	1.27404	-0.861387	-0.783167	-0.521918	-0.792136	1.00656	0.750202	2.00598	-0.0075727	-0.698556	-1.01606	-0.975233	-1.01816	-0.745896	-0.0603451	-1.01851	1.08881	0.191007	0.740536
L-Dup	-0.719878	-0.512773	1.47884	-0.438895	-0.644593	-0.0550725	0.247783	-0.579598	-0.259558	-0.734421	0.181262	0.0964676	-0.707262	-0.333809	0.535899	-0.437732	1.66005	0.163728	-0.306082	0.105444	0.0799251	0.541012	-0.666406	-0.625786	0.499453	-0.583198	0.531071	-0.125674	-0.504611	1.40174	5.2308	-0.823829	0.0211338	-0.670437	0.442145	-0.613145	-0.550669	-0.0380136	-0.466606	-0.549645
S-Del	-0.760727	0.419343	-0.725879	0.361123	0.929778	-0.437731	-1.02547	-0.520098	0.193897	3.51494	0.266753	-0.888131	1.05678	-0.353098	-0.486626	0.751291	0.533387	-0.524714	-0.571375	0.246107	-0.786593	2.1871	-0.825602	0.934558	-0.824053	1.89558	0.364995	-0.814537	-0.520794	-1.02516	-1.05224	3.70432	-0.792444	-0.908369	-0.23612	2.20906	-0.871677	0.764657	0.432898	0.759981
L-Del	0.42637	-0.856566	0.149416	-0.620853	-0.735296	-0.252873	0.655152	-0.424776	1.98392	-0.515207	-0.29587	-0.325463	2.40937	-0.994257	0.234685	1.53192	0.937707	-0.437925	-0.692895	2.99667	-0.219042	-0.896076	0.325838	0.784364	0.158893	-0.509124	0.265674	0.296656	-0.971685	0.327757	-1.02069	-0.951083	-0.32969	-0.587791	2.50931	-0.22735	-0.19978	-0.918254	-0.898563	-0.882949
Clust-FBI	1.53945	-0.228495	-0.0918011	-0.139652	-0.258907	-0.132398	-0.175048	-0.0869726	0.419023	-0.109531	-0.227851	-0.103983	0.683214	6.83159	1.04927	-0.154839	-0.14151	-0.0834669	-0.188722	-0.2179	-0.00199649	-0.1524	0.0595893	2.25929	0.736166	-0.131065	-0.237333	-0.198741	-0.182212	0.369632	0.194519	0.977365	0.123053	-0.178087	-0.130498	0.0570441	0.226393	-0.111764	-0.264272	-0.0444411
Clust-SV	2.6703	-0.472734	1.28331	-0.383008	-0.48286	-0.00460303	2.76104	-0.393589	-0.422494	-0.412278	-0.473941	-0.396693	0.0218543	-0.399749	1.07574	-0.440809	-0.425047	-0.163209	-0.312092	-0.16964	0.618773	-0.427545	2.36018	-0.395046	-0.018055	-0.41651	-0.472059	-0.446169	-0.256089	0.953092	-0.48476	-0.425392	0.621265	1.97551	-0.408799	-0.389386	2.7945	-0.437404	-0.485933	-0.344289
Tr	-0.506654	0.0335201	-0.802239	-0.726147	0.241177	-0.746741	-0.462778	-0.0170104	0.0672593	-0.72981	-0.746669	-0.52104	-0.565172	-0.832801	-0.434601	-0.353564	-1.73783	0.10026	-0.362134	-0.991811	0.314596	-1.75884	1.28473	-0.787445	-0.894434	-0.15444	-0.800681	0.433323	-1.18621	0.142773	-1.01325	-0.356921	1.27946	-0.343744	0.550695	0.724385	-0.546098	0.124521	-0.148001	0.463755
FBI/Inv	-0.131852	-1.27031	-0.0301855	-1.02685	-0.568541	-0.356778	-0.15455	-0.684031	0.377406	-0.572661	-1.19236	-0.905775	-0.309863	-0.721126	-0.366247	-0.0557214	-0.619289	-0.507551	-1.02948	0.191689	1.5422	-1.12446	0.0766216	0.420001	1.55698	0.588816	-1.02178	-0.88557	-1.10306	-0.679891	-0.930537	-0.721538	1.48043	2.38523	-0.101397	-0.796066	0.996054	-1.12325	-0.566847	-0.912639
