# Supplementary material for: Ovarian cancer mutational processes drive site-specific immune evasion
Source: Nature. 2022 Dec 14;612(7941):778–86. doi: 10.1038/s41586-022-05496-1 (PMC9771812; doi:10.1038/s41586-022-05496-1)
Supplement: Supplementary file 5 — Cell type and cell subtype markers. Clusters were annotated on the basis of marker genes identified in differential gene expression analysis of scRNA-seq data. [file 41586_2022_5496_MOESM5_ESM.xlsx]

## Sheet: CellAssign_marker_set
B.cell	Dendritic.cell	Endothelial.cell	Fibroblast	Myeloid.cell	Ovarian.cancer.cell	Plasma.cell	T.cell	Mast.cell
PTPRC	PTPRC	CLEC14A	COL1A1	PTPRC	WFDC2	PTPRC	PTPRC	PTPRC
MS4A1	IL3RA	PECAM1	COL3A1	CD14	CD24	IGKC	CD2	KIT
CD79A	IRF7	VWF	WT1	FCER1G	CLDN3	IGHG1	CD3D	CPA3
CD19	IRF8	CAV1	ACTA2	FCGR3A	KRT7	CD79A	TRAC	CTSG
BANK1	GZMB	EMCN	CAV1	LYZ	KRT8	IGHG2	GZMA	MS4A2
IGKC	CD4	CDH5	COL1A2	CTSS	KRT17	IGLC2	NKG7	TPSAB1
IGHM	CLEC4C	MCAM	DCN	CD33	KRT18	IGLC3	CD3E	TPSB2
	PTGDS	IL3RA	SPARC	CD68	KRT19	IGHG3	CD3G	HPGD
	JCHAIN	IGFBP7	COL6A1	CD163	EPCAM	IGHG4	CD4	HPGDS
	PLAC8	COL4A1	CCDC80	ITGAX	WT1	JCHAIN	TCF7	GATA2
	PLD4	COL4A2	LUM	ITGAM	CLDN4	MZB1	CD8A
	TCF4	COL15A1	COL6A2	CD4	MSLN	XBP1	PRF1
	BCL11A	SPARCL1	COL6A3	MRC1	FOLR1		GZMB
	GPR183	A2M	CALD1	VSIG4	MUC1		CCL5
	CCDC50	HSPG2	RARRES2	SPP1			CCL4
	LILRA4	PLVAP	MGP	APOE			IL32
	TSPAN13	AQP1	CTHRC1	C1QA			CD52
	CLIC3	ENG	AEBP1	C1QB
	MPEG1	RAMP2	POSTN	C1QC
		GNG11	COL5A2	APOC1
		EGFL7	FBLN1	FTL
		CLDN5	TAGLN	S100A9
		INSR	C1S	TYROBP
			C1R	AIF1
			NNMT	CD74
			MMP2	PSAP
			IGFBP5	CTSB
			TIMP1
			FN1
			IGFBP7
			C3
			COL5A1
			LGALS1

## Sheet: Cancer.cell_marker_top50
rank	Cancer.cell.1	Cancer.cell.2	Cancer.cell.3	Cancer.cell.4	Cancer.cell.5	Cancer.cell.6	Cycling.cancer.cell.1	Cycling.cancer.cell.2	Ciliated.cell.1	Ciliated.cell.2	OV.065.specific.1	OV.075.specific	OV.081.specific
1	DAPL1	S100A9	CXCL10	COL1A1	S100A4	VEGFA	CENPF	HIST1H4C	CAPS	CFAP126	OVGP1	TAGLN	MESP1
2	SCGB2A1	KRT17	ISG15	COL3A1	CASC1	SST	PTTG1	TUBA1B	C20orf85	PIFO	SCGB3A1	TPM2	CLEC11A
3	CRABP1	LCN2	IFIT3	COL1A2	SNHG19	SLC2A1	UBE2S	PCLAF	TPPP3	FAM183A	CRISP3	LGALS1	ANPEP
4	SCGB1D2	TACSTD2	IFIT1	FN1	CETN2	BNIP3	HMGB2	ATAD2	C9orf24	DNALI1	PLCG2	ACTA2	COX4I1
5	THSD4	KRT7	MX1	SPARC	TMEM100	NDRG1	MKI67	PCNA	RSPH1	CASC1	PTMS	CALD1	NPW
6		S100A10	IFIT2	DCN	MFAP5	NDUFA4L2	TPX2	H2AFZ	C5orf49	RSPH1	CCND1	MT1H	ASRGL1
7		GPRC5A	IFI6	LUM	PEG10	FTL	ASPM	CKS1B	TMEM190	C9orf24	SNHG9	RAB32	ANXA1
8		SLPI	PARP14	IGFBP7	CCND1	P4HA1	TOP2A	TK1	PIFO	C20orf85	PEG10	NMU	CKB
9		MMP7	IFI44L	COL6A1	TTYH1	DDIT3	CCNB1	TUBB	FAM183A	LRRIQ1	DSTN	SELENOP	CFD
10		S100A11	TNFSF10	COL6A2	NAP1L1	NUPR1	CDC20	TYMS	C1orf194	C5orf49	APOLD1	CDKN2A	LINC01436
11		KRT19	GBP4	CCDC80	SELENOP	IGFBP3	CKS2	MKI67	CETN2	DNAAF1	TOP2A	MT1G	SCGB2A1
12		CRYAB	IFI27	CTHRC1	STK38L	FTH1	UBE2C	HMGB2	AGR3	TPPP3	YWHAE	ANXA3	REG1A
13		IGFBP3	STAT1	CALD1	MLF1	LDHA	ARL6IP1	DUT	CFAP126	ARMC3	EPB41L2	CCT5	NDUFA1
14		S100A6	GBP1	COL6A3	CAPS	SLC3A2	BIRC5	TOP2A	ODF3B	C1orf194	CDC20	VIM	IDH1
15		TAGLN	TNFAIP2	NNMT	LDHB	ZFAS1	LGALS1	DEK	TXN	CFAP45	RBMX	COTL1	ATP5F1A
16		ANXA1	SOD2	LGALS1	C2orf40	EGLN3	CCNB2	MCM7	CAPSL	EFCAB1	PTPRA	NDUFS6	MUC5B
17		CST6	CCL20	SPARCL1	CFAP126	ENO1	PTMS	HELLS	IGFBP7	ENKUR	MYL12B	FHL2	FBXO2
18		C19orf33	IDO1	VIM	PTMS	PLIN2	NMU	SMC4	C11orf88	ZMYND10	SNHG25	AKAP12	ATP5MC3
19		S100A2	XAF1	MMP11	LRRIQ1	ANGPTL4	TUBA1B	CDK1	MORN2	CAPSL	SNHG19	YBX1	SLC6A20
20		EMP1	CXCL8	MGP	COMP	PGK1	HMGN2	UBE2C	LRRIQ1	CEP126	PABPC4	MT1M	CYP4B1
21		ADIRF	IL32	TAGLN	SPRY1	PLOD2	CDKN3	MCM3	TUBA1A	HYDIN	AMD1	SUB1	EIF3K
22		ANXA2	OAS1	VCAN	PLTP	DDIT4	JPT1	CLSPN	FOXJ1	DYDC2	WBP11	MYL9	GSTP1
23		RARRES1	PSMB9	COL5A2	C17orf97	EIF1	NUSAP1	STMN1	TUBB4B	CDC20B	BRD9	MYH9	CSRP2
24		MUC4	HLA-B	POSTN	LMO3	ERO1A	H2AFZ	MYBL2	ZMYND10	TEKT1	METAP2	CLDN7	CNKSR3
25		MAL2	RSAD2	AEBP1	RPGR	SOX4	CEP55	UBE2T	DNAAF1	TEKT2	RBM8A	MYL12A	EPB41L2
26		LGALS3	IFIH1	ACTA2	ARMC3	FAM162A	HMGB1	MCM4	C9orf116	CFAP54	PPT1	CD47	LINC00937
27		CAST	B2M	RARRES2	PRELP	ADM	KPNA2	CENPF	EFCAB1	CFAP43	MYL6B	IL32	MFAP5
28		SOX4	RNF213	PLA2G2A	SEMA3E	EIF4EBP1	HMMR	SMC2	EFHC1	SPEF1	NMT1	EEF1B2	NPR3
29		CCND1	HLA-A	SCGB1D2	PON1	NXPH4	STMN1	NUSAP1	DNALI1	FAM81B	SNRPB	ANXA5	CTSV
30		MFGE8	TAP1	NBL1	SNHG9	TRIB3	ANP32E	NASP	IK	CFAP46	PGR	PCDH10	C2CD4B
31		TFPI2	LY6E	ERP27	HYDIN	S100A10	SMC4	HMGB1	DYDC2	ROPN1L	ST13	IL15	NACA
32		LYPD2	SAMD9	COL8A1	SPX	STC2	ECT2	RAD51AP1	CEP126	CFAP73	TTYH1	S100A10	PLEKHS1
33		TNFRSF12A	IRF1	LRRC75A	ATP5MC2	GDF15	CENPE	ZWINT	MLF1	EFCAB10	PA2G4	PFN1	RBP2
34		CAMK2N1	WARS	TIMP3	MEG3	HILPDA	NUCKS1	RRM2	SNTN	ZBBX	AP2B1	IGFBP2	TSPAN8
35		PERP	CXCL11	CDH6	PIFO	SLC16A3	CKS1B	DNMT1	ROPN1L	CFAP157	TMCO1	PDCD6	PKHD1L1
36		TGM2	DDX58	KRT19	FMOD	SQSTM1	KIF20B	E2F1	AL357093.2	DRC1	HNRNPM	KIF5B	IRX1
37		RAB11FIP1	ISG20	IGFBP4	AC004540.2	CEBPB	TROAP	TPX2	PSENEN	SPAG8	NSA2	ACTR3	GLRX
38		MUC16	LAP3	IGFBP6	NKAIN4	RNASET2	HMGB3	CENPW	CCDC170	WDR38	WDR70	EEF1D	HRASLS
39		CLDN4	OAS3	MMP2	ENKUR	GAPDH	H2AFV	RANBP1	ERICH3	WDR49	HMGB1	TPM3	AARD
40		EZR	HLA-C	KRT7	PPIL6	SEC61G	RAD21	TMPO	TEKT2	C11orf88	VIM	TAGLN2	SCGB2A2
41		SCEL	PLSCR1	TPM1	SPEF2	MALAT1	DLGAP5	MAD2L1	C9orf135	RSPH4A	TBCA	PPA1	SLC22A31
42		CTSD	IFI16	SYT8	PREX2	BNIP3L	NCAPD2	FANCI	SPA17	C7orf57	HSP90B1	PDCL2	PROM1
43		ITGB8	NFKBIA	BGN	MNS1	CA9	AURKA	CENPX	MNS1	C6orf118	CBX3	COX4I1	C16orf74
44		HEBP2	BIRC3	SPON2	FAM183A	WSB1	CENPA	TMEM106C	ARMC3	DNAH12	CST3	UQCRH	TNFRSF18
45		SVIL	CXCL2	FTH1	GRIA2	C4orf3	TUBB4B	DHFR	PERP	DYNLRB2	MT-ND4L	MUC12	MESP2
46		C15orf48	BST2	COL5A1	SLITRK6	SNHG7	CENPW	PRKDC	CIB1	ERICH3	EIF2S2	LINC02432	TNC
47		FTH1	IFI44	HTRA1	CFAP54	GPI	SKA2	HMGN2	LRRC23	WDR63	SFRP1	GPR19	PGR
48		S100A16	UBE2L6	CAV1	SPAG17	AKAP12	KIF23	ORC6	CFAP45	MORN5	ANO1	RASGRP2	PTGER2
49		UPK1B	OAS2	ANXA2	CD177	IGF2-1	TUBA1C	DTYMK	CKB	MAP3K19	TMA7	LMOD1	GLYATL2
50		FXYD3	HERC5	SERPINF1	FAM81B	ANKRD37	MAD2L1	ASPM	MORN5	TTLL9	ATP5ME	HPD	PTGFR

## Sheet: Cancer.cell_marker_fc
gene	cluster_label	p_val	avg_logFC	pct.1	pct.2	p_val_adj	cluster_n	cluster_nrel
DAPL1	Cancer.cell.1	0	0.5549368259	0.462	0.326	0	95259	0.4378355273
SCGB2A1	Cancer.cell.1	2.13E-293	0.3506693293	0.498	0.434	6.84E-289	95259	0.4378355273
RPS4X	Cancer.cell.1	0	0.2997746398	0.994	0.994	0	95259	0.4378355273
RPL7	Cancer.cell.1	0	0.2960608111	0.991	0.99	0	95259	0.4378355273
CRABP1	Cancer.cell.1	0	0.2873169768	0.234	0.17	0	95259	0.4378355273
SCGB1D2	Cancer.cell.1	0	0.274022906	0.336	0.257	0	95259	0.4378355273
THSD4	Cancer.cell.1	0	0.2657297785	0.447	0.356	0	95259	0.4378355273
RPL10A	Cancer.cell.1	0	0.2595880384	0.992	0.991	0	95259	0.4378355273
S100A9	Cancer.cell.2	0	1.867037869	0.297	0.08	0	33750	0.1551239153
KRT17	Cancer.cell.2	0	1.223098151	0.457	0.218	0	33750	0.1551239153
LCN2	Cancer.cell.2	0.00E+00	1.126230361	0.717	0.511	0.00E+00	33750	0.1551239153
TACSTD2	Cancer.cell.2	0	1.070654305	0.813	0.428	0	33750	0.1551239153
KRT7	Cancer.cell.2	0	1.035588426	0.939	0.764	0	33750	0.1551239153
S100A10	Cancer.cell.2	0	0.9197875978	0.836	0.603	0	33750	0.1551239153
GPRC5A	Cancer.cell.2	0	0.8905304471	0.532	0.166	0	33750	0.1551239153
SLPI	Cancer.cell.2	0	0.8691188206	0.929	0.809	0	33750	0.1551239153
MMP7	Cancer.cell.2	0	0.8447993656	0.419	0.204	0	33750	0.1551239153
S100A11	Cancer.cell.2	0	0.833484306	0.985	0.917	0	33750	0.1551239153
KRT19	Cancer.cell.2	0	0.8056360463	0.979	0.911	0	33750	0.1551239153
CRYAB	Cancer.cell.2	0	0.7675864565	0.463	0.236	0	33750	0.1551239153
IGFBP3	Cancer.cell.2	0	0.7644645102	0.427	0.182	0	33750	0.1551239153
S100A6	Cancer.cell.2	0	0.7324914334	0.993	0.972	0	33750	0.1551239153
TAGLN	Cancer.cell.2	0	0.7272487114	0.448	0.307	0	33750	0.1551239153
ANXA1	Cancer.cell.2	0	0.721175078	0.861	0.689	0	33750	0.1551239153
CST6	Cancer.cell.2	0	0.6923018136	0.268	0.089	0	33750	0.1551239153
C19orf33	Cancer.cell.2	0	0.689012086	0.851	0.694	0	33750	0.1551239153
S100A2	Cancer.cell.2	0	0.6280522257	0.443	0.284	0	33750	0.1551239153
EMP1	Cancer.cell.2	0	0.6212307536	0.555	0.301	0	33750	0.1551239153
ADIRF	Cancer.cell.2	0	0.617565027	0.475	0.383	0	33750	0.1551239153
ANXA2	Cancer.cell.2	0	0.5984650719	0.942	0.825	0	33750	0.1551239153
RARRES1	Cancer.cell.2	0	0.5962225639	0.229	0.116	0	33750	0.1551239153
MUC4	Cancer.cell.2	0	0.5947288675	0.285	0.052	0	33750	0.1551239153
MAL2	Cancer.cell.2	0	0.5762151782	0.891	0.769	0	33750	0.1551239153
LGALS3	Cancer.cell.2	0	0.5745793134	0.892	0.729	0	33750	0.1551239153
CAST	Cancer.cell.2	0	0.5609620238	0.813	0.639	0	33750	0.1551239153
SOX4	Cancer.cell.2	0	0.5409148727	0.784	0.691	0	33750	0.1551239153
CCND1	Cancer.cell.2	0	0.5402308405	0.621	0.435	0	33750	0.1551239153
MFGE8	Cancer.cell.2	0	0.5348500375	0.625	0.461	0	33750	0.1551239153
TFPI2	Cancer.cell.2	0	0.5342582409	0.265	0.143	0	33750	0.1551239153
LYPD2	Cancer.cell.2	0	0.5240803491	0.128	0.053	0	33750	0.1551239153
TNFRSF12A	Cancer.cell.2	0	0.5212567426	0.671	0.417	0	33750	0.1551239153
CAMK2N1	Cancer.cell.2	0	0.5119982929	0.274	0.097	0	33750	0.1551239153
PERP	Cancer.cell.2	0	0.5008967642	0.805	0.671	0	33750	0.1551239153
TGM2	Cancer.cell.2	0	0.49720823	0.271	0.109	0	33750	0.1551239153
RAB11FIP1	Cancer.cell.2	0.00E+00	0.4963357051	0.536	0.302	0.00E+00	33750	0.1551239153
MUC16	Cancer.cell.2	0	0.4816726554	0.789	0.562	0	33750	0.1551239153
CLDN4	Cancer.cell.2	0	0.4807813167	0.899	0.806	0	33750	0.1551239153
EZR	Cancer.cell.2	0	0.4802923216	0.773	0.618	0	33750	0.1551239153
SCEL	Cancer.cell.2	0	0.4788759086	0.288	0.062	0	33750	0.1551239153
CTSD	Cancer.cell.2	0	0.4709680526	0.865	0.758	0	33750	0.1551239153
ITGB8	Cancer.cell.2	0	0.4596736056	0.784	0.637	0	33750	0.1551239153
HEBP2	Cancer.cell.2	0	0.4593720054	0.795	0.636	0	33750	0.1551239153
SVIL	Cancer.cell.2	0	0.4505388177	0.503	0.248	0	33750	0.1551239153
C15orf48	Cancer.cell.2	0	0.4486985409	0.205	0.08	0	33750	0.1551239153
FTH1	Cancer.cell.2	0	0.4479106084	1	0.999	0	33750	0.1551239153
S100A16	Cancer.cell.2	0	0.4447721339	0.777	0.605	0	33750	0.1551239153
UPK1B	Cancer.cell.2	0	0.4413640857	0.281	0.108	0	33750	0.1551239153
FXYD3	Cancer.cell.2	0	0.4357989101	0.589	0.43	0	33750	0.1551239153
TPM1	Cancer.cell.2	0	0.4328772011	0.774	0.628	0	33750	0.1551239153
KRT6A	Cancer.cell.2	0	0.4327448585	0.149	0.045	0	33750	0.1551239153
LMO7	Cancer.cell.2	0	0.4295374716	0.478	0.334	0	33750	0.1551239153
MALL	Cancer.cell.2	0	0.4221993008	0.227	0.052	0	33750	0.1551239153
KRT16	Cancer.cell.2	0	0.4198375712	0.164	0.043	0	33750	0.1551239153
NEAT1	Cancer.cell.2	0	0.4098510208	0.974	0.946	0	33750	0.1551239153
FTL	Cancer.cell.2	0	0.4095506705	0.99	0.983	0	33750	0.1551239153
UCA1	Cancer.cell.2	0	0.408377802	0.234	0.062	0	33750	0.1551239153
ADGRF1	Cancer.cell.2	0	0.40413931	0.271	0.058	0	33750	0.1551239153
FAM3C	Cancer.cell.2	0	0.4037031955	0.682	0.522	0	33750	0.1551239153
PI3	Cancer.cell.2	0	0.403441301	0.113	0.054	0	33750	0.1551239153
MACC1	Cancer.cell.2	0	0.4004290787	0.444	0.191	0	33750	0.1551239153
CLU	Cancer.cell.2	9.90E-216	0.3987940034	0.768	0.712	3.19E-211	33750	0.1551239153
CD24	Cancer.cell.2	0	0.397815548	0.923	0.864	0	33750	0.1551239153
KRT23	Cancer.cell.2	0	0.3957676367	0.335	0.196	0	33750	0.1551239153
KLK6	Cancer.cell.2	0.00E+00	0.3923972832	0.484	0.382	0.00E+00	33750	0.1551239153
PPDPF	Cancer.cell.2	0	0.3890219496	0.958	0.924	0	33750	0.1551239153
CLDN7	Cancer.cell.2	0	0.3848279846	0.899	0.776	0	33750	0.1551239153
TXNIP	Cancer.cell.2	0	0.3786215248	0.622	0.499	0	33750	0.1551239153
LAMA3	Cancer.cell.2	0	0.3748376047	0.319	0.201	0	33750	0.1551239153
CD55	Cancer.cell.2	0	0.3692650772	0.68	0.48	0	33750	0.1551239153
TMSB4X	Cancer.cell.2	0	0.3624799826	0.99	0.978	0	33750	0.1551239153
CAPG	Cancer.cell.2	0	0.3612138621	0.608	0.397	0	33750	0.1551239153
RHOC	Cancer.cell.2	0	0.3580861151	0.746	0.575	0	33750	0.1551239153
AKAP12	Cancer.cell.2	0.00E+00	0.3568351679	0.343	0.245	0.00E+00	33750	0.1551239153
KRT18	Cancer.cell.2	0	0.3566201271	0.982	0.963	0	33750	0.1551239153
PMEPA1	Cancer.cell.2	0	0.3509438886	0.398	0.197	0	33750	0.1551239153
ANXA11	Cancer.cell.2	0	0.3509333549	0.844	0.723	0	33750	0.1551239153
CD9	Cancer.cell.2	0	0.3504937433	0.974	0.941	0	33750	0.1551239153
CLDN1	Cancer.cell.2	0	0.3497160202	0.363	0.18	0	33750	0.1551239153
TPM4	Cancer.cell.2	0	0.3487780599	0.953	0.9	0	33750	0.1551239153
SH3BGRL3	Cancer.cell.2	0	0.3465413203	0.81	0.674	0	33750	0.1551239153
TINAGL1	Cancer.cell.2	0	0.3465240483	0.31	0.1	0	33750	0.1551239153
PON2	Cancer.cell.2	0	0.3458426262	0.689	0.578	0	33750	0.1551239153
KRT5	Cancer.cell.2	0	0.3457996111	0.207	0.092	0	33750	0.1551239153
RNF213	Cancer.cell.2	0	0.345117005	0.774	0.634	0	33750	0.1551239153
IL32	Cancer.cell.2	0	0.3445064932	0.414	0.275	0	33750	0.1551239153
RHOD	Cancer.cell.2	0	0.3436405415	0.421	0.273	0	33750	0.1551239153
SAT1	Cancer.cell.2	0	0.3429379202	0.848	0.766	0	33750	0.1551239153
S100A4	Cancer.cell.2	7.78E-284	0.3412850918	0.681	0.6	2.50E-279	33750	0.1551239153
PDZK1IP1	Cancer.cell.2	0	0.3411007592	0.463	0.351	0	33750	0.1551239153
SQSTM1	Cancer.cell.2	0	0.3409591634	0.913	0.836	0	33750	0.1551239153
MYO6	Cancer.cell.2	0	0.3391145573	0.586	0.383	0	33750	0.1551239153
ACTB	Cancer.cell.2	0	0.3384604276	0.993	0.984	0	33750	0.1551239153
AHNAK2	Cancer.cell.2	0	0.3382135224	0.551	0.317	0	33750	0.1551239153
TSPAN1	Cancer.cell.2	0	0.3381494506	0.374	0.213	0	33750	0.1551239153
CALD1	Cancer.cell.2	0	0.3365444303	0.675	0.588	0	33750	0.1551239153
ELF3	Cancer.cell.2	0.00E+00	0.3312041882	0.913	0.831	0.00E+00	33750	0.1551239153
TUBA1A	Cancer.cell.2	1.06E-108	0.3268883699	0.428	0.385	3.41E-104	33750	0.1551239153
SLC40A1	Cancer.cell.2	6.20E-239	0.3248953863	0.434	0.353	2.00E-234	33750	0.1551239153
TCIM	Cancer.cell.2	0	0.3247788367	0.346	0.233	0	33750	0.1551239153
MYL6	Cancer.cell.2	0	0.3247710938	0.993	0.983	0	33750	0.1551239153
SKIL	Cancer.cell.2	0	0.3231970776	0.652	0.517	0	33750	0.1551239153
TMSB10	Cancer.cell.2	0	0.3224674914	0.994	0.992	0	33750	0.1551239153
ACTN4	Cancer.cell.2	0	0.321601834	0.877	0.785	0	33750	0.1551239153
ANXA3	Cancer.cell.2	0	0.3212499005	0.551	0.346	0	33750	0.1551239153
RAB25	Cancer.cell.2	0	0.3203780125	0.578	0.411	0	33750	0.1551239153
GIPC1	Cancer.cell.2	0	0.3186274647	0.735	0.566	0	33750	0.1551239153
LMNA	Cancer.cell.2	0	0.3186052267	0.913	0.817	0	33750	0.1551239153
CD151	Cancer.cell.2	0	0.3165269104	0.823	0.712	0	33750	0.1551239153
MUC1	Cancer.cell.2	0	0.3153580149	0.925	0.873	0	33750	0.1551239153
KRT8	Cancer.cell.2	0.00E+00	0.314586852	0.972	0.953	0.00E+00	33750	0.1551239153
ITGB1	Cancer.cell.2	0	0.3134434742	0.877	0.797	0	33750	0.1551239153
SFN	Cancer.cell.2	0	0.3092922878	0.37	0.213	0	33750	0.1551239153
DAAM1	Cancer.cell.2	0	0.3089660276	0.523	0.379	0	33750	0.1551239153
S100A14	Cancer.cell.2	0	0.3080126258	0.712	0.552	0	33750	0.1551239153
MYL12A	Cancer.cell.2	0	0.3066052818	0.93	0.864	0	33750	0.1551239153
YPEL3	Cancer.cell.2	0	0.3040755807	0.649	0.495	0	33750	0.1551239153
UBC	Cancer.cell.2	0	0.3031352888	0.988	0.969	0	33750	0.1551239153
SPOCK2	Cancer.cell.2	0	0.3030937238	0.347	0.227	0	33750	0.1551239153
SMIM22	Cancer.cell.2	0	0.3028667681	0.787	0.676	0	33750	0.1551239153
DSP	Cancer.cell.2	0	0.3023285197	0.891	0.828	0	33750	0.1551239153
PPL	Cancer.cell.2	0.00E+00	0.3018298659	0.443	0.221	0.00E+00	33750	0.1551239153
RND3	Cancer.cell.2	0	0.3013038766	0.646	0.47	0	33750	0.1551239153
TNFSF10	Cancer.cell.2	0	0.3006594081	0.598	0.482	0	33750	0.1551239153
CLIC3	Cancer.cell.2	0	0.3004058881	0.275	0.134	0	33750	0.1551239153
TAX1BP1	Cancer.cell.2	0	0.2997263556	0.821	0.713	0	33750	0.1551239153
KRT15	Cancer.cell.2	0	0.2993424866	0.202	0.071	0	33750	0.1551239153
MSLN	Cancer.cell.2	0	0.2990305931	0.882	0.808	0	33750	0.1551239153
BRI3	Cancer.cell.2	0	0.2985727191	0.916	0.853	0	33750	0.1551239153
SAA1	Cancer.cell.2	0	0.2967070024	0.133	0.052	0	33750	0.1551239153
H2AFJ	Cancer.cell.2	2.89E-182	0.2957936379	0.591	0.535	9.31E-178	33750	0.1551239153
MAL	Cancer.cell.2	0	0.2951028946	0.447	0.34	0	33750	0.1551239153
NDRG1	Cancer.cell.2	0	0.2942675126	0.609	0.424	0	33750	0.1551239153
ARHGAP29	Cancer.cell.2	0	0.2939139706	0.66	0.509	0	33750	0.1551239153
VIM	Cancer.cell.2	3.14E-47	0.2939101256	0.544	0.517	1.01E-42	33750	0.1551239153
TM4SF1	Cancer.cell.2	0	0.2926491044	0.759	0.715	0	33750	0.1551239153
CD47	Cancer.cell.2	0	0.2902968178	0.898	0.824	0	33750	0.1551239153
MMP23B	Cancer.cell.2	0	0.2896502666	0.286	0.129	0	33750	0.1551239153
KLK5	Cancer.cell.2	0	0.2886198788	0.274	0.182	0	33750	0.1551239153
FN1	Cancer.cell.2	1.23E-39	0.2884145768	0.175	0.148	3.95E-35	33750	0.1551239153
CDKN2B	Cancer.cell.2	0	0.2883634468	0.303	0.107	0	33750	0.1551239153
PRSS22	Cancer.cell.2	0	0.2867270431	0.297	0.107	0	33750	0.1551239153
VAMP8	Cancer.cell.2	0	0.2864199174	0.877	0.791	0	33750	0.1551239153
DSG2	Cancer.cell.2	0	0.2859090206	0.66	0.538	0	33750	0.1551239153
TES	Cancer.cell.2	0	0.285585011	0.622	0.442	0	33750	0.1551239153
MYL12B	Cancer.cell.2	0	0.2853816293	0.962	0.926	0	33750	0.1551239153
ID1	Cancer.cell.2	0	0.2819957572	0.324	0.221	0	33750	0.1551239153
HSPB1	Cancer.cell.2	0.00E+00	0.2797252289	0.945	0.914	0.00E+00	33750	0.1551239153
CDKN2A	Cancer.cell.2	1.04E-277	0.2777100656	0.662	0.579	3.35E-273	33750	0.1551239153
DEFB1	Cancer.cell.2	1.23E-207	0.277483755	0.299	0.226	3.97E-203	33750	0.1551239153
PTTG1IP	Cancer.cell.2	0	0.2756706784	0.756	0.608	0	33750	0.1551239153
TIMP2	Cancer.cell.2	0	0.2743850198	0.5	0.34	0	33750	0.1551239153
RAC1	Cancer.cell.2	0	0.273577666	0.926	0.881	0	33750	0.1551239153
SLC16A3	Cancer.cell.2	0	0.2723853868	0.37	0.174	0	33750	0.1551239153
IGF2-1	Cancer.cell.2	0	0.2722794793	0.23	0.146	0	33750	0.1551239153
CLIC1	Cancer.cell.2	0	0.2721172417	0.94	0.884	0	33750	0.1551239153
HLA-C	Cancer.cell.2	0	0.2699238093	0.885	0.778	0	33750	0.1551239153
BIRC3	Cancer.cell.2	0	0.2696638685	0.29	0.17	0	33750	0.1551239153
LAMB3	Cancer.cell.2	0	0.2680336229	0.429	0.24	0	33750	0.1551239153
KLK7	Cancer.cell.2	1.07E-278	0.2672753603	0.545	0.48	3.43E-274	33750	0.1551239153
PLK2	Cancer.cell.2	0	0.2661451404	0.341	0.154	0	33750	0.1551239153
CLTB	Cancer.cell.2	0	0.2659203118	0.643	0.507	0	33750	0.1551239153
REXO2	Cancer.cell.2	0	0.2626729582	0.658	0.503	0	33750	0.1551239153
MYH14	Cancer.cell.2	0	0.2626431152	0.535	0.357	0	33750	0.1551239153
PLA2G16	Cancer.cell.2	0	0.2611152091	0.491	0.357	0	33750	0.1551239153
CCL28	Cancer.cell.2	0	0.2601224354	0.365	0.245	0	33750	0.1551239153
LAMC2	Cancer.cell.2	0	0.2594465801	0.404	0.214	0	33750	0.1551239153
RTN4	Cancer.cell.2	0	0.2558676704	0.791	0.667	0	33750	0.1551239153
SPATS2L	Cancer.cell.2	0	0.2555731871	0.594	0.392	0	33750	0.1551239153
S100A1	Cancer.cell.2	7.90E-34	0.2552122568	0.658	0.668	2.54E-29	33750	0.1551239153
ATP6V0E1	Cancer.cell.2	0	0.2551903952	0.891	0.806	0	33750	0.1551239153
DSC2	Cancer.cell.2	0	0.254123265	0.583	0.456	0	33750	0.1551239153
CRIP1	Cancer.cell.2	3.14E-256	0.253835005	0.666	0.594	1.01E-251	33750	0.1551239153
TAGLN2	Cancer.cell.2	0	0.2536704758	0.919	0.846	0	33750	0.1551239153
SLC34A2	Cancer.cell.2	1.74E-164	0.2534614636	0.57	0.527	5.59E-160	33750	0.1551239153
CLDN10	Cancer.cell.2	2.10E-210	0.2532722575	0.399	0.331	6.76E-206	33750	0.1551239153
CNN3	Cancer.cell.2	0	0.2527866079	0.668	0.509	0	33750	0.1551239153
NBL1	Cancer.cell.2	0	0.2513661238	0.36	0.185	0	33750	0.1551239153
MALAT1	Cancer.cell.2	0	0.2506949439	0.988	0.992	0	33750	0.1551239153
CXCL10	Cancer.cell.3	0	1.796998322	0.367	0.06	0	18550	0.0852607001
ISG15	Cancer.cell.3	0	1.783351881	0.866	0.564	0	18550	0.0852607001
IFIT3	Cancer.cell.3	0	1.286756221	0.661	0.209	0	18550	0.0852607001
IFIT1	Cancer.cell.3	0	1.250879433	0.596	0.171	0	18550	0.0852607001
MX1	Cancer.cell.3	0	1.230730194	0.755	0.304	0	18550	0.0852607001
IFIT2	Cancer.cell.3	0	1.053259814	0.384	0.12	0	18550	0.0852607001
IFI6	Cancer.cell.3	0	1.050451017	0.776	0.468	0	18550	0.0852607001
PARP14	Cancer.cell.3	0	1.042331979	0.889	0.567	0	18550	0.0852607001
IFI44L	Cancer.cell.3	0	1.018721464	0.657	0.22	0	18550	0.0852607001
TNFSF10	Cancer.cell.3	0	0.9764322895	0.764	0.476	0	18550	0.0852607001
GBP4	Cancer.cell.3	0	0.9480121639	0.512	0.123	0	18550	0.0852607001
IFI27	Cancer.cell.3	0	0.9465311077	0.934	0.757	0	18550	0.0852607001
STAT1	Cancer.cell.3	0	0.9362673421	0.827	0.497	0	18550	0.0852607001
GBP1	Cancer.cell.3	0	0.9343938181	0.705	0.382	0	18550	0.0852607001
TNFAIP2	Cancer.cell.3	0	0.910457478	0.691	0.539	0	18550	0.0852607001
SOD2	Cancer.cell.3	0	0.8862789343	0.613	0.38	0	18550	0.0852607001
CCL20	Cancer.cell.3	0	0.864127794	0.123	0.02	0	18550	0.0852607001
IDO1	Cancer.cell.3	0	0.8600628935	0.316	0.074	0	18550	0.0852607001
XAF1	Cancer.cell.3	0	0.8567123611	0.72	0.284	0	18550	0.0852607001
CXCL8	Cancer.cell.3	0	0.8444975765	0.136	0.031	0	18550	0.0852607001
IL32	Cancer.cell.3	0	0.8444961043	0.509	0.276	0	18550	0.0852607001
OAS1	Cancer.cell.3	0	0.8390217781	0.615	0.178	0	18550	0.0852607001
PSMB9	Cancer.cell.3	0	0.8240349298	0.74	0.34	0	18550	0.0852607001
HLA-B	Cancer.cell.3	0	0.8065844757	0.927	0.686	0	18550	0.0852607001
RSAD2	Cancer.cell.3	0	0.8052575738	0.401	0.079	0	18550	0.0852607001
IFIH1	Cancer.cell.3	0	0.7867894873	0.586	0.185	0	18550	0.0852607001
B2M	Cancer.cell.3	0	0.7808155475	0.991	0.943	0	18550	0.0852607001
RNF213	Cancer.cell.3	0	0.7746469281	0.871	0.635	0	18550	0.0852607001
HLA-A	Cancer.cell.3	0	0.7668530927	0.928	0.725	0	18550	0.0852607001
TAP1	Cancer.cell.3	0	0.7638182471	0.699	0.298	0	18550	0.0852607001
LY6E	Cancer.cell.3	0	0.7467464521	0.949	0.824	0	18550	0.0852607001
SAMD9	Cancer.cell.3	0	0.7466428179	0.551	0.219	0	18550	0.0852607001
IRF1	Cancer.cell.3	0	0.7326689385	0.763	0.533	0	18550	0.0852607001
WARS	Cancer.cell.3	0	0.7285446784	0.506	0.24	0	18550	0.0852607001
CXCL11	Cancer.cell.3	0	0.7215786895	0.192	0.016	0	18550	0.0852607001
DDX58	Cancer.cell.3	0	0.7169090986	0.559	0.202	0	18550	0.0852607001
ISG20	Cancer.cell.3	0	0.7163667473	0.462	0.184	0	18550	0.0852607001
LAP3	Cancer.cell.3	0	0.7159760088	0.752	0.484	0	18550	0.0852607001
OAS3	Cancer.cell.3	0	0.7008275699	0.553	0.142	0	18550	0.0852607001
HLA-C	Cancer.cell.3	0	0.6889263328	0.947	0.78	0	18550	0.0852607001
PLSCR1	Cancer.cell.3	0	0.6828140457	0.753	0.428	0	18550	0.0852607001
IFI16	Cancer.cell.3	0	0.6823260998	0.817	0.572	0	18550	0.0852607001
NFKBIA	Cancer.cell.3	0	0.6803489371	0.767	0.64	0	18550	0.0852607001
BIRC3	Cancer.cell.3	0	0.6757617889	0.388	0.17	0	18550	0.0852607001
CXCL2	Cancer.cell.3	0	0.6512224532	0.215	0.074	0	18550	0.0852607001
BST2	Cancer.cell.3	0	0.6026905035	0.925	0.766	0	18550	0.0852607001
IFI44	Cancer.cell.3	0	0.6017362924	0.566	0.213	0	18550	0.0852607001
C15orf48	Cancer.cell.3	3.28E-149	0.5929997865	0.15	0.094	1.06E-144	18550	0.0852607001
UBE2L6	Cancer.cell.3	0	0.5912135048	0.718	0.432	0	18550	0.0852607001
OAS2	Cancer.cell.3	0	0.5878067056	0.436	0.071	0	18550	0.0852607001
HERC5	Cancer.cell.3	0	0.5858923719	0.413	0.112	0	18550	0.0852607001
SAMD9L	Cancer.cell.3	0	0.5724898426	0.452	0.12	0	18550	0.0852607001
SAT1	Cancer.cell.3	0.00E+00	0.5658699712	0.88	0.769	0.00E+00	18550	0.0852607001
HLA-E	Cancer.cell.3	0	0.5657709512	0.884	0.7	0	18550	0.0852607001
PSMB8	Cancer.cell.3	0	0.5627068872	0.781	0.511	0	18550	0.0852607001
EIF2AK2	Cancer.cell.3	0	0.5611124721	0.788	0.608	0	18550	0.0852607001
IFITM3	Cancer.cell.3	0	0.5562132152	0.967	0.899	0	18550	0.0852607001
CXCL1	Cancer.cell.3	0	0.5549951753	0.112	0.03	0	18550	0.0852607001
CHI3L1	Cancer.cell.3	0	0.5427648429	0.656	0.498	0	18550	0.0852607001
PMAIP1	Cancer.cell.3	0	0.5420340009	0.425	0.252	0	18550	0.0852607001
IFI35	Cancer.cell.3	0	0.5339432908	0.517	0.201	0	18550	0.0852607001
IL4I1	Cancer.cell.3	0.00E+00	0.5321028655	0.428	0.177	0.00E+00	18550	0.0852607001
RARRES3	Cancer.cell.3	0	0.5307816098	0.701	0.462	0	18550	0.0852607001
PSME2	Cancer.cell.3	0	0.5273423423	0.866	0.726	0	18550	0.0852607001
OASL	Cancer.cell.3	0	0.5151737715	0.265	0.029	0	18550	0.0852607001
MX2	Cancer.cell.3	0	0.5103848593	0.373	0.151	0	18550	0.0852607001
PARP9	Cancer.cell.3	0	0.5056447053	0.662	0.371	0	18550	0.0852607001
C1S	Cancer.cell.3	0	0.5035793155	0.486	0.268	0	18550	0.0852607001
SP100	Cancer.cell.3	0	0.4989701792	0.656	0.393	0	18550	0.0852607001
TCIM	Cancer.cell.3	0	0.4982918531	0.362	0.24	0	18550	0.0852607001
OPTN	Cancer.cell.3	0	0.4970032488	0.761	0.537	0	18550	0.0852607001
IFITM1	Cancer.cell.3	0	0.4914763979	0.578	0.312	0	18550	0.0852607001
EPSTI1	Cancer.cell.3	0	0.4857337841	0.418	0.109	0	18550	0.0852607001
NUPR1	Cancer.cell.3	0	0.4813432462	0.503	0.357	0	18550	0.0852607001
SAA1	Cancer.cell.3	0	0.4786982507	0.162	0.055	0	18550	0.0852607001
CD74	Cancer.cell.3	0	0.4769640549	0.874	0.696	0	18550	0.0852607001
GBP2	Cancer.cell.3	0	0.4752191469	0.451	0.227	0	18550	0.0852607001
RTP4	Cancer.cell.3	0	0.4572268397	0.518	0.215	0	18550	0.0852607001
MT2A	Cancer.cell.3	0	0.4566073659	0.858	0.703	0	18550	0.0852607001
GBP3	Cancer.cell.3	0	0.4469655686	0.512	0.252	0	18550	0.0852607001
TAPBP	Cancer.cell.3	0	0.4400504807	0.844	0.66	0	18550	0.0852607001
SP110	Cancer.cell.3	0	0.4375000838	0.457	0.2	0	18550	0.0852607001
CMPK2	Cancer.cell.3	0.00E+00	0.4292620257	0.328	0.054	0.00E+00	18550	0.0852607001
ADAR	Cancer.cell.3	0	0.4286198857	0.83	0.677	0	18550	0.0852607001
APOL6	Cancer.cell.3	0	0.4250963451	0.49	0.217	0	18550	0.0852607001
PML	Cancer.cell.3	0	0.4200805149	0.609	0.364	0	18550	0.0852607001
VCAM1	Cancer.cell.3	0	0.4141722489	0.11	0.022	0	18550	0.0852607001
HLA-DRB1	Cancer.cell.3	0	0.411027839	0.731	0.525	0	18550	0.0852607001
CTSS	Cancer.cell.3	0	0.4098330234	0.454	0.221	0	18550	0.0852607001
CXCL3	Cancer.cell.3	0	0.4097760903	0.127	0.035	0	18550	0.0852607001
HLA-F	Cancer.cell.3	0	0.4056357454	0.441	0.165	0	18550	0.0852607001
TYMP	Cancer.cell.3	0	0.3988521621	0.461	0.256	0	18550	0.0852607001
ID4	Cancer.cell.3	1.00E-145	0.39777076	0.57	0.523	3.22E-141	18550	0.0852607001
C3	Cancer.cell.3	0	0.3827164633	0.756	0.577	0	18550	0.0852607001
IRF7	Cancer.cell.3	0	0.3811273335	0.444	0.217	0	18550	0.0852607001
DDX60	Cancer.cell.3	0	0.378293283	0.392	0.137	0	18550	0.0852607001
DTX3L	Cancer.cell.3	0	0.3761675216	0.599	0.366	0	18550	0.0852607001
HELZ2	Cancer.cell.3	0.00E+00	0.3759682288	0.416	0.183	0.00E+00	18550	0.0852607001
IFITM2	Cancer.cell.3	0	0.3720634258	0.599	0.475	0	18550	0.0852607001
ICAM1	Cancer.cell.3	0	0.3676072148	0.271	0.153	0	18550	0.0852607001
NMI	Cancer.cell.3	0	0.3665989255	0.591	0.383	0	18550	0.0852607001
ARHGAP26	Cancer.cell.3	0	0.3651738768	0.488	0.278	0	18550	0.0852607001
TAP2	Cancer.cell.3	0	0.3650627136	0.486	0.232	0	18550	0.0852607001
TNFAIP3	Cancer.cell.3	0.00E+00	0.3641397311	0.262	0.106	0.00E+00	18550	0.0852607001
NUB1	Cancer.cell.3	0	0.3628854887	0.652	0.51	0	18550	0.0852607001
NTS	Cancer.cell.3	2.02E-109	0.3614879531	0.161	0.109	6.49E-105	18550	0.0852607001
LGALS3BP	Cancer.cell.3	0	0.3605772466	0.893	0.789	0	18550	0.0852607001
CD69	Cancer.cell.3	0	0.3594049542	0.132	0.042	0	18550	0.0852607001
HLA-DRA	Cancer.cell.3	0	0.3593690878	0.766	0.56	0	18550	0.0852607001
APOL1	Cancer.cell.3	0.00E+00	0.3592327895	0.5	0.296	0.00E+00	18550	0.0852607001
RIPK2	Cancer.cell.3	0	0.3590106017	0.345	0.18	0	18550	0.0852607001
SAMHD1	Cancer.cell.3	0	0.3589271368	0.562	0.347	0	18550	0.0852607001
PSMA4	Cancer.cell.3	0.00E+00	0.3577065377	0.799	0.718	0.00E+00	18550	0.0852607001
RBCK1	Cancer.cell.3	0	0.3538428003	0.754	0.62	0	18550	0.0852607001
PARP12	Cancer.cell.3	0	0.353103366	0.444	0.189	0	18550	0.0852607001
C1R	Cancer.cell.3	0	0.3513921913	0.529	0.346	0	18550	0.0852607001
ATP1B1	Cancer.cell.3	9.26E-161	0.3513126974	0.569	0.523	2.98E-156	18550	0.0852607001
SAA2	Cancer.cell.3	0	0.3482401086	0.144	0.04	0	18550	0.0852607001
PYCARD	Cancer.cell.3	0	0.34795861	0.457	0.287	0	18550	0.0852607001
PTX3	Cancer.cell.3	0	0.3440407537	0.115	0.05	0	18550	0.0852607001
ZC3HAV1	Cancer.cell.3	0.00E+00	0.3386491989	0.466	0.304	0.00E+00	18550	0.0852607001
SST	Cancer.cell.3	5.91E-38	0.3379607522	0.123	0.095	1.90E-33	18550	0.0852607001
ATF3	Cancer.cell.3	0	0.337110228	0.682	0.515	0	18550	0.0852607001
ETV7	Cancer.cell.3	0.00E+00	0.3367817461	0.301	0.049	0.00E+00	18550	0.0852607001
SERPING1	Cancer.cell.3	0	0.3354513291	0.614	0.474	0	18550	0.0852607001
SERPINB1	Cancer.cell.3	0	0.3346796392	0.648	0.517	0	18550	0.0852607001
TRIM14	Cancer.cell.3	0.00E+00	0.3289750533	0.439	0.198	0.00E+00	18550	0.0852607001
LTB	Cancer.cell.3	0	0.3287044404	0.101	0.041	0	18550	0.0852607001
NT5C3A	Cancer.cell.3	0	0.327359701	0.423	0.276	0	18550	0.0852607001
TRIM56	Cancer.cell.3	0	0.3264672199	0.698	0.564	0	18550	0.0852607001
SDC4	Cancer.cell.3	2.15E-277	0.3257644244	0.54	0.448	6.92E-273	18550	0.0852607001
TNF	Cancer.cell.3	0.00E+00	0.3225965019	0.188	0.059	0.00E+00	18550	0.0852607001
SLFN5	Cancer.cell.3	0.00E+00	0.3207071489	0.597	0.441	0.00E+00	18550	0.0852607001
TRIM22	Cancer.cell.3	0.00E+00	0.3197479116	0.319	0.083	0.00E+00	18550	0.0852607001
USP18	Cancer.cell.3	0	0.3150256708	0.358	0.173	0	18550	0.0852607001
PNPT1	Cancer.cell.3	0	0.3099323445	0.477	0.323	0	18550	0.0852607001
TFPI2	Cancer.cell.3	1.42E-115	0.3095046694	0.217	0.156	4.58E-111	18550	0.0852607001
SRD5A3	Cancer.cell.3	2.20E-214	0.3088569681	0.429	0.347	7.07E-210	18550	0.0852607001
KIAA1324	Cancer.cell.3	0	0.3088425995	0.212	0.095	0	18550	0.0852607001
HERC6	Cancer.cell.3	0	0.3078176368	0.333	0.116	0	18550	0.0852607001
C19orf66	Cancer.cell.3	0	0.3075566979	0.341	0.154	0	18550	0.0852607001
DNAJA1	Cancer.cell.3	0	0.3070059889	0.919	0.856	0	18550	0.0852607001
CFLAR	Cancer.cell.3	0	0.3053216105	0.695	0.554	0	18550	0.0852607001
CCL2	Cancer.cell.3	4.74E-218	0.3050156893	0.113	0.057	1.53E-213	18550	0.0852607001
TNFSF13B	Cancer.cell.3	0	0.3041954488	0.214	0.038	0	18550	0.0852607001
GSDMD	Cancer.cell.3	0	0.2993670445	0.647	0.512	0	18550	0.0852607001
ZNFX1	Cancer.cell.3	0	0.2934728574	0.427	0.257	0	18550	0.0852607001
NAMPT	Cancer.cell.3	0	0.2915822589	0.642	0.513	0	18550	0.0852607001
TMOD1	Cancer.cell.3	0	0.2851764793	0.452	0.3	0	18550	0.0852607001
DDX60L	Cancer.cell.3	0	0.2839763942	0.253	0.07	0	18550	0.0852607001
MAP1B	Cancer.cell.3	3.53E-203	0.282555598	0.394	0.301	1.14E-198	18550	0.0852607001
PSMA5	Cancer.cell.3	0	0.2803499878	0.747	0.654	0	18550	0.0852607001
CEBPD	Cancer.cell.3	9.15E-304	0.2793003271	0.807	0.723	2.94E-299	18550	0.0852607001
PSME1	Cancer.cell.3	0	0.2777024931	0.9	0.838	0	18550	0.0852607001
SPATS2L	Cancer.cell.3	0	0.2769015475	0.557	0.41	0	18550	0.0852607001
CYP1B1	Cancer.cell.3	4.65E-300	0.2768438139	0.194	0.109	1.49E-295	18550	0.0852607001
SNCG	Cancer.cell.3	9.40E-195	0.2768270556	0.567	0.479	3.03E-190	18550	0.0852607001
TM4SF1	Cancer.cell.3	0	0.2763256418	0.814	0.713	0	18550	0.0852607001
PARP10	Cancer.cell.3	0.00E+00	0.2759393425	0.417	0.232	0.00E+00	18550	0.0852607001
TRIM38	Cancer.cell.3	0	0.2748640967	0.591	0.455	0	18550	0.0852607001
PDLIM1	Cancer.cell.3	1.59E-290	0.27448521	0.607	0.498	5.10E-286	18550	0.0852607001
HIST3H2A	Cancer.cell.3	0	0.2725162267	0.545	0.433	0	18550	0.0852607001
NEAT1	Cancer.cell.3	8.67E-211	0.272311794	0.971	0.948	2.79E-206	18550	0.0852607001
CLEC2B	Cancer.cell.3	0	0.2697030838	0.153	0.07	0	18550	0.0852607001
CYP4B1	Cancer.cell.3	1.38E-146	0.26932133	0.307	0.233	4.44E-142	18550	0.0852607001
POMP	Cancer.cell.3	0.00E+00	0.2688721384	0.847	0.782	0.00E+00	18550	0.0852607001
IER3	Cancer.cell.3	6.52E-176	0.2681509691	0.535	0.451	2.10E-171	18550	0.0852607001
LAMB3	Cancer.cell.3	3.65E-183	0.2680807932	0.34	0.262	1.17E-178	18550	0.0852607001
GMPR	Cancer.cell.3	0	0.2677798302	0.469	0.331	0	18550	0.0852607001
GBP5	Cancer.cell.3	0	0.265946276	0.172	0.042	0	18550	0.0852607001
HSPA1A	Cancer.cell.3	0	0.2608544048	0.7	0.553	0	18550	0.0852607001
LMO4	Cancer.cell.3	7.49E-275	0.2600010968	0.815	0.755	2.41E-270	18550	0.0852607001
SYNPO2	Cancer.cell.3	1.23E-282	0.2595261247	0.146	0.074	3.95E-278	18550	0.0852607001
CNDP2	Cancer.cell.3	0	0.2589692304	0.589	0.466	0	18550	0.0852607001
CDC42EP4	Cancer.cell.3	4.79E-301	0.2585951368	0.489	0.388	1.54E-296	18550	0.0852607001
LGALS9	Cancer.cell.3	0.00E+00	0.2536540796	0.4	0.204	0.00E+00	18550	0.0852607001
SLC15A3	Cancer.cell.3	0	0.252777639	0.264	0.073	0	18550	0.0852607001
S100A14	Cancer.cell.3	3.97E-188	0.2516971159	0.642	0.57	1.28E-183	18550	0.0852607001
NCOA7	Cancer.cell.3	0.00E+00	0.250199145	0.513	0.389	0.00E+00	18550	0.0852607001
LAMP3	Cancer.cell.3	0.00E+00	0.250141568	0.214	0.034	0	18550	0.0852607001
COL1A1	Cancer.cell.4	0.00E+00	2.786243425	0.807	0.234	0.00E+00	4517	0.02076132519
COL3A1	Cancer.cell.4	0	2.364561214	0.78	0.148	0	4517	0.02076132519
COL1A2	Cancer.cell.4	0	2.281697776	0.828	0.291	0	4517	0.02076132519
FN1	Cancer.cell.4	0	1.671809568	0.665	0.142	0	4517	0.02076132519
SPARC	Cancer.cell.4	0	1.646251309	0.762	0.211	0	4517	0.02076132519
DCN	Cancer.cell.4	0	1.589232001	0.61	0.041	0	4517	0.02076132519
LUM	Cancer.cell.4	0.00E+00	1.401898765	0.553	0.056	0.00E+00	4517	0.02076132519
IGFBP7	Cancer.cell.4	0	1.300251521	0.675	0.205	0	4517	0.02076132519
COL6A1	Cancer.cell.4	0	1.225004129	0.622	0.172	0	4517	0.02076132519
COL6A2	Cancer.cell.4	0.00E+00	1.22340632	0.595	0.093	0.00E+00	4517	0.02076132519
CCDC80	Cancer.cell.4	0	1.177126076	0.525	0.148	0	4517	0.02076132519
CTHRC1	Cancer.cell.4	0	1.152880789	0.536	0.153	0	4517	0.02076132519
CALD1	Cancer.cell.4	0	0.996468692	0.854	0.596	0	4517	0.02076132519
COL6A3	Cancer.cell.4	0.00E+00	0.9903937511	0.428	0.033	0.00E+00	4517	0.02076132519
NNMT	Cancer.cell.4	0.00E+00	0.978439085	0.634	0.225	0.00E+00	4517	0.02076132519
LGALS1	Cancer.cell.4	0.00E+00	0.9750049765	0.844	0.582	0.00E+00	4517	0.02076132519
SPARCL1	Cancer.cell.4	0	0.9729124779	0.439	0.079	0	4517	0.02076132519
VIM	Cancer.cell.4	0	0.9333079924	0.88	0.514	0	4517	0.02076132519
MMP11	Cancer.cell.4	0.00E+00	0.9322681867	0.329	0.069	0.00E+00	4517	0.02076132519
MGP	Cancer.cell.4	0	0.9126502509	0.414	0.108	0	4517	0.02076132519
TAGLN	Cancer.cell.4	0.00E+00	0.8842090432	0.643	0.322	0.00E+00	4517	0.02076132519
VCAN	Cancer.cell.4	0.00E+00	0.8798893845	0.385	0.022	0.00E+00	4517	0.02076132519
COL5A2	Cancer.cell.4	0	0.8114508449	0.407	0.036	0	4517	0.02076132519
TIMP1	Cancer.cell.4	7.02E-213	0.8060196795	0.785	0.704	2.26E-208	4517	0.02076132519
POSTN	Cancer.cell.4	0.00E+00	0.7929746248	0.328	0.019	0.00E+00	4517	0.02076132519
AEBP1	Cancer.cell.4	0.00E+00	0.7814185138	0.413	0.07	0.00E+00	4517	0.02076132519
ACTA2	Cancer.cell.4	0	0.7813960901	0.333	0.061	0	4517	0.02076132519
RARRES2	Cancer.cell.4	0.00E+00	0.7696873016	0.654	0.361	0.00E+00	4517	0.02076132519
PLA2G2A	Cancer.cell.4	0.00E+00	0.7633991427	0.145	0.005	0.00E+00	4517	0.02076132519
SCGB1D2	Cancer.cell.4	0	0.7395088961	0.485	0.286	0	4517	0.02076132519
NBL1	Cancer.cell.4	0.00E+00	0.7285130968	0.478	0.206	0.00E+00	4517	0.02076132519
ERP27	Cancer.cell.4	0.00E+00	0.7258508043	0.457	0.209	0.00E+00	4517	0.02076132519
COL8A1	Cancer.cell.4	0.00E+00	0.6575097301	0.321	0.023	0.00E+00	4517	0.02076132519
LRRC75A	Cancer.cell.4	0.00E+00	0.6545023739	0.457	0.239	0.00E+00	4517	0.02076132519
TIMP3	Cancer.cell.4	0	0.6259387345	0.374	0.134	0	4517	0.02076132519
CDH6	Cancer.cell.4	0	0.6160550762	0.522	0.302	0	4517	0.02076132519
UPK3B	Cancer.cell.4	1.11E-235	0.609018994	0.435	0.267	3.58E-231	4517	0.02076132519
KRT19	Cancer.cell.4	0	0.5921885847	0.959	0.921	0	4517	0.02076132519
IGFBP4	Cancer.cell.4	0.00E+00	0.5891368996	0.335	0.098	0.00E+00	4517	0.02076132519
IGFBP6	Cancer.cell.4	0.00E+00	0.5862304245	0.22	0.062	0.00E+00	4517	0.02076132519
MMP2	Cancer.cell.4	0.00E+00	0.5805483424	0.333	0.068	0.00E+00	4517	0.02076132519
KRT7	Cancer.cell.4	0	0.5696916013	0.898	0.788	0	4517	0.02076132519
TPM1	Cancer.cell.4	0.00E+00	0.5574577019	0.786	0.647	0.00E+00	4517	0.02076132519
SCGB2A1	Cancer.cell.4	2.86E-251	0.5550922354	0.615	0.458	9.20E-247	4517	0.02076132519
COL4A1	Cancer.cell.4	3.93E-294	0.5521815078	0.321	0.148	1.26E-289	4517	0.02076132519
S100A10	Cancer.cell.4	4.10E-298	0.5513277305	0.817	0.634	1.32E-293	4517	0.02076132519
SYT8	Cancer.cell.4	0	0.5509842658	0.297	0.078	0	4517	0.02076132519
BGN	Cancer.cell.4	0	0.5502081318	0.324	0.068	0	4517	0.02076132519
SPON2	Cancer.cell.4	0.00E+00	0.5382611393	0.275	0.046	0.00E+00	4517	0.02076132519
FTH1	Cancer.cell.4	0.00E+00	0.5341678245	0.999	0.999	0.00E+00	4517	0.02076132519
C1R	Cancer.cell.4	1.59E-275	0.5328006638	0.536	0.358	5.10E-271	4517	0.02076132519
COL5A1	Cancer.cell.4	0	0.5292739748	0.289	0.036	0	4517	0.02076132519
HTRA1	Cancer.cell.4	0.00E+00	0.520745332	0.307	0.074	0.00E+00	4517	0.02076132519
CAV1	Cancer.cell.4	0.00E+00	0.5167646282	0.334	0.122	0.00E+00	4517	0.02076132519
ANXA2	Cancer.cell.4	0	0.5087475118	0.918	0.841	0	4517	0.02076132519
MT2A	Cancer.cell.4	1.16E-245	0.4958165783	0.843	0.713	3.72E-241	4517	0.02076132519
SERPINF1	Cancer.cell.4	0.00E+00	0.4927703296	0.254	0.028	0.00E+00	4517	0.02076132519
C1S	Cancer.cell.4	0.00E+00	0.4924828525	0.506	0.282	0.00E+00	4517	0.02076132519
CFH	Cancer.cell.4	0.00E+00	0.4821989764	0.337	0.114	0.00E+00	4517	0.02076132519
HOPX	Cancer.cell.4	0.00E+00	0.47734115	0.212	0.023	0.00E+00	4517	0.02076132519
PDZK1IP1	Cancer.cell.4	7.02E-204	0.4636147015	0.526	0.364	2.26E-199	4517	0.02076132519
PTGIS	Cancer.cell.4	0.00E+00	0.4634292568	0.199	0.015	0.00E+00	4517	0.02076132519
CAVIN1	Cancer.cell.4	6.92E-271	0.4607341786	0.399	0.218	2.23E-266	4517	0.02076132519
MARCKS	Cancer.cell.4	1.42E-278	0.4577803024	0.558	0.356	4.56E-274	4517	0.02076132519
RPS26	Cancer.cell.4	0.00E+00	0.4536458442	0.975	0.956	0.00E+00	4517	0.02076132519
EGFL6	Cancer.cell.4	1.82E-172	0.4518534251	0.3	0.166	5.86E-168	4517	0.02076132519
SFRP4	Cancer.cell.4	0.00E+00	0.4402777319	0.166	0.005	0.00E+00	4517	0.02076132519
HNRNPH1	Cancer.cell.4	6.83E-211	0.4388292322	0.724	0.67	2.20E-206	4517	0.02076132519
PPIC	Cancer.cell.4	3.41E-194	0.4385925864	0.562	0.434	1.10E-189	4517	0.02076132519
MEG3	Cancer.cell.4	0.00E+00	0.4359171521	0.248	0.032	0.00E+00	4517	0.02076132519
SLC34A2	Cancer.cell.4	9.27E-175	0.4345903883	0.645	0.531	2.98E-170	4517	0.02076132519
FILIP1L	Cancer.cell.4	0.00E+00	0.4329265938	0.25	0.059	0.00E+00	4517	0.02076132519
C3	Cancer.cell.4	8.66E-245	0.4279515771	0.757	0.588	2.79E-240	4517	0.02076132519
DAAM1	Cancer.cell.4	2.89E-134	0.4269174447	0.502	0.399	9.31E-130	4517	0.02076132519
CTSK	Cancer.cell.4	0	0.4234281631	0.229	0.032	0	4517	0.02076132519
CD151	Cancer.cell.4	5.05E-249	0.4225783481	0.795	0.727	1.63E-244	4517	0.02076132519
SFRP2	Cancer.cell.4	0.00E+00	0.4194881491	0.147	0.01	0.00E+00	4517	0.02076132519
S100A1	Cancer.cell.4	2.78E-186	0.4181293539	0.751	0.665	8.95E-182	4517	0.02076132519
GAS6	Cancer.cell.4	2.44E-172	0.4180914676	0.667	0.581	7.85E-168	4517	0.02076132519
UGT2B7	Cancer.cell.4	8.18E-126	0.415085753	0.428	0.315	2.63E-121	4517	0.02076132519
CCDC146	Cancer.cell.4	1.74E-184	0.4103631688	0.472	0.309	5.59E-180	4517	0.02076132519
SERPINE1	Cancer.cell.4	0.00E+00	0.4103085684	0.162	0.012	0.00E+00	4517	0.02076132519
TGFBI	Cancer.cell.4	0.00E+00	0.4101862027	0.212	0.034	0.00E+00	4517	0.02076132519
CALB2	Cancer.cell.4	0	0.4090794431	0.128	0.005	0	4517	0.02076132519
LCN2	Cancer.cell.4	3.98E-138	0.407032868	0.635	0.54	1.28E-133	4517	0.02076132519
DHRS3	Cancer.cell.4	2.72E-139	0.4042247022	0.443	0.319	8.74E-135	4517	0.02076132519
PLAT	Cancer.cell.4	1.65E-112	0.4013239014	0.306	0.19	5.31E-108	4517	0.02076132519
FBLN1	Cancer.cell.4	2.48E-181	0.3985262762	0.361	0.215	7.98E-177	4517	0.02076132519
FAP	Cancer.cell.4	0.00E+00	0.3961854037	0.2	0.008	0.00E+00	4517	0.02076132519
COL12A1	Cancer.cell.4	1.56E-213	0.3957780765	0.385	0.22	5.02E-209	4517	0.02076132519
THBS2	Cancer.cell.4	0.00E+00	0.3944494735	0.208	0.01	0.00E+00	4517	0.02076132519
TPM2	Cancer.cell.4	5.41E-174	0.3944156224	0.643	0.507	1.74E-169	4517	0.02076132519
COL4A2	Cancer.cell.4	3.64E-138	0.3924151147	0.351	0.225	1.17E-133	4517	0.02076132519
COL11A1	Cancer.cell.4	0.00E+00	0.3891436867	0.188	0.02	0.00E+00	4517	0.02076132519
SULF1	Cancer.cell.4	4.23E-292	0.3855094096	0.365	0.172	1.36E-287	4517	0.02076132519
PCOLCE	Cancer.cell.4	5.71E-301	0.3854932691	0.271	0.11	1.84E-296	4517	0.02076132519
CRYAB	Cancer.cell.4	4.30E-207	0.3804436488	0.446	0.266	1.38E-202	4517	0.02076132519
PRRX1	Cancer.cell.4	0.00E+00	0.3796049856	0.194	0.011	0.00E+00	4517	0.02076132519
CRIP1	Cancer.cell.4	1.50E-209	0.378388601	0.734	0.602	4.82E-205	4517	0.02076132519
CYR61	Cancer.cell.4	3.48E-118	0.3782697498	0.536	0.412	1.12E-113	4517	0.02076132519
LAMA3	Cancer.cell.4	7.44E-197	0.3778291867	0.375	0.215	2.39E-192	4517	0.02076132519
VAV3	Cancer.cell.4	2.16E-194	0.3710269606	0.327	0.175	6.96E-190	4517	0.02076132519
MXD4	Cancer.cell.4	2.00E-106	0.369974031	0.598	0.547	6.44E-102	4517	0.02076132519
PALLD	Cancer.cell.4	2.21E-121	0.3662807475	0.374	0.258	7.10E-117	4517	0.02076132519
GADD45B	Cancer.cell.4	5.15E-133	0.3640085642	0.5	0.376	1.66E-128	4517	0.02076132519
GAPDH	Cancer.cell.4	1.52E-297	0.3571185701	0.997	0.995	4.90E-293	4517	0.02076132519
KRT18	Cancer.cell.4	3.65E-232	0.3536230059	0.975	0.965	1.18E-227	4517	0.02076132519
CNN3	Cancer.cell.4	2.54E-134	0.3508859705	0.618	0.531	8.16E-130	4517	0.02076132519
PPFIBP1	Cancer.cell.4	8.55E-111	0.3506803084	0.621	0.557	2.75E-106	4517	0.02076132519
PPIB	Cancer.cell.4	1.64E-247	0.3504507568	0.914	0.895	5.26E-243	4517	0.02076132519
KRT8	Cancer.cell.4	1.11E-257	0.3498167344	0.968	0.956	3.57E-253	4517	0.02076132519
PDLIM2	Cancer.cell.4	4.02E-134	0.3486094615	0.327	0.207	1.29E-129	4517	0.02076132519
PLS3	Cancer.cell.4	1.89E-178	0.3472896338	0.29	0.154	6.08E-174	4517	0.02076132519
TUBA1A	Cancer.cell.4	3.58E-182	0.3469649432	0.568	0.388	1.15E-177	4517	0.02076132519
THY1	Cancer.cell.4	1.59E-190	0.3467629528	0.391	0.221	5.10E-186	4517	0.02076132519
DAB2	Cancer.cell.4	0.00E+00	0.3447244076	0.191	0.037	0.00E+00	4517	0.02076132519
CDH11	Cancer.cell.4	0.00E+00	0.3363046596	0.191	0.029	0.00E+00	4517	0.02076132519
MZT2A	Cancer.cell.4	1.69E-87	0.3346643649	0.643	0.612	5.44E-83	4517	0.02076132519
YBX1	Cancer.cell.4	5.39E-240	0.3328152417	0.974	0.948	1.73E-235	4517	0.02076132519
PHB2	Cancer.cell.4	2.34E-134	0.3322379278	0.796	0.792	7.54E-130	4517	0.02076132519
Sep11	Cancer.cell.4	8.33E-74	0.3291961304	0.352	0.269	2.68E-69	4517	0.02076132519
EMP3	Cancer.cell.4	2.64E-171	0.325809652	0.209	0.092	8.48E-167	4517	0.02076132519
GAS1	Cancer.cell.4	8.12E-104	0.3253127352	0.311	0.201	2.61E-99	4517	0.02076132519
TSC22D3	Cancer.cell.4	2.36E-80	0.3248512715	0.395	0.301	7.59E-76	4517	0.02076132519
VCAM1	Cancer.cell.4	0	0.3213336136	0.186	0.026	0	4517	0.02076132519
LRP1	Cancer.cell.4	6.05E-159	0.3170638239	0.326	0.191	1.95E-154	4517	0.02076132519
ATP5F1D	Cancer.cell.4	1.53E-112	0.3165338422	0.815	0.819	4.94E-108	4517	0.02076132519
UBB	Cancer.cell.4	2.55E-162	0.3164071962	0.779	0.651	8.22E-158	4517	0.02076132519
ANXA5	Cancer.cell.4	4.42E-56	0.3141941713	0.61	0.6	1.42E-51	4517	0.02076132519
BSG	Cancer.cell.4	1.55E-125	0.3102179922	0.755	0.756	4.99E-121	4517	0.02076132519
TIMP2	Cancer.cell.4	1.29E-115	0.3071216585	0.476	0.362	4.14E-111	4517	0.02076132519
IGF1	Cancer.cell.4	1.42E-155	0.3046728599	0.346	0.2	4.57E-151	4517	0.02076132519
EDN1	Cancer.cell.4	2.99E-175	0.3046667941	0.269	0.133	9.61E-171	4517	0.02076132519
CCL2	Cancer.cell.4	4.24E-210	0.3040451826	0.168	0.059	1.36E-205	4517	0.02076132519
MFGE8	Cancer.cell.4	5.67E-45	0.3034182946	0.529	0.485	1.82E-40	4517	0.02076132519
FOLR1	Cancer.cell.4	1.09E-94	0.2993407655	0.764	0.736	3.51E-90	4517	0.02076132519
CTGF	Cancer.cell.4	4.33E-177	0.2989252919	0.513	0.332	1.39E-172	4517	0.02076132519
FCGRT	Cancer.cell.4	1.98E-102	0.2982179271	0.494	0.399	6.37E-98	4517	0.02076132519
CD99	Cancer.cell.4	1.49E-62	0.29803211	0.515	0.465	4.78E-58	4517	0.02076132519
MT-ND4L	Cancer.cell.4	3.36E-206	0.2978060658	0.963	0.967	1.08E-201	4517	0.02076132519
GYPC	Cancer.cell.4	0.00E+00	0.2977793957	0.196	0.059	0.00E+00	4517	0.02076132519
TMEM238	Cancer.cell.4	6.57E-63	0.297602425	0.66	0.664	2.12E-58	4517	0.02076132519
PDPN	Cancer.cell.4	0	0.2972224508	0.154	0.022	0	4517	0.02076132519
MAL	Cancer.cell.4	1.75E-199	0.2960378323	0.532	0.353	5.63E-195	4517	0.02076132519
PNRC1	Cancer.cell.4	2.05E-117	0.2954732832	0.73	0.692	6.60E-113	4517	0.02076132519
RGCC	Cancer.cell.4	1.56E-160	0.2952346749	0.234	0.113	5.02E-156	4517	0.02076132519
ALDH1A3	Cancer.cell.4	0.00E+00	0.2949483443	0.138	0.023	0.00E+00	4517	0.02076132519
LXN	Cancer.cell.4	7.64E-106	0.2932383875	0.219	0.124	2.46E-101	4517	0.02076132519
APOE	Cancer.cell.4	2.74E-40	0.2921509979	0.296	0.227	8.82E-36	4517	0.02076132519
PMP22	Cancer.cell.4	0.00E+00	0.2919869992	0.193	0.047	0.00E+00	4517	0.02076132519
CTNNB1	Cancer.cell.4	3.15E-70	0.2914199632	0.569	0.526	1.01E-65	4517	0.02076132519
CAVIN3	Cancer.cell.4	1.04E-135	0.2897597383	0.269	0.15	3.34E-131	4517	0.02076132519
THBS1	Cancer.cell.4	1.55E-153	0.2895093967	0.226	0.11	5.00E-149	4517	0.02076132519
UQCRH	Cancer.cell.4	2.26E-146	0.289412446	0.916	0.869	7.26E-142	4517	0.02076132519
RARRES1	Cancer.cell.4	0.00E+00	0.2849661663	0.37	0.128	0.00E+00	4517	0.02076132519
CLTB	Cancer.cell.4	2.12E-52	0.2840681792	0.545	0.527	6.84E-48	4517	0.02076132519
MT1E	Cancer.cell.4	3.83E-160	0.2826354187	0.721	0.568	1.23E-155	4517	0.02076132519
PRDX2	Cancer.cell.4	1.17E-104	0.2805436507	0.862	0.867	3.76E-100	4517	0.02076132519
CAVIN2	Cancer.cell.4	4.28E-295	0.2788012568	0.19	0.06	1.38E-290	4517	0.02076132519
CLINT1	Cancer.cell.4	2.09E-48	0.2783847413	0.598	0.601	6.71E-44	4517	0.02076132519
ARGLU1	Cancer.cell.4	1.39E-93	0.2782525995	0.748	0.751	4.48E-89	4517	0.02076132519
ATP5MG	Cancer.cell.4	6.84E-149	0.2780054765	0.922	0.927	2.20E-144	4517	0.02076132519
DES	Cancer.cell.4	0.00E+00	0.2777517458	0.124	0.019	0.00E+00	4517	0.02076132519
RHOBTB3	Cancer.cell.4	2.44E-260	0.27704268	0.197	0.068	7.86E-256	4517	0.02076132519
FOLR3	Cancer.cell.4	1.30E-91	0.2764612688	0.258	0.161	4.18E-87	4517	0.02076132519
FSTL1	Cancer.cell.4	4.45E-126	0.2747815588	0.261	0.146	1.43E-121	4517	0.02076132519
S100A16	Cancer.cell.4	3.71E-89	0.2740586461	0.689	0.63	1.19E-84	4517	0.02076132519
SH3GLB1	Cancer.cell.4	1.59E-42	0.2716756163	0.516	0.503	5.12E-38	4517	0.02076132519
LIMA1	Cancer.cell.4	2.82E-47	0.2716043337	0.32	0.257	9.08E-43	4517	0.02076132519
LAMB1	Cancer.cell.4	6.00E-220	0.2709719719	0.22	0.09	1.93E-215	4517	0.02076132519
SLPI	Cancer.cell.4	1.37E-170	0.2708450351	0.888	0.826	4.42E-166	4517	0.02076132519
OGN	Cancer.cell.4	0.00E+00	0.2702998804	0.114	0.002	0.00E+00	4517	0.02076132519
PLAU	Cancer.cell.4	2.07E-274	0.269523865	0.158	0.047	6.65E-270	4517	0.02076132519
KRT5	Cancer.cell.4	2.12E-142	0.268510841	0.221	0.107	6.82E-138	4517	0.02076132519
TOMM7	Cancer.cell.4	6.27E-138	0.2678233358	0.913	0.917	2.02E-133	4517	0.02076132519
SOD2	Cancer.cell.4	1.38E-47	0.2675671124	0.451	0.398	4.42E-43	4517	0.02076132519
CXCL12	Cancer.cell.4	9.25E-289	0.2666423481	0.155	0.044	2.98E-284	4517	0.02076132519
C11orf96	Cancer.cell.4	0.00E+00	0.2664910164	0.103	0.011	0.00E+00	4517	0.02076132519
LRPAP1	Cancer.cell.4	9.44E-72	0.2663107842	0.69	0.691	3.04E-67	4517	0.02076132519
CEBPD	Cancer.cell.4	1.07E-156	0.2659291125	0.821	0.728	3.44E-152	4517	0.02076132519
BICC1	Cancer.cell.4	0.00E+00	0.2656899343	0.169	0.029	0.00E+00	4517	0.02076132519
IFITM2	Cancer.cell.4	2.35E-80	0.2656409165	0.567	0.484	7.56E-76	4517	0.02076132519
PDLIM3	Cancer.cell.4	1.53E-257	0.2645648164	0.207	0.073	4.92E-253	4517	0.02076132519
MMP14	Cancer.cell.4	3.36E-196	0.2644033741	0.208	0.087	1.08E-191	4517	0.02076132519
IL1R1	Cancer.cell.4	3.50E-62	0.2639040878	0.366	0.285	1.12E-57	4517	0.02076132519
KDELR1	Cancer.cell.4	1.53E-94	0.2634819032	0.761	0.773	4.91E-90	4517	0.02076132519
ISOC2	Cancer.cell.4	3.89E-50	0.2632583274	0.549	0.531	1.25E-45	4517	0.02076132519
CPVL	Cancer.cell.4	1.26E-83	0.262490954	0.282	0.185	4.07E-79	4517	0.02076132519
DST	Cancer.cell.4	6.18E-89	0.2623177146	0.302	0.199	1.99E-84	4517	0.02076132519
RCN3	Cancer.cell.4	8.35E-246	0.2603314801	0.18	0.062	2.69E-241	4517	0.02076132519
LGALS3	Cancer.cell.4	3.66E-112	0.2602821277	0.807	0.752	1.18E-107	4517	0.02076132519
C12orf57	Cancer.cell.4	2.04E-80	0.2596591303	0.764	0.765	6.56E-76	4517	0.02076132519
FBN1	Cancer.cell.4	0.00E+00	0.2593382289	0.159	0.017	0.00E+00	4517	0.02076132519
CTTN	Cancer.cell.4	1.25E-63	0.258808119	0.665	0.669	4.03E-59	4517	0.02076132519
SGK1	Cancer.cell.4	9.81E-55	0.258292767	0.233	0.16	3.16E-50	4517	0.02076132519
EPPK1	Cancer.cell.4	1.47E-44	0.2565702204	0.427	0.377	4.71E-40	4517	0.02076132519
PMEPA1	Cancer.cell.4	3.27E-43	0.2564000094	0.293	0.226	1.05E-38	4517	0.02076132519
TCF4	Cancer.cell.4	1.64E-81	0.2549223665	0.344	0.246	5.27E-77	4517	0.02076132519
ISLR	Cancer.cell.4	0.00E+00	0.2544862235	0.168	0.041	0.00E+00	4517	0.02076132519
DPYSL3	Cancer.cell.4	1.56E-47	0.2529236393	0.383	0.313	5.02E-43	4517	0.02076132519
SDHD	Cancer.cell.4	1.49E-28	0.2522613204	0.547	0.56	4.80E-24	4517	0.02076132519
INHBA	Cancer.cell.4	0.00E+00	0.2506997179	0.125	0.011	0.00E+00	4517	0.02076132519
PDE4DIP	Cancer.cell.4	2.79E-46	0.2506261502	0.388	0.331	8.99E-42	4517	0.02076132519
S100A4	Cancer.cell.5	0.00E+00	1.296911413	0.826	0.61	0.00E+00	2198	0.01010258862
CASC1	Cancer.cell.5	0.00E+00	1.004761574	0.588	0.065	0.00E+00	2198	0.01010258862
SNHG19	Cancer.cell.5	0.00E+00	0.983160494	0.742	0.402	0.00E+00	2198	0.01010258862
ETFRF1	Cancer.cell.5	6.35E-140	0.9826053772	0.52	0.338	2.04E-135	2198	0.01010258862
CETN2	Cancer.cell.5	0.00E+00	0.9455605095	0.851	0.586	0.00E+00	2198	0.01010258862
TMEM100	Cancer.cell.5	0.00E+00	0.9244928103	0.228	0.049	0.00E+00	2198	0.01010258862
MFAP5	Cancer.cell.5	0.00E+00	0.9049642096	0.424	0.091	0.00E+00	2198	0.01010258862
PEG10	Cancer.cell.5	0.00E+00	0.8083240455	0.754	0.453	0.00E+00	2198	0.01010258862
CCND1	Cancer.cell.5	2.46E-287	0.7827466662	0.76	0.46	7.92E-283	2198	0.01010258862
RPS27	Cancer.cell.5	0.00E+00	0.7583749353	1	0.999	0.00E+00	2198	0.01010258862
TTYH1	Cancer.cell.5	1.24E-291	0.7396057864	0.371	0.132	3.99E-287	2198	0.01010258862
NAP1L1	Cancer.cell.5	0.00E+00	0.7081978152	0.941	0.847	0.00E+00	2198	0.01010258862
RPL37	Cancer.cell.5	8.01E-253	0.7036608487	1	0.998	2.58E-248	2198	0.01010258862
SELENOP	Cancer.cell.5	4.02E-228	0.6594091705	0.824	0.635	1.29E-223	2198	0.01010258862
RPS29	Cancer.cell.5	7.57E-153	0.6134070359	0.999	0.994	2.44E-148	2198	0.01010258862
RPL6	Cancer.cell.5	0.00E+00	0.6007959796	0.997	0.992	0.00E+00	2198	0.01010258862
KRAS	Cancer.cell.5	8.38E-55	0.5898583628	0.613	0.535	2.69E-50	2198	0.01010258862
PABPC4	Cancer.cell.5	3.44E-156	0.5819386009	0.816	0.663	1.11E-151	2198	0.01010258862
STK38L	Cancer.cell.5	1.86E-193	0.5796827296	0.586	0.349	5.99E-189	2198	0.01010258862
MT1H	Cancer.cell.5	7.85E-51	0.5780856499	0.227	0.127	2.52E-46	2198	0.01010258862
MLF1	Cancer.cell.5	1.76E-301	0.5737434157	0.762	0.487	5.67E-297	2198	0.01010258862
RPS20	Cancer.cell.5	8.17E-240	0.5703998067	0.992	0.978	2.63E-235	2198	0.01010258862
CAPS	Cancer.cell.5	0.00E+00	0.5673037289	0.718	0.389	0.00E+00	2198	0.01010258862
VIM	Cancer.cell.5	9.32E-64	0.5639382779	0.617	0.52	3.00E-59	2198	0.01010258862
LDHB	Cancer.cell.5	0.00E+00	0.5525265479	0.951	0.832	0.00E+00	2198	0.01010258862
C2orf40	Cancer.cell.5	1.16E-183	0.5492538451	0.363	0.155	3.73E-179	2198	0.01010258862
CFAP126	Cancer.cell.5	0.00E+00	0.5383105987	0.444	0.062	0.00E+00	2198	0.01010258862
APOA1	Cancer.cell.5	1.89E-61	0.5357404646	0.557	0.4	6.08E-57	2198	0.01010258862
CST3	Cancer.cell.5	5.53E-94	0.5272246573	0.947	0.945	1.78E-89	2198	0.01010258862
RBMX	Cancer.cell.5	1.27E-158	0.5229864729	0.839	0.698	4.08E-154	2198	0.01010258862
PTMS	Cancer.cell.5	1.10E-201	0.5215182746	0.951	0.866	3.55E-197	2198	0.01010258862
RPS19	Cancer.cell.5	0.00E+00	0.5210616973	1	0.998	0.00E+00	2198	0.01010258862
LRRIQ1	Cancer.cell.5	0.00E+00	0.5141833693	0.498	0.147	0.00E+00	2198	0.01010258862
COMP	Cancer.cell.5	0.00E+00	0.507827163	0.11	0.013	0.00E+00	2198	0.01010258862
SPRY1	Cancer.cell.5	3.47E-228	0.4822896757	0.671	0.396	1.12E-223	2198	0.01010258862
PTPRA	Cancer.cell.5	1.19E-70	0.4819436112	0.667	0.595	3.84E-66	2198	0.01010258862
EPB41L2	Cancer.cell.5	3.17E-138	0.4758514614	0.359	0.178	1.02E-133	2198	0.01010258862
RPS21	Cancer.cell.5	0.00E+00	0.4691418311	0.994	0.985	0.00E+00	2198	0.01010258862
TMCO1	Cancer.cell.5	5.04E-109	0.4682431547	0.837	0.71	1.62E-104	2198	0.01010258862
CREBZF	Cancer.cell.5	4.20E-81	0.4640747774	0.554	0.427	1.35E-76	2198	0.01010258862
PLTP	Cancer.cell.5	1.33E-205	0.4617139111	0.656	0.381	4.28E-201	2198	0.01010258862
C17orf97	Cancer.cell.5	1.17E-254	0.457941184	0.409	0.161	3.76E-250	2198	0.01010258862
SNHG25	Cancer.cell.5	5.66E-179	0.4541005471	0.576	0.326	1.82E-174	2198	0.01010258862
RPS8	Cancer.cell.5	7.80E-222	0.4463146433	0.999	0.997	2.51E-217	2198	0.01010258862
SCG5	Cancer.cell.5	1.58E-175	0.4462645561	0.308	0.124	5.10E-171	2198	0.01010258862
HIST1H1C	Cancer.cell.5	2.99E-04	0.4448371762	0.5	0.506	1.00E+00	2198	0.01010258862
LMO3	Cancer.cell.5	3.97E-304	0.4418253256	0.361	0.114	1.28E-299	2198	0.01010258862
RPGR	Cancer.cell.5	1.15E-196	0.441464059	0.575	0.314	3.70E-192	2198	0.01010258862
BEX3	Cancer.cell.5	2.17E-170	0.4364718626	0.929	0.821	6.99E-166	2198	0.01010258862
PABPC1	Cancer.cell.5	4.35E-69	0.4363747052	0.96	0.948	1.40E-64	2198	0.01010258862
WDR70	Cancer.cell.5	1.82E-124	0.4321484132	0.51	0.324	5.87E-120	2198	0.01010258862
WLS	Cancer.cell.5	5.27E-134	0.4318768266	0.475	0.271	1.70E-129	2198	0.01010258862
MRPL21	Cancer.cell.5	3.81E-111	0.4259660981	0.769	0.641	1.23E-106	2198	0.01010258862
WBP11	Cancer.cell.5	8.48E-133	0.4248363614	0.746	0.591	2.73E-128	2198	0.01010258862
CCDC146	Cancer.cell.5	9.51E-177	0.4236133589	0.57	0.309	3.06E-172	2198	0.01010258862
PPT1	Cancer.cell.5	7.21E-84	0.4198262465	0.5	0.361	2.32E-79	2198	0.01010258862
ARMC3	Cancer.cell.5	0.00E+00	0.4125928739	0.388	0.076	0.00E+00	2198	0.01010258862
PRELP	Cancer.cell.5	0.00E+00	0.4124887579	0.288	0.058	0.00E+00	2198	0.01010258862
RPL38	Cancer.cell.5	3.49E-190	0.4066129638	0.994	0.981	1.12E-185	2198	0.01010258862
RPLP0	Cancer.cell.5	5.73E-229	0.404844378	0.998	0.988	1.84E-224	2198	0.01010258862
A2M	Cancer.cell.5	9.08E-40	0.4037203314	0.328	0.22	2.92E-35	2198	0.01010258862
DPM3	Cancer.cell.5	3.59E-153	0.4025924128	0.771	0.605	1.16E-148	2198	0.01010258862
RPL21	Cancer.cell.5	5.28E-258	0.3963156615	0.998	0.993	1.70E-253	2198	0.01010258862
RPL5	Cancer.cell.5	3.64E-221	0.3920841582	0.998	0.994	1.17E-216	2198	0.01010258862
SEMA3E	Cancer.cell.5	1.69E-197	0.3916126983	0.228	0.069	5.42E-193	2198	0.01010258862
PON1	Cancer.cell.5	0.00E+00	0.3892323684	0.15	0.018	0.00E+00	2198	0.01010258862
BCAM	Cancer.cell.5	1.79E-75	0.3860540798	0.95	0.858	5.75E-71	2198	0.01010258862
EMX2	Cancer.cell.5	2.46E-175	0.3853944528	0.778	0.536	7.91E-171	2198	0.01010258862
SNHG9	Cancer.cell.5	1.95E-189	0.3816331489	0.577	0.323	6.29E-185	2198	0.01010258862
MYL6B	Cancer.cell.5	1.39E-113	0.3789359981	0.775	0.638	4.46E-109	2198	0.01010258862
MYLPF	Cancer.cell.5	3.98E-142	0.3776320767	0.33	0.153	1.28E-137	2198	0.01010258862
PRPF6	Cancer.cell.5	1.45E-161	0.3775448128	0.793	0.627	4.65E-157	2198	0.01010258862
COL9A2	Cancer.cell.5	1.35E-138	0.3768248276	0.394	0.203	4.34E-134	2198	0.01010258862
NCBP2	Cancer.cell.5	4.86E-92	0.3735633566	0.737	0.612	1.56E-87	2198	0.01010258862
HYDIN	Cancer.cell.5	0.00E+00	0.373548051	0.313	0.077	0.00E+00	2198	0.01010258862
METAP2	Cancer.cell.5	2.56E-121	0.3725417578	0.822	0.69	8.24E-117	2198	0.01010258862
MYCL	Cancer.cell.5	6.68E-105	0.3723709671	0.312	0.158	2.15E-100	2198	0.01010258862
FILIP1	Cancer.cell.5	2.46E-146	0.3718099074	0.337	0.153	7.90E-142	2198	0.01010258862
TCEAL9	Cancer.cell.5	3.68E-124	0.3685517193	0.75	0.584	1.19E-119	2198	0.01010258862
RPL35A	Cancer.cell.5	3.98E-261	0.3668228387	0.999	0.996	1.28E-256	2198	0.01010258862
DNALI1	Cancer.cell.5	2.85E-176	0.3650517014	0.488	0.256	9.15E-172	2198	0.01010258862
TM7SF3	Cancer.cell.5	2.39E-76	0.3646224634	0.514	0.383	7.67E-72	2198	0.01010258862
SPX	Cancer.cell.5	0.00E+00	0.3642156682	0.218	0.038	0.00E+00	2198	0.01010258862
ATP5MC2	Cancer.cell.5	1.19E-193	0.3602107785	0.972	0.942	3.84E-189	2198	0.01010258862
MEG3	Cancer.cell.5	0.00E+00	0.3578354717	0.195	0.035	0.00E+00	2198	0.01010258862
PIFO	Cancer.cell.5	0.00E+00	0.357154414	0.372	0.104	0.00E+00	2198	0.01010258862
FMOD	Cancer.cell.5	1.54E-218	0.35686102	0.323	0.118	4.95E-214	2198	0.01010258862
AC004540.2	Cancer.cell.5	5.12E-285	0.3566880518	0.269	0.073	1.65E-280	2198	0.01010258862
GABPB1-AS1	Cancer.cell.5	8.57E-77	0.3564772877	0.687	0.534	2.76E-72	2198	0.01010258862
ING4	Cancer.cell.5	1.73E-141	0.3523224214	0.586	0.373	5.55E-137	2198	0.01010258862
MYL12B	Cancer.cell.5	2.01E-141	0.3512328844	0.959	0.931	6.45E-137	2198	0.01010258862
HMGN3	Cancer.cell.5	4.87E-50	0.3501487359	0.842	0.764	1.57E-45	2198	0.01010258862
AP001528.2	Cancer.cell.5	1.30E-129	0.3496814816	0.253	0.105	4.17E-125	2198	0.01010258862
ATN1	Cancer.cell.5	1.78E-104	0.3477546833	0.656	0.494	5.74E-100	2198	0.01010258862
CDH2	Cancer.cell.5	2.19E-114	0.3459615815	0.47	0.273	7.06E-110	2198	0.01010258862
NKAIN4	Cancer.cell.5	0.00E+00	0.3455650104	0.231	0.032	0.00E+00	2198	0.01010258862
BEX4	Cancer.cell.5	3.78E-117	0.3454378633	0.713	0.537	1.22E-112	2198	0.01010258862
CRABP1	Cancer.cell.5	1.92E-114	0.3435205156	0.386	0.195	6.19E-110	2198	0.01010258862
UQCRH	Cancer.cell.5	6.93E-106	0.3430076224	0.959	0.869	2.23E-101	2198	0.01010258862
TUBA1A	Cancer.cell.5	7.98E-100	0.3423328225	0.59	0.39	2.57E-95	2198	0.01010258862
MRPS33	Cancer.cell.5	3.94E-81	0.3419153114	0.703	0.594	1.27E-76	2198	0.01010258862
MT1G	Cancer.cell.5	3.89E-32	0.3389911944	0.503	0.397	1.25E-27	2198	0.01010258862
CHD7	Cancer.cell.5	1.46E-132	0.3349673329	0.674	0.481	4.71E-128	2198	0.01010258862
BRD9	Cancer.cell.5	2.95E-56	0.3321163789	0.556	0.445	9.50E-52	2198	0.01010258862
YWHAE	Cancer.cell.5	2.37E-92	0.3275417028	0.933	0.887	7.61E-88	2198	0.01010258862
BEX1	Cancer.cell.5	6.16E-144	0.327329641	0.232	0.083	1.98E-139	2198	0.01010258862
HIST3H2A	Cancer.cell.5	1.46E-111	0.3251226034	0.648	0.441	4.71E-107	2198	0.01010258862
UACA	Cancer.cell.5	3.21E-85	0.3244942567	0.689	0.544	1.03E-80	2198	0.01010258862
PCOLCE	Cancer.cell.5	1.04E-170	0.323207426	0.288	0.111	3.36E-166	2198	0.01010258862
ITM2C	Cancer.cell.5	9.36E-104	0.3223987361	0.575	0.396	3.01E-99	2198	0.01010258862
ISYNA1	Cancer.cell.5	1.73E-98	0.3219909498	0.646	0.469	5.58E-94	2198	0.01010258862
ST13	Cancer.cell.5	3.37E-121	0.321870631	0.909	0.831	1.08E-116	2198	0.01010258862
PAM	Cancer.cell.5	4.05E-150	0.3212689962	0.552	0.319	1.30E-145	2198	0.01010258862
ITFG2	Cancer.cell.5	3.78E-109	0.3197395976	0.436	0.261	1.21E-104	2198	0.01010258862
PPFIA1	Cancer.cell.5	4.16E-88	0.3189136785	0.59	0.45	1.34E-83	2198	0.01010258862
RHOU	Cancer.cell.5	2.57E-75	0.3188025293	0.464	0.321	8.25E-71	2198	0.01010258862
SSBP4	Cancer.cell.5	3.69E-128	0.3175115826	0.689	0.5	1.19E-123	2198	0.01010258862
ENKUR	Cancer.cell.5	0.00E+00	0.3168915645	0.261	0.029	0.00E+00	2198	0.01010258862
RPL41	Cancer.cell.5	3.88E-184	0.3159650469	1	0.999	1.25E-179	2198	0.01010258862
PPIL6	Cancer.cell.5	4.85E-232	0.3159195687	0.317	0.109	1.56E-227	2198	0.01010258862
KDM5A	Cancer.cell.5	9.25E-85	0.3152030243	0.718	0.582	2.98E-80	2198	0.01010258862
IQCG	Cancer.cell.5	3.44E-137	0.314622004	0.48	0.273	1.11E-132	2198	0.01010258862
PDE4DIP	Cancer.cell.5	5.68E-116	0.3129733158	0.522	0.33	1.83E-111	2198	0.01010258862
WDR60	Cancer.cell.5	4.93E-140	0.3120336493	0.588	0.373	1.59E-135	2198	0.01010258862
SPEF2	Cancer.cell.5	2.45E-189	0.3105661692	0.38	0.161	7.88E-185	2198	0.01010258862
PREX2	Cancer.cell.5	3.17E-211	0.3100189617	0.35	0.133	1.02E-206	2198	0.01010258862
PRH1	Cancer.cell.5	1.25E-133	0.3097386992	0.428	0.235	4.02E-129	2198	0.01010258862
CIRBP	Cancer.cell.5	1.04E-119	0.3089251957	0.81	0.691	3.34E-115	2198	0.01010258862
AGR3	Cancer.cell.5	1.57E-183	0.3084111757	0.312	0.117	5.04E-179	2198	0.01010258862
TSPAN1	Cancer.cell.5	2.92E-43	0.3070415682	0.35	0.236	9.41E-39	2198	0.01010258862
RPL7	Cancer.cell.5	9.61E-228	0.3065944364	0.991	0.99	3.09E-223	2198	0.01010258862
LRP6	Cancer.cell.5	8.73E-102	0.3051173789	0.524	0.341	2.81E-97	2198	0.01010258862
DSTN	Cancer.cell.5	5.84E-49	0.3041944724	0.917	0.913	1.88E-44	2198	0.01010258862
RPS24	Cancer.cell.5	4.47E-207	0.3037781038	0.999	0.998	1.44E-202	2198	0.01010258862
MNS1	Cancer.cell.5	7.48E-240	0.30212069	0.381	0.143	2.41E-235	2198	0.01010258862
AC084033.3	Cancer.cell.5	2.67E-172	0.3009453915	0.421	0.199	8.58E-168	2198	0.01010258862
RPL13A	Cancer.cell.5	1.90E-119	0.3001385509	0.999	0.994	6.11E-115	2198	0.01010258862
RPS3	Cancer.cell.5	2.40E-24	0.29888379	0.994	0.996	7.71E-20	2198	0.01010258862
FAM71E1	Cancer.cell.5	5.65E-87	0.2982745529	0.273	0.142	1.82E-82	2198	0.01010258862
MIR4458HG	Cancer.cell.5	4.33E-62	0.2970109093	0.46	0.328	1.39E-57	2198	0.01010258862
RPS12	Cancer.cell.5	5.11E-160	0.2964053476	0.997	0.995	1.64E-155	2198	0.01010258862
RPL18A	Cancer.cell.5	2.65E-141	0.2958210741	1	0.997	8.52E-137	2198	0.01010258862
LTA4H	Cancer.cell.5	1.13E-82	0.2931759787	0.549	0.398	3.63E-78	2198	0.01010258862
FBL	Cancer.cell.5	2.55E-98	0.2930769232	0.808	0.689	8.20E-94	2198	0.01010258862
FAM183A	Cancer.cell.5	0.00E+00	0.2906765288	0.254	0.031	0.00E+00	2198	0.01010258862
LRRC23	Cancer.cell.5	5.89E-165	0.2899455795	0.396	0.184	1.89E-160	2198	0.01010258862
PCK1	Cancer.cell.5	6.65E-55	0.2895317452	0.179	0.088	2.14E-50	2198	0.01010258862
FXR1	Cancer.cell.5	1.55E-101	0.2862593785	0.872	0.755	4.99E-97	2198	0.01010258862
MAGED2	Cancer.cell.5	3.44E-78	0.2851235182	0.737	0.59	1.11E-73	2198	0.01010258862
GRIA2	Cancer.cell.5	4.93E-185	0.2846421548	0.244	0.078	1.59E-180	2198	0.01010258862
RBM8A	Cancer.cell.5	1.86E-75	0.2839829899	0.873	0.792	5.99E-71	2198	0.01010258862
SLITRK6	Cancer.cell.5	0.00E+00	0.2835221053	0.172	0.029	0.00E+00	2198	0.01010258862
BMP7	Cancer.cell.5	1.12E-109	0.2831017759	0.46	0.267	3.62E-105	2198	0.01010258862
CPNE3	Cancer.cell.5	8.28E-14	0.2826262328	0.566	0.564	2.67E-09	2198	0.01010258862
SSPN	Cancer.cell.5	1.38E-45	0.2822638629	0.501	0.401	4.43E-41	2198	0.01010258862
R3HDM2	Cancer.cell.5	2.15E-87	0.282014746	0.541	0.374	6.92E-83	2198	0.01010258862
HMGA2	Cancer.cell.5	7.35E-149	0.2817804381	0.429	0.215	2.36E-144	2198	0.01010258862
FAM107A	Cancer.cell.5	1.45E-102	0.2803446764	0.389	0.213	4.67E-98	2198	0.01010258862
TPGS2	Cancer.cell.5	7.41E-77	0.2797843732	0.586	0.444	2.38E-72	2198	0.01010258862
STRAP	Cancer.cell.5	4.85E-93	0.2796548167	0.817	0.691	1.56E-88	2198	0.01010258862
EFCAB2	Cancer.cell.5	2.12E-131	0.2791831839	0.329	0.154	6.81E-127	2198	0.01010258862
AC245297.3	Cancer.cell.5	1.15E-71	0.2788919337	0.576	0.435	3.70E-67	2198	0.01010258862
BEX2	Cancer.cell.5	2.83E-70	0.2782733143	0.61	0.449	9.11E-66	2198	0.01010258862
TCEAL8	Cancer.cell.5	1.41E-79	0.277197178	0.607	0.463	4.53E-75	2198	0.01010258862
SNRPD2	Cancer.cell.5	3.53E-82	0.2760627474	0.898	0.844	1.14E-77	2198	0.01010258862
CCND2	Cancer.cell.5	9.23E-136	0.2758125728	0.123	0.031	2.97E-131	2198	0.01010258862
PBXIP1	Cancer.cell.5	2.05E-71	0.2739069441	0.419	0.275	6.61E-67	2198	0.01010258862
MYEF2	Cancer.cell.5	2.97E-87	0.2739018823	0.568	0.4	9.56E-83	2198	0.01010258862
ABO	Cancer.cell.5	7.34E-95	0.2737565374	0.234	0.107	2.36E-90	2198	0.01010258862
CTTN	Cancer.cell.5	2.16E-72	0.2727359824	0.766	0.668	6.95E-68	2198	0.01010258862
DLGAP1-AS1	Cancer.cell.5	1.85E-131	0.2726654733	0.369	0.183	5.95E-127	2198	0.01010258862
KIF9	Cancer.cell.5	2.60E-117	0.2724776709	0.546	0.345	8.37E-113	2198	0.01010258862
PDCD4	Cancer.cell.5	3.42E-64	0.2718910868	0.618	0.499	1.10E-59	2198	0.01010258862
KCNQ1OT1	Cancer.cell.5	2.88E-74	0.2707923456	0.907	0.778	9.28E-70	2198	0.01010258862
CSKMT	Cancer.cell.5	6.42E-74	0.2704330559	0.394	0.253	2.07E-69	2198	0.01010258862
FOXJ1	Cancer.cell.5	1.45E-128	0.2702668434	0.36	0.177	4.65E-124	2198	0.01010258862
MED21	Cancer.cell.5	1.65E-81	0.269457175	0.479	0.326	5.32E-77	2198	0.01010258862
TMEM67	Cancer.cell.5	8.95E-162	0.2683762133	0.396	0.185	2.88E-157	2198	0.01010258862
RPS11	Cancer.cell.5	1.47E-95	0.2667383295	0.995	0.989	4.71E-91	2198	0.01010258862
EEF2	Cancer.cell.5	1.45E-34	0.265649784	0.949	0.945	4.65E-30	2198	0.01010258862
WNK1	Cancer.cell.5	1.38E-62	0.2646996612	0.685	0.561	4.44E-58	2198	0.01010258862
IGF2-1	Cancer.cell.5	1.98E-65	0.2629646489	0.288	0.158	6.37E-61	2198	0.01010258862
ANXA5	Cancer.cell.5	1.46E-39	0.2623553994	0.653	0.6	4.70E-35	2198	0.01010258862
SNHG8	Cancer.cell.5	5.54E-57	0.2609950635	0.793	0.708	1.78E-52	2198	0.01010258862
XRN2	Cancer.cell.5	5.55E-36	0.260346407	0.719	0.677	1.79E-31	2198	0.01010258862
UBB	Cancer.cell.5	1.70E-34	0.2599565074	0.737	0.653	5.46E-30	2198	0.01010258862
CFAP54	Cancer.cell.5	0.00E+00	0.2597861026	0.229	0.048	0.00E+00	2198	0.01010258862
RPL18	Cancer.cell.5	3.37E-128	0.2570051941	0.997	0.995	1.08E-123	2198	0.01010258862
MFAP2	Cancer.cell.5	2.98E-81	0.2565989689	0.421	0.25	9.59E-77	2198	0.01010258862
ORAOV1	Cancer.cell.5	4.28E-127	0.2562312903	0.386	0.2	1.38E-122	2198	0.01010258862
AQP5	Cancer.cell.5	1.95E-80	0.2550810533	0.531	0.351	6.27E-76	2198	0.01010258862
CCT3	Cancer.cell.5	9.10E-105	0.2544897427	0.931	0.863	2.93E-100	2198	0.01010258862
PRSS23	Cancer.cell.5	7.10E-51	0.2526820941	0.462	0.336	2.29E-46	2198	0.01010258862
SPAG17	Cancer.cell.5	5.71E-215	0.2521191602	0.258	0.079	1.84E-210	2198	0.01010258862
CD177	Cancer.cell.5	0.00E+00	0.2520782484	0.129	0.004	0.00E+00	2198	0.01010258862
COL9A3	Cancer.cell.5	6.63E-164	0.2516283352	0.156	0.041	2.13E-159	2198	0.01010258862
FAM81B	Cancer.cell.5	0.00E+00	0.2516088936	0.228	0.032	0.00E+00	2198	0.01010258862
EVA1B	Cancer.cell.5	4.43E-43	0.251597552	0.343	0.237	1.42E-38	2198	0.01010258862
UPF2	Cancer.cell.5	8.43E-48	0.2515758896	0.615	0.508	2.71E-43	2198	0.01010258862
SERPINE2	Cancer.cell.5	3.90E-29	0.2504527394	0.211	0.137	1.26E-24	2198	0.01010258862
ANO1	Cancer.cell.5	6.20E-131	0.2500541549	0.172	0.055	1.99E-126	2198	0.01010258862
VEGFA	Cancer.cell.6	0.00E+00	1.352108493	0.841	0.445	0.00E+00	17601	0.08089884542
SST	Cancer.cell.6	0.00E+00	1.155156913	0.206	0.089	0.00E+00	17601	0.08089884542
SLC2A1	Cancer.cell.6	0.00E+00	1.056253227	0.699	0.356	0.00E+00	17601	0.08089884542
BNIP3	Cancer.cell.6	0.00E+00	0.9949806561	0.761	0.444	0.00E+00	17601	0.08089884542
NDRG1	Cancer.cell.6	0.00E+00	0.9087000341	0.704	0.431	0.00E+00	17601	0.08089884542
NDUFA4L2	Cancer.cell.6	0.00E+00	0.8582422054	0.307	0.042	0.00E+00	17601	0.08089884542
FTL	Cancer.cell.6	0.00E+00	0.8395460615	0.992	0.984	0	17601	0.08089884542
P4HA1	Cancer.cell.6	0.00E+00	0.8053330745	0.688	0.348	0.00E+00	17601	0.08089884542
DDIT3	Cancer.cell.6	0.00E+00	0.7642268632	0.57	0.347	0.00E+00	17601	0.08089884542
NUPR1	Cancer.cell.6	0.00E+00	0.7206367362	0.514	0.357	0.00E+00	17601	0.08089884542
IGFBP3	Cancer.cell.6	0.00E+00	0.7122290336	0.445	0.2	0.00E+00	17601	0.08089884542
FTH1	Cancer.cell.6	0.00E+00	0.677803938	0.998	0.999	0.00E+00	17601	0.08089884542
LDHA	Cancer.cell.6	0.00E+00	0.6514931938	0.9	0.817	0.00E+00	17601	0.08089884542
SLC3A2	Cancer.cell.6	0.00E+00	0.6453823127	0.726	0.578	0.00E+00	17601	0.08089884542
RARRES1	Cancer.cell.6	2.11E-93	0.6188624161	0.181	0.129	6.80E-89	17601	0.08089884542
ZFAS1	Cancer.cell.6	0.00E+00	0.5724219747	0.917	0.859	0.00E+00	17601	0.08089884542
HSPA5	Cancer.cell.6	4.56E-202	0.559766067	0.835	0.822	1.47E-197	17601	0.08089884542
EGLN3	Cancer.cell.6	0.00E+00	0.5594334863	0.375	0.103	0.00E+00	17601	0.08089884542
ENO1	Cancer.cell.6	0.00E+00	0.5476940247	0.951	0.933	0.00E+00	17601	0.08089884542
PLIN2	Cancer.cell.6	0.00E+00	0.5325260193	0.307	0.179	0.00E+00	17601	0.08089884542
ANGPTL4	Cancer.cell.6	0.00E+00	0.5301382883	0.243	0.047	0.00E+00	17601	0.08089884542
PGK1	Cancer.cell.6	0.00E+00	0.5280070224	0.856	0.802	0.00E+00	17601	0.08089884542
PLOD2	Cancer.cell.6	0.00E+00	0.5190967708	0.49	0.255	0.00E+00	17601	0.08089884542
DDIT4	Cancer.cell.6	0.00E+00	0.5140492123	0.483	0.286	0.00E+00	17601	0.08089884542
EIF1	Cancer.cell.6	0.00E+00	0.5006483836	0.986	0.978	0.00E+00	17601	0.08089884542
ERO1A	Cancer.cell.6	0.00E+00	0.499113585	0.527	0.303	0.00E+00	17601	0.08089884542
IGFBP2	Cancer.cell.6	5.29E-170	0.4778208011	0.755	0.719	1.70E-165	17601	0.08089884542
SOX4	Cancer.cell.6	0.00E+00	0.4774224819	0.797	0.697	0.00E+00	17601	0.08089884542
FAM162A	Cancer.cell.6	0.00E+00	0.463667748	0.78	0.706	0.00E+00	17601	0.08089884542
ADM	Cancer.cell.6	0.00E+00	0.4564690614	0.251	0.043	0.00E+00	17601	0.08089884542
EIF4EBP1	Cancer.cell.6	0.00E+00	0.4422601723	0.487	0.333	0.00E+00	17601	0.08089884542
NXPH4	Cancer.cell.6	0.00E+00	0.4281396836	0.291	0.055	0.00E+00	17601	0.08089884542
TRIB3	Cancer.cell.6	0.00E+00	0.423275495	0.255	0.056	0	17601	0.08089884542
S100A10	Cancer.cell.6	0.00E+00	0.4141576134	0.742	0.629	0.00E+00	17601	0.08089884542
STC2	Cancer.cell.6	0.00E+00	0.4019446167	0.266	0.048	0.00E+00	17601	0.08089884542
GDF15	Cancer.cell.6	0	0.3950928572	0.212	0.06	0	17601	0.08089884542
HILPDA	Cancer.cell.6	0.00E+00	0.3927515254	0.419	0.308	0.00E+00	17601	0.08089884542
SLC16A3	Cancer.cell.6	0.00E+00	0.3917617227	0.433	0.184	0.00E+00	17601	0.08089884542
SQSTM1	Cancer.cell.6	0.00E+00	0.3911332778	0.884	0.844	0.00E+00	17601	0.08089884542
KRT17	Cancer.cell.6	1.98E-252	0.3853954052	0.353	0.246	6.38E-248	17601	0.08089884542
CEBPB	Cancer.cell.6	0.00E+00	0.3830490338	0.826	0.747	0.00E+00	17601	0.08089884542
SLPI	Cancer.cell.6	5.24E-224	0.3819119161	0.866	0.824	1.68E-219	17601	0.08089884542
HERPUD1	Cancer.cell.6	2.24E-254	0.3766417214	0.533	0.449	7.20E-250	17601	0.08089884542
PLCG2	Cancer.cell.6	9.05E-91	0.3705851525	0.45	0.382	2.91E-86	17601	0.08089884542
RNASET2	Cancer.cell.6	0.00E+00	0.3659010439	0.706	0.613	0.00E+00	17601	0.08089884542
GAPDH	Cancer.cell.6	0.00E+00	0.3646305688	0.995	0.995	0.00E+00	17601	0.08089884542
SEC61G	Cancer.cell.6	0.00E+00	0.3618127817	0.863	0.827	0.00E+00	17601	0.08089884542
MALAT1	Cancer.cell.6	0.00E+00	0.3524207765	0.993	0.991	0.00E+00	17601	0.08089884542
BNIP3L	Cancer.cell.6	0.00E+00	0.350597083	0.558	0.37	0.00E+00	17601	0.08089884542
CA9	Cancer.cell.6	0.00E+00	0.3472039515	0.244	0.043	0.00E+00	17601	0.08089884542
WSB1	Cancer.cell.6	0.00E+00	0.346363683	0.6	0.452	0.00E+00	17601	0.08089884542
C4orf3	Cancer.cell.6	0.00E+00	0.3436997703	0.723	0.633	0.00E+00	17601	0.08089884542
MTRNR2L8	Cancer.cell.6	9.67E-85	0.3417270577	0.698	0.665	3.11E-80	17601	0.08089884542
SNHG7	Cancer.cell.6	0.00E+00	0.3406698747	0.599	0.473	0.00E+00	17601	0.08089884542
GPI	Cancer.cell.6	0.00E+00	0.3320375776	0.697	0.592	0.00E+00	17601	0.08089884542
AKAP12	Cancer.cell.6	0.00E+00	0.3284334325	0.389	0.248	0.00E+00	17601	0.08089884542
CRYAB	Cancer.cell.6	6.78E-127	0.3282911237	0.339	0.264	2.18E-122	17601	0.08089884542
IGF2-1	Cancer.cell.6	0.00E+00	0.3275909957	0.33	0.145	0.00E+00	17601	0.08089884542
SDF2L1	Cancer.cell.6	7.64E-16	0.3217416792	0.437	0.431	2.46E-11	17601	0.08089884542
RPL35A	Cancer.cell.6	0.00E+00	0.3212988583	0.996	0.996	0.00E+00	17601	0.08089884542
VIM	Cancer.cell.6	4.94E-169	0.3193391471	0.601	0.514	1.59E-164	17601	0.08089884542
ANKRD37	Cancer.cell.6	0.00E+00	0.3188122247	0.328	0.157	0.00E+00	17601	0.08089884542
SARS	Cancer.cell.6	0.00E+00	0.315547493	0.662	0.533	0	17601	0.08089884542
ENO2	Cancer.cell.6	0.00E+00	0.311458517	0.343	0.128	0.00E+00	17601	0.08089884542
BRI3	Cancer.cell.6	0.00E+00	0.3088890885	0.898	0.86	0.00E+00	17601	0.08089884542
UPP1	Cancer.cell.6	0.00E+00	0.3075434947	0.225	0.098	0.00E+00	17601	0.08089884542
PFKP	Cancer.cell.6	0.00E+00	0.301857048	0.553	0.393	0.00E+00	17601	0.08089884542
CEBPG	Cancer.cell.6	0.00E+00	0.2989716733	0.458	0.3	0.00E+00	17601	0.08089884542
NEAT1	Cancer.cell.6	0.00E+00	0.2972836983	0.965	0.949	0.00E+00	17601	0.08089884542
PEPD	Cancer.cell.6	1.34E-267	0.2963901596	0.49	0.393	4.32E-263	17601	0.08089884542
NMB	Cancer.cell.6	7.40E-234	0.2948266848	0.309	0.22	2.38E-229	17601	0.08089884542
TFPI2	Cancer.cell.6	9.40E-249	0.2947470865	0.246	0.154	3.02E-244	17601	0.08089884542
TES	Cancer.cell.6	0.00E+00	0.2927154611	0.599	0.458	0.00E+00	17601	0.08089884542
SSR3	Cancer.cell.6	1.07E-245	0.2890279227	0.788	0.751	3.46E-241	17601	0.08089884542
DNAJB1	Cancer.cell.6	1.03E-59	0.2871640409	0.582	0.543	3.32E-55	17601	0.08089884542
TNFRSF12A	Cancer.cell.6	0.00E+00	0.2849131027	0.574	0.445	0.00E+00	17601	0.08089884542
PTGDS	Cancer.cell.6	1.03E-209	0.2846915211	0.292	0.199	3.33E-205	17601	0.08089884542
CPE	Cancer.cell.6	1.03E-225	0.2845652057	0.338	0.239	3.32E-221	17601	0.08089884542
EIF4A2	Cancer.cell.6	0.00E+00	0.2820042418	0.909	0.888	0.00E+00	17601	0.08089884542
MIF	Cancer.cell.6	0.00E+00	0.2815519977	0.852	0.817	0.00E+00	17601	0.08089884542
HSP90B1	Cancer.cell.6	7.57E-60	0.2798347267	0.935	0.942	2.44E-55	17601	0.08089884542
TAF1D	Cancer.cell.6	0.00E+00	0.2785246945	0.786	0.721	0.00E+00	17601	0.08089884542
SHMT2	Cancer.cell.6	0.00E+00	0.2779449099	0.503	0.338	0.00E+00	17601	0.08089884542
MIR210HG	Cancer.cell.6	0.00E+00	0.2775632447	0.34	0.126	0.00E+00	17601	0.08089884542
CRELD2	Cancer.cell.6	7.72E-29	0.2757859022	0.236	0.206	2.48E-24	17601	0.08089884542
ZNF292	Cancer.cell.6	0.00E+00	0.2757462518	0.659	0.552	0.00E+00	17601	0.08089884542
FAM3C	Cancer.cell.6	0.00E+00	0.2647302287	0.634	0.539	0.00E+00	17601	0.08089884542
RPL36	Cancer.cell.6	0.00E+00	0.2639814311	0.991	0.992	0.00E+00	17601	0.08089884542
PDK1	Cancer.cell.6	0.00E+00	0.2608451478	0.337	0.14	0	17601	0.08089884542
DNAJC3	Cancer.cell.6	4.07E-108	0.259056353	0.44	0.375	1.31E-103	17601	0.08089884542
ASNS	Cancer.cell.6	0.00E+00	0.2576664614	0.332	0.175	0.00E+00	17601	0.08089884542
CALR	Cancer.cell.6	3.06E-140	0.2565485452	0.922	0.928	9.86E-136	17601	0.08089884542
CDKN1C	Cancer.cell.6	0.00E+00	0.2544383821	0.421	0.292	0.00E+00	17601	0.08089884542
CDV3	Cancer.cell.6	0.00E+00	0.2528925925	0.798	0.735	0.00E+00	17601	0.08089884542
PXDC1	Cancer.cell.6	0.00E+00	0.2514320665	0.297	0.148	0	17601	0.08089884542
KRT19	Cancer.cell.6	0.00E+00	0.2502424282	0.929	0.921	0.00E+00	17601	0.08089884542
CENPF	Cycling.cancer.cell.1	0.00E+00	2.016008721	0.911	0.228	0.00E+00	17679	0.08125735402
PTTG1	Cycling.cancer.cell.1	0.00E+00	1.734110182	0.893	0.165	0.00E+00	17679	0.08125735402
UBE2S	Cycling.cancer.cell.1	0.00E+00	1.394715659	0.851	0.453	0	17679	0.08125735402
HMGB2	Cycling.cancer.cell.1	0.00E+00	1.367096852	0.829	0.378	0.00E+00	17679	0.08125735402
MKI67	Cycling.cancer.cell.1	0.00E+00	1.265337838	0.744	0.101	0.00E+00	17679	0.08125735402
TPX2	Cycling.cancer.cell.1	0.00E+00	1.256263205	0.737	0.143	0.00E+00	17679	0.08125735402
ASPM	Cycling.cancer.cell.1	0.00E+00	1.242567787	0.634	0.122	0.00E+00	17679	0.08125735402
TOP2A	Cycling.cancer.cell.1	0.00E+00	1.199028233	0.613	0.102	0.00E+00	17679	0.08125735402
CCNB1	Cycling.cancer.cell.1	0.00E+00	1.167879937	0.679	0.134	0.00E+00	17679	0.08125735402
CDC20	Cycling.cancer.cell.1	0.00E+00	1.167379141	0.676	0.084	0.00E+00	17679	0.08125735402
CKS2	Cycling.cancer.cell.1	0.00E+00	1.115375933	0.765	0.398	0.00E+00	17679	0.08125735402
UBE2C	Cycling.cancer.cell.1	0.00E+00	1.109549124	0.501	0.121	0.00E+00	17679	0.08125735402
ARL6IP1	Cycling.cancer.cell.1	0.00E+00	1.093199263	0.81	0.473	0.00E+00	17679	0.08125735402
BIRC5	Cycling.cancer.cell.1	0.00E+00	1.065822096	0.758	0.106	0.00E+00	17679	0.08125735402
LGALS1	Cycling.cancer.cell.1	0.00E+00	1.02833027	0.879	0.563	0.00E+00	17679	0.08125735402
CCNB2	Cycling.cancer.cell.1	0.00E+00	0.9018827435	0.658	0.09	0.00E+00	17679	0.08125735402
PTMS	Cycling.cancer.cell.1	0.00E+00	0.9004712963	0.984	0.857	0	17679	0.08125735402
NMU	Cycling.cancer.cell.1	0.00E+00	0.8871605429	0.709	0.142	0.00E+00	17679	0.08125735402
TUBA1B	Cycling.cancer.cell.1	0.00E+00	0.8851159573	0.908	0.782	0.00E+00	17679	0.08125735402
HMGN2	Cycling.cancer.cell.1	0.00E+00	0.8783511682	0.973	0.843	0.00E+00	17679	0.08125735402
CDKN3	Cycling.cancer.cell.1	0.00E+00	0.8757637197	0.631	0.073	0	17679	0.08125735402
JPT1	Cycling.cancer.cell.1	0.00E+00	0.8704907941	0.826	0.572	0.00E+00	17679	0.08125735402
NUSAP1	Cycling.cancer.cell.1	0.00E+00	0.8635008912	0.519	0.083	0.00E+00	17679	0.08125735402
H2AFZ	Cycling.cancer.cell.1	0.00E+00	0.8633618477	0.961	0.779	0	17679	0.08125735402
CEP55	Cycling.cancer.cell.1	0.00E+00	0.8565511571	0.6	0.077	0	17679	0.08125735402
HMGB1	Cycling.cancer.cell.1	0.00E+00	0.8301691056	0.994	0.96	0.00E+00	17679	0.08125735402
KPNA2	Cycling.cancer.cell.1	0.00E+00	0.8266420919	0.637	0.334	0.00E+00	17679	0.08125735402
HMMR	Cycling.cancer.cell.1	0.00E+00	0.8072706303	0.541	0.061	0.00E+00	17679	0.08125735402
STMN1	Cycling.cancer.cell.1	0	0.7894594019	0.919	0.601	0	17679	0.08125735402
ANP32E	Cycling.cancer.cell.1	0.00E+00	0.7846625496	0.807	0.428	0.00E+00	17679	0.08125735402
SMC4	Cycling.cancer.cell.1	0.00E+00	0.7781283112	0.767	0.423	0.00E+00	17679	0.08125735402
ECT2	Cycling.cancer.cell.1	0.00E+00	0.7731957163	0.647	0.193	0.00E+00	17679	0.08125735402
CENPE	Cycling.cancer.cell.1	0.00E+00	0.7585073365	0.512	0.05	0.00E+00	17679	0.08125735402
NUCKS1	Cycling.cancer.cell.1	0.00E+00	0.7417029136	0.971	0.902	0.00E+00	17679	0.08125735402
CKS1B	Cycling.cancer.cell.1	0.00E+00	0.734217751	0.798	0.515	0.00E+00	17679	0.08125735402
KIF20B	Cycling.cancer.cell.1	0.00E+00	0.7199975462	0.571	0.185	0.00E+00	17679	0.08125735402
TROAP	Cycling.cancer.cell.1	0.00E+00	0.7144242702	0.615	0.064	0.00E+00	17679	0.08125735402
HMGB3	Cycling.cancer.cell.1	0.00E+00	0.7108143965	0.787	0.38	0.00E+00	17679	0.08125735402
H2AFV	Cycling.cancer.cell.1	0.00E+00	0.7066145124	0.913	0.681	0	17679	0.08125735402
RAD21	Cycling.cancer.cell.1	0.00E+00	0.6961114872	0.891	0.696	0.00E+00	17679	0.08125735402
DLGAP5	Cycling.cancer.cell.1	0.00E+00	0.6666940469	0.518	0.05	0.00E+00	17679	0.08125735402
NCAPD2	Cycling.cancer.cell.1	0.00E+00	0.642702583	0.644	0.194	0	17679	0.08125735402
AURKA	Cycling.cancer.cell.1	0.00E+00	0.6362376821	0.431	0.095	0	17679	0.08125735402
CENPA	Cycling.cancer.cell.1	0.00E+00	0.6280427229	0.468	0.033	0.00E+00	17679	0.08125735402
TUBB4B	Cycling.cancer.cell.1	0.00E+00	0.6275394726	0.784	0.695	0	17679	0.08125735402
CENPW	Cycling.cancer.cell.1	0.00E+00	0.603568587	0.682	0.277	0.00E+00	17679	0.08125735402
SKA2	Cycling.cancer.cell.1	0.00E+00	0.587359109	0.682	0.274	0.00E+00	17679	0.08125735402
KIF23	Cycling.cancer.cell.1	0.00E+00	0.5826417301	0.432	0.077	0.00E+00	17679	0.08125735402
TUBA1C	Cycling.cancer.cell.1	0.00E+00	0.5813282111	0.687	0.591	0.00E+00	17679	0.08125735402
MAD2L1	Cycling.cancer.cell.1	0.00E+00	0.575021942	0.574	0.169	0.00E+00	17679	0.08125735402
NEK2	Cycling.cancer.cell.1	0.00E+00	0.5744861601	0.433	0.051	0.00E+00	17679	0.08125735402
NUF2	Cycling.cancer.cell.1	0.00E+00	0.5720125223	0.462	0.07	0.00E+00	17679	0.08125735402
PLK1	Cycling.cancer.cell.1	0.00E+00	0.571769217	0.416	0.033	0.00E+00	17679	0.08125735402
SGO2	Cycling.cancer.cell.1	0.00E+00	0.565698599	0.456	0.098	0.00E+00	17679	0.08125735402
DEPDC1	Cycling.cancer.cell.1	0.00E+00	0.5595759803	0.428	0.047	0.00E+00	17679	0.08125735402
CDK1	Cycling.cancer.cell.1	0.00E+00	0.5566033112	0.347	0.115	0.00E+00	17679	0.08125735402
CKAP2	Cycling.cancer.cell.1	0.00E+00	0.5537825039	0.487	0.156	0	17679	0.08125735402
TACC3	Cycling.cancer.cell.1	0.00E+00	0.5455777767	0.514	0.111	0.00E+00	17679	0.08125735402
KIF4A	Cycling.cancer.cell.1	0.00E+00	0.5384822949	0.499	0.043	0.00E+00	17679	0.08125735402
HNRNPA2B1	Cycling.cancer.cell.1	0.00E+00	0.5379965381	0.984	0.931	0.00E+00	17679	0.08125735402
LMNB1	Cycling.cancer.cell.1	0.00E+00	0.5336308325	0.564	0.164	0.00E+00	17679	0.08125735402
KIF2C	Cycling.cancer.cell.1	0.00E+00	0.5113384623	0.425	0.053	0	17679	0.08125735402
UBALD2	Cycling.cancer.cell.1	0.00E+00	0.5113372758	0.626	0.431	0.00E+00	17679	0.08125735402
RAN	Cycling.cancer.cell.1	0.00E+00	0.5083688738	0.955	0.864	0.00E+00	17679	0.08125735402
BUB1	Cycling.cancer.cell.1	0.00E+00	0.5049967942	0.443	0.054	0.00E+00	17679	0.08125735402
HSP90B1	Cycling.cancer.cell.1	0.00E+00	0.5035397405	0.986	0.938	0.00E+00	17679	0.08125735402
HDGF	Cycling.cancer.cell.1	0.00E+00	0.5011287587	0.951	0.834	0	17679	0.08125735402
LSM5	Cycling.cancer.cell.1	0.00E+00	0.5001813272	0.846	0.62	0.00E+00	17679	0.08125735402
FOXM1	Cycling.cancer.cell.1	0.00E+00	0.4956333154	0.532	0.092	0	17679	0.08125735402
GTSE1	Cycling.cancer.cell.1	0.00E+00	0.4939272672	0.431	0.046	0.00E+00	17679	0.08125735402
TMPO	Cycling.cancer.cell.1	0.00E+00	0.4909438659	0.686	0.408	0.00E+00	17679	0.08125735402
CDCA3	Cycling.cancer.cell.1	0.00E+00	0.4876470145	0.391	0.049	0.00E+00	17679	0.08125735402
DTYMK	Cycling.cancer.cell.1	0.00E+00	0.4855012295	0.662	0.349	0	17679	0.08125735402
CKAP5	Cycling.cancer.cell.1	0.00E+00	0.4737336269	0.567	0.263	0.00E+00	17679	0.08125735402
LBR	Cycling.cancer.cell.1	0.00E+00	0.4731181913	0.531	0.197	0.00E+00	17679	0.08125735402
ILF2	Cycling.cancer.cell.1	0.00E+00	0.4681710583	0.897	0.731	0.00E+00	17679	0.08125735402
C12orf75	Cycling.cancer.cell.1	0	0.4629051873	0.643	0.309	0	17679	0.08125735402
CCNA2	Cycling.cancer.cell.1	0.00E+00	0.4617383694	0.374	0.049	0	17679	0.08125735402
ANLN	Cycling.cancer.cell.1	0	0.459656543	0.393	0.074	0	17679	0.08125735402
KIF14	Cycling.cancer.cell.1	0.00E+00	0.4595185627	0.36	0.04	0.00E+00	17679	0.08125735402
SFPQ	Cycling.cancer.cell.1	0.00E+00	0.4593178411	0.921	0.813	0	17679	0.08125735402
KIF20A	Cycling.cancer.cell.1	0.00E+00	0.4558955318	0.4	0.019	0	17679	0.08125735402
CDCA8	Cycling.cancer.cell.1	0.00E+00	0.4529833921	0.39	0.065	0.00E+00	17679	0.08125735402
DYNLL1	Cycling.cancer.cell.1	0.00E+00	0.4500696663	0.973	0.92	0	17679	0.08125735402
MRPL51	Cycling.cancer.cell.1	0.00E+00	0.4498587937	0.942	0.851	0.00E+00	17679	0.08125735402
PHF19	Cycling.cancer.cell.1	0.00E+00	0.4463970848	0.48	0.086	0.00E+00	17679	0.08125735402
HIST1H4C	Cycling.cancer.cell.1	0.00E+00	0.4460026287	0.715	0.613	0	17679	0.08125735402
H2AFX	Cycling.cancer.cell.1	0.00E+00	0.44583573	0.544	0.256	0.00E+00	17679	0.08125735402
GPSM2	Cycling.cancer.cell.1	0.00E+00	0.4419948633	0.47	0.124	0	17679	0.08125735402
H1FX	Cycling.cancer.cell.1	0.00E+00	0.4417662932	0.84	0.651	0	17679	0.08125735402
DDX39A	Cycling.cancer.cell.1	0.00E+00	0.4355576277	0.69	0.399	0	17679	0.08125735402
PBK	Cycling.cancer.cell.1	0.00E+00	0.4349464975	0.43	0.075	0	17679	0.08125735402
AURKB	Cycling.cancer.cell.1	0.00E+00	0.4300332724	0.373	0.051	0	17679	0.08125735402
HSP90AA1	Cycling.cancer.cell.1	0.00E+00	0.4243426541	0.992	0.983	0.00E+00	17679	0.08125735402
CALM3	Cycling.cancer.cell.1	0.00E+00	0.4221804446	0.771	0.546	0.00E+00	17679	0.08125735402
KIF11	Cycling.cancer.cell.1	0.00E+00	0.4192882382	0.391	0.083	0.00E+00	17679	0.08125735402
SMC2	Cycling.cancer.cell.1	0.00E+00	0.4176842648	0.594	0.271	0	17679	0.08125735402
MZT1	Cycling.cancer.cell.1	0.00E+00	0.4111605243	0.525	0.235	0.00E+00	17679	0.08125735402
HNRNPH3	Cycling.cancer.cell.1	0.00E+00	0.4056114597	0.811	0.602	0.00E+00	17679	0.08125735402
RACGAP1	Cycling.cancer.cell.1	0.00E+00	0.4053199622	0.411	0.072	0	17679	0.08125735402
CALM2	Cycling.cancer.cell.1	0.00E+00	0.4046707912	0.961	0.944	0.00E+00	17679	0.08125735402
PRC1	Cycling.cancer.cell.1	0.00E+00	0.4033339044	0.393	0.06	0	17679	0.08125735402
ARHGAP11A	Cycling.cancer.cell.1	0.00E+00	0.4017731117	0.371	0.067	0	17679	0.08125735402
HIST1H2BJ	Cycling.cancer.cell.1	0.00E+00	0.4016438854	0.369	0.083	0.00E+00	17679	0.08125735402
HP1BP3	Cycling.cancer.cell.1	0.00E+00	0.3996623383	0.821	0.682	0	17679	0.08125735402
KNSTRN	Cycling.cancer.cell.1	0.00E+00	0.3966607122	0.402	0.09	0.00E+00	17679	0.08125735402
PSME2	Cycling.cancer.cell.1	0.00E+00	0.3915774488	0.867	0.726	0.00E+00	17679	0.08125735402
SPTBN1	Cycling.cancer.cell.1	0.00E+00	0.3906743388	0.716	0.498	0	17679	0.08125735402
HNRNPM	Cycling.cancer.cell.1	0.00E+00	0.3873848752	0.882	0.724	0.00E+00	17679	0.08125735402
KIFC1	Cycling.cancer.cell.1	0.00E+00	0.3869458818	0.379	0.071	0.00E+00	17679	0.08125735402
PTMA	Cycling.cancer.cell.1	0	0.3860744847	0.997	0.997	0	17679	0.08125735402
PSMA4	Cycling.cancer.cell.1	0.00E+00	0.3855071414	0.841	0.715	0.00E+00	17679	0.08125735402
MT2A	Cycling.cancer.cell.1	0	0.3831284577	0.82	0.707	0	17679	0.08125735402
DEK	Cycling.cancer.cell.1	0.00E+00	0.3821107768	0.935	0.842	0.00E+00	17679	0.08125735402
SNRPF	Cycling.cancer.cell.1	0.00E+00	0.3800826803	0.89	0.751	0.00E+00	17679	0.08125735402
HNRNPA1	Cycling.cancer.cell.1	0.00E+00	0.3798907856	0.965	0.905	0.00E+00	17679	0.08125735402
ANP32B	Cycling.cancer.cell.1	0.00E+00	0.3764271542	0.894	0.752	0.00E+00	17679	0.08125735402
NTS	Cycling.cancer.cell.1	2.62E-260	0.3747635256	0.191	0.107	8.41E-256	17679	0.08125735402
CEP70	Cycling.cancer.cell.1	0.00E+00	0.3672547754	0.56	0.272	0.00E+00	17679	0.08125735402
SGO1	Cycling.cancer.cell.1	0.00E+00	0.3632952123	0.378	0.089	0	17679	0.08125735402
NDC80	Cycling.cancer.cell.1	0.00E+00	0.3621833547	0.33	0.056	0	17679	0.08125735402
GLRX5	Cycling.cancer.cell.1	0.00E+00	0.3616552251	0.782	0.59	0	17679	0.08125735402
HNRNPR	Cycling.cancer.cell.1	0.00E+00	0.3582598854	0.885	0.745	0	17679	0.08125735402
CCT5	Cycling.cancer.cell.1	0.00E+00	0.3575536927	0.884	0.757	0	17679	0.08125735402
MZT2B	Cycling.cancer.cell.1	0	0.3534411078	0.931	0.832	0	17679	0.08125735402
HIST1H2AC	Cycling.cancer.cell.1	0.00E+00	0.3511755094	0.63	0.482	0	17679	0.08125735402
PIF1	Cycling.cancer.cell.1	0.00E+00	0.3506884768	0.241	0.017	0.00E+00	17679	0.08125735402
FAM83D	Cycling.cancer.cell.1	0	0.3464975145	0.3	0.036	0	17679	0.08125735402
PLP2	Cycling.cancer.cell.1	0.00E+00	0.3453458094	0.68	0.472	0	17679	0.08125735402
PRR11	Cycling.cancer.cell.1	0.00E+00	0.344139527	0.35	0.066	0.00E+00	17679	0.08125735402
TTK	Cycling.cancer.cell.1	0.00E+00	0.3435514692	0.339	0.066	0	17679	0.08125735402
CNIH4	Cycling.cancer.cell.1	0	0.3424313112	0.681	0.47	0	17679	0.08125735402
HMGN3	Cycling.cancer.cell.1	0.00E+00	0.3420014531	0.886	0.755	0.00E+00	17679	0.08125735402
UBE2T	Cycling.cancer.cell.1	0.00E+00	0.3411878447	0.443	0.197	0	17679	0.08125735402
ACTG1	Cycling.cancer.cell.1	0.00E+00	0.3405583739	0.996	0.988	0.00E+00	17679	0.08125735402
DCTN3	Cycling.cancer.cell.1	0.00E+00	0.3384025553	0.759	0.576	0	17679	0.08125735402
KNL1	Cycling.cancer.cell.1	0.00E+00	0.3376678613	0.341	0.051	0.00E+00	17679	0.08125735402
EMC9	Cycling.cancer.cell.1	0.00E+00	0.3369937999	0.479	0.193	0	17679	0.08125735402
ODC1	Cycling.cancer.cell.1	0.00E+00	0.3352532268	0.781	0.649	0.00E+00	17679	0.08125735402
HJURP	Cycling.cancer.cell.1	0.00E+00	0.333423476	0.286	0.05	0.00E+00	17679	0.08125735402
NCAPG	Cycling.cancer.cell.1	0.00E+00	0.3327511569	0.347	0.06	0	17679	0.08125735402
BUB3	Cycling.cancer.cell.1	0.00E+00	0.3321322918	0.576	0.397	0.00E+00	17679	0.08125735402
HMGN1	Cycling.cancer.cell.1	0.00E+00	0.3305596693	0.967	0.91	0.00E+00	17679	0.08125735402
HIST1H2BG	Cycling.cancer.cell.1	0.00E+00	0.3301596094	0.3	0.103	0	17679	0.08125735402
HIST1H1C	Cycling.cancer.cell.1	9.99E-187	0.3301384308	0.605	0.497	3.21E-182	17679	0.08125735402
CDC25B	Cycling.cancer.cell.1	0.00E+00	0.3299700145	0.394	0.119	0.00E+00	17679	0.08125735402
H3F3B	Cycling.cancer.cell.1	0.00E+00	0.3285618814	0.987	0.969	0	17679	0.08125735402
TOP1	Cycling.cancer.cell.1	0	0.3276561082	0.837	0.694	0	17679	0.08125735402
DBF4	Cycling.cancer.cell.1	0.00E+00	0.3195507796	0.453	0.227	0.00E+00	17679	0.08125735402
TK1	Cycling.cancer.cell.1	0.00E+00	0.3169544789	0.452	0.154	0.00E+00	17679	0.08125735402
MARCKS	Cycling.cancer.cell.1	0.00E+00	0.3161022294	0.53	0.346	0.00E+00	17679	0.08125735402
HSPH1	Cycling.cancer.cell.1	0.00E+00	0.3152363797	0.704	0.52	0.00E+00	17679	0.08125735402
TBCD	Cycling.cancer.cell.1	0.00E+00	0.3140586121	0.471	0.219	0.00E+00	17679	0.08125735402
EIF5A	Cycling.cancer.cell.1	0.00E+00	0.3140166591	0.859	0.747	0	17679	0.08125735402
RHEB	Cycling.cancer.cell.1	0.00E+00	0.3134617569	0.846	0.734	0.00E+00	17679	0.08125735402
EIF4G2	Cycling.cancer.cell.1	0.00E+00	0.3103022463	0.881	0.763	0.00E+00	17679	0.08125735402
RPL39L	Cycling.cancer.cell.1	0.00E+00	0.3087859038	0.641	0.427	0.00E+00	17679	0.08125735402
LMNA	Cycling.cancer.cell.1	0.00E+00	0.3073805402	0.91	0.824	0	17679	0.08125735402
SET	Cycling.cancer.cell.1	0.00E+00	0.3063327447	0.965	0.921	0.00E+00	17679	0.08125735402
PARPBP	Cycling.cancer.cell.1	0.00E+00	0.3050412227	0.379	0.086	0.00E+00	17679	0.08125735402
HSPD1	Cycling.cancer.cell.1	0.00E+00	0.3035849946	0.964	0.924	0	17679	0.08125735402
KIF5B	Cycling.cancer.cell.1	0.00E+00	0.3032989451	0.842	0.712	0.00E+00	17679	0.08125735402
SEPHS1	Cycling.cancer.cell.1	0.00E+00	0.3000450252	0.562	0.331	0	17679	0.08125735402
HSP90AB1	Cycling.cancer.cell.1	0.00E+00	0.2997006505	0.994	0.989	0.00E+00	17679	0.08125735402
HSPE1	Cycling.cancer.cell.1	0	0.2963042742	0.961	0.917	0	17679	0.08125735402
PSMA5	Cycling.cancer.cell.1	0.00E+00	0.2954997069	0.775	0.652	0.00E+00	17679	0.08125735402
MEX3A	Cycling.cancer.cell.1	0.00E+00	0.2939698465	0.452	0.295	0	17679	0.08125735402
TAGLN2	Cycling.cancer.cell.1	0.00E+00	0.292071435	0.932	0.85	0	17679	0.08125735402
SRSF3	Cycling.cancer.cell.1	0	0.2918422182	0.909	0.819	0	17679	0.08125735402
ZWINT	Cycling.cancer.cell.1	0.00E+00	0.2892125065	0.416	0.137	0.00E+00	17679	0.08125735402
POLR2A	Cycling.cancer.cell.1	0.00E+00	0.2890325145	0.592	0.365	0	17679	0.08125735402
PSMB2	Cycling.cancer.cell.1	0.00E+00	0.2888097038	0.848	0.73	0	17679	0.08125735402
ANP32A	Cycling.cancer.cell.1	0.00E+00	0.2886368833	0.813	0.67	0.00E+00	17679	0.08125735402
LSM4	Cycling.cancer.cell.1	0.00E+00	0.2846440729	0.885	0.787	0.00E+00	17679	0.08125735402
MIS18BP1	Cycling.cancer.cell.1	0.00E+00	0.2840784604	0.521	0.353	0.00E+00	17679	0.08125735402
RANGAP1	Cycling.cancer.cell.1	0.00E+00	0.2833126573	0.462	0.217	0	17679	0.08125735402
NUDCD2	Cycling.cancer.cell.1	0.00E+00	0.2831672402	0.636	0.455	0.00E+00	17679	0.08125735402
TPM3	Cycling.cancer.cell.1	0.00E+00	0.282991119	0.95	0.877	0	17679	0.08125735402
TPM2	Cycling.cancer.cell.1	0.00E+00	0.2815708698	0.629	0.499	0.00E+00	17679	0.08125735402
PSMB6	Cycling.cancer.cell.1	0.00E+00	0.2811660336	0.832	0.71	0.00E+00	17679	0.08125735402
SUN2	Cycling.cancer.cell.1	0.00E+00	0.2805629039	0.37	0.127	0	17679	0.08125735402
SNRPG	Cycling.cancer.cell.1	0.00E+00	0.2798456271	0.888	0.785	0.00E+00	17679	0.08125735402
TNFAIP8L1	Cycling.cancer.cell.1	0.00E+00	0.2793318155	0.331	0.076	0.00E+00	17679	0.08125735402
HNRNPA3	Cycling.cancer.cell.1	0.00E+00	0.2785560061	0.937	0.875	0.00E+00	17679	0.08125735402
MLF2	Cycling.cancer.cell.1	0.00E+00	0.2784582703	0.875	0.766	0.00E+00	17679	0.08125735402
UBB	Cycling.cancer.cell.1	5.89E-198	0.2772519411	0.693	0.65	1.90E-193	17679	0.08125735402
SNRPB	Cycling.cancer.cell.1	0.00E+00	0.2771529456	0.925	0.846	0.00E+00	17679	0.08125735402
GAS2L3	Cycling.cancer.cell.1	0	0.2770478769	0.267	0.02	0	17679	0.08125735402
HNRNPAB	Cycling.cancer.cell.1	0.00E+00	0.2757399045	0.84	0.714	0.00E+00	17679	0.08125735402
RANBP1	Cycling.cancer.cell.1	0.00E+00	0.2736193491	0.806	0.679	0.00E+00	17679	0.08125735402
COX8A	Cycling.cancer.cell.1	0.00E+00	0.2734687071	0.95	0.877	0.00E+00	17679	0.08125735402
CBX1	Cycling.cancer.cell.1	0.00E+00	0.2719119155	0.622	0.437	0.00E+00	17679	0.08125735402
BUB1B	Cycling.cancer.cell.1	0.00E+00	0.2710658251	0.316	0.067	0.00E+00	17679	0.08125735402
CBX3	Cycling.cancer.cell.1	0.00E+00	0.2708546729	0.901	0.82	0.00E+00	17679	0.08125735402
CNTRL	Cycling.cancer.cell.1	0.00E+00	0.2703078338	0.37	0.146	0.00E+00	17679	0.08125735402
SRSF2	Cycling.cancer.cell.1	0.00E+00	0.2684541217	0.856	0.732	0.00E+00	17679	0.08125735402
KIF18A	Cycling.cancer.cell.1	0.00E+00	0.2677599109	0.29	0.053	0.00E+00	17679	0.08125735402
MXD3	Cycling.cancer.cell.1	0.00E+00	0.2673127138	0.274	0.063	0	17679	0.08125735402
ASRGL1	Cycling.cancer.cell.1	0.00E+00	0.2672768141	0.713	0.562	0.00E+00	17679	0.08125735402
CYCS	Cycling.cancer.cell.1	0.00E+00	0.2637067131	0.889	0.795	0.00E+00	17679	0.08125735402
KPNB1	Cycling.cancer.cell.1	0.00E+00	0.2627764312	0.783	0.625	0.00E+00	17679	0.08125735402
CIT	Cycling.cancer.cell.1	0.00E+00	0.2617547088	0.306	0.048	0.00E+00	17679	0.08125735402
CFL1	Cycling.cancer.cell.1	0.00E+00	0.2608570519	0.983	0.95	0.00E+00	17679	0.08125735402
FDFT1	Cycling.cancer.cell.1	0.00E+00	0.2606239592	0.594	0.416	0.00E+00	17679	0.08125735402
PTGES3	Cycling.cancer.cell.1	0.00E+00	0.2603847858	0.923	0.859	0.00E+00	17679	0.08125735402
CCDC34	Cycling.cancer.cell.1	0.00E+00	0.260022943	0.507	0.284	0.00E+00	17679	0.08125735402
CACYBP	Cycling.cancer.cell.1	0.00E+00	0.2592565354	0.759	0.607	0	17679	0.08125735402
CDK2AP2	Cycling.cancer.cell.1	0.00E+00	0.259241545	0.678	0.5	0.00E+00	17679	0.08125735402
RBM8A	Cycling.cancer.cell.1	0.00E+00	0.2581964536	0.879	0.786	0.00E+00	17679	0.08125735402
ALDH7A1	Cycling.cancer.cell.1	0.00E+00	0.2581209566	0.617	0.443	0.00E+00	17679	0.08125735402
HIST1H3G	Cycling.cancer.cell.1	0	0.2567143017	0.219	0.025	0	17679	0.08125735402
STIP1	Cycling.cancer.cell.1	0.00E+00	0.2558253403	0.698	0.526	0.00E+00	17679	0.08125735402
PSRC1	Cycling.cancer.cell.1	0.00E+00	0.2546581176	0.294	0.06	0	17679	0.08125735402
SNRPD1	Cycling.cancer.cell.1	0.00E+00	0.2542131308	0.825	0.695	0.00E+00	17679	0.08125735402
OAZ1	Cycling.cancer.cell.1	0.00E+00	0.2533099428	0.953	0.897	0.00E+00	17679	0.08125735402
METTL7A	Cycling.cancer.cell.1	0.00E+00	0.2529491226	0.396	0.164	0.00E+00	17679	0.08125735402
HMG20B	Cycling.cancer.cell.1	0.00E+00	0.252872245	0.568	0.376	0.00E+00	17679	0.08125735402
PSMA7	Cycling.cancer.cell.1	0.00E+00	0.2523336154	0.962	0.92	0.00E+00	17679	0.08125735402
NDE1	Cycling.cancer.cell.1	0.00E+00	0.2520988538	0.318	0.101	0.00E+00	17679	0.08125735402
CKAP2L	Cycling.cancer.cell.1	0.00E+00	0.250915945	0.264	0.032	0.00E+00	17679	0.08125735402
HIST1H4C	Cycling.cancer.cell.2	0.00E+00	1.435439281	0.89	0.592	0.00E+00	21847	0.100414583
TUBA1B	Cycling.cancer.cell.2	0	1.143625599	0.977	0.772	0	21847	0.100414583
PCLAF	Cycling.cancer.cell.2	0.00E+00	1.053103522	0.736	0.087	0.00E+00	21847	0.100414583
ATAD2	Cycling.cancer.cell.2	0.00E+00	0.9568716545	0.809	0.21	0.00E+00	21847	0.100414583
PCNA	Cycling.cancer.cell.2	0.00E+00	0.865249689	0.802	0.301	0	21847	0.100414583
H2AFZ	Cycling.cancer.cell.2	0.00E+00	0.8491146373	0.973	0.774	0.00E+00	21847	0.100414583
CKS1B	Cycling.cancer.cell.2	0.00E+00	0.8216645429	0.927	0.495	0.00E+00	21847	0.100414583
TK1	Cycling.cancer.cell.2	0.00E+00	0.813023882	0.724	0.118	0	21847	0.100414583
TUBB	Cycling.cancer.cell.2	0.00E+00	0.8057716848	0.962	0.8	0.00E+00	21847	0.100414583
TYMS	Cycling.cancer.cell.2	0.00E+00	0.8036910087	0.654	0.088	0	21847	0.100414583
MKI67	Cycling.cancer.cell.2	0.00E+00	0.7823185612	0.596	0.104	0.00E+00	21847	0.100414583
HMGB2	Cycling.cancer.cell.2	0.00E+00	0.7784828177	0.825	0.369	0.00E+00	21847	0.100414583
DUT	Cycling.cancer.cell.2	0.00E+00	0.7656729177	0.865	0.547	0.00E+00	21847	0.100414583
TOP2A	Cycling.cancer.cell.2	0.00E+00	0.7249409999	0.588	0.094	0.00E+00	21847	0.100414583
DEK	Cycling.cancer.cell.2	0.00E+00	0.7237424597	0.969	0.837	0.00E+00	21847	0.100414583
MCM7	Cycling.cancer.cell.2	0.00E+00	0.7116112886	0.827	0.347	0.00E+00	21847	0.100414583
HELLS	Cycling.cancer.cell.2	0.00E+00	0.7034631009	0.689	0.161	0.00E+00	21847	0.100414583
SMC4	Cycling.cancer.cell.2	0.00E+00	0.7011360094	0.843	0.407	0	21847	0.100414583
CDK1	Cycling.cancer.cell.2	0.00E+00	0.6747337436	0.642	0.079	0.00E+00	21847	0.100414583
UBE2C	Cycling.cancer.cell.2	0.00E+00	0.6737639195	0.655	0.096	0.00E+00	21847	0.100414583
MCM3	Cycling.cancer.cell.2	0.00E+00	0.6679570486	0.779	0.309	0.00E+00	21847	0.100414583
CLSPN	Cycling.cancer.cell.2	0.00E+00	0.6407874113	0.552	0.036	0.00E+00	21847	0.100414583
STMN1	Cycling.cancer.cell.2	0.00E+00	0.6390696226	0.906	0.595	0	21847	0.100414583
MYBL2	Cycling.cancer.cell.2	0.00E+00	0.6282634615	0.539	0.047	0.00E+00	21847	0.100414583
UBE2T	Cycling.cancer.cell.2	0.00E+00	0.6201879462	0.679	0.166	0	21847	0.100414583
MCM4	Cycling.cancer.cell.2	0.00E+00	0.6193582717	0.719	0.217	0	21847	0.100414583
CENPF	Cycling.cancer.cell.2	0.00E+00	0.6157756765	0.76	0.23	0.00E+00	21847	0.100414583
SMC2	Cycling.cancer.cell.2	0.00E+00	0.6120898463	0.761	0.246	0.00E+00	21847	0.100414583
NUSAP1	Cycling.cancer.cell.2	0.00E+00	0.604172302	0.519	0.074	0.00E+00	21847	0.100414583
NASP	Cycling.cancer.cell.2	0.00E+00	0.6039531473	0.871	0.591	0	21847	0.100414583
HMGB1	Cycling.cancer.cell.2	0.00E+00	0.5912808976	0.995	0.959	0.00E+00	21847	0.100414583
RAD51AP1	Cycling.cancer.cell.2	0.00E+00	0.5898802577	0.63	0.087	0	21847	0.100414583
ZWINT	Cycling.cancer.cell.2	0.00E+00	0.5791877438	0.629	0.108	0.00E+00	21847	0.100414583
RRM2	Cycling.cancer.cell.2	0.00E+00	0.5599948293	0.457	0.033	0	21847	0.100414583
DNMT1	Cycling.cancer.cell.2	0.00E+00	0.5575858522	0.745	0.345	0.00E+00	21847	0.100414583
E2F1	Cycling.cancer.cell.2	0	0.5544603325	0.596	0.09	0	21847	0.100414583
TPX2	Cycling.cancer.cell.2	0.00E+00	0.5460162813	0.658	0.139	0.00E+00	21847	0.100414583
CENPW	Cycling.cancer.cell.2	0.00E+00	0.5366489489	0.669	0.27	0.00E+00	21847	0.100414583
RANBP1	Cycling.cancer.cell.2	0.00E+00	0.5314810052	0.908	0.666	0	21847	0.100414583
TMPO	Cycling.cancer.cell.2	0.00E+00	0.5251012267	0.758	0.395	0.00E+00	21847	0.100414583
MAD2L1	Cycling.cancer.cell.2	0.00E+00	0.5212822448	0.668	0.15	0.00E+00	21847	0.100414583
FANCI	Cycling.cancer.cell.2	0.00E+00	0.5129226998	0.565	0.079	0	21847	0.100414583
CENPX	Cycling.cancer.cell.2	0.00E+00	0.5122543984	0.745	0.482	0.00E+00	21847	0.100414583
TMEM106C	Cycling.cancer.cell.2	0.00E+00	0.5102731564	0.749	0.427	0	21847	0.100414583
DHFR	Cycling.cancer.cell.2	0.00E+00	0.4791625325	0.59	0.159	0.00E+00	21847	0.100414583
PRKDC	Cycling.cancer.cell.2	0.00E+00	0.477857093	0.925	0.744	0	21847	0.100414583
HMGN2	Cycling.cancer.cell.2	0.00E+00	0.4757394093	0.959	0.842	0	21847	0.100414583
ORC6	Cycling.cancer.cell.2	0	0.4697257382	0.596	0.115	0	21847	0.100414583
DTYMK	Cycling.cancer.cell.2	0.00E+00	0.4658023602	0.721	0.336	0	21847	0.100414583
ASPM	Cycling.cancer.cell.2	0.00E+00	0.4552368435	0.609	0.115	0.00E+00	21847	0.100414583
BIRC5	Cycling.cancer.cell.2	0.00E+00	0.4527660874	0.571	0.112	0	21847	0.100414583
HIST1H1D	Cycling.cancer.cell.2	0.00E+00	0.4515616237	0.318	0.072	0.00E+00	21847	0.100414583
GMNN	Cycling.cancer.cell.2	0.00E+00	0.4501038188	0.6	0.177	0.00E+00	21847	0.100414583
RFC4	Cycling.cancer.cell.2	0	0.4482448829	0.629	0.218	0	21847	0.100414583
FEN1	Cycling.cancer.cell.2	0.00E+00	0.442847406	0.561	0.132	0.00E+00	21847	0.100414583
USP1	Cycling.cancer.cell.2	0.00E+00	0.4421262226	0.769	0.458	0.00E+00	21847	0.100414583
RRM1	Cycling.cancer.cell.2	0.00E+00	0.4399368838	0.557	0.155	0.00E+00	21847	0.100414583
EZH2	Cycling.cancer.cell.2	0	0.4349010008	0.567	0.197	0	21847	0.100414583
CBX5	Cycling.cancer.cell.2	0.00E+00	0.4347950083	0.808	0.527	0.00E+00	21847	0.100414583
XRCC2	Cycling.cancer.cell.2	0.00E+00	0.4289334681	0.51	0.077	0.00E+00	21847	0.100414583
TUBB4B	Cycling.cancer.cell.2	0.00E+00	0.4276232248	0.888	0.682	0.00E+00	21847	0.100414583
CENPU	Cycling.cancer.cell.2	0.00E+00	0.4267025946	0.499	0.069	0.00E+00	21847	0.100414583
MCM10	Cycling.cancer.cell.2	0.00E+00	0.4265377126	0.464	0.021	0.00E+00	21847	0.100414583
SIVA1	Cycling.cancer.cell.2	0.00E+00	0.4192518198	0.872	0.642	0.00E+00	21847	0.100414583
ASF1B	Cycling.cancer.cell.2	0.00E+00	0.417753063	0.497	0.053	0.00E+00	21847	0.100414583
CHEK1	Cycling.cancer.cell.2	0.00E+00	0.4172095979	0.526	0.089	0.00E+00	21847	0.100414583
SMC1A	Cycling.cancer.cell.2	0.00E+00	0.412703922	0.764	0.459	0.00E+00	21847	0.100414583
PBK	Cycling.cancer.cell.2	0.00E+00	0.4112270832	0.472	0.063	0.00E+00	21847	0.100414583
FAM111A	Cycling.cancer.cell.2	0.00E+00	0.4085390887	0.524	0.184	0	21847	0.100414583
PSIP1	Cycling.cancer.cell.2	0.00E+00	0.4083395562	0.816	0.553	0.00E+00	21847	0.100414583
SPC25	Cycling.cancer.cell.2	0.00E+00	0.4066414767	0.414	0.029	0.00E+00	21847	0.100414583
LSM4	Cycling.cancer.cell.2	0.00E+00	0.4065657882	0.939	0.779	0.00E+00	21847	0.100414583
H2AFX	Cycling.cancer.cell.2	0.00E+00	0.4056853354	0.595	0.244	0.00E+00	21847	0.100414583
DNAJC9	Cycling.cancer.cell.2	0.00E+00	0.4007375813	0.627	0.255	0.00E+00	21847	0.100414583
FOXM1	Cycling.cancer.cell.2	0.00E+00	0.3981811987	0.495	0.087	0	21847	0.100414583
MCM6	Cycling.cancer.cell.2	0.00E+00	0.3978086121	0.507	0.124	0.00E+00	21847	0.100414583
TTF2	Cycling.cancer.cell.2	0.00E+00	0.3957163048	0.582	0.206	0	21847	0.100414583
RPL39L	Cycling.cancer.cell.2	0.00E+00	0.3933809041	0.744	0.412	0.00E+00	21847	0.100414583
BRCA2	Cycling.cancer.cell.2	0	0.3929574286	0.48	0.079	0	21847	0.100414583
KIF20B	Cycling.cancer.cell.2	0.00E+00	0.3919303391	0.602	0.174	0.00E+00	21847	0.100414583
CENPM	Cycling.cancer.cell.2	0.00E+00	0.390450987	0.482	0.074	0.00E+00	21847	0.100414583
LMNB1	Cycling.cancer.cell.2	0.00E+00	0.3875117847	0.548	0.157	0.00E+00	21847	0.100414583
CDCA5	Cycling.cancer.cell.2	0.00E+00	0.3854780481	0.494	0.081	0.00E+00	21847	0.100414583
SPON1	Cycling.cancer.cell.2	0.00E+00	0.3823663423	0.754	0.573	0.00E+00	21847	0.100414583
FAM111B	Cycling.cancer.cell.2	0	0.3804777697	0.325	0.014	0	21847	0.100414583
HNRNPAB	Cycling.cancer.cell.2	0.00E+00	0.3794148726	0.889	0.706	0	21847	0.100414583
SNRPB	Cycling.cancer.cell.2	0.00E+00	0.3747304648	0.957	0.841	0	21847	0.100414583
KIFC1	Cycling.cancer.cell.2	0.00E+00	0.3746050976	0.456	0.057	0.00E+00	21847	0.100414583
H2AFV	Cycling.cancer.cell.2	0	0.3743511928	0.875	0.681	0	21847	0.100414583
MCM5	Cycling.cancer.cell.2	0.00E+00	0.3717315305	0.509	0.128	0.00E+00	21847	0.100414583
TACC3	Cycling.cancer.cell.2	0.00E+00	0.3715025719	0.513	0.103	0	21847	0.100414583
RFC3	Cycling.cancer.cell.2	0.00E+00	0.3711998668	0.538	0.143	0	21847	0.100414583
UBE2S	Cycling.cancer.cell.2	0.00E+00	0.3708031975	0.765	0.454	0.00E+00	21847	0.100414583
HIST1H1B	Cycling.cancer.cell.2	0.00E+00	0.3698602895	0.272	0.017	0.00E+00	21847	0.100414583
TUBA1C	Cycling.cancer.cell.2	0.00E+00	0.3697901333	0.82	0.575	0.00E+00	21847	0.100414583
GGCT	Cycling.cancer.cell.2	0.00E+00	0.3669275445	0.829	0.585	0	21847	0.100414583
CDT1	Cycling.cancer.cell.2	0.00E+00	0.366208757	0.453	0.063	0	21847	0.100414583
BARD1	Cycling.cancer.cell.2	0.00E+00	0.3597556303	0.527	0.156	0.00E+00	21847	0.100414583
ECT2	Cycling.cancer.cell.2	0.00E+00	0.3566738239	0.59	0.19	0.00E+00	21847	0.100414583
ANP32E	Cycling.cancer.cell.2	0.00E+00	0.3562675159	0.716	0.43	0.00E+00	21847	0.100414583
NCAPG	Cycling.cancer.cell.2	0.00E+00	0.3555130954	0.42	0.047	0.00E+00	21847	0.100414583
POLD3	Cycling.cancer.cell.2	0.00E+00	0.3542345396	0.596	0.246	0.00E+00	21847	0.100414583
AURKB	Cycling.cancer.cell.2	0.00E+00	0.3523443896	0.374	0.044	0.00E+00	21847	0.100414583
RFC2	Cycling.cancer.cell.2	0.00E+00	0.3504420364	0.571	0.21	0.00E+00	21847	0.100414583
CKS2	Cycling.cancer.cell.2	0.00E+00	0.3502403202	0.757	0.391	0	21847	0.100414583
MSH6	Cycling.cancer.cell.2	0.00E+00	0.3493590639	0.662	0.374	0.00E+00	21847	0.100414583
RPA3	Cycling.cancer.cell.2	0.00E+00	0.3491370263	0.722	0.432	0	21847	0.100414583
BRCA1	Cycling.cancer.cell.2	0.00E+00	0.3460932104	0.422	0.056	0.00E+00	21847	0.100414583
KIF11	Cycling.cancer.cell.2	0.00E+00	0.3457492177	0.444	0.071	0	21847	0.100414583
GINS2	Cycling.cancer.cell.2	0.00E+00	0.3434309357	0.402	0.043	0.00E+00	21847	0.100414583
MCM2	Cycling.cancer.cell.2	0.00E+00	0.3433970432	0.506	0.141	0	21847	0.100414583
SGO1	Cycling.cancer.cell.2	0.00E+00	0.3422825438	0.473	0.073	0	21847	0.100414583
BRI3BP	Cycling.cancer.cell.2	0.00E+00	0.3412891399	0.564	0.221	0	21847	0.100414583
SUPT16H	Cycling.cancer.cell.2	0.00E+00	0.3407089789	0.838	0.644	0	21847	0.100414583
ANP32B	Cycling.cancer.cell.2	0.00E+00	0.3371073561	0.91	0.748	0.00E+00	21847	0.100414583
C21orf58	Cycling.cancer.cell.2	0.00E+00	0.336314174	0.421	0.081	0.00E+00	21847	0.100414583
PGP	Cycling.cancer.cell.2	0.00E+00	0.3351348455	0.713	0.409	0.00E+00	21847	0.100414583
SLBP	Cycling.cancer.cell.2	0.00E+00	0.3346184594	0.693	0.416	0.00E+00	21847	0.100414583
ESCO2	Cycling.cancer.cell.2	0.00E+00	0.3343435014	0.37	0.023	0	21847	0.100414583
PHGDH	Cycling.cancer.cell.2	0.00E+00	0.3340179571	0.599	0.37	0.00E+00	21847	0.100414583
LSM3	Cycling.cancer.cell.2	0.00E+00	0.3303506102	0.873	0.659	0.00E+00	21847	0.100414583
CENPK	Cycling.cancer.cell.2	0	0.3276574896	0.415	0.063	0	21847	0.100414583
ATP5MC1	Cycling.cancer.cell.2	0.00E+00	0.3269394175	0.897	0.736	0	21847	0.100414583
MIS18BP1	Cycling.cancer.cell.2	0.00E+00	0.3260944284	0.663	0.335	0.00E+00	21847	0.100414583
MND1	Cycling.cancer.cell.2	0.00E+00	0.3258864048	0.403	0.041	0.00E+00	21847	0.100414583
NUCKS1	Cycling.cancer.cell.2	0.00E+00	0.3249122682	0.971	0.9	0.00E+00	21847	0.100414583
KIF23	Cycling.cancer.cell.2	0.00E+00	0.3242708413	0.421	0.071	0.00E+00	21847	0.100414583
ALYREF	Cycling.cancer.cell.2	0.00E+00	0.3205893536	0.67	0.394	0.00E+00	21847	0.100414583
SMC3	Cycling.cancer.cell.2	0.00E+00	0.3205403298	0.773	0.55	0.00E+00	21847	0.100414583
NSD2	Cycling.cancer.cell.2	0.00E+00	0.3192420966	0.565	0.239	0.00E+00	21847	0.100414583
MSH2	Cycling.cancer.cell.2	0.00E+00	0.3183875387	0.631	0.308	0	21847	0.100414583
LIG1	Cycling.cancer.cell.2	0.00E+00	0.3183617357	0.479	0.122	0	21847	0.100414583
PARP1	Cycling.cancer.cell.2	0.00E+00	0.3167619418	0.837	0.642	0.00E+00	21847	0.100414583
FABP5	Cycling.cancer.cell.2	0.00E+00	0.3131991022	0.543	0.287	0.00E+00	21847	0.100414583
ANLN	Cycling.cancer.cell.2	0.00E+00	0.3130326733	0.419	0.065	0.00E+00	21847	0.100414583
UNG	Cycling.cancer.cell.2	0.00E+00	0.3123411278	0.517	0.225	0.00E+00	21847	0.100414583
EIF4EBP1	Cycling.cancer.cell.2	0.00E+00	0.3063445142	0.585	0.319	0	21847	0.100414583
CEP55	Cycling.cancer.cell.2	0.00E+00	0.3058391687	0.46	0.081	0	21847	0.100414583
NCAPD3	Cycling.cancer.cell.2	0.00E+00	0.3047171158	0.483	0.145	0.00E+00	21847	0.100414583
MELK	Cycling.cancer.cell.2	0.00E+00	0.3041895673	0.39	0.043	0	21847	0.100414583
CDCA7	Cycling.cancer.cell.2	0.00E+00	0.3037842989	0.359	0.046	0.00E+00	21847	0.100414583
CENPH	Cycling.cancer.cell.2	0.00E+00	0.3034072157	0.46	0.11	0	21847	0.100414583
IDH2	Cycling.cancer.cell.2	0	0.302068809	0.781	0.566	0	21847	0.100414583
PKMYT1	Cycling.cancer.cell.2	0.00E+00	0.3018933027	0.379	0.029	0	21847	0.100414583
CCNE1	Cycling.cancer.cell.2	0.00E+00	0.3017868519	0.45	0.182	0.00E+00	21847	0.100414583
GGH	Cycling.cancer.cell.2	0	0.301730351	0.455	0.137	0	21847	0.100414583
KPNA2	Cycling.cancer.cell.2	0.00E+00	0.3014935135	0.639	0.328	0	21847	0.100414583
CSE1L	Cycling.cancer.cell.2	0.00E+00	0.3002758041	0.669	0.374	0.00E+00	21847	0.100414583
H2AFY	Cycling.cancer.cell.2	0.00E+00	0.2983466867	0.894	0.735	0	21847	0.100414583
PAICS	Cycling.cancer.cell.2	0.00E+00	0.2974129752	0.736	0.465	0.00E+00	21847	0.100414583
DTL	Cycling.cancer.cell.2	0.00E+00	0.2969841715	0.345	0.021	0	21847	0.100414583
RAN	Cycling.cancer.cell.2	0.00E+00	0.2963343349	0.96	0.861	0.00E+00	21847	0.100414583
SLC25A5	Cycling.cancer.cell.2	0	0.2957112605	0.948	0.849	0	21847	0.100414583
AP2S1	Cycling.cancer.cell.2	0.00E+00	0.295242992	0.859	0.676	0	21847	0.100414583
TOPBP1	Cycling.cancer.cell.2	0.00E+00	0.2938565069	0.59	0.277	0.00E+00	21847	0.100414583
SPC24	Cycling.cancer.cell.2	0.00E+00	0.2915474674	0.366	0.049	0.00E+00	21847	0.100414583
NME1	Cycling.cancer.cell.2	0	0.2886830126	0.834	0.641	0	21847	0.100414583
SLFN13	Cycling.cancer.cell.2	0.00E+00	0.288055365	0.406	0.103	0.00E+00	21847	0.100414583
WDR76	Cycling.cancer.cell.2	0	0.2873161347	0.347	0.038	0	21847	0.100414583
PA2G4	Cycling.cancer.cell.2	0.00E+00	0.2864397293	0.926	0.8	0.00E+00	21847	0.100414583
DSN1	Cycling.cancer.cell.2	0.00E+00	0.2855272383	0.455	0.123	0	21847	0.100414583
SNRPG	Cycling.cancer.cell.2	0.00E+00	0.2853385785	0.917	0.78	0	21847	0.100414583
NCAPD2	Cycling.cancer.cell.2	0.00E+00	0.2843041231	0.498	0.2	0.00E+00	21847	0.100414583
HJURP	Cycling.cancer.cell.2	0.00E+00	0.2833602543	0.349	0.038	0.00E+00	21847	0.100414583
SAC3D1	Cycling.cancer.cell.2	0.00E+00	0.2833236248	0.536	0.242	0.00E+00	21847	0.100414583
GMPS	Cycling.cancer.cell.2	0.00E+00	0.2817946338	0.689	0.432	0.00E+00	21847	0.100414583
LDHB	Cycling.cancer.cell.2	0.00E+00	0.2813328042	0.934	0.823	0.00E+00	21847	0.100414583
EBP	Cycling.cancer.cell.2	0.00E+00	0.2807489732	0.694	0.429	0.00E+00	21847	0.100414583
KPNB1	Cycling.cancer.cell.2	0	0.2804551312	0.828	0.617	0	21847	0.100414583
NUF2	Cycling.cancer.cell.2	0.00E+00	0.2803643837	0.412	0.067	0	21847	0.100414583
PLP2	Cycling.cancer.cell.2	0.00E+00	0.2790292702	0.678	0.468	0.00E+00	21847	0.100414583
ATAD5	Cycling.cancer.cell.2	0.00E+00	0.2789967058	0.406	0.075	0	21847	0.100414583
BLM	Cycling.cancer.cell.2	0.00E+00	0.2775785164	0.366	0.04	0	21847	0.100414583
CHAF1A	Cycling.cancer.cell.2	0.00E+00	0.2774414606	0.423	0.09	0.00E+00	21847	0.100414583
MTHFD2	Cycling.cancer.cell.2	0.00E+00	0.277296145	0.701	0.43	0.00E+00	21847	0.100414583
DIAPH3	Cycling.cancer.cell.2	0.00E+00	0.2772936439	0.386	0.076	0.00E+00	21847	0.100414583
VRK1	Cycling.cancer.cell.2	0.00E+00	0.2771058869	0.462	0.132	0	21847	0.100414583
TIMELESS	Cycling.cancer.cell.2	0.00E+00	0.2767506184	0.424	0.104	0	21847	0.100414583
NUDT1	Cycling.cancer.cell.2	0.00E+00	0.2763455689	0.551	0.23	0	21847	0.100414583
SNRPD1	Cycling.cancer.cell.2	0.00E+00	0.2749758589	0.874	0.687	0.00E+00	21847	0.100414583
NOP56	Cycling.cancer.cell.2	0.00E+00	0.2726699128	0.825	0.625	0.00E+00	21847	0.100414583
NDC80	Cycling.cancer.cell.2	0	0.2722058049	0.346	0.048	0	21847	0.100414583
GINS4	Cycling.cancer.cell.2	0.00E+00	0.2719496264	0.4	0.077	0.00E+00	21847	0.100414583
RMI2	Cycling.cancer.cell.2	0.00E+00	0.2717149172	0.382	0.078	0.00E+00	21847	0.100414583
COMMD4	Cycling.cancer.cell.2	0.00E+00	0.2709899288	0.654	0.428	0	21847	0.100414583
MCM8	Cycling.cancer.cell.2	0.00E+00	0.270085399	0.408	0.115	0.00E+00	21847	0.100414583
HLTF	Cycling.cancer.cell.2	0.00E+00	0.269152219	0.666	0.41	0	21847	0.100414583
HIST1H1A	Cycling.cancer.cell.2	0.00E+00	0.2669240465	0.219	0.031	0.00E+00	21847	0.100414583
TCF19	Cycling.cancer.cell.2	0.00E+00	0.2666976708	0.336	0.045	0	21847	0.100414583
TRIP13	Cycling.cancer.cell.2	0	0.2666555726	0.404	0.098	0	21847	0.100414583
LGR5	Cycling.cancer.cell.2	0.00E+00	0.266348887	0.231	0.135	0.00E+00	21847	0.100414583
BOLA3	Cycling.cancer.cell.2	0.00E+00	0.2644786123	0.723	0.484	0.00E+00	21847	0.100414583
CDC6	Cycling.cancer.cell.2	0.00E+00	0.2639600555	0.342	0.029	0	21847	0.100414583
PPM1G	Cycling.cancer.cell.2	0.00E+00	0.262741231	0.861	0.697	0	21847	0.100414583
BUB1B	Cycling.cancer.cell.2	0.00E+00	0.2621458127	0.369	0.057	0.00E+00	21847	0.100414583
C12orf75	Cycling.cancer.cell.2	0.00E+00	0.2620946271	0.581	0.309	0	21847	0.100414583
NCAPG2	Cycling.cancer.cell.2	0.00E+00	0.2612189589	0.369	0.069	0.00E+00	21847	0.100414583
CDCA3	Cycling.cancer.cell.2	0.00E+00	0.2609527592	0.327	0.049	0.00E+00	21847	0.100414583
E2F8	Cycling.cancer.cell.2	0.00E+00	0.2609210167	0.315	0.031	0.00E+00	21847	0.100414583
RAD21	Cycling.cancer.cell.2	0.00E+00	0.2607619576	0.861	0.695	0	21847	0.100414583
RDX	Cycling.cancer.cell.2	0	0.2603806859	0.757	0.554	0	21847	0.100414583
H1FX	Cycling.cancer.cell.2	0.00E+00	0.2555867844	0.804	0.651	0.00E+00	21847	0.100414583
DCTPP1	Cycling.cancer.cell.2	0	0.2549058286	0.723	0.498	0	21847	0.100414583
CSDE1	Cycling.cancer.cell.2	7.58E-09	0.2548178295	0.899	0.843	2.44E-04	21847	0.100414583
ASRGL1	Cycling.cancer.cell.2	0.00E+00	0.2541671178	0.761	0.553	0	21847	0.100414583
FDPS	Cycling.cancer.cell.2	0.00E+00	0.253797707	0.894	0.745	0	21847	0.100414583
HIST1H1E	Cycling.cancer.cell.2	0.00E+00	0.2531320384	0.309	0.087	0.00E+00	21847	0.100414583
HIST2H2AC	Cycling.cancer.cell.2	0	0.2530363726	0.296	0.088	0	21847	0.100414583
POLD2	Cycling.cancer.cell.2	0.00E+00	0.2528792769	0.767	0.528	0.00E+00	21847	0.100414583
CDK4	Cycling.cancer.cell.2	0.00E+00	0.2527674886	0.738	0.515	0	21847	0.100414583
DSCC1	Cycling.cancer.cell.2	0	0.2526515367	0.364	0.059	0	21847	0.100414583
ARHGAP11A	Cycling.cancer.cell.2	0.00E+00	0.2503892199	0.331	0.065	0.00E+00	21847	0.100414583
MNS1	Cycling.cancer.cell.2	0.00E+00	0.2500057361	0.4	0.118	0	21847	0.100414583
CAPS	Ciliated.cell.1	0.00E+00	2.218692988	0.781	0.385	0.00E+00	4023	0.0184907707
C20orf85	Ciliated.cell.1	0.00E+00	2.053810386	0.452	0.007	0	4023	0.0184907707
TPPP3	Ciliated.cell.1	0	1.980529043	0.64	0.104	0	4023	0.0184907707
C9orf24	Ciliated.cell.1	0.00E+00	1.673183217	0.471	0.034	0	4023	0.0184907707
RSPH1	Ciliated.cell.1	0	1.618139474	0.68	0.144	0	4023	0.0184907707
C5orf49	Ciliated.cell.1	0.00E+00	1.591243094	0.682	0.05	0.00E+00	4023	0.0184907707
TMEM190	Ciliated.cell.1	0.00E+00	1.54278858	0.366	0.021	0	4023	0.0184907707
PIFO	Ciliated.cell.1	0.00E+00	1.538332165	0.742	0.095	0	4023	0.0184907707
FAM183A	Ciliated.cell.1	0.00E+00	1.495182139	0.565	0.024	0	4023	0.0184907707
C1orf194	Ciliated.cell.1	0	1.487760184	0.628	0.026	0	4023	0.0184907707
CETN2	Ciliated.cell.1	0	1.450055431	0.899	0.583	0	4023	0.0184907707
AGR3	Ciliated.cell.1	0.00E+00	1.332686641	0.558	0.111	0.00E+00	4023	0.0184907707
CFAP126	Ciliated.cell.1	0.00E+00	1.329494541	0.741	0.053	0.00E+00	4023	0.0184907707
ODF3B	Ciliated.cell.1	0.00E+00	1.323703817	0.531	0.109	0.00E+00	4023	0.0184907707
TXN	Ciliated.cell.1	0.00E+00	1.307239893	0.955	0.877	0	4023	0.0184907707
CAPSL	Ciliated.cell.1	0.00E+00	1.285806094	0.531	0.019	0	4023	0.0184907707
IGFBP7	Ciliated.cell.1	0.00E+00	1.274761409	0.504	0.209	0.00E+00	4023	0.0184907707
C11orf88	Ciliated.cell.1	0.00E+00	1.199328678	0.348	0.002	0	4023	0.0184907707
MORN2	Ciliated.cell.1	0.00E+00	1.198819588	0.799	0.386	0	4023	0.0184907707
LRRIQ1	Ciliated.cell.1	0.00E+00	1.172290024	0.734	0.14	0	4023	0.0184907707
TUBA1A	Ciliated.cell.1	0.00E+00	1.166809195	0.744	0.385	0	4023	0.0184907707
FOXJ1	Ciliated.cell.1	0.00E+00	1.153447563	0.669	0.17	0.00E+00	4023	0.0184907707
TUBB4B	Ciliated.cell.1	0.00E+00	1.14294987	0.878	0.699	0.00E+00	4023	0.0184907707
ZMYND10	Ciliated.cell.1	0	1.125328487	0.629	0.038	0	4023	0.0184907707
DNAAF1	Ciliated.cell.1	0.00E+00	1.082427012	0.493	0.028	0.00E+00	4023	0.0184907707
C9orf116	Ciliated.cell.1	0.00E+00	1.075895026	0.655	0.187	0	4023	0.0184907707
EFCAB1	Ciliated.cell.1	0.00E+00	1.066169131	0.515	0.018	0	4023	0.0184907707
EFHC1	Ciliated.cell.1	0.00E+00	1.061813024	0.726	0.268	0	4023	0.0184907707
DNALI1	Ciliated.cell.1	0.00E+00	1.036526799	0.68	0.25	0	4023	0.0184907707
IK	Ciliated.cell.1	0	1.024893394	0.859	0.686	0	4023	0.0184907707
DYDC2	Ciliated.cell.1	0.00E+00	1.022452177	0.502	0.059	0	4023	0.0184907707
TFF3	Ciliated.cell.1	1.17E-175	1.014544918	0.174	0.066	3.77E-171	4023	0.0184907707
AGR2	Ciliated.cell.1	1.76E-178	1.007077873	0.216	0.092	5.67E-174	4023	0.0184907707
CEP126	Ciliated.cell.1	0.00E+00	1.0035365	0.534	0.059	0	4023	0.0184907707
MLF1	Ciliated.cell.1	0.00E+00	0.9878105533	0.861	0.483	0	4023	0.0184907707
SNTN	Ciliated.cell.1	0.00E+00	0.9770927474	0.297	0.004	0.00E+00	4023	0.0184907707
ROPN1L	Ciliated.cell.1	0.00E+00	0.9722291792	0.463	0.016	0.00E+00	4023	0.0184907707
AL357093.2	Ciliated.cell.1	0.00E+00	0.9702999612	0.226	0.001	0	4023	0.0184907707
PSENEN	Ciliated.cell.1	0.00E+00	0.9477606814	0.767	0.472	0	4023	0.0184907707
CCDC170	Ciliated.cell.1	0.00E+00	0.9131533485	0.489	0.071	0	4023	0.0184907707
ERICH3	Ciliated.cell.1	0.00E+00	0.9104964948	0.301	0.003	0	4023	0.0184907707
TEKT2	Ciliated.cell.1	0.00E+00	0.9092807985	0.515	0.041	0	4023	0.0184907707
SAA1	Ciliated.cell.1	2.46E-69	0.9007397735	0.129	0.063	7.90E-65	4023	0.0184907707
C9orf135	Ciliated.cell.1	0.00E+00	0.8893721681	0.533	0.051	0.00E+00	4023	0.0184907707
SPA17	Ciliated.cell.1	0.00E+00	0.8853091649	0.578	0.147	0.00E+00	4023	0.0184907707
MNS1	Ciliated.cell.1	0.00E+00	0.8787838209	0.591	0.137	0	4023	0.0184907707
ARMC3	Ciliated.cell.1	0.00E+00	0.8758703859	0.602	0.069	0.00E+00	4023	0.0184907707
PERP	Ciliated.cell.1	0.00E+00	0.8751675654	0.82	0.689	0	4023	0.0184907707
CIB1	Ciliated.cell.1	0	0.8681417118	0.885	0.713	0	4023	0.0184907707
LRRC23	Ciliated.cell.1	0	0.8612448152	0.576	0.179	0	4023	0.0184907707
CFAP45	Ciliated.cell.1	0	0.859174181	0.569	0.048	0	4023	0.0184907707
CKB	Ciliated.cell.1	0	0.8565833302	0.808	0.595	0	4023	0.0184907707
MORN5	Ciliated.cell.1	0	0.852943404	0.455	0.012	0	4023	0.0184907707
WDR54	Ciliated.cell.1	0	0.8502874122	0.596	0.223	0	4023	0.0184907707
IFT22	Ciliated.cell.1	0	0.847336332	0.755	0.477	0	4023	0.0184907707
TEKT1	Ciliated.cell.1	0	0.8412357739	0.463	0.008	0	4023	0.0184907707
CALM1	Ciliated.cell.1	0	0.8384740981	0.959	0.889	0	4023	0.0184907707
TUBA4B	Ciliated.cell.1	0	0.8304827288	0.335	0.001	0	4023	0.0184907707
KIF9	Ciliated.cell.1	0	0.8185902046	0.731	0.34	0	4023	0.0184907707
SPAG17	Ciliated.cell.1	0	0.8182076498	0.517	0.073	0	4023	0.0184907707
PPIL6	Ciliated.cell.1	0	0.8173917768	0.529	0.103	0	4023	0.0184907707
GDF15	Ciliated.cell.1	0	0.8147620946	0.255	0.068	0	4023	0.0184907707
CFAP53	Ciliated.cell.1	0	0.8127753088	0.419	0.053	0	4023	0.0184907707
HMGN3	Ciliated.cell.1	0	0.8068493825	0.913	0.763	0	4023	0.0184907707
IFT57	Ciliated.cell.1	0	0.8029044381	0.83	0.594	0	4023	0.0184907707
DYNLL1	Ciliated.cell.1	0	0.7997595592	0.968	0.924	0	4023	0.0184907707
NUDC	Ciliated.cell.1	0	0.7995229936	0.862	0.671	0	4023	0.0184907707
TSPAN1	Ciliated.cell.1	0	0.7975818367	0.471	0.233	0	4023	0.0184907707
WDR38	Ciliated.cell.1	0	0.7973936627	0.409	0.009	0	4023	0.0184907707
SPAG1	Ciliated.cell.1	0	0.7969536471	0.578	0.162	0	4023	0.0184907707
DNAH11	Ciliated.cell.1	0	0.7863781147	0.4	0.017	0	4023	0.0184907707
CASC1	Ciliated.cell.1	0	0.7863404094	0.505	0.062	0	4023	0.0184907707
MAPK15	Ciliated.cell.1	0	0.7797889799	0.55	0.167	0	4023	0.0184907707
AC013264.1	Ciliated.cell.1	0	0.7783407865	0.318	0.011	0	4023	0.0184907707
CDHR3	Ciliated.cell.1	0	0.7739375863	0.331	0.016	0	4023	0.0184907707
ENKUR	Ciliated.cell.1	0	0.7725229391	0.447	0.024	0	4023	0.0184907707
CCDC78	Ciliated.cell.1	0	0.7714710228	0.325	0.02	0	4023	0.0184907707
CFAP73	Ciliated.cell.1	0	0.7711701145	0.403	0.021	0	4023	0.0184907707
LDLRAD1	Ciliated.cell.1	0	0.7693608709	0.353	0.062	0	4023	0.0184907707
SPEF2	Ciliated.cell.1	0	0.7607982513	0.56	0.156	0	4023	0.0184907707
LRRC6	Ciliated.cell.1	0	0.757038882	0.479	0.096	0	4023	0.0184907707
FHAD1	Ciliated.cell.1	0	0.7557824477	0.482	0.053	0	4023	0.0184907707
DNAH7	Ciliated.cell.1	0	0.7550552302	0.52	0.071	0	4023	0.0184907707
RP1	Ciliated.cell.1	0	0.7547457015	0.325	0.068	0	4023	0.0184907707
IQCG	Ciliated.cell.1	0	0.7526391436	0.665	0.268	0	4023	0.0184907707
DRC1	Ciliated.cell.1	0	0.7467613695	0.421	0.016	0	4023	0.0184907707
CFAP43	Ciliated.cell.1	0	0.7465973685	0.378	0.033	0	4023	0.0184907707
HYDIN	Ciliated.cell.1	0	0.7359507481	0.459	0.073	0	4023	0.0184907707
FAM92B	Ciliated.cell.1	0	0.7352279534	0.308	0.002	0	4023	0.0184907707
CFAP298	Ciliated.cell.1	0	0.7268419089	0.672	0.395	0	4023	0.0184907707
CFAP157	Ciliated.cell.1	0	0.7230101991	0.429	0.024	0	4023	0.0184907707
STK33	Ciliated.cell.1	0	0.719807889	0.364	0.09	0	4023	0.0184907707
RRAD	Ciliated.cell.1	0	0.7146519309	0.227	0.065	0	4023	0.0184907707
DYNLRB2	Ciliated.cell.1	0	0.7025660895	0.322	0.02	0	4023	0.0184907707
FAM81B	Ciliated.cell.1	0	0.6992431369	0.423	0.027	0	4023	0.0184907707
UFC1	Ciliated.cell.1	0	0.695393383	0.873	0.759	0	4023	0.0184907707
CCNO	Ciliated.cell.1	7.83E-266	0.6910850282	0.241	0.089	2.52E-261	4023	0.0184907707
TRAF3IP1	Ciliated.cell.1	0	0.6897868934	0.57	0.309	0	4023	0.0184907707
TCTEX1D2	Ciliated.cell.1	0	0.6897106225	0.533	0.216	0	4023	0.0184907707
METRN	Ciliated.cell.1	9.08E-301	0.6823064355	0.711	0.515	2.92E-296	4023	0.0184907707
RSPH9	Ciliated.cell.1	0	0.6805871544	0.329	0.014	0	4023	0.0184907707
CDKN1A	Ciliated.cell.1	0	0.6755366592	0.457	0.105	0	4023	0.0184907707
AC007906.2	Ciliated.cell.1	0	0.6720056448	0.6	0.3	0	4023	0.0184907707
HSPH1	Ciliated.cell.1	1.59E-269	0.6674116113	0.69	0.532	5.13E-265	4023	0.0184907707
CSPP1	Ciliated.cell.1	0	0.6635443833	0.582	0.258	0	4023	0.0184907707
CCDC173	Ciliated.cell.1	0	0.663424949	0.404	0.049	0	4023	0.0184907707
ANXA1	Ciliated.cell.1	0	0.6592567035	0.87	0.712	0	4023	0.0184907707
ZBBX	Ciliated.cell.1	0	0.6554628311	0.435	0.012	0	4023	0.0184907707
SELENOW	Ciliated.cell.1	0	0.6524336941	0.897	0.797	0	4023	0.0184907707
CCDC146	Ciliated.cell.1	0	0.6491187116	0.649	0.306	0	4023	0.0184907707
CYSTM1	Ciliated.cell.1	0	0.6480431624	0.804	0.6	0	4023	0.0184907707
RSPH4A	Ciliated.cell.1	0	0.6464391272	0.403	0.011	0	4023	0.0184907707
CFAP70	Ciliated.cell.1	0	0.645459711	0.418	0.075	0	4023	0.0184907707
CCDC113	Ciliated.cell.1	0	0.6398907491	0.438	0.082	0	4023	0.0184907707
MS4A8	Ciliated.cell.1	0	0.6388268257	0.251	0.005	0	4023	0.0184907707
DNAH5	Ciliated.cell.1	0	0.63798689	0.377	0.046	0	4023	0.0184907707
BBOF1	Ciliated.cell.1	0	0.6373394525	0.41	0.07	0	4023	0.0184907707
CFAP44	Ciliated.cell.1	0	0.6316893361	0.478	0.08	0	4023	0.0184907707
ATP5IF1	Ciliated.cell.1	1.76E-269	0.631428644	0.878	0.809	5.65E-265	4023	0.0184907707
FAM229B	Ciliated.cell.1	0	0.6314023793	0.462	0.155	0	4023	0.0184907707
RPGR	Ciliated.cell.1	0	0.6295029965	0.662	0.31	0	4023	0.0184907707
DRC3	Ciliated.cell.1	0	0.6283447339	0.384	0.061	0	4023	0.0184907707
DYNC2H1	Ciliated.cell.1	0	0.6280376341	0.483	0.155	0	4023	0.0184907707
CCDC96	Ciliated.cell.1	0	0.625318088	0.413	0.045	0	4023	0.0184907707
NME5	Ciliated.cell.1	0	0.6248227791	0.44	0.089	0	4023	0.0184907707
ODF2L	Ciliated.cell.1	0	0.6246041215	0.654	0.427	0	4023	0.0184907707
DNAH12	Ciliated.cell.1	0	0.6245797632	0.286	0.005	0	4023	0.0184907707
TCTN1	Ciliated.cell.1	0	0.6229001657	0.537	0.196	0	4023	0.0184907707
SPATA17	Ciliated.cell.1	0	0.6182064477	0.493	0.077	0	4023	0.0184907707
SPAG8	Ciliated.cell.1	0	0.6174041643	0.421	0.031	0	4023	0.0184907707
DTHD1	Ciliated.cell.1	0	0.6163229454	0.291	0.001	0	4023	0.0184907707
SPEF1	Ciliated.cell.1	0	0.6136347426	0.457	0.048	0	4023	0.0184907707
AKAP9	Ciliated.cell.1	0	0.6125306823	0.913	0.81	0	4023	0.0184907707
SPATA18	Ciliated.cell.1	0	0.610851637	0.301	0.009	0	4023	0.0184907707
CFAP221	Ciliated.cell.1	0	0.6053627001	0.283	0.016	0	4023	0.0184907707
PRDX5	Ciliated.cell.1	5.92E-274	0.6027187241	0.957	0.924	1.91E-269	4023	0.0184907707
LRRC46	Ciliated.cell.1	0	0.6008441169	0.321	0.012	0	4023	0.0184907707
RIBC1	Ciliated.cell.1	0	0.5989353376	0.404	0.043	0	4023	0.0184907707
SPAG16	Ciliated.cell.1	0	0.5978940168	0.534	0.264	0	4023	0.0184907707
DPY30	Ciliated.cell.1	0	0.593898671	0.782	0.651	0	4023	0.0184907707
RUVBL1	Ciliated.cell.1	0	0.5894691077	0.778	0.548	0	4023	0.0184907707
CCDC74A	Ciliated.cell.1	0	0.5863878273	0.422	0.101	0	4023	0.0184907707
NPHP1	Ciliated.cell.1	0	0.5862916879	0.509	0.149	0	4023	0.0184907707
CTXN1	Ciliated.cell.1	0	0.585403513	0.703	0.42	0	4023	0.0184907707
MDM2	Ciliated.cell.1	0	0.5832717299	0.497	0.277	0	4023	0.0184907707
SAXO2	Ciliated.cell.1	0	0.5817254915	0.315	0.027	0	4023	0.0184907707
WDR60	Ciliated.cell.1	0	0.5813589946	0.616	0.37	0	4023	0.0184907707
AQP3	Ciliated.cell.1	2.36E-290	0.5792927947	0.283	0.11	7.61E-286	4023	0.0184907707
DYNLT1	Ciliated.cell.1	0	0.5792132052	0.79	0.632	0	4023	0.0184907707
WDR63	Ciliated.cell.1	0	0.5781941533	0.324	0.009	0	4023	0.0184907707
SYNE1	Ciliated.cell.1	0	0.5779628878	0.303	0.046	0	4023	0.0184907707
TNFAIP8L1	Ciliated.cell.1	0	0.5777062274	0.434	0.09	0	4023	0.0184907707
DNAH6	Ciliated.cell.1	0	0.5695275018	0.393	0.041	0	4023	0.0184907707
FAIM	Ciliated.cell.1	1.95E-284	0.5683312221	0.492	0.292	6.29E-280	4023	0.0184907707
TSGA10	Ciliated.cell.1	0	0.567579074	0.482	0.224	0	4023	0.0184907707
NQO1	Ciliated.cell.1	1.71E-261	0.5663589773	0.533	0.341	5.51E-257	4023	0.0184907707
MOK	Ciliated.cell.1	0.00E+00	0.5652000139	0.557	0.21	0.00E+00	4023	0.0184907707
FXYD3	Ciliated.cell.1	2.65E-260	0.5651057482	0.65	0.45	8.52E-256	4023	0.0184907707
NEK11	Ciliated.cell.1	0	0.5616858812	0.534	0.166	0	4023	0.0184907707
PCM1	Ciliated.cell.1	1.71E-266	0.5614289394	0.697	0.546	5.52E-262	4023	0.0184907707
FAM227A	Ciliated.cell.1	0	0.5610307344	0.499	0.14	0	4023	0.0184907707
WDR78	Ciliated.cell.1	0	0.5604181193	0.429	0.095	0	4023	0.0184907707
CCDC40	Ciliated.cell.1	0	0.5592497889	0.474	0.081	0	4023	0.0184907707
C17orf97	Ciliated.cell.1	0	0.5592446371	0.457	0.158	0	4023	0.0184907707
CCDC30	Ciliated.cell.1	0	0.5590703897	0.486	0.156	0	4023	0.0184907707
CFAP54	Ciliated.cell.1	0	0.5585848543	0.422	0.043	0	4023	0.0184907707
SARAF	Ciliated.cell.1	4.09E-256	0.5578140943	0.762	0.644	1.32E-251	4023	0.0184907707
TMEM231	Ciliated.cell.1	0	0.5562986174	0.452	0.133	0	4023	0.0184907707
AC084033.3	Ciliated.cell.1	0	0.5540418962	0.498	0.196	0	4023	0.0184907707
DNAAF4	Ciliated.cell.1	0	0.5534233183	0.461	0.135	0	4023	0.0184907707
C21orf58	Ciliated.cell.1	0	0.553046159	0.354	0.11	0	4023	0.0184907707
RIBC2	Ciliated.cell.1	0	0.5521122324	0.398	0.05	0	4023	0.0184907707
GON7	Ciliated.cell.1	0	0.5498323326	0.461	0.212	0	4023	0.0184907707
CFAP46	Ciliated.cell.1	0	0.5497048206	0.397	0.043	0	4023	0.0184907707
CCDC153	Ciliated.cell.1	0.00E+00	0.5491866188	0.356	0.057	0.00E+00	4023	0.0184907707
LRRC10B	Ciliated.cell.1	0	0.5475718925	0.34	0.018	0	4023	0.0184907707
CCDC65	Ciliated.cell.1	0	0.5475502252	0.351	0.019	0	4023	0.0184907707
CRIP1	Ciliated.cell.1	1.43E-63	0.5473550646	0.683	0.604	4.60E-59	4023	0.0184907707
SAMHD1	Ciliated.cell.1	5.18E-288	0.5470589732	0.573	0.361	1.67E-283	4023	0.0184907707
RFX3	Ciliated.cell.1	0	0.5468918454	0.477	0.172	0	4023	0.0184907707
SLC44A4	Ciliated.cell.1	3.27E-297	0.5455669632	0.511	0.301	1.05E-292	4023	0.0184907707
DPCD	Ciliated.cell.1	0	0.5442803622	0.606	0.347	0	4023	0.0184907707
HIPK1	Ciliated.cell.1	0	0.5385521671	0.529	0.264	0	4023	0.0184907707
WDR66	Ciliated.cell.1	0	0.5376487557	0.319	0.049	0	4023	0.0184907707
ANKRD66	Ciliated.cell.1	0.00E+00	0.5367667644	0.255	0.001	0.00E+00	4023	0.0184907707
C11orf97	Ciliated.cell.1	0	0.5364719205	0.262	0.001	0	4023	0.0184907707
AL121899.1	Ciliated.cell.1	0	0.5360045165	0.311	0.044	0	4023	0.0184907707
EFCAB10	Ciliated.cell.1	0	0.5342662142	0.346	0.011	0	4023	0.0184907707
CCDC114	Ciliated.cell.1	0	0.533192441	0.394	0.031	0	4023	0.0184907707
ARHGAP18	Ciliated.cell.1	0	0.5238316988	0.321	0.093	0	4023	0.0184907707
EFCAB2	Ciliated.cell.1	0	0.5206935933	0.445	0.151	0	4023	0.0184907707
DNAH9	Ciliated.cell.1	0	0.5195026039	0.275	0.011	0	4023	0.0184907707
UBXN10	Ciliated.cell.1	0	0.5153247943	0.414	0.081	0	4023	0.0184907707
OSCP1	Ciliated.cell.1	0	0.5150827133	0.446	0.11	0	4023	0.0184907707
CC2D2A	Ciliated.cell.1	0	0.5114397589	0.408	0.101	0	4023	0.0184907707
PKIG	Ciliated.cell.1	0	0.5096534795	0.523	0.268	0	4023	0.0184907707
CCDC33	Ciliated.cell.1	0	0.5086584845	0.337	0.065	0	4023	0.0184907707
TMEM67	Ciliated.cell.1	0	0.5038792278	0.502	0.181	0	4023	0.0184907707
C6orf118	Ciliated.cell.1	0	0.4976952479	0.306	0.013	0	4023	0.0184907707
MAP3K19	Ciliated.cell.1	0	0.4955120811	0.303	0.002	0	4023	0.0184907707
CD164L2	Ciliated.cell.1	0	0.4949974345	0.285	0.036	0	4023	0.0184907707
RARRES3	Ciliated.cell.1	2.39E-159	0.4945249315	0.622	0.48	7.68E-155	4023	0.0184907707
SAA2	Ciliated.cell.1	3.60E-71	0.4926900218	0.107	0.047	1.16E-66	4023	0.0184907707
FANK1	Ciliated.cell.1	0	0.4925023811	0.406	0.067	0	4023	0.0184907707
IFT27	Ciliated.cell.1	0	0.4924487884	0.428	0.177	0	4023	0.0184907707
STMND1	Ciliated.cell.1	0	0.488325202	0.277	0.005	0	4023	0.0184907707
TEX9	Ciliated.cell.1	0	0.4880564383	0.392	0.091	0	4023	0.0184907707
CFAP300	Ciliated.cell.1	0	0.4820682142	0.353	0.051	0	4023	0.0184907707
SPACA9	Ciliated.cell.1	0	0.4814816818	0.362	0.092	0	4023	0.0184907707
FAM166B	Ciliated.cell.1	0	0.4806441941	0.27	0.011	0	4023	0.0184907707
ANKRD37	Ciliated.cell.1	0	0.4796953288	0.427	0.166	0	4023	0.0184907707
HSBP1	Ciliated.cell.1	1.68E-223	0.4790086507	0.778	0.686	5.41E-219	4023	0.0184907707
NUCB2	Ciliated.cell.1	3.46E-266	0.4787556984	0.655	0.456	1.11E-261	4023	0.0184907707
DNAL1	Ciliated.cell.1	0	0.4783187989	0.464	0.172	0	4023	0.0184907707
IFT43	Ciliated.cell.1	0	0.4777259747	0.554	0.31	0	4023	0.0184907707
MAATS1	Ciliated.cell.1	0	0.4777137404	0.403	0.074	0	4023	0.0184907707
SSBP4	Ciliated.cell.1	0	0.4761987614	0.701	0.498	0	4023	0.0184907707
CFAP52	Ciliated.cell.1	0	0.4739366477	0.275	0.004	0	4023	0.0184907707
COPRS	Ciliated.cell.1	2.41E-287	0.4738921125	0.616	0.43	7.75E-283	4023	0.0184907707
PRR29	Ciliated.cell.1	0	0.4728452746	0.329	0.012	0	4023	0.0184907707
RABL2B	Ciliated.cell.1	0	0.4713610078	0.403	0.145	0	4023	0.0184907707
ARL3	Ciliated.cell.1	1.33E-262	0.4704711075	0.648	0.472	4.29E-258	4023	0.0184907707
CFAP36	Ciliated.cell.1	0	0.4704281908	0.672	0.483	0	4023	0.0184907707
TLE4	Ciliated.cell.1	0	0.4695486846	0.369	0.151	0	4023	0.0184907707
CLUAP1	Ciliated.cell.1	0	0.4694063001	0.527	0.289	0	4023	0.0184907707
KIAA1211L	Ciliated.cell.1	0	0.468933967	0.446	0.199	0	4023	0.0184907707
CTSS	Ciliated.cell.1	7.30E-217	0.4678242266	0.417	0.237	2.35E-212	4023	0.0184907707
SERPINB6	Ciliated.cell.1	3.94E-259	0.4658986271	0.649	0.463	1.27E-254	4023	0.0184907707
ENDOG	Ciliated.cell.1	4.88E-245	0.4652110478	0.517	0.332	1.57E-240	4023	0.0184907707
CDHR4	Ciliated.cell.1	0	0.4649654833	0.239	0.001	0	4023	0.0184907707
IQCD	Ciliated.cell.1	0	0.4622404049	0.376	0.076	0	4023	0.0184907707
LCA5	Ciliated.cell.1	0.00E+00	0.4586343147	0.401	0.114	0.00E+00	4023	0.0184907707
POLR2I	Ciliated.cell.1	1.69E-302	0.4586237935	0.845	0.735	5.43E-298	4023	0.0184907707
TTC25	Ciliated.cell.1	0	0.4582829523	0.319	0.019	0	4023	0.0184907707
CDS1	Ciliated.cell.1	0	0.4579233097	0.443	0.227	0	4023	0.0184907707
FAM216B	Ciliated.cell.1	0	0.4553948444	0.215	0	0	4023	0.0184907707
P4HTM	Ciliated.cell.1	4.26E-304	0.4528609538	0.603	0.4	1.37E-299	4023	0.0184907707
C4orf48	Ciliated.cell.1	1.29E-291	0.4485772946	0.712	0.49	4.15E-287	4023	0.0184907707
KCNN3	Ciliated.cell.1	0	0.4474039761	0.343	0.093	0	4023	0.0184907707
DNAJA4	Ciliated.cell.1	0	0.446636747	0.295	0.086	0	4023	0.0184907707
MAP1A	Ciliated.cell.1	0	0.4455330164	0.325	0.03	0	4023	0.0184907707
LRTOMT	Ciliated.cell.1	0	0.4420661553	0.402	0.129	0	4023	0.0184907707
KIF21A	Ciliated.cell.1	1.53E-112	0.4412080879	0.394	0.276	4.93E-108	4023	0.0184907707
HES6	Ciliated.cell.1	6.61E-156	0.4394549011	0.335	0.193	2.13E-151	4023	0.0184907707
CNTRL	Ciliated.cell.1	0	0.4386304534	0.41	0.159	0	4023	0.0184907707
LINC02345	Ciliated.cell.1	0	0.4371087102	0.218	0.001	0	4023	0.0184907707
RIIAD1	Ciliated.cell.1	0	0.4363573679	0.252	0.003	0	4023	0.0184907707
IFI27	Ciliated.cell.1	6.72E-104	0.4349332691	0.846	0.77	2.16E-99	4023	0.0184907707
SAT1	Ciliated.cell.1	5.35E-163	0.4332834745	0.858	0.777	1.72E-158	4023	0.0184907707
IFI6	Ciliated.cell.1	1.16E-23	0.4311298933	0.536	0.492	3.73E-19	4023	0.0184907707
TCTEX1D4	Ciliated.cell.1	0	0.4304956491	0.256	0.026	0	4023	0.0184907707
CCDC81	Ciliated.cell.1	0	0.4302393562	0.164	0.006	0	4023	0.0184907707
FAM27C	Ciliated.cell.1	0	0.428614928	0.281	0.03	0	4023	0.0184907707
NEAT1	Ciliated.cell.1	1.03E-154	0.4285050829	0.987	0.949	3.32E-150	4023	0.0184907707
CAST	Ciliated.cell.1	3.26E-178	0.4267796403	0.774	0.663	1.05E-173	4023	0.0184907707
CIR1	Ciliated.cell.1	1.69E-262	0.4253469757	0.739	0.584	5.44E-258	4023	0.0184907707
AK7	Ciliated.cell.1	0	0.4240229182	0.293	0.029	0	4023	0.0184907707
CFLAR	Ciliated.cell.1	1.23E-160	0.4237431421	0.683	0.564	3.94E-156	4023	0.0184907707
AKAP14	Ciliated.cell.1	0	0.4235047534	0.203	0.002	0	4023	0.0184907707
NFE2L2	Ciliated.cell.1	4.97E-188	0.4222209209	0.764	0.641	1.60E-183	4023	0.0184907707
CFAP57	Ciliated.cell.1	0	0.421996865	0.307	0.025	0	4023	0.0184907707
PDK4	Ciliated.cell.1	3.47E-262	0.4212380818	0.281	0.114	1.12E-257	4023	0.0184907707
TBCA	Ciliated.cell.1	4.81E-157	0.4208639733	0.845	0.771	1.55E-152	4023	0.0184907707
RFX2	Ciliated.cell.1	0	0.4202641505	0.337	0.062	0	4023	0.0184907707
RBP1	Ciliated.cell.1	4.68E-168	0.4201593381	0.838	0.73	1.51E-163	4023	0.0184907707
MAP9	Ciliated.cell.1	0	0.4200544136	0.565	0.324	0	4023	0.0184907707
PTGES3	Ciliated.cell.1	4.46E-180	0.4199171328	0.902	0.864	1.44E-175	4023	0.0184907707
BTG2	Ciliated.cell.1	3.58E-132	0.4194475998	0.675	0.523	1.15E-127	4023	0.0184907707
NEK5	Ciliated.cell.1	0	0.4169399416	0.319	0.071	0	4023	0.0184907707
C20orf96	Ciliated.cell.1	0.00E+00	0.414952846	0.413	0.196	0.00E+00	4023	0.0184907707
FABP6	Ciliated.cell.1	1.04E-293	0.4128425413	0.223	0.075	3.34E-289	4023	0.0184907707
SERPINB1	Ciliated.cell.1	1.69E-220	0.4107903908	0.687	0.525	5.45E-216	4023	0.0184907707
PLTP	Ciliated.cell.1	2.51E-153	0.4102747583	0.536	0.381	8.08E-149	4023	0.0184907707
DNAJB13	Ciliated.cell.1	0	0.4102079242	0.411	0.141	0	4023	0.0184907707
HSPB11	Ciliated.cell.1	4.18E-160	0.4094715434	0.579	0.446	1.35E-155	4023	0.0184907707
CALM2	Ciliated.cell.1	6.28E-286	0.4088866041	0.972	0.945	2.02E-281	4023	0.0184907707
YBX3	Ciliated.cell.1	5.20E-195	0.4086056595	0.876	0.825	1.67E-190	4023	0.0184907707
WDR34	Ciliated.cell.1	6.85E-280	0.408153132	0.599	0.396	2.20E-275	4023	0.0184907707
STOX1	Ciliated.cell.1	0	0.4075738169	0.298	0.057	0	4023	0.0184907707
S100A11	Ciliated.cell.1	9.31E-215	0.4067540008	0.966	0.927	3.00E-210	4023	0.0184907707
SPATA6	Ciliated.cell.1	0	0.4059942194	0.38	0.116	0	4023	0.0184907707
SCGB2A1	Ciliated.cell.1	4.62E-119	0.4055243499	0.604	0.458	1.49E-114	4023	0.0184907707
IFT88	Ciliated.cell.1	0	0.405066574	0.373	0.146	0	4023	0.0184907707
GCC2	Ciliated.cell.1	5.07E-245	0.4033402037	0.787	0.653	1.63E-240	4023	0.0184907707
C7orf57	Ciliated.cell.1	0	0.4012758433	0.298	0.01	0	4023	0.0184907707
C11orf74	Ciliated.cell.1	0	0.4002323668	0.441	0.183	0	4023	0.0184907707
SAMD15	Ciliated.cell.1	0	0.3999433763	0.334	0.058	0	4023	0.0184907707
HNRNPF	Ciliated.cell.1	3.41E-304	0.3995295816	0.847	0.749	1.10E-299	4023	0.0184907707
DZIP3	Ciliated.cell.1	0	0.3994175019	0.327	0.126	0	4023	0.0184907707
SPATA33	Ciliated.cell.1	0	0.3969794815	0.399	0.167	0	4023	0.0184907707
IFT81	Ciliated.cell.1	0	0.3962446033	0.443	0.198	0	4023	0.0184907707
CFAP47	Ciliated.cell.1	0	0.3959491747	0.239	0.012	0	4023	0.0184907707
SMIM6	Ciliated.cell.1	0	0.3954699234	0.157	0.012	0	4023	0.0184907707
UCP2	Ciliated.cell.1	8.29E-129	0.3949414614	0.758	0.675	2.67E-124	4023	0.0184907707
SMIM22	Ciliated.cell.1	4.84E-107	0.3948987245	0.768	0.691	1.56E-102	4023	0.0184907707
TOGARAM2	Ciliated.cell.1	0	0.3948822113	0.204	0.005	0	4023	0.0184907707
HSP90AA1	Ciliated.cell.1	6.22E-174	0.394144571	0.993	0.984	2.00E-169	4023	0.0184907707
DUSP18	Ciliated.cell.1	0	0.3935302168	0.374	0.113	0	4023	0.0184907707
IRX3	Ciliated.cell.1	1.46E-167	0.3930837655	0.27	0.13	4.71E-163	4023	0.0184907707
RAB11FIP1	Ciliated.cell.1	1.36E-108	0.3915960884	0.459	0.335	4.38E-104	4023	0.0184907707
CCDC191	Ciliated.cell.1	0	0.3912889228	0.387	0.13	0	4023	0.0184907707
FAM174A	Ciliated.cell.1	2.00E-274	0.3908677678	0.367	0.178	6.44E-270	4023	0.0184907707
RHOU	Ciliated.cell.1	1.24E-216	0.3901779872	0.513	0.318	4.00E-212	4023	0.0184907707
CEP83	Ciliated.cell.1	0	0.3898905065	0.413	0.162	0	4023	0.0184907707
KIF3A	Ciliated.cell.1	0	0.389056646	0.463	0.219	0	4023	0.0184907707
TMX4	Ciliated.cell.1	7.36E-240	0.3882512339	0.538	0.34	2.37E-235	4023	0.0184907707
RPS27L	Ciliated.cell.1	5.46E-179	0.3874464567	0.719	0.6	1.76E-174	4023	0.0184907707
CYB5R1	Ciliated.cell.1	1.83E-216	0.3870613618	0.468	0.29	5.89E-212	4023	0.0184907707
TTC29	Ciliated.cell.1	0	0.386972204	0.251	0.004	0	4023	0.0184907707
CABCOCO1	Ciliated.cell.1	0	0.385896704	0.231	0.006	0	4023	0.0184907707
CFAP77	Ciliated.cell.1	0	0.3854813077	0.272	0.004	0	4023	0.0184907707
UBXN11	Ciliated.cell.1	0	0.3840797091	0.423	0.15	0	4023	0.0184907707
CCDC17	Ciliated.cell.1	0	0.3837623571	0.176	0.013	0	4023	0.0184907707
PPP1R7	Ciliated.cell.1	6.29E-125	0.3818900214	0.59	0.481	2.02E-120	4023	0.0184907707
PALMD	Ciliated.cell.1	1.97E-170	0.3817901385	0.398	0.235	6.33E-166	4023	0.0184907707
RUVBL2	Ciliated.cell.1	2.25E-218	0.3805776877	0.523	0.348	7.25E-214	4023	0.0184907707
SRI	Ciliated.cell.1	9.33E-179	0.3800825683	0.819	0.738	3.00E-174	4023	0.0184907707
TCF7	Ciliated.cell.1	0	0.3789361566	0.298	0.111	0	4023	0.0184907707
FAM107B	Ciliated.cell.1	3.84E-245	0.3788680611	0.482	0.28	1.23E-240	4023	0.0184907707
TTC26	Ciliated.cell.1	0	0.3753313158	0.369	0.102	0	4023	0.0184907707
TMEM107	Ciliated.cell.1	0	0.3745114826	0.425	0.201	0	4023	0.0184907707
IDH2	Ciliated.cell.1	4.35E-115	0.3742620511	0.683	0.586	1.40E-110	4023	0.0184907707
IQUB	Ciliated.cell.1	0	0.3736044488	0.282	0.015	0	4023	0.0184907707
HIST1H1C	Ciliated.cell.1	2.39E-59	0.3731491159	0.582	0.504	7.70E-55	4023	0.0184907707
MUC12	Ciliated.cell.1	0	0.371228433	0.109	0.006	0	4023	0.0184907707
CATSPERD	Ciliated.cell.1	0	0.370604373	0.16	0.001	0	4023	0.0184907707
HSPB1	Ciliated.cell.1	4.00E-63	0.3704381953	0.922	0.919	1.29E-58	4023	0.0184907707
ATXN7L3B	Ciliated.cell.1	5.47E-161	0.3700857329	0.684	0.569	1.76E-156	4023	0.0184907707
LRWD1	Ciliated.cell.1	3.06E-297	0.3694450047	0.345	0.154	9.86E-293	4023	0.0184907707
RGS22	Ciliated.cell.1	0	0.367454118	0.214	0.012	0	4023	0.0184907707
PLPP2	Ciliated.cell.1	5.09E-158	0.3670490206	0.48	0.325	1.64E-153	4023	0.0184907707
PAIP2	Ciliated.cell.1	1.88E-187	0.3658559182	0.722	0.593	6.05E-183	4023	0.0184907707
CD99	Ciliated.cell.1	8.23E-152	0.3651446648	0.602	0.464	2.65E-147	4023	0.0184907707
MAPRE3	Ciliated.cell.1	0	0.3647975079	0.289	0.06	0	4023	0.0184907707
DNAH10	Ciliated.cell.1	0	0.3639471728	0.193	0.007	0	4023	0.0184907707
LINC01513	Ciliated.cell.1	0	0.3638774532	0.244	0.003	0	4023	0.0184907707
RAB36	Ciliated.cell.1	0	0.3628546379	0.329	0.065	0	4023	0.0184907707
HSPBP1	Ciliated.cell.1	7.59E-280	0.3625425948	0.453	0.248	2.44E-275	4023	0.0184907707
MGST3	Ciliated.cell.1	4.55E-179	0.3623793266	0.871	0.817	1.47E-174	4023	0.0184907707
ATP2A2	Ciliated.cell.1	4.85E-91	0.3622757849	0.567	0.479	1.56E-86	4023	0.0184907707
LRRC73	Ciliated.cell.1	0	0.3615716435	0.306	0.05	0	4023	0.0184907707
COQ4	Ciliated.cell.1	2.47E-191	0.3613747447	0.543	0.376	7.96E-187	4023	0.0184907707
TMC5	Ciliated.cell.1	5.34E-110	0.3595298773	0.282	0.166	1.72E-105	4023	0.0184907707
NWD1	Ciliated.cell.1	0	0.3584661067	0.216	0.014	0	4023	0.0184907707
ZNF487	Ciliated.cell.1	0	0.3582680072	0.376	0.114	0	4023	0.0184907707
DAW1	Ciliated.cell.1	0	0.358154531	0.239	0.006	0	4023	0.0184907707
WRB	Ciliated.cell.1	0	0.3581334218	0.377	0.174	0	4023	0.0184907707
VIM	Ciliated.cell.1	1.30E-18	0.3578361985	0.561	0.52	4.18E-14	4023	0.0184907707
CFAP69	Ciliated.cell.1	0	0.3577284088	0.347	0.072	0	4023	0.0184907707
PACRG	Ciliated.cell.1	0	0.3575007571	0.268	0.024	0	4023	0.0184907707
CFAP74	Ciliated.cell.1	0	0.3564008733	0.236	0.006	0	4023	0.0184907707
TMEM59	Ciliated.cell.1	3.29E-143	0.3561536132	0.88	0.837	1.06E-138	4023	0.0184907707
PTRH1	Ciliated.cell.1	1.56E-210	0.354374448	0.506	0.322	5.01E-206	4023	0.0184907707
SMIM14	Ciliated.cell.1	9.95E-163	0.3530946341	0.586	0.445	3.20E-158	4023	0.0184907707
CFAP100	Ciliated.cell.1	0	0.3523076951	0.268	0.005	0	4023	0.0184907707
AKNA	Ciliated.cell.1	0	0.3519111302	0.308	0.065	0	4023	0.0184907707
WDR49	Ciliated.cell.1	0	0.3510514413	0.28	0.027	0	4023	0.0184907707
TSTD1	Ciliated.cell.1	4.33E-197	0.3505229152	0.869	0.804	1.39E-192	4023	0.0184907707
EZR	Ciliated.cell.1	3.13E-159	0.3503175657	0.763	0.639	1.01E-154	4023	0.0184907707
TMEM232	Ciliated.cell.1	0	0.3500129647	0.226	0.01	0	4023	0.0184907707
NME7	Ciliated.cell.1	0	0.3498099188	0.477	0.23	0	4023	0.0184907707
C1orf158	Ciliated.cell.1	0	0.3487431773	0.251	0.004	0	4023	0.0184907707
CBY1	Ciliated.cell.1	2.85E-241	0.348613663	0.454	0.264	9.18E-237	4023	0.0184907707
SMIM19	Ciliated.cell.1	1.59E-150	0.3481726153	0.605	0.479	5.13E-146	4023	0.0184907707
MRLN	Ciliated.cell.1	0	0.3479385398	0.163	0.002	0	4023	0.0184907707
CCDC181	Ciliated.cell.1	0	0.3478414874	0.192	0.025	0	4023	0.0184907707
KLHDC9	Ciliated.cell.1	0	0.3469555408	0.405	0.19	0	4023	0.0184907707
DUSP1	Ciliated.cell.1	2.58E-87	0.3460716138	0.739	0.647	8.31E-83	4023	0.0184907707
MAPK10	Ciliated.cell.1	0	0.3460566368	0.267	0.049	0	4023	0.0184907707
CFDP1	Ciliated.cell.1	1.98E-72	0.3447534707	0.497	0.406	6.37E-68	4023	0.0184907707
SORBS2	Ciliated.cell.1	6.55E-306	0.3434671691	0.361	0.158	2.11E-301	4023	0.0184907707
SLFN13	Ciliated.cell.1	1.18E-248	0.3414593116	0.296	0.129	3.79E-244	4023	0.0184907707
C14orf132	Ciliated.cell.1	0	0.3412123772	0.235	0.078	0	4023	0.0184907707
CEP41	Ciliated.cell.1	0	0.3408501166	0.402	0.186	0	4023	0.0184907707
C4orf47	Ciliated.cell.1	0	0.3399736181	0.264	0.03	0	4023	0.0184907707
EFHC2	Ciliated.cell.1	0	0.3398650162	0.307	0.04	0	4023	0.0184907707
TACC2	Ciliated.cell.1	8.04E-232	0.3397298291	0.334	0.161	2.59E-227	4023	0.0184907707
VWA3B	Ciliated.cell.1	0	0.3391565372	0.233	0.006	0	4023	0.0184907707
C4orf3	Ciliated.cell.1	9.90E-138	0.338934262	0.736	0.638	3.19E-133	4023	0.0184907707
KIF27	Ciliated.cell.1	0	0.3383594226	0.37	0.115	0	4023	0.0184907707
NEIL1	Ciliated.cell.1	0	0.337355466	0.25	0.084	0	4023	0.0184907707
TAX1BP1	Ciliated.cell.1	1.43E-175	0.3350552369	0.826	0.727	4.61E-171	4023	0.0184907707
IFT74	Ciliated.cell.1	1.50E-278	0.3337760678	0.478	0.266	4.82E-274	4023	0.0184907707
FOXP1	Ciliated.cell.1	4.97E-154	0.3333009577	0.469	0.311	1.60E-149	4023	0.0184907707
STX2	Ciliated.cell.1	0	0.3325699863	0.258	0.065	0	4023	0.0184907707
SPATS2L	Ciliated.cell.1	2.67E-113	0.3321645297	0.547	0.42	8.60E-109	4023	0.0184907707
RCAN3	Ciliated.cell.1	2.32E-187	0.330943686	0.4	0.232	7.47E-183	4023	0.0184907707
C1orf87	Ciliated.cell.1	0	0.3307962848	0.198	0.002	0	4023	0.0184907707
UBAC1	Ciliated.cell.1	1.27E-127	0.330271159	0.547	0.428	4.07E-123	4023	0.0184907707
CCDC74B	Ciliated.cell.1	0	0.3292560599	0.251	0.029	0	4023	0.0184907707
FSD1L	Ciliated.cell.1	0	0.3287128466	0.316	0.092	0	4023	0.0184907707
PGR	Ciliated.cell.1	0	0.3272222628	0.186	0.044	0	4023	0.0184907707
ANKMY1	Ciliated.cell.1	0	0.3268553329	0.284	0.074	0	4023	0.0184907707
DYNC2LI1	Ciliated.cell.1	1.79E-249	0.3268082895	0.412	0.215	5.77E-245	4023	0.0184907707
ARMC4	Ciliated.cell.1	0	0.3266858083	0.225	0.009	0	4023	0.0184907707
DNPH1	Ciliated.cell.1	3.50E-112	0.3263836951	0.737	0.648	1.13E-107	4023	0.0184907707
PCSK1N	Ciliated.cell.1	3.75E-114	0.326306072	0.349	0.21	1.21E-109	4023	0.0184907707
TXNRD1	Ciliated.cell.1	1.08E-58	0.3245918151	0.532	0.446	3.47E-54	4023	0.0184907707
CCP110	Ciliated.cell.1	2.55E-273	0.3240409791	0.372	0.177	8.20E-269	4023	0.0184907707
NEK10	Ciliated.cell.1	0	0.3239108558	0.192	0.008	0	4023	0.0184907707
TXNIP	Ciliated.cell.1	6.60E-90	0.3232818585	0.632	0.515	2.12E-85	4023	0.0184907707
IDS	Ciliated.cell.1	6.17E-135	0.3226972078	0.522	0.379	1.98E-130	4023	0.0184907707
DCDC1	Ciliated.cell.1	0	0.3224797317	0.252	0.021	0	4023	0.0184907707
LYPLA2	Ciliated.cell.1	2.20E-216	0.3218672544	0.546	0.36	7.07E-212	4023	0.0184907707
CRNDE	Ciliated.cell.1	4.97E-218	0.3215815593	0.331	0.157	1.60E-213	4023	0.0184907707
PIH1D2	Ciliated.cell.1	0	0.3201691265	0.249	0.033	0	4023	0.0184907707
TUSC3	Ciliated.cell.1	3.06E-130	0.3196262545	0.474	0.335	9.85E-126	4023	0.0184907707
SMIM5	Ciliated.cell.1	0	0.3187781872	0.256	0.032	0	4023	0.0184907707
PRR7	Ciliated.cell.1	4.11E-273	0.3187331727	0.429	0.224	1.32E-268	4023	0.0184907707
UBB	Ciliated.cell.1	4.17E-60	0.3186358296	0.686	0.653	1.34E-55	4023	0.0184907707
IGFBP5	Ciliated.cell.1	1.22E-158	0.318568106	0.525	0.326	3.91E-154	4023	0.0184907707
EFCAB12	Ciliated.cell.1	0	0.31845193	0.261	0.013	0	4023	0.0184907707
IFT46	Ciliated.cell.1	0	0.3183670896	0.31	0.12	0	4023	0.0184907707
DYNLRB1	Ciliated.cell.1	7.40E-202	0.3180914732	0.869	0.787	2.38E-197	4023	0.0184907707
SOD1	Ciliated.cell.1	3.85E-165	0.3180702871	0.88	0.829	1.24E-160	4023	0.0184907707
ADGB	Ciliated.cell.1	0	0.3175352831	0.179	0.002	0	4023	0.0184907707
STRBP	Ciliated.cell.1	2.67E-156	0.3164204226	0.569	0.423	8.59E-152	4023	0.0184907707
ATP6V1D	Ciliated.cell.1	4.88E-161	0.3155493611	0.554	0.404	1.57E-156	4023	0.0184907707
AK9	Ciliated.cell.1	0	0.3151069215	0.244	0.066	0	4023	0.0184907707
ARHGAP39	Ciliated.cell.1	0	0.3150376217	0.367	0.157	0	4023	0.0184907707
ISG15	Ciliated.cell.1	9.13E-05	0.3146256596	0.586	0.589	1	4023	0.0184907707
TACSTD2	Ciliated.cell.1	5.70E-08	0.3146077339	0.496	0.485	0.001834950062	4023	0.0184907707
STOM	Ciliated.cell.1	6.62E-100	0.3144493131	0.266	0.158	2.13E-95	4023	0.0184907707
CCDC180	Ciliated.cell.1	0	0.3140912373	0.245	0.039	0	4023	0.0184907707
CCDC28A	Ciliated.cell.1	0	0.3140155793	0.351	0.15	0	4023	0.0184907707
DHX40	Ciliated.cell.1	1.11E-147	0.3140026701	0.497	0.336	3.58E-143	4023	0.0184907707
C15orf65	Ciliated.cell.1	0	0.3136567042	0.267	0.04	0	4023	0.0184907707
MAK	Ciliated.cell.1	0	0.3127751941	0.286	0.034	0	4023	0.0184907707
CFAP299	Ciliated.cell.1	0	0.3122510505	0.179	0.002	0	4023	0.0184907707
C10orf95	Ciliated.cell.1	0	0.3116568098	0.237	0.043	0	4023	0.0184907707
RBM38	Ciliated.cell.1	2.08E-151	0.3098732778	0.652	0.508	6.71E-147	4023	0.0184907707
PFN2	Ciliated.cell.1	8.12E-169	0.3097976141	0.537	0.37	2.61E-164	4023	0.0184907707
B9D2	Ciliated.cell.1	0	0.3093540976	0.35	0.128	0	4023	0.0184907707
DNAI1	Ciliated.cell.1	0	0.3088657074	0.216	0.004	0	4023	0.0184907707
SYTL1	Ciliated.cell.1	2.39E-241	0.3087547728	0.352	0.172	7.68E-237	4023	0.0184907707
PPP1R42	Ciliated.cell.1	0	0.3085968778	0.213	0.009	0	4023	0.0184907707
INTU	Ciliated.cell.1	1.75E-241	0.3081925379	0.379	0.192	5.62E-237	4023	0.0184907707
CYB561	Ciliated.cell.1	1.16E-180	0.3079439909	0.544	0.371	3.72E-176	4023	0.0184907707
PITPNM1	Ciliated.cell.1	2.80E-233	0.3079164606	0.339	0.166	9.02E-229	4023	0.0184907707
IQCK	Ciliated.cell.1	3.72E-241	0.3076863427	0.452	0.252	1.20E-236	4023	0.0184907707
CRIP2	Ciliated.cell.1	1.18E-119	0.3075811196	0.823	0.768	3.79E-115	4023	0.0184907707
OCEL1	Ciliated.cell.1	3.21E-151	0.3073065699	0.365	0.221	1.03E-146	4023	0.0184907707
DALRD3	Ciliated.cell.1	3.99E-174	0.3063051352	0.465	0.303	1.28E-169	4023	0.0184907707
CENPM	Ciliated.cell.1	6.14E-194	0.306222132	0.251	0.111	1.98E-189	4023	0.0184907707
IFT172	Ciliated.cell.1	2.55E-169	0.3058307749	0.422	0.261	8.22E-165	4023	0.0184907707
SYNE2	Ciliated.cell.1	1.73E-79	0.3056847654	0.704	0.63	5.55E-75	4023	0.0184907707
GCLM	Ciliated.cell.1	2.06E-158	0.3056331052	0.437	0.281	6.61E-154	4023	0.0184907707
ORAI2	Ciliated.cell.1	3.15E-197	0.3055408701	0.509	0.328	1.01E-192	4023	0.0184907707
TSPAN6	Ciliated.cell.1	9.64E-114	0.3053187164	0.496	0.372	3.10E-109	4023	0.0184907707
ANAPC4	Ciliated.cell.1	1.67E-89	0.3049333369	0.221	0.127	5.39E-85	4023	0.0184907707
CCDC69	Ciliated.cell.1	0	0.3043011489	0.18	0.02	0	4023	0.0184907707
GPR162	Ciliated.cell.1	0	0.3023308085	0.219	0.031	0	4023	0.0184907707
SPPL2A	Ciliated.cell.1	1.67E-97	0.3012249293	0.446	0.33	5.37E-93	4023	0.0184907707
PDLIM1	Ciliated.cell.1	2.99E-89	0.3010791098	0.609	0.505	9.62E-85	4023	0.0184907707
AGTRAP	Ciliated.cell.1	2.72E-160	0.3000837968	0.597	0.444	8.74E-156	4023	0.0184907707
NELFE	Ciliated.cell.1	1.48E-102	0.3000654881	0.595	0.492	4.75E-98	4023	0.0184907707
BLCAP	Ciliated.cell.1	6.06E-118	0.2997324266	0.489	0.361	1.95E-113	4023	0.0184907707
TMF1	Ciliated.cell.1	6.05E-144	0.2987473718	0.62	0.488	1.95E-139	4023	0.0184907707
ZDHHC1	Ciliated.cell.1	0	0.2974470525	0.237	0.058	0	4023	0.0184907707
CLDN3	Ciliated.cell.1	6.34E-78	0.2970386902	0.949	0.93	2.04E-73	4023	0.0184907707
ANKUB1	Ciliated.cell.1	0	0.2965958634	0.146	0.001	0	4023	0.0184907707
MORF4L2	Ciliated.cell.1	2.83E-128	0.2964401243	0.739	0.657	9.09E-124	4023	0.0184907707
FDXR	Ciliated.cell.1	0	0.2963383029	0.296	0.1	0	4023	0.0184907707
DNAJA1	Ciliated.cell.1	5.52E-160	0.2957468779	0.897	0.861	1.78E-155	4023	0.0184907707
CLGN	Ciliated.cell.1	8.41E-126	0.2938742783	0.389	0.242	2.70E-121	4023	0.0184907707
TTLL9	Ciliated.cell.1	0	0.2927448126	0.244	0.016	0	4023	0.0184907707
IFT122	Ciliated.cell.1	1.47E-277	0.2924298101	0.397	0.194	4.74E-273	4023	0.0184907707
C6	Ciliated.cell.1	0	0.2914942048	0.125	0.001	0	4023	0.0184907707
ANKRD45	Ciliated.cell.1	0	0.291403337	0.296	0.049	0	4023	0.0184907707
C11orf49	Ciliated.cell.1	9.75E-228	0.2906790155	0.43	0.24	3.14E-223	4023	0.0184907707
MDH1B	Ciliated.cell.1	0	0.2905688815	0.234	0.04	0	4023	0.0184907707
MORF4L1	Ciliated.cell.1	2.17E-168	0.2901479645	0.89	0.834	6.99E-164	4023	0.0184907707
MAP6	Ciliated.cell.1	0	0.2900694292	0.212	0.022	0	4023	0.0184907707
LRRC34	Ciliated.cell.1	0	0.2899366435	0.221	0.027	0	4023	0.0184907707
PPOX	Ciliated.cell.1	2.13E-209	0.2897730951	0.31	0.152	6.87E-205	4023	0.0184907707
JPT2	Ciliated.cell.1	2.71E-80	0.2894963074	0.46	0.365	8.71E-76	4023	0.0184907707
DZIP1L	Ciliated.cell.1	0	0.2894567602	0.163	0.013	0	4023	0.0184907707
CDC14A	Ciliated.cell.1	0	0.2891771409	0.249	0.085	0	4023	0.0184907707
CLDN4	Ciliated.cell.1	1.91E-60	0.2890978964	0.851	0.819	6.15E-56	4023	0.0184907707
BUD31	Ciliated.cell.1	2.59E-134	0.2884346284	0.799	0.738	8.34E-130	4023	0.0184907707
ACBD3-AS1	Ciliated.cell.1	0	0.2879992433	0.176	0.002	0	4023	0.0184907707
ZC2HC1A	Ciliated.cell.1	8.83E-180	0.2878714937	0.338	0.181	2.84E-175	4023	0.0184907707
JAG1	Ciliated.cell.1	1.52E-117	0.2877045733	0.359	0.226	4.90E-113	4023	0.0184907707
TTLL10	Ciliated.cell.1	0	0.2872757862	0.171	0.024	0	4023	0.0184907707
SSB	Ciliated.cell.1	8.38E-166	0.2870951766	0.848	0.798	2.69E-161	4023	0.0184907707
B9D1	Ciliated.cell.1	3.03E-282	0.2866733802	0.327	0.142	9.73E-278	4023	0.0184907707
FBXW9	Ciliated.cell.1	9.37E-281	0.2865473949	0.384	0.185	3.01E-276	4023	0.0184907707
IRF6	Ciliated.cell.1	1.27E-167	0.2863474408	0.352	0.195	4.10E-163	4023	0.0184907707
BTG1	Ciliated.cell.1	1.93E-108	0.2860361676	0.725	0.63	6.23E-104	4023	0.0184907707
TTC21B	Ciliated.cell.1	3.72E-223	0.285749138	0.294	0.134	1.20E-218	4023	0.0184907707
NFE2L1	Ciliated.cell.1	6.98E-119	0.285590781	0.46	0.321	2.24E-114	4023	0.0184907707
WDR93	Ciliated.cell.1	0	0.2852693465	0.25	0.031	0	4023	0.0184907707
VWA3A	Ciliated.cell.1	0	0.2846129249	0.203	0.007	0	4023	0.0184907707
IL5RA	Ciliated.cell.1	0	0.2844674639	0.197	0.003	0	4023	0.0184907707
TOGARAM1	Ciliated.cell.1	4.92E-218	0.2844046088	0.411	0.226	1.58E-213	4023	0.0184907707
CTGF	Ciliated.cell.1	3.81E-35	0.2841605054	0.408	0.334	1.23E-30	4023	0.0184907707
PDLIM3	Ciliated.cell.1	5.06E-234	0.2840644317	0.21	0.073	1.63E-229	4023	0.0184907707
TAGLN2	Ciliated.cell.1	7.57E-112	0.2823387705	0.885	0.856	2.43E-107	4023	0.0184907707
LCA5L	Ciliated.cell.1	0	0.2822494836	0.246	0.046	0	4023	0.0184907707
RHPN1	Ciliated.cell.1	8.13E-188	0.2822048156	0.387	0.219	2.62E-183	4023	0.0184907707
EVI5	Ciliated.cell.1	6.28E-264	0.2817226143	0.438	0.229	2.02E-259	4023	0.0184907707
AHSA1	Ciliated.cell.1	3.83E-106	0.2804328204	0.609	0.508	1.23E-101	4023	0.0184907707
CCDC34	Ciliated.cell.1	2.29E-158	0.2797247917	0.465	0.298	7.36E-154	4023	0.0184907707
DNAAF3	Ciliated.cell.1	0	0.2796311668	0.235	0.033	0	4023	0.0184907707
MRNIP	Ciliated.cell.1	1.44E-182	0.2794334911	0.384	0.218	4.62E-178	4023	0.0184907707
GSN	Ciliated.cell.1	1.43E-45	0.2788821955	0.729	0.688	4.61E-41	4023	0.0184907707
CHMP5	Ciliated.cell.1	1.20E-128	0.2787619474	0.713	0.622	3.86E-124	4023	0.0184907707
SYAP1	Ciliated.cell.1	9.03E-97	0.2784902221	0.642	0.551	2.91E-92	4023	0.0184907707
SLAIN2	Ciliated.cell.1	1.04E-56	0.2772265657	0.395	0.314	3.33E-52	4023	0.0184907707
CD59	Ciliated.cell.1	2.26E-81	0.2764629554	0.681	0.611	7.27E-77	4023	0.0184907707
B2M	Ciliated.cell.1	4.67E-76	0.2764180031	0.97	0.946	1.50E-71	4023	0.0184907707
KCNRG	Ciliated.cell.1	0	0.2751046659	0.158	0.007	0	4023	0.0184907707
PLAC8	Ciliated.cell.1	0	0.2748922672	0.112	0.015	0	4023	0.0184907707
TTC30B	Ciliated.cell.1	0	0.2748118752	0.339	0.129	0	4023	0.0184907707
CES4A	Ciliated.cell.1	0.00E+00	0.274709463	0.129	0.019	0.00E+00	4023	0.0184907707
ZNF440	Ciliated.cell.1	0	0.2745796776	0.329	0.133	0	4023	0.0184907707
FUZ	Ciliated.cell.1	1.10E-189	0.2745501114	0.365	0.199	3.54E-185	4023	0.0184907707
AC234582.1	Ciliated.cell.1	0	0.2744158012	0.262	0.065	0	4023	0.0184907707
FAM161A	Ciliated.cell.1	2.67E-209	0.274400368	0.323	0.158	8.59E-205	4023	0.0184907707
CCDC157	Ciliated.cell.1	0	0.2741435167	0.299	0.09	0	4023	0.0184907707
CCDC88C	Ciliated.cell.1	3.69E-194	0.2739231775	0.285	0.136	1.19E-189	4023	0.0184907707
PRKAR1A	Ciliated.cell.1	3.22E-116	0.2734474616	0.631	0.513	1.03E-111	4023	0.0184907707
METTL27	Ciliated.cell.1	8.66E-198	0.2728504523	0.268	0.121	2.79E-193	4023	0.0184907707
DIAPH2	Ciliated.cell.1	3.04E-73	0.2722319767	0.305	0.209	9.78E-69	4023	0.0184907707
UBL3	Ciliated.cell.1	1.54E-129	0.2712334057	0.438	0.295	4.95E-125	4023	0.0184907707
ARL4A	Ciliated.cell.1	1.37E-157	0.2709543089	0.422	0.259	4.42E-153	4023	0.0184907707
SPATA6L	Ciliated.cell.1	0	0.2699352073	0.263	0.061	0	4023	0.0184907707
TTLL7	Ciliated.cell.1	0	0.269732197	0.231	0.044	0	4023	0.0184907707
CCDC189	Ciliated.cell.1	0	0.269658949	0.264	0.057	0	4023	0.0184907707
KLF2	Ciliated.cell.1	3.75E-166	0.26957106	0.231	0.102	1.21E-161	4023	0.0184907707
MEAF6	Ciliated.cell.1	1.67E-126	0.2692518894	0.683	0.583	5.37E-122	4023	0.0184907707
MSI2	Ciliated.cell.1	1.14E-120	0.2687352624	0.523	0.382	3.66E-116	4023	0.0184907707
C2orf50	Ciliated.cell.1	0	0.2686284262	0.236	0.022	0	4023	0.0184907707
NDUFC1	Ciliated.cell.1	1.09E-73	0.2681351583	0.8	0.76	3.52E-69	4023	0.0184907707
PRRG4	Ciliated.cell.1	1.41E-131	0.2681007332	0.357	0.219	4.53E-127	4023	0.0184907707
PLPPR3	Ciliated.cell.1	0	0.2676376732	0.119	0.002	0	4023	0.0184907707
LRRFIP1	Ciliated.cell.1	6.15E-59	0.2670197544	0.723	0.685	1.98E-54	4023	0.0184907707
STOML3	Ciliated.cell.1	0	0.2667484818	0.154	0.002	0	4023	0.0184907707
CD46	Ciliated.cell.1	4.38E-78	0.2666430932	0.738	0.688	1.41E-73	4023	0.0184907707
PRDX1	Ciliated.cell.1	1.94E-132	0.2666377394	0.945	0.905	6.24E-128	4023	0.0184907707
SPAG6	Ciliated.cell.1	0	0.266542341	0.144	0.005	0	4023	0.0184907707
ZSCAN18	Ciliated.cell.1	9.20E-176	0.2661701527	0.446	0.274	2.96E-171	4023	0.0184907707
ANK3	Ciliated.cell.1	2.72E-116	0.2659793928	0.396	0.263	8.75E-112	4023	0.0184907707
CCDC60	Ciliated.cell.1	0	0.26491049	0.18	0.003	0	4023	0.0184907707
MYCBP	Ciliated.cell.1	1.78E-148	0.2644171505	0.366	0.218	5.73E-144	4023	0.0184907707
F11R	Ciliated.cell.1	2.60E-101	0.2642264983	0.52	0.404	8.38E-97	4023	0.0184907707
OXR1	Ciliated.cell.1	3.86E-62	0.264084752	0.487	0.405	1.24E-57	4023	0.0184907707
GSTA3	Ciliated.cell.1	0	0.2639044932	0.142	0	0	4023	0.0184907707
UBC	Ciliated.cell.1	1.39E-149	0.2637648763	0.984	0.972	4.46E-145	4023	0.0184907707
NEK1	Ciliated.cell.1	9.57E-234	0.2622684275	0.238	0.094	3.08E-229	4023	0.0184907707
EFHB	Ciliated.cell.1	0	0.262145965	0.196	0.013	0	4023	0.0184907707
ANKRD42	Ciliated.cell.1	1.78E-276	0.2613938815	0.325	0.14	5.73E-272	4023	0.0184907707
JHY	Ciliated.cell.1	0	0.2613874011	0.238	0.033	0	4023	0.0184907707
WDR73	Ciliated.cell.1	5.38E-155	0.2612109038	0.551	0.396	1.73E-150	4023	0.0184907707
CEP162	Ciliated.cell.1	2.50E-258	0.2607708861	0.313	0.135	8.04E-254	4023	0.0184907707
DNAH3	Ciliated.cell.1	0	0.2596249995	0.183	0.016	0	4023	0.0184907707
OMG	Ciliated.cell.1	0	0.2587161422	0.105	0.001	0	4023	0.0184907707
RSPH3	Ciliated.cell.1	2.02E-216	0.2586433522	0.351	0.176	6.51E-212	4023	0.0184907707
DNAL4	Ciliated.cell.1	2.38E-247	0.2583819566	0.363	0.176	7.65E-243	4023	0.0184907707
AAED1	Ciliated.cell.1	1.88E-168	0.2579259424	0.34	0.188	6.06E-164	4023	0.0184907707
ZNHIT2	Ciliated.cell.1	8.13E-185	0.2569830752	0.402	0.233	2.62E-180	4023	0.0184907707
LRRC71	Ciliated.cell.1	0	0.2568394269	0.165	0.001	0	4023	0.0184907707
SLC23A1	Ciliated.cell.1	0	0.2566417368	0.115	0.007	0	4023	0.0184907707
PLA2G16	Ciliated.cell.1	4.81E-92	0.2561369963	0.495	0.375	1.55E-87	4023	0.0184907707
NDUFB1	Ciliated.cell.1	1.70E-36	0.2559170293	0.766	0.728	5.46E-32	4023	0.0184907707
NRAV	Ciliated.cell.1	0	0.2559128048	0.275	0.088	0	4023	0.0184907707
RPP38	Ciliated.cell.1	5.27E-133	0.2557579875	0.513	0.372	1.70E-128	4023	0.0184907707
PLPP5	Ciliated.cell.1	3.88E-86	0.2551546704	0.446	0.329	1.25E-81	4023	0.0184907707
SQLE	Ciliated.cell.1	2.08E-105	0.255075898	0.574	0.442	6.68E-101	4023	0.0184907707
DDX24	Ciliated.cell.1	2.99E-99	0.2549725779	0.762	0.682	9.62E-95	4023	0.0184907707
GLT8D1	Ciliated.cell.1	4.09E-146	0.2543863343	0.423	0.272	1.32E-141	4023	0.0184907707
H2AFJ	Ciliated.cell.1	2.18E-107	0.2543817392	0.653	0.541	7.01E-103	4023	0.0184907707
TPPP	Ciliated.cell.1	0.00E+00	0.2540295827	0.198	0.019	0.00E+00	4023	0.0184907707
ST13	Ciliated.cell.1	4.57E-30	0.2537423684	0.84	0.832	1.47E-25	4023	0.0184907707
WDR13	Ciliated.cell.1	4.95E-116	0.253698474	0.558	0.435	1.59E-111	4023	0.0184907707
TCTEX1D1	Ciliated.cell.1	0	0.252727034	0.152	0.001	0	4023	0.0184907707
TSPAN3	Ciliated.cell.1	8.14E-105	0.2520108779	0.78	0.694	2.62E-100	4023	0.0184907707
MORN3	Ciliated.cell.1	0.00E+00	0.2517729955	0.225	0.036	0.00E+00	4023	0.0184907707
HIPK3	Ciliated.cell.1	3.17E-120	0.2517136986	0.445	0.307	1.02E-115	4023	0.0184907707
CETN2	Ciliated.cell.2	5.00E-167	1.497449476	0.946	0.588	1.61E-162	387	0.001778754229
CAPS	Ciliated.cell.2	2.24E-136	1.392281227	0.832	0.391	7.20E-132	387	0.001778754229
CFAP126	Ciliated.cell.2	0	1.104162599	0.791	0.064	0	387	0.001778754229
PIFO	Ciliated.cell.2	0	1.042703626	0.798	0.106	0	387	0.001778754229
FAM183A	Ciliated.cell.2	0	1.022283791	0.654	0.032	0	387	0.001778754229
DNALI1	Ciliated.cell.2	2.27E-209	0.9865492638	0.811	0.257	7.30E-205	387	0.001778754229
CCNO	Ciliated.cell.2	7.13E-34	0.9724159893	0.256	0.092	2.29E-29	387	0.001778754229
CASC1	Ciliated.cell.2	1.34E-297	0.9702906407	0.532	0.069	4.30E-293	387	0.001778754229
RSPH1	Ciliated.cell.2	1.07E-265	0.9641057203	0.729	0.152	3.43E-261	387	0.001778754229
C9orf24	Ciliated.cell.2	0	0.9486954016	0.457	0.041	0	387	0.001778754229
C20orf85	Ciliated.cell.2	0	0.9469995356	0.537	0.014	0	387	0.001778754229
LRRIQ1	Ciliated.cell.2	1.40E-211	0.942645137	0.664	0.15	4.51E-207	387	0.001778754229
C5orf49	Ciliated.cell.2	0	0.9363656623	0.716	0.06	0	387	0.001778754229
FOXJ1	Ciliated.cell.2	9.49E-169	0.933190102	0.654	0.178	3.05E-164	387	0.001778754229
C17orf97	Ciliated.cell.2	6.26E-99	0.8949974583	0.517	0.163	2.01E-94	387	0.001778754229
DNAAF1	Ciliated.cell.2	0.00E+00	0.8606498021	0.457	0.035	0.00E+00	387	0.001778754229
TPPP3	Ciliated.cell.2	4.74E-212	0.8563835834	0.589	0.113	1.52E-207	387	0.001778754229
AGR3	Ciliated.cell.2	2.90E-170	0.8201779807	0.553	0.118	9.34E-166	387	0.001778754229
SNHG19	Ciliated.cell.2	2.07E-28	0.8055431116	0.594	0.405	6.67E-24	387	0.001778754229
MAPK15	Ciliated.cell.2	5.27E-151	0.8034672902	0.615	0.173	1.70E-146	387	0.001778754229
ARMC3	Ciliated.cell.2	0	0.7928778539	0.636	0.078	0	387	0.001778754229
NAP1L1	Ciliated.cell.2	4.90E-80	0.7842845059	0.953	0.848	1.58E-75	387	0.001778754229
PLTP	Ciliated.cell.2	2.57E-86	0.7834778493	0.742	0.383	8.26E-82	387	0.001778754229
C1orf194	Ciliated.cell.2	0	0.7723242493	0.548	0.036	0	387	0.001778754229
ODF3B	Ciliated.cell.2	2.62E-155	0.7663040089	0.519	0.116	8.42E-151	387	0.001778754229
MORN2	Ciliated.cell.2	3.85E-97	0.750698717	0.757	0.393	1.24E-92	387	0.001778754229
MLF1	Ciliated.cell.2	8.56E-92	0.7407843944	0.819	0.489	2.76E-87	387	0.001778754229
CFAP45	Ciliated.cell.2	0	0.7402392559	0.574	0.057	0	387	0.001778754229
EFCAB1	Ciliated.cell.2	0	0.7380576832	0.579	0.026	0	387	0.001778754229
EFHC1	Ciliated.cell.2	1.22E-104	0.7288312276	0.669	0.276	3.92E-100	387	0.001778754229
ENKUR	Ciliated.cell.2	0	0.7245183908	0.514	0.031	0	387	0.001778754229
CSPP1	Ciliated.cell.2	1.96E-115	0.7097507329	0.693	0.263	6.31E-111	387	0.001778754229
SPAG1	Ciliated.cell.2	3.29E-117	0.7002794005	0.561	0.169	1.06E-112	387	0.001778754229
ZMYND10	Ciliated.cell.2	0	0.687766339	0.535	0.048	0	387	0.001778754229
LRRC23	Ciliated.cell.2	5.91E-105	0.6829509816	0.568	0.186	1.90E-100	387	0.001778754229
CAPSL	Ciliated.cell.2	0	0.6783913839	0.463	0.028	0	387	0.001778754229
PPIL6	Ciliated.cell.2	1.08E-188	0.6665766057	0.55	0.11	3.48E-184	387	0.001778754229
KIF9	Ciliated.cell.2	6.21E-81	0.6597971126	0.69	0.346	2.00E-76	387	0.001778754229
CEP126	Ciliated.cell.2	3.92E-209	0.6595473629	0.45	0.067	1.26E-204	387	0.001778754229
MNS1	Ciliated.cell.2	1.15E-148	0.6558310956	0.574	0.145	3.71E-144	387	0.001778754229
HYDIN	Ciliated.cell.2	4.49E-226	0.6536802663	0.504	0.079	1.45E-221	387	0.001778754229
IQCG	Ciliated.cell.2	1.30E-96	0.6435845267	0.677	0.275	4.17E-92	387	0.001778754229
HES6	Ciliated.cell.2	3.23E-34	0.6404733397	0.408	0.195	1.04E-29	387	0.001778754229
PLCG2	Ciliated.cell.2	4.49E-07	0.6333855844	0.483	0.387	0.01445098195	387	0.001778754229
RPL37	Ciliated.cell.2	6.46E-15	0.6188096118	0.997	0.998	2.08E-10	387	0.001778754229
TMEM190	Ciliated.cell.2	2.59E-144	0.6166661779	0.238	0.027	8.34E-140	387	0.001778754229
CCDC30	Ciliated.cell.2	3.93E-107	0.5965385085	0.543	0.162	1.26E-102	387	0.001778754229
CYP4B1	Ciliated.cell.2	6.59E-42	0.5962406141	0.501	0.238	2.12E-37	387	0.001778754229
EFCAB2	Ciliated.cell.2	5.32E-103	0.5917532292	0.522	0.156	1.71E-98	387	0.001778754229
SPEF2	Ciliated.cell.2	5.14E-90	0.5792351238	0.509	0.163	1.66E-85	387	0.001778754229
CFAP44	Ciliated.cell.2	2.16E-177	0.5783370686	0.478	0.087	6.96E-173	387	0.001778754229
EPB41L2	Ciliated.cell.2	4.00E-40	0.5703394581	0.411	0.179	1.29E-35	387	0.001778754229
DYDC2	Ciliated.cell.2	1.22E-227	0.5616917913	0.463	0.066	3.91E-223	387	0.001778754229
CDC20B	Ciliated.cell.2	0.00E+00	0.5594729549	0.127	0.003	0.00E+00	387	0.001778754229
TEKT1	Ciliated.cell.2	0	0.5583706831	0.416	0.015	0	387	0.001778754229
TEKT2	Ciliated.cell.2	9.56E-304	0.5560091675	0.455	0.049	3.08E-299	387	0.001778754229
CFAP54	Ciliated.cell.2	3.73E-295	0.5520700362	0.447	0.049	1.20E-290	387	0.001778754229
RPGR	Ciliated.cell.2	4.14E-59	0.5503395124	0.638	0.316	1.33E-54	387	0.001778754229
SPATA17	Ciliated.cell.2	1.40E-187	0.5491657213	0.483	0.084	4.49E-183	387	0.001778754229
CFAP43	Ciliated.cell.2	3.50E-306	0.5484901172	0.403	0.039	1.13E-301	387	0.001778754229
RPS27	Ciliated.cell.2	1.23E-04	0.5482970141	0.997	0.999	1	387	0.001778754229
IFT22	Ciliated.cell.2	4.79E-50	0.5466110593	0.711	0.482	1.54E-45	387	0.001778754229
RPL6	Ciliated.cell.2	7.94E-49	0.5429275111	0.995	0.992	2.55E-44	387	0.001778754229
AC084033.3	Ciliated.cell.2	1.43E-43	0.534705188	0.442	0.201	4.59E-39	387	0.001778754229
SPEF1	Ciliated.cell.2	2.35E-265	0.5293777974	0.452	0.055	7.56E-261	387	0.001778754229
NPHP1	Ciliated.cell.2	3.04E-75	0.5249341341	0.463	0.155	9.78E-71	387	0.001778754229
AL121899.1	Ciliated.cell.2	3.41E-165	0.5245698544	0.341	0.048	1.10E-160	387	0.001778754229
RPS20	Ciliated.cell.2	9.93E-38	0.519645292	0.977	0.978	3.20E-33	387	0.001778754229
FAM81B	Ciliated.cell.2	0.00E+00	0.5191549937	0.393	0.034	0.00E+00	387	0.001778754229
TUBA1A	Ciliated.cell.2	2.23E-39	0.5168018394	0.669	0.391	7.18E-35	387	0.001778754229
SPAG17	Ciliated.cell.2	1.31E-113	0.5154301323	0.382	0.08	4.21E-109	387	0.001778754229
DNAH7	Ciliated.cell.2	9.15E-192	0.502447188	0.473	0.079	2.94E-187	387	0.001778754229
PSENEN	Ciliated.cell.2	3.99E-18	0.5001167678	0.61	0.477	1.29E-13	387	0.001778754229
TM7SF3	Ciliated.cell.2	2.89E-07	0.4987819489	0.452	0.384	0.009306446782	387	0.001778754229
IFT57	Ciliated.cell.2	4.08E-44	0.4966885839	0.793	0.598	1.31E-39	387	0.001778754229
AC007906.2	Ciliated.cell.2	1.84E-35	0.4955079506	0.566	0.305	5.93E-31	387	0.001778754229
SNHG25	Ciliated.cell.2	3.16E-37	0.4917977287	0.587	0.328	1.02E-32	387	0.001778754229
MDM2	Ciliated.cell.2	3.48E-34	0.482066387	0.512	0.281	1.12E-29	387	0.001778754229
NEK11	Ciliated.cell.2	7.17E-86	0.4807081887	0.519	0.172	2.31E-81	387	0.001778754229
CCDC170	Ciliated.cell.2	6.66E-148	0.4806245128	0.421	0.077	2.14E-143	387	0.001778754229
FAM227A	Ciliated.cell.2	1.34E-79	0.4765846271	0.463	0.146	4.31E-75	387	0.001778754229
WDR60	Ciliated.cell.2	1.39E-22	0.4758145436	0.535	0.374	4.48E-18	387	0.001778754229
CCDC40	Ciliated.cell.2	2.66E-163	0.4745429746	0.468	0.088	8.55E-159	387	0.001778754229
CFAP46	Ciliated.cell.2	3.72E-233	0.4727665318	0.403	0.049	1.20E-228	387	0.001778754229
ROPN1L	Ciliated.cell.2	0	0.4715549852	0.336	0.024	0	387	0.001778754229
PKIG	Ciliated.cell.2	3.07E-43	0.4685926276	0.53	0.272	9.89E-39	387	0.001778754229
CKB	Ciliated.cell.2	3.72E-11	0.4649458583	0.695	0.599	1.20E-06	387	0.001778754229
TCTN1	Ciliated.cell.2	1.15E-63	0.4634027235	0.512	0.202	3.69E-59	387	0.001778754229
RPLP0	Ciliated.cell.2	4.96E-56	0.4613890196	0.995	0.988	1.60E-51	387	0.001778754229
CFAP73	Ciliated.cell.2	0	0.4539231835	0.346	0.028	0	387	0.001778754229
WDR54	Ciliated.cell.2	4.96E-39	0.4518006943	0.47	0.229	1.60E-34	387	0.001778754229
RPS19	Ciliated.cell.2	1.18E-33	0.4502183879	0.995	0.998	3.80E-29	387	0.001778754229
C9orf116	Ciliated.cell.2	1.55E-57	0.4499086162	0.481	0.195	4.97E-53	387	0.001778754229
DNAH5	Ciliated.cell.2	6.13E-167	0.4459087607	0.357	0.051	1.97E-162	387	0.001778754229
TMEM231	Ciliated.cell.2	3.78E-85	0.4456824319	0.46	0.138	1.22E-80	387	0.001778754229
MYCL	Ciliated.cell.2	2.22E-23	0.4396664647	0.323	0.159	7.13E-19	387	0.001778754229
FHAD1	Ciliated.cell.2	6.49E-168	0.439401458	0.39	0.06	2.09E-163	387	0.001778754229
EFCAB10	Ciliated.cell.2	0	0.4384663235	0.279	0.016	0	387	0.001778754229
ATXN7L3B	Ciliated.cell.2	1.10E-38	0.4382404713	0.762	0.571	3.54E-34	387	0.001778754229
SMKR1	Ciliated.cell.2	9.25E-46	0.4380141976	0.426	0.178	2.98E-41	387	0.001778754229
CFAP298	Ciliated.cell.2	5.02E-36	0.4321162813	0.623	0.399	1.62E-31	387	0.001778754229
CCDC173	Ciliated.cell.2	3.04E-165	0.4298363154	0.37	0.055	9.77E-161	387	0.001778754229
CFAP70	Ciliated.cell.2	7.24E-136	0.4292449561	0.416	0.081	2.33E-131	387	0.001778754229
STK38L	Ciliated.cell.2	7.50E-05	0.4282836375	0.385	0.351	1	387	0.001778754229
E2F7	Ciliated.cell.2	7.77E-62	0.4267757886	0.173	0.031	2.50E-57	387	0.001778754229
DRC3	Ciliated.cell.2	5.43E-89	0.4263976121	0.313	0.066	1.75E-84	387	0.001778754229
CEP83	Ciliated.cell.2	1.30E-67	0.425953897	0.465	0.166	4.17E-63	387	0.001778754229
SPA17	Ciliated.cell.2	3.36E-78	0.4250038008	0.475	0.155	1.08E-73	387	0.001778754229
DSTN	Ciliated.cell.2	1.71E-04	0.4244381352	0.902	0.913	1	387	0.001778754229
HIST3H2A	Ciliated.cell.2	2.74E-22	0.4243734229	0.628	0.442	8.80E-18	387	0.001778754229
PTPRA	Ciliated.cell.2	7.81E-06	0.4237115999	0.605	0.595	0.251244574	387	0.001778754229
TCTEX1D2	Ciliated.cell.2	5.50E-34	0.422867564	0.442	0.222	1.77E-29	387	0.001778754229
SSBP4	Ciliated.cell.2	6.86E-34	0.4223604012	0.713	0.502	2.21E-29	387	0.001778754229
TMCO1	Ciliated.cell.2	2.66E-11	0.4212008136	0.778	0.711	8.55E-07	387	0.001778754229
ZBBX	Ciliated.cell.2	0	0.4206189265	0.333	0.019	0	387	0.001778754229
SLC25A6	Ciliated.cell.2	1.49E-29	0.4190767507	0.889	0.892	4.80E-25	387	0.001778754229
MTRNR2L12	Ciliated.cell.2	2.23E-09	0.41827298	0.814	0.832	7.18E-05	387	0.001778754229
CDKN1A	Ciliated.cell.2	5.91E-39	0.4176670259	0.31	0.111	1.90E-34	387	0.001778754229
RPL21	Ciliated.cell.2	1.45E-46	0.4159462335	0.987	0.993	4.66E-42	387	0.001778754229
[truncated: 1,235 more rows]

## Sheet: T.NK.cell_marker_top50
rank	CD4.T.naive	CD4.T.CXCL13	CD4.T.reg	CD8.T.cytotoxic	CD8.T.CXCL13	CD8.T.ISG	ILC	NK.CD56	NK.cytotoxic	Cycling.T.NK	dissociated	dissociated_1	doublet.Monocyte	doublet.Ovarian.cancer.cell	Mito.high	OV.008.specific	OV.008.specific.1
1	IL7R	CXCL13	TNFRSF4	GZMK	CXCL13	IFIT3	KLRB1	GNLY	FGFBP2	STMN1	CCL4L2	HSPA1A	HLA-DRA	WFDC2	XIST	KLF2	SOX4
2	CCR7	NMB	IL2RA	CD8A	GZMB	ISG15	IL7R	TYROBP	FCGR3A	MKI67	CCL4	HSPA1B	CST3	SLPI	VMP1	CCR7	PTCRA
3	KLF2	NR3C1	FOXP3	CD8B	CCL4L2	IFIT1	IL4I1	AREG	SPON2	TUBA1B	IFNG	MT1X	SPP1	KRT18	NEAT1	JUNB	MAL
4	EEF1B2	FKBP5	CTLA4	ITM2C	MIR155HG	MX1	CEBPD	KLRC1	PRF1	TOP2A	FOS	DNAJB1	CXCL8	LCN2	MALAT1	SELL	MZB1
5	TPT1	IL6ST	LTB	GZMH	TNFRSF9	IFIT2	LST1	FCER1G	KLRF1	CENPF	FOSB	MT1E	S100A9	KRT19	IL7R	DUSP1	DNTT
6	EEF1A1	MAF	RTKN2	CCL5	HAVCR2	RSAD2	TNFSF13B	TRDC	GNLY	HIST1H4C	TNF	HSPA6	S100A8	S100A13	SPOCK2	FOS	TFDP2
7	TCF7	ITM2A	BATF	TRGC2	RBPJ	IFI6	LTB	KRT81	KLRD1	TUBB	CCL3	HSP90AA1	CD74	MDK	MTRNR2L12	IL7R	STMN1
8	MAL	CTLA4	TNFRSF18	GZMA	LAG3	MX2	FOS	XCL1	NKG7	HMGB2	CCL3L1	HSPH1	HLA-DQA1	KRT8	NABP1	EEF1A1	AC084033.3
9	CD40LG	TSHZ2	SAT1	KLRG1	IFNG	ISG20	SLC4A10	KLRD1	CX3CR1	ASPM	EGR1	HSPE1	FTL	CLU	PBXIP1	BTG2	CD1E
10	GPR183	LIMS1	TBC1D4	CCL4	PTMS	IFI44L	CCR6	IGFBP2	GZMB	TYMS	JUN	HSPD1	APOE	SPINT2	AC058791.1	CD69	ARPP21
11	LDHB	CD40LG	TIGIT	CRTAM	CCL3	HERC5	NFKBIA	XCL2	PLAC8	NUSAP1	NFKBID	HSPB1	HLA-DQB1	CALD1	CD4	GPR183	CDK6
12	SELL	PDCD1	GADD45A	CST7	CD8A	OAS1	RORA	CLIC3	CLIC3	HMGN2	NR4A2	HSP90AB1	LYZ	CD24	MIAT	PIK3IP1	MAP1A
13	SNHG8	TNFRSF4	TNFRSF1B	GZMM	CRTAM	SAMD9L	NCR3	KRT86	PLEK	PCLAF	EGR2	DNAJA1	HLA-DPB1	IFITM3	LTB	DNAJB1	GLUL
14	NOSIP	CD4	PMAIP1	DTHD1	FABP5	TNFSF10	TNFAIP3	IL2RB	TYROBP	H2AFZ	CD69	CACYBP	MARCKS	VEGFA	SELL	CD55	AC011893.1
15	PABPC1	RNF19A	UGP2	HLA-DPB1	PHLDA1	STAT1	AQP3	CEBPD	PTGDS	SMC4	XCL2	JUN	AIF1	SOX4	MT-ND3	RACK1	GRASP
16	NOP53	RBPJ	IKZF2	PPP1R14B	JAML	EIF2AK2	MYBL1	CTSW	EFHD2	PCNA	TNFSF9	HSPA8	C1QB	C19orf33	CCR7	TSC22D3	ADA
17	LEF1	CORO1B	TNFRSF9	CD3G	TIGIT	GBP1	DUSP1	TXK	FCER1G	HIST1H1B	IER2	FKBP4	C1QA	TM4SF1	MT-ND6	LDHB	AL357060.1
18	LTB	CPM	ICOS	THEMIS	KRT86	MT2A	LINC01871	MATK	CST7	TPX2	AC020916.1	CHORDC1	FN1	RAB13	MT-ND1	FKBP5	CD1B
19	EIF3E	ZBED2	SOX4	EOMES	CCL5	OAS3	CCL20	KLRB1	GZMH	UBE2C	NR4A1	RGS2	FTH1	MAL2	RORA	SARAF	MIR181A1HG
20	RACK1	AHI1	LINC01943	TC2N	CXCR6	EPSTI1	JAML	CD7	ADGRG1	DUT	DUSP2	DNAJB4	BASP1	YBX3	CD28	EEF1B2	CCDC26
21	JUNB	ICA1	IL32	DUSP2	LINC01871	SAMD9	CTSH	CD63	CCL3	CLSPN	KLF6	DNAJA4	C15orf48	ELF3	MT-CO3	TCF7	CLDN5
22	NACA	TOX2	ARID5B	LYAR	PDCD1	PLSCR1	TMIGD2	NKG7	HOPX	SMC2	GADD45B	ZFAND2A	APOC1	TNFAIP2	MT-CYB	CXCR4	SOCS2
23	SOCS3	DUSP4	LAYN	CD3D	HLA-DRB1	IFI35	TNFRSF25	CCL3	ZEB2	CKS1B	DUSP1	ANXA1	G0S2	COL1A1	MT-ATP6	PLAC8	RCAN1
24	TOMM7	AC004585.1	CD27	PPP2R5C	TNIP3	XAF1	ERN1	TMIGD2	IGFBP7	UBE2S	BTG2	PPP1R15A	MNDA	MT1G	MT-CO1	TPT1	JCHAIN
25	UBA52	ARID5B	BIRC3	SLF1	GAPDH	OASL	DPP4	HOPX	PRSS23	ATAD2	CRTAM	DUSP1	NPC2	KRT7	N4BP2L2	AP3M2	ID1
26	TMEM123	CCDC50	CORO1B	KIAA1551	CD63	IFI44	KLRG1	TNFRSF18	CD247	TMPO	ZFP36L1	FOS	MS4A6A	CST3	PTPRC	PPP1R15A	VIPR2
27	SERINC5	CD84	TYMP	CXCR6	FAM3C	USP18	SPOCK2	CMC1	AKR1C3	TUBB4B	PPP1R15A	FOSB	LST1	IFI27	SF1	CCND3	CASC15
28	EEF2	IGFL2	CD4	YBX3	GZMH	LY6E	ZBTB16	GSTP1	C1orf21	PTTG1	FASLG	SERPINH1	IL1B	CLDN3	PCSK7	NACA	GALNT2
29	FXYD5	SRGN	DUSP4	HLA-DPA1	CTLA4	CMPK2	IFNGR1	SRGAP3	MYBL1	KNL1	TAGAP	UBC	GSN	BCAM	MT-ND2	NOP53	HES4
30	TRABD2A	BATF	ENTPD1	CCL4L2	CCND2	NT5C3A	FKBP11	KLRC2	AREG	CENPE	NR4A3	AHSA1	GRN	CCND1	MT-CO2	ZBTB16	PFKFB2
31	TSHZ2	CH25H	CTSC	F2R	SPRY1	DDX58	TPT1	LAT2	S1PR5	RRM2	RGCC	TSPYL2	CD83	S100A1	AAK1	SC5D	MARCKSL1
32	SARAF	TNFRSF18	MIR4435-2HG	CXCR4	CD8B	HELZ2	MGAT4A	GZMB	CTSW	DEK	KDM6B	UBB	CTSH	RBP1	TSHZ2	NOSIP	AC002454.1
33	AQP3	SPOCK2	LINC02099	FAM102A	VCAM1	IRF7	PDCD4	LINC00996	KLF2	HMGB1	JUND	NEU1	MEF2C	NUPR1	NKTR	FOSB	APBA2
34	ANK3	CHN1	MAGEH1	HLA-DRB1	HLA-DRA	TRIM22	S100A4	NCAM1	ABHD17A	BIRC5	TNFAIP3	DNAJB6	CYBB	S100A16	IKZF1	ERAP2	NREP
35	RIPOR2	CD200	SPOCK2	SLAMF7	ID2	PARP14	SATB1	PRF1	TTC38	HELLS	EGR3	GADD45B	CTSB	SNCG	PIK3IP1	PLK3	TSHR
36	AP3M2	RGS1	CARD16	APOBEC3G	ITGAE	DDX60	S100A6	CXXC5	PTPN12	DLGAP5	TNFSF14	BTG2	C1QC	DSP	MT-ND5	EEF1D	TP53INP1
37	TOB1	RILPL2	PHACTR2	SH2D1A	DUSP4	LAG3	CD40LG	IFITM3	KLRB1	CKS2	SLA	BAG3	CD14	TCEAL9	CD2	BTG1	YBX3
38	ZFAS1	ZNRF1	S100A4	CD84	LYST	DDX60L	B3GALT2	ZNF683	CCL4	NASP	DUSP6	KLF6	GLUL	SELENOP	IL6R	ZFP36L2	MME
39	LINC02273	TNFRSF25	STAM	STK17A	ENTPD1	IFIH1	ABCB1	KLRF1	PTGDR	H2AFX	GZMK	ERN1	CSF3R	EPCAM	B2M	EEF2	CHI3L2
40	EIF4B	METTL8	SPATS2L	CCR5	SRGAP3	PPM1K	RUNX2	MCTP2	TRDC	CDK1	DDX3X	JUNB	SGK1	MUC1	CCR4	HNRNPA1	LEF1
41	ANXA1	SLA	GLRX	TUBA4A	TNFSF4	OAS2	TLE1	SH2D1B	ITGB2	H2AFV	ZFP36	JUND	SPI1	CTTN	RNF213	FBXO32	UHRF1
42	NSA2	SMCO4	AC005224.3	ARAP2	NDFIP2	RNF213	EEF1A1	ITGA1	XBP1	FABP5	RASGEF1B	DEDD2	FCGR2A	ITGB8	SYNE2	PABPC1	SSBP2
43	TNFRSF25	BTLA	MAF	GPR174	GOLIM4	PARP9	CERK	IFITM2	CEP78	CDKN3	REL	IER5L	MS4A7	CRABP2	MT-ND4	PASK	ARRDC2
44	CTSL	SESN3	BTG3	PECAM1	AKAP5	PNPT1	RORC	CCL5	CMC1	CXCL13	KLRG1	CLK1	BCL2A1	C3	DDX17	VSIR	BCL11A
45	SESN3	NAP1L4	PBXIP1		CD27	SP110	PERP	CD38	LITAF	GAPDH	TSC22D3	H3F3B	PLAUR	S100A14	PNISR	EIF3H	SMIM3
46	EEF1D	BHLHE40-AS1	F5		HLA-DPA1	SAT1	LTK	SLC16A3	BIN2	MCM7	CD8A	NR4A1	RNASE1	CKB	STK4	TXNIP	LRRC28
47	FAU	MIR155HG	SLAMF1		SNAP47	C19orf66	PLCB1	ITGAX	CHST2	EZH2	MCL1	CD69	MARCH1	CLDN7	CD44	LDLRAP1	GNA15
48	LDLRAP1	BIRC3	IL1R1		RGS1	STAT2	LTC4S	CAPN12	CD300A	GTSE1	FAM53C	DDIT3	CPVL	IGF2BP2	CD3D	CMTM8	RUFY3
49	FLT3LG	PTPN13	DNPH1		ITM2A	BST2	EEF1B2	CD247	ARL4C	ZWINT	CCL5	EIF4A2	SERPINA1	SOX17	HLA-A	SCML1	SCAI
50	TIMP1	CYSLTR1	TRAC		APOBEC3C	LAP3	KIF5C	SAMD3	TXK	RANBP1	CXCR4	CXCR4	ALDH2	SMIM22	HLA-E	LINC00402	ATP6AP1L

## Sheet: T.NK.cell_marker_fc
gene	cluster_label	p_val	avg_logFC	pct.1	pct.2	p_val_adj	cluster_n	cluster_nrel
IL7R	CD4.T.naive	0	1.1386898833776442	0.918	0.366	0	45472	0.18164894998182393
CCR7	CD4.T.naive	0	0.9755846301608802	0.516	0.103	0	45472	0.18164894998182393
KLF2	CD4.T.naive	0	0.8139103348139549	0.744	0.353	0	45472	0.18164894998182393
RPS3A	CD4.T.naive	0	0.7630486266980161	0.989	0.942	0	45472	0.18164894998182393
RPS6	CD4.T.naive	0	0.762727124782471	0.99	0.93	0	45472	0.18164894998182393
RPL34	CD4.T.naive	0	0.7592683652938028	0.993	0.954	0	45472	0.18164894998182393
RPS8	CD4.T.naive	0	0.7585027497759689	0.99	0.937	0	45472	0.18164894998182393
RPS12	CD4.T.naive	0	0.7488648641728175	0.995	0.965	0	45472	0.18164894998182393
EEF1B2	CD4.T.naive	0	0.7398677899398214	0.934	0.783	0	45472	0.18164894998182393
RPL32	CD4.T.naive	0	0.7048623023997496	0.992	0.953	0	45472	0.18164894998182393
TPT1	CD4.T.naive	0	0.69814586551291	0.997	0.975	0	45472	0.18164894998182393
RPL9	CD4.T.naive	0	0.6951752647801821	0.985	0.923	0	45472	0.18164894998182393
RPL39	CD4.T.naive	0	0.6950359260939845	0.994	0.956	0	45472	0.18164894998182393
RPL21	CD4.T.naive	0	0.6850272313780876	0.988	0.938	0	45472	0.18164894998182393
RPS18	CD4.T.naive	0	0.6819146293658962	0.996	0.967	0	45472	0.18164894998182393
RPS13	CD4.T.naive	0	0.6668397189183222	0.978	0.905	0	45472	0.18164894998182393
RPL22	CD4.T.naive	0	0.6663624869268432	0.963	0.846	0	45472	0.18164894998182393
EEF1A1	CD4.T.naive	0	0.6641818909997208	0.997	0.977	0	45472	0.18164894998182393
RPL5	CD4.T.naive	0	0.6628174634731812	0.976	0.894	0	45472	0.18164894998182393
RPL37	CD4.T.naive	0	0.655400022550519	0.992	0.955	0	45472	0.18164894998182393
TCF7	CD4.T.naive	0	0.6517599447473417	0.511	0.177	0	45472	0.18164894998182393
RPL11	CD4.T.naive	0	0.6506366523229334	0.995	0.961	0	45472	0.18164894998182393
RPL3	CD4.T.naive	0	0.6504769817442488	0.991	0.948	0	45472	0.18164894998182393
RPL13	CD4.T.naive	0	0.6485278304533453	0.997	0.978	0	45472	0.18164894998182393
RPL7	CD4.T.naive	0	0.6474303276893161	0.943	0.811	0	45472	0.18164894998182393
RPLP0	CD4.T.naive	0	0.6407124303089087	0.943	0.781	0	45472	0.18164894998182393
MAL	CD4.T.naive	0	0.639475275532996	0.324	0.039	0	45472	0.18164894998182393
CD40LG	CD4.T.naive	0	0.6193517597491471	0.324	0.06	0	45472	0.18164894998182393
RPL30	CD4.T.naive	0	0.6128827332136635	0.994	0.959	0	45472	0.18164894998182393
RPS5	CD4.T.naive	0	0.6106782483348074	0.961	0.866	0	45472	0.18164894998182393
RPS28	CD4.T.naive	0	0.6080205455593983	0.995	0.964	0	45472	0.18164894998182393
RPS23	CD4.T.naive	0	0.6064227127847848	0.99	0.947	0	45472	0.18164894998182393
RPL38	CD4.T.naive	0	0.6039985636396326	0.974	0.891	0	45472	0.18164894998182393
RPL36	CD4.T.naive	0	0.5982715782748853	0.989	0.933	0	45472	0.18164894998182393
RPS16	CD4.T.naive	0	0.5907910530609186	0.985	0.924	0	45472	0.18164894998182393
RPL23	CD4.T.naive	0	0.589881635265828	0.922	0.765	0	45472	0.18164894998182393
RPS4X	CD4.T.naive	0	0.5894712803658715	0.991	0.952	0	45472	0.18164894998182393
RPS27A	CD4.T.naive	0	0.588454853773813	0.994	0.963	0	45472	0.18164894998182393
RPLP2	CD4.T.naive	0	0.5805952713104658	0.989	0.935	0	45472	0.18164894998182393
RPS2	CD4.T.naive	0	0.5805567367549038	0.996	0.969	0	45472	0.18164894998182393
RPS20	CD4.T.naive	0	0.5802859349975029	0.941	0.805	0	45472	0.18164894998182393
GPR183	CD4.T.naive	0	0.5788765933799936	0.45	0.185	0	45472	0.18164894998182393
RPS29	CD4.T.naive	0	0.5776363750243116	0.996	0.972	0	45472	0.18164894998182393
RPS27	CD4.T.naive	0	0.5774158562891971	0.998	0.984	0	45472	0.18164894998182393
LDHB	CD4.T.naive	0	0.5769746872530912	0.761	0.485	0	45472	0.18164894998182393
RPS14	CD4.T.naive	0	0.5729563786608902	0.994	0.96	0	45472	0.18164894998182393
SELL	CD4.T.naive	0	0.5691946690662093	0.419	0.161	0	45472	0.18164894998182393
RPSA	CD4.T.naive	0	0.5691689430865825	0.976	0.903	0	45472	0.18164894998182393
RPL12	CD4.T.naive	0	0.5675601532889267	0.981	0.915	0	45472	0.18164894998182393
RPL19	CD4.T.naive	0	0.5642245173616742	0.993	0.955	0	45472	0.18164894998182393
RPS21	CD4.T.naive	0	0.5630152881197152	0.962	0.861	0	45472	0.18164894998182393
RPL10A	CD4.T.naive	0	0.558994914689837	0.972	0.897	0	45472	0.18164894998182393
RPL35A	CD4.T.naive	0	0.5518784025470893	0.986	0.931	0	45472	0.18164894998182393
RPL10	CD4.T.naive	0	0.546229761743338	0.998	0.981	0	45472	0.18164894998182393
RPL18A	CD4.T.naive	0	0.5421836744673234	0.991	0.949	0	45472	0.18164894998182393
RPL4	CD4.T.naive	0	0.5408786455825141	0.891	0.718	0	45472	0.18164894998182393
RPL13A	CD4.T.naive	0	0.5389493371022329	0.987	0.933	0	45472	0.18164894998182393
SNHG8	CD4.T.naive	0	0.5383291555615501	0.607	0.341	0	45472	0.18164894998182393
NOSIP	CD4.T.naive	0	0.5371703586782056	0.449	0.208	0	45472	0.18164894998182393
RPL6	CD4.T.naive	0	0.5349302712321324	0.985	0.931	0	45472	0.18164894998182393
RPL18	CD4.T.naive	0	0.5324055651142099	0.987	0.939	0	45472	0.18164894998182393
PABPC1	CD4.T.naive	0	0.529773612670738	0.862	0.667	0	45472	0.18164894998182393
RPS25	CD4.T.naive	0	0.5195426754118695	0.986	0.93	0	45472	0.18164894998182393
RPS3	CD4.T.naive	0	0.5171929690984722	0.993	0.956	0	45472	0.18164894998182393
NOP53	CD4.T.naive	0	0.5109731313838084	0.8	0.569	0	45472	0.18164894998182393
RPL29	CD4.T.naive	0	0.5108079607266118	0.982	0.925	0	45472	0.18164894998182393
RPL37A	CD4.T.naive	0	0.5106538756380767	0.985	0.935	0	45472	0.18164894998182393
RPL14	CD4.T.naive	0	0.5070628833104407	0.986	0.928	0	45472	0.18164894998182393
LEF1	CD4.T.naive	0	0.5011671420022885	0.301	0.072	0	45472	0.18164894998182393
RPLP1	CD4.T.naive	0	0.4920819020336058	0.998	0.982	0	45472	0.18164894998182393
LTB	CD4.T.naive	0	0.4883546584302385	0.873	0.524	0	45472	0.18164894998182393
RPS9	CD4.T.naive	0	0.48456852841664144	0.984	0.932	0	45472	0.18164894998182393
RPL31	CD4.T.naive	0	0.4823435835649812	0.874	0.701	0	45472	0.18164894998182393
RPL8	CD4.T.naive	0	0.47805251542946614	0.98	0.915	0	45472	0.18164894998182393
EIF3E	CD4.T.naive	0	0.47425013572950325	0.719	0.485	0	45472	0.18164894998182393
RPL27	CD4.T.naive	0	0.46933995981751986	0.946	0.843	0	45472	0.18164894998182393
RPL27A	CD4.T.naive	0	0.4587744611885172	0.971	0.893	0	45472	0.18164894998182393
RACK1	CD4.T.naive	0	0.4488991683408452	0.961	0.87	0	45472	0.18164894998182393
RPL26	CD4.T.naive	0	0.43857794279594486	0.974	0.908	0	45472	0.18164894998182393
JUNB	CD4.T.naive	0	0.4359169900730344	0.726	0.588	0	45472	0.18164894998182393
NACA	CD4.T.naive	0	0.4302554543294028	0.967	0.892	0	45472	0.18164894998182393
RPS10	CD4.T.naive	0	0.4231380663581801	0.701	0.518	0	45472	0.18164894998182393
RPS11	CD4.T.naive	0	0.4222835568342011	0.961	0.881	0	45472	0.18164894998182393
RPL23A	CD4.T.naive	0	0.42220604359623737	0.988	0.941	0	45472	0.18164894998182393
SOCS3	CD4.T.naive	0	0.4210799993052252	0.352	0.152	0	45472	0.18164894998182393
RPL41	CD4.T.naive	0	0.4108110077269571	0.997	0.979	0	45472	0.18164894998182393
TOMM7	CD4.T.naive	0	0.40999583659980066	0.899	0.748	0	45472	0.18164894998182393
RPL7A	CD4.T.naive	0	0.409858696299036	0.987	0.941	0	45472	0.18164894998182393
UBA52	CD4.T.naive	0	0.4097154202118975	0.969	0.896	0	45472	0.18164894998182393
RPS15	CD4.T.naive	0	0.4044581547446917	0.992	0.954	0	45472	0.18164894998182393
RPL35	CD4.T.naive	0	0.40295001419811927	0.978	0.914	0	45472	0.18164894998182393
RPS15A	CD4.T.naive	0	0.4000457419310548	0.992	0.956	0	45472	0.18164894998182393
TMEM123	CD4.T.naive	0	0.3928402606171534	0.505	0.27	0	45472	0.18164894998182393
SERINC5	CD4.T.naive	0	0.3913281609980269	0.265	0.076	0	45472	0.18164894998182393
RPL24	CD4.T.naive	0	0.38805317402992534	0.976	0.909	0	45472	0.18164894998182393
EEF2	CD4.T.naive	0	0.3755865911638243	0.789	0.607	0	45472	0.18164894998182393
FXYD5	CD4.T.naive	0	0.371241324786292	0.713	0.501	0	45472	0.18164894998182393
RPS19	CD4.T.naive	0	0.3704450000368325	0.993	0.963	0	45472	0.18164894998182393
TRABD2A	CD4.T.naive	0	0.3656536999538939	0.197	0.034	0	45472	0.18164894998182393
RPS7	CD4.T.naive	0	0.36454234263956664	0.985	0.939	0	45472	0.18164894998182393
RPL28	CD4.T.naive	0	0.3591992778891213	0.996	0.969	0	45472	0.18164894998182393
TSHZ2	CD4.T.naive	0	0.3540414368775954	0.181	0.057	0	45472	0.18164894998182393
SARAF	CD4.T.naive	0	0.3513368437990776	0.876	0.721	0	45472	0.18164894998182393
AQP3	CD4.T.naive	0	0.34659871686198823	0.268	0.098	0	45472	0.18164894998182393
RPL36A	CD4.T.naive	0	0.3454415334384435	0.535	0.342	0	45472	0.18164894998182393
ANK3	CD4.T.naive	0	0.3392970350349657	0.211	0.054	0	45472	0.18164894998182393
RIPOR2	CD4.T.naive	0	0.3372890565824168	0.562	0.336	0	45472	0.18164894998182393
RPL15	CD4.T.naive	0	0.3366676776125943	0.985	0.938	0	45472	0.18164894998182393
AP3M2	CD4.T.naive	0	0.33407554656133787	0.261	0.116	0	45472	0.18164894998182393
TOB1	CD4.T.naive	0	0.3167487020058175	0.286	0.155	0	45472	0.18164894998182393
ZFAS1	CD4.T.naive	0	0.316053417139152	0.612	0.416	0	45472	0.18164894998182393
LINC02273	CD4.T.naive	0	0.3128624606318536	0.185	0.045	0	45472	0.18164894998182393
EIF4B	CD4.T.naive	0	0.3105607698823766	0.553	0.364	0	45472	0.18164894998182393
ANXA1	CD4.T.naive	0	0.30007961236429126	0.664	0.537	0	45472	0.18164894998182393
NSA2	CD4.T.naive	0	0.29910130626260223	0.621	0.453	0	45472	0.18164894998182393
TNFRSF25	CD4.T.naive	0	0.2979313322259912	0.306	0.141	0	45472	0.18164894998182393
CTSL	CD4.T.naive	0	0.29724234209388617	0.146	0.044	0	45472	0.18164894998182393
SESN3	CD4.T.naive	0	0.29547199894644594	0.209	0.095	0	45472	0.18164894998182393
EEF1D	CD4.T.naive	0	0.29156942907459404	0.925	0.824	0	45472	0.18164894998182393
FAU	CD4.T.naive	0	0.2908353607613292	0.985	0.939	0	45472	0.18164894998182393
LDLRAP1	CD4.T.naive	0	0.2900073805869342	0.224	0.079	0	45472	0.18164894998182393
FLT3LG	CD4.T.naive	0	0.28899840605974275	0.275	0.126	0	45472	0.18164894998182393
TIMP1	CD4.T.naive	0	0.28676025577416897	0.303	0.139	0	45472	0.18164894998182393
PFDN5	CD4.T.naive	0	0.2855859396238358	0.909	0.797	0	45472	0.18164894998182393
FOS	CD4.T.naive	1.0942463883614878e-291	0.2853452200704265	0.512	0.443	3.5207377545530874e-287	45472	0.18164894998182393
ITGA6	CD4.T.naive	0	0.28455787531594845	0.178	0.047	0	45472	0.18164894998182393
C6orf48	CD4.T.naive	0	0.2842403309538508	0.379	0.221	0	45472	0.18164894998182393
PASK	CD4.T.naive	0	0.2805286826856632	0.143	0.043	0	45472	0.18164894998182393
RCAN3	CD4.T.naive	0	0.27914382969020946	0.454	0.265	0	45472	0.18164894998182393
EIF3L	CD4.T.naive	0	0.2752672734976629	0.44	0.279	0	45472	0.18164894998182393
NPM1	CD4.T.naive	0	0.2681561314390073	0.857	0.719	0	45472	0.18164894998182393
C1orf162	CD4.T.naive	0	0.26624560751401233	0.256	0.117	0	45472	0.18164894998182393
RPS26	CD4.T.naive	7.736245347208576e-292	0.2656985989163876	0.874	0.829	2.4891369404643592e-291	45472	0.18164894998182393
CD4	CD4.T.naive	0	0.26528604756126145	0.298	0.129	0	45472	0.18164894998182393
CRYBG1	CD4.T.naive	0	0.26209159993672704	0.415	0.266	0	45472	0.18164894998182393
TRADD	CD4.T.naive	0	0.2575964401824754	0.34	0.209	0	45472	0.18164894998182393
CAMK4	CD4.T.naive	0	0.25707062595794317	0.301	0.153	0	45472	0.18164894998182393
KDSR	CD4.T.naive	0	0.2549422755271009	0.22	0.098	0	45472	0.18164894998182393
MYC	CD4.T.naive	0	0.2546066582613973	0.161	0.055	0	45472	0.18164894998182393
RPS17	CD4.T.naive	0	0.2537378108703049	0.289	0.161	0	45472	0.18164894998182393
THEM4	CD4.T.naive	0	0.2534786247377928	0.251	0.115	0	45472	0.18164894998182393
DGKA	CD4.T.naive	0	0.2534754655829493	0.327	0.175	0	45472	0.18164894998182393
CYSLTR1	CD4.T.naive	0	0.25032625516423257	0.157	0.061	0	45472	0.18164894998182393
CXCL13	CD4.T.CXCL13	0	2.539327917554826	0.621	0.096	0	8047	0.032145696263716945
NMB	CD4.T.CXCL13	0	1.0004561571906856	0.225	0.028	0	8047	0.032145696263716945
NR3C1	CD4.T.CXCL13	0	0.9653163200655508	0.729	0.36	0	8047	0.032145696263716945
FKBP5	CD4.T.CXCL13	0	0.9536810897112284	0.722	0.37	0	8047	0.032145696263716945
IL6ST	CD4.T.CXCL13	0	0.9233890282243244	0.533	0.171	0	8047	0.032145696263716945
MAF	CD4.T.CXCL13	0	0.9023123247692104	0.608	0.227	0	8047	0.032145696263716945
ITM2A	CD4.T.CXCL13	0	0.8438906768076024	0.787	0.469	0	8047	0.032145696263716945
CTLA4	CD4.T.CXCL13	0	0.8076072445147471	0.593	0.209	0	8047	0.032145696263716945
TSHZ2	CD4.T.CXCL13	0	0.8053757060410309	0.379	0.07	0	8047	0.032145696263716945
LIMS1	CD4.T.CXCL13	0	0.7827263056566991	0.612	0.269	0	8047	0.032145696263716945
CD40LG	CD4.T.CXCL13	0	0.7742588876974172	0.39	0.098	0	8047	0.032145696263716945
PDCD1	CD4.T.CXCL13	0	0.7720004423907514	0.465	0.142	0	8047	0.032145696263716945
TNFRSF4	CD4.T.CXCL13	0	0.7560162691536488	0.495	0.143	0	8047	0.032145696263716945
CD4	CD4.T.CXCL13	0	0.7485224104544012	0.512	0.148	0	8047	0.032145696263716945
RNF19A	CD4.T.CXCL13	0	0.7278890533979065	0.748	0.456	0	8047	0.032145696263716945
RBPJ	CD4.T.CXCL13	0	0.7086226643198139	0.715	0.418	0	8047	0.032145696263716945
CORO1B	CD4.T.CXCL13	0	0.7070450262399607	0.582	0.274	0	8047	0.032145696263716945
CPM	CD4.T.CXCL13	0	0.6770124410967442	0.224	0.015	0	8047	0.032145696263716945
ZBED2	CD4.T.CXCL13	0	0.6691604043559659	0.201	0.032	0	8047	0.032145696263716945
AHI1	CD4.T.CXCL13	0	0.6512557655094793	0.354	0.126	0	8047	0.032145696263716945
ICA1	CD4.T.CXCL13	0	0.6442247655616562	0.235	0.034	0	8047	0.032145696263716945
TOX2	CD4.T.CXCL13	0	0.6349653965945832	0.295	0.055	0	8047	0.032145696263716945
DUSP4	CD4.T.CXCL13	0	0.6342911479119839	0.609	0.329	0	8047	0.032145696263716945
AC004585.1	CD4.T.CXCL13	0	0.633174315819097	0.291	0.055	0	8047	0.032145696263716945
ARID5B	CD4.T.CXCL13	0	0.618485795099317	0.643	0.35	0	8047	0.032145696263716945
CCDC50	CD4.T.CXCL13	0	0.5775538407418075	0.294	0.082	0	8047	0.032145696263716945
CD84	CD4.T.CXCL13	0	0.5742988254287531	0.575	0.306	0	8047	0.032145696263716945
IGFL2	CD4.T.CXCL13	0	0.57141428582256	0.135	0.001	0	8047	0.032145696263716945
SRGN	CD4.T.CXCL13	0	0.5584706614827661	0.947	0.881	0	8047	0.032145696263716945
BATF	CD4.T.CXCL13	0	0.5552782498146048	0.521	0.266	0	8047	0.032145696263716945
CH25H	CD4.T.CXCL13	0	0.5460520158259236	0.147	0.02	0	8047	0.032145696263716945
TNFRSF18	CD4.T.CXCL13	0	0.5355293196104485	0.504	0.224	0	8047	0.032145696263716945
SPOCK2	CD4.T.CXCL13	0	0.5343051875165818	0.725	0.462	0	8047	0.032145696263716945
CHN1	CD4.T.CXCL13	0	0.5335827423688876	0.186	0.034	0	8047	0.032145696263716945
CD200	CD4.T.CXCL13	0	0.5321894075091282	0.181	0.014	0	8047	0.032145696263716945
RGS1	CD4.T.CXCL13	0	0.528161428482107	0.799	0.588	0	8047	0.032145696263716945
RILPL2	CD4.T.CXCL13	0	0.5166401270438397	0.389	0.181	0	8047	0.032145696263716945
ZNRF1	CD4.T.CXCL13	0	0.511662605375381	0.426	0.198	0	8047	0.032145696263716945
TNFRSF25	CD4.T.CXCL13	0	0.5112104288242142	0.393	0.164	0	8047	0.032145696263716945
METTL8	CD4.T.CXCL13	0	0.5094387382352272	0.272	0.077	0	8047	0.032145696263716945
SLA	CD4.T.CXCL13	0	0.5002586996462051	0.765	0.563	0	8047	0.032145696263716945
SMCO4	CD4.T.CXCL13	0	0.4952135204882821	0.225	0.037	0	8047	0.032145696263716945
BTLA	CD4.T.CXCL13	0	0.4936898236584102	0.223	0.037	0	8047	0.032145696263716945
TRBC1	CD4.T.CXCL13	6.455815560161085e-174	0.49111608942219975	0.603	0.504	2.0771586564818286e-169	8047	0.032145696263716945
PRDM1	CD4.T.CXCL13	2.8514717052296695e-243	0.48879772424804013	0.571	0.436	9.174610211576458e-239	8047	0.032145696263716945
SESN3	CD4.T.CXCL13	0	0.48820782890050646	0.29	0.11	0	8047	0.032145696263716945
NAP1L4	CD4.T.CXCL13	0	0.4873159213313154	0.658	0.464	0	8047	0.032145696263716945
BHLHE40-AS1	CD4.T.CXCL13	0	0.48621301095426817	0.17	0.013	0	8047	0.032145696263716945
MIR155HG	CD4.T.CXCL13	0	0.48090084176697073	0.254	0.108	0	8047	0.032145696263716945
BIRC3	CD4.T.CXCL13	0	0.47621559333612673	0.56	0.363	0	8047	0.032145696263716945
PTPN13	CD4.T.CXCL13	0	0.4760722080124573	0.158	0.007	0	8047	0.032145696263716945
CYSLTR1	CD4.T.CXCL13	0	0.47413789948684815	0.242	0.073	0	8047	0.032145696263716945
AGFG1	CD4.T.CXCL13	0	0.4704564510217214	0.332	0.143	0	8047	0.032145696263716945
SNX9	CD4.T.CXCL13	0	0.46424365645225263	0.265	0.097	0	8047	0.032145696263716945
FYB1	CD4.T.CXCL13	0	0.4638775655813756	0.826	0.694	0	8047	0.032145696263716945
PAG1	CD4.T.CXCL13	0	0.45856626415903623	0.493	0.285	0	8047	0.032145696263716945
TP53INP1	CD4.T.CXCL13	0	0.4579567696701352	0.271	0.092	0	8047	0.032145696263716945
ENTPD1	CD4.T.CXCL13	0	0.4577238147489832	0.268	0.104	0	8047	0.032145696263716945
CTSL	CD4.T.CXCL13	0	0.4526325882847567	0.173	0.059	0	8047	0.032145696263716945
PKM	CD4.T.CXCL13	0	0.452053574838712	0.574	0.377	0	8047	0.032145696263716945
ADAM19	CD4.T.CXCL13	0	0.4516330984877497	0.268	0.098	0	8047	0.032145696263716945
ELMO1	CD4.T.CXCL13	0	0.44638972834501095	0.304	0.119	0	8047	0.032145696263716945
RORA	CD4.T.CXCL13	2.5119208482758392e-238	0.44464064310926865	0.53	0.377	8.08210532932751e-234	8047	0.032145696263716945
TOX	CD4.T.CXCL13	0	0.4430890949876868	0.346	0.153	0	8047	0.032145696263716945
ETV7	CD4.T.CXCL13	0	0.4361138767051546	0.24	0.071	0	8047	0.032145696263716945
ICOS	CD4.T.CXCL13	0	0.4353451200173306	0.404	0.189	0	8047	0.032145696263716945
TRAT1	CD4.T.CXCL13	0	0.43392401435685113	0.436	0.23	0	8047	0.032145696263716945
TMEM173	CD4.T.CXCL13	0	0.4307929079335787	0.419	0.229	0	8047	0.032145696263716945
ST8SIA1	CD4.T.CXCL13	0	0.4268011565703396	0.242	0.065	0	8047	0.032145696263716945
TIGIT	CD4.T.CXCL13	0	0.4245168834033444	0.575	0.334	0	8047	0.032145696263716945
ALOX5AP	CD4.T.CXCL13	0	0.42305355477917606	0.679	0.475	0	8047	0.032145696263716945
CRYBG1	CD4.T.CXCL13	4.794099171685255e-212	0.4213651327302098	0.433	0.288	1.5425014084897308e-207	8047	0.032145696263716945
THADA	CD4.T.CXCL13	0	0.4205639955538007	0.243	0.101	0	8047	0.032145696263716945
TRPS1	CD4.T.CXCL13	0	0.42010659001036504	0.334	0.15	0	8047	0.032145696263716945
PHACTR2	CD4.T.CXCL13	0	0.4163624943993205	0.431	0.232	0	8047	0.032145696263716945
NFKBIA	CD4.T.CXCL13	0	0.41607968918676685	0.706	0.534	0	8047	0.032145696263716945
TNFSF8	CD4.T.CXCL13	0	0.4155212631914641	0.243	0.083	0	8047	0.032145696263716945
CD82	CD4.T.CXCL13	0	0.41187200196629375	0.346	0.171	0	8047	0.032145696263716945
PHTF2	CD4.T.CXCL13	0	0.4116355072916368	0.331	0.158	0	8047	0.032145696263716945
CD226	CD4.T.CXCL13	0	0.411316370155745	0.348	0.164	0	8047	0.032145696263716945
TRAC	CD4.T.CXCL13	0	0.4106659706287581	0.87	0.686	0	8047	0.032145696263716945
LINC01934	CD4.T.CXCL13	0	0.4093825649212123	0.327	0.154	0	8047	0.032145696263716945
MYO7A	CD4.T.CXCL13	0	0.4069862886993659	0.19	0.047	0	8047	0.032145696263716945
DGKH	CD4.T.CXCL13	0	0.4065983120621471	0.258	0.105	0	8047	0.032145696263716945
CD6	CD4.T.CXCL13	0	0.40616094674311976	0.454	0.253	0	8047	0.032145696263716945
LMO4	CD4.T.CXCL13	7.234606250735775e-139	0.40586020417682056	0.281	0.182	2.3277345611742357e-134	8047	0.032145696263716945
GNG4	CD4.T.CXCL13	0	0.40479902713159566	0.126	0.004	0	8047	0.032145696263716945
CTSB	CD4.T.CXCL13	0	0.3994004252408957	0.358	0.168	0	8047	0.032145696263716945
SAMSN1	CD4.T.CXCL13	1.4748306520188165e-239	0.3988754584268308	0.612	0.449	4.7452676228705424e-235	8047	0.032145696263716945
PDE7B	CD4.T.CXCL13	0	0.3987901219665285	0.13	0.008	0	8047	0.032145696263716945
SMARCA2	CD4.T.CXCL13	3.5060558657830445e-241	0.3949293399211344	0.461	0.305	1.1280734748156944e-236	8047	0.032145696263716945
CD2	CD4.T.CXCL13	0	0.3892800439911315	0.956	0.846	0	8047	0.032145696263716945
GAPDH	CD4.T.CXCL13	0	0.3892236446845048	0.936	0.858	0	8047	0.032145696263716945
NPDC1	CD4.T.CXCL13	0	0.3891771317645974	0.235	0.07	0	8047	0.032145696263716945
MSI2	CD4.T.CXCL13	3.457152699444294e-292	0.3864824437519546	0.386	0.218	1.1123388810462016e-291	8047	0.032145696263716945
UCP2	CD4.T.CXCL13	1.4380973522723146e-199	0.3852328914774088	0.516	0.378	4.627078230936172e-195	8047	0.032145696263716945
LINC01943	CD4.T.CXCL13	9.402606695220787e-292	0.37835642455926255	0.237	0.106	3.025288704187289e-292	8047	0.032145696263716945
KLRB1	CD4.T.CXCL13	4.9388995295496694e-282	0.37688095016218526	0.543	0.342	1.589090923632606e-277	8047	0.032145696263716945
TGIF1	CD4.T.CXCL13	0	0.3758666122326858	0.276	0.12	0	8047	0.032145696263716945
TFRC	CD4.T.CXCL13	1.6812035169887092e-281	0.3750472605871912	0.277	0.138	5.409272315911172e-277	8047	0.032145696263716945
SMAP2	CD4.T.CXCL13	1.2267915836938747e-263	0.3737818008398335	0.604	0.438	3.9472019205350406e-259	8047	0.032145696263716945
C9orf16	CD4.T.CXCL13	5.710324156990592e-243	0.3715978112068308	0.604	0.458	1.837296797511723e-238	8047	0.032145696263716945
PLIN2	CD4.T.CXCL13	7.670880471234533e-250	0.3678587220933016	0.321	0.177	2.4681057916197108e-245	8047	0.032145696263716945
ARMH1	CD4.T.CXCL13	0	0.3667638518060245	0.185	0.058	0	8047	0.032145696263716945
LIMA1	CD4.T.CXCL13	0	0.36601874087912606	0.257	0.116	0	8047	0.032145696263716945
PPP1CC	CD4.T.CXCL13	7.256853449476961e-289	0.3657972460859856	0.424	0.257	2.3348925973692118e-284	8047	0.032145696263716945
FAM107B	CD4.T.CXCL13	3.3032400286455144e-244	0.36178646842703177	0.623	0.467	1.062817479216694e-239	8047	0.032145696263716945
MTHFD2	CD4.T.CXCL13	0	0.35768344567801297	0.254	0.117	0	8047	0.032145696263716945
COTL1	CD4.T.CXCL13	0	0.3572530749005989	0.739	0.539	0	8047	0.032145696263716945
IL6R	CD4.T.CXCL13	0	0.35423915615064905	0.196	0.056	0	8047	0.032145696263716945
PGM2L1	CD4.T.CXCL13	4.7317377968815804e-147	0.3529173459546336	0.18	0.096	1.5224366361466483e-142	8047	0.032145696263716945
CLEC2D	CD4.T.CXCL13	1.8350153639440424e-291	0.35186416801846176	0.739	0.562	5.904161933489956e-292	8047	0.032145696263716945
IGFBP4	CD4.T.CXCL13	0	0.3517983721395181	0.158	0.027	0	8047	0.032145696263716945
DNPH1	CD4.T.CXCL13	6.919420742628022e-289	0.3498562482046117	0.355	0.195	2.226323623940566e-284	8047	0.032145696263716945
YWHAQ	CD4.T.CXCL13	5.956621434085609e-200	0.34698156543309655	0.474	0.332	1.9165429464170448e-195	8047	0.032145696263716945
SLC9A9	CD4.T.CXCL13	0	0.3466644457096456	0.22	0.077	0	8047	0.032145696263716945
CDV3	CD4.T.CXCL13	1.603249213477846e-238	0.3465129746979998	0.595	0.435	5.158454344364969e-234	8047	0.032145696263716945
RNASET2	CD4.T.CXCL13	7.742502076141658e-244	0.34569310216461424	0.486	0.323	2.4911500429985783e-239	8047	0.032145696263716945
FABP5	CD4.T.CXCL13	8.329738470890496e-167	0.34409724328681457	0.332	0.205	2.680093353009017e-162	8047	0.032145696263716945
SLAMF1	CD4.T.CXCL13	1.1721342738011508e-291	0.3439239616534797	0.307	0.154	3.771342025955203e-292	8047	0.032145696263716945
VMP1	CD4.T.CXCL13	3.8721907240830246e-241	0.3431023204274961	0.546	0.379	1.245877365473713e-236	8047	0.032145696263716945
EPSTI1	CD4.T.CXCL13	5.959684132073881e-270	0.34307342272899843	0.522	0.334	1.9175283694947708e-265	8047	0.032145696263716945
TRBC2	CD4.T.CXCL13	7.170996337153704e-171	0.34124018633894626	0.748	0.653	2.3072680714792038e-166	8047	0.032145696263716945
CEBPB	CD4.T.CXCL13	5.133543143709095e-129	0.34009900225610645	0.429	0.316	1.651717506488401e-124	8047	0.032145696263716945
TLK1	CD4.T.CXCL13	1.0161794863463133e-271	0.3395763654853361	0.425	0.257	3.269557497319264e-267	8047	0.032145696263716945
SFXN1	CD4.T.CXCL13	4.3564792855616965e-269	0.3392415609865499	0.361	0.205	1.4016972101294755e-264	8047	0.032145696263716945
SLC4A7	CD4.T.CXCL13	9.37727353455694e-165	0.3362674240818515	0.384	0.257	3.0171377597436954e-160	8047	0.032145696263716945
SOD1	CD4.T.CXCL13	1.1243316029467423e-224	0.33614341324402974	0.688	0.557	3.6175369324811435e-220	8047	0.032145696263716945
ATXN1	CD4.T.CXCL13	6.251303181912807e-241	0.335465652258792	0.397	0.238	2.0113567987804453e-236	8047	0.032145696263716945
SIRPG	CD4.T.CXCL13	0	0.33522923819485156	0.317	0.158	0	8047	0.032145696263716945
CD3D	CD4.T.CXCL13	0	0.33315598746585406	0.911	0.725	0	8047	0.032145696263716945
ITGB1	CD4.T.CXCL13	3.0545749002229346e-146	0.3317529227211682	0.665	0.54	9.828094741467294e-142	8047	0.032145696263716945
VOPP1	CD4.T.CXCL13	1.457764167588721e-275	0.32669303819091505	0.343	0.189	4.690356209216709e-271	8047	0.032145696263716945
LBH	CD4.T.CXCL13	6.891898492814916e-181	0.3265272020261759	0.518	0.373	2.2174683400632e-176	8047	0.032145696263716945
KIAA0319L	CD4.T.CXCL13	4.3482567825466946e-247	0.3253651647974348	0.208	0.096	1.3990516197843992e-242	8047	0.032145696263716945
NDUFV2	CD4.T.CXCL13	3.367132820054289e-197	0.32480133558389557	0.534	0.391	1.0833749848524674e-192	8047	0.032145696263716945
GPRIN3	CD4.T.CXCL13	6.300137284703298e-194	0.3240998411585724	0.465	0.317	2.027069171353286e-189	8047	0.032145696263716945
TRIM8	CD4.T.CXCL13	1.2442078332455591e-241	0.324061305692129	0.264	0.137	4.0032387034675864e-237	8047	0.032145696263716945
CCDC6	CD4.T.CXCL13	5.496163629881423e-292	0.3239494432538137	0.225	0.1	1.768390647914348e-287	8047	0.032145696263716945
GPR171	CD4.T.CXCL13	1.480283691449247e-159	0.3193446335785324	0.473	0.339	4.7628127772379516e-155	8047	0.032145696263716945
GALM	CD4.T.CXCL13	9.06818652380654e-258	0.31868541236309844	0.34	0.189	2.917689014034754e-253	8047	0.032145696263716945
CCDC167	CD4.T.CXCL13	5.430469302119993e-248	0.31565208336629025	0.378	0.223	1.7472534979571075e-243	8047	0.032145696263716945
SGK1	CD4.T.CXCL13	2.1386570470215582e-288	0.31429941593586613	0.17	0.066	6.881129048791864e-284	8047	0.032145696263716945
LAT	CD4.T.CXCL13	9.115930150949291e-209	0.31320183162282467	0.541	0.387	2.933050526067934e-204	8047	0.032145696263716945
BTG3	CD4.T.CXCL13	2.5624347010072022e-163	0.31183446294384987	0.338	0.215	8.244633650490674e-159	8047	0.032145696263716945
TMEM243	CD4.T.CXCL13	6.337346035025366e-190	0.31102294552372145	0.384	0.248	2.0390410867694115e-185	8047	0.032145696263716945
ARL3	CD4.T.CXCL13	6.896591378444568e-274	0.3109801902347099	0.216	0.098	2.2189782760145396e-269	8047	0.032145696263716945
PGAM1	CD4.T.CXCL13	2.785398638279767e-182	0.3106013329552979	0.473	0.331	8.96202011866515e-178	8047	0.032145696263716945
PRDX1	CD4.T.CXCL13	3.3293886305454656e-199	0.3082485500170138	0.57	0.42	1.0712307918780035e-194	8047	0.032145696263716945
PASK	CD4.T.CXCL13	1.9772654736120706e-240	0.30395990654837457	0.147	0.058	6.361851661346837e-236	8047	0.032145696263716945
PTPN11	CD4.T.CXCL13	5.758112127631699e-196	0.3037777764344586	0.253	0.138	1.8526725770654992e-191	8047	0.032145696263716945
TARSL2	CD4.T.CXCL13	4.4606282107875684e-185	0.3030978559757309	0.294	0.171	1.4352071268208996e-180	8047	0.032145696263716945
FBXO32	CD4.T.CXCL13	1.7852535731610954e-234	0.3014116016666659	0.2	0.092	5.744053371645825e-230	8047	0.032145696263716945
DAPP1	CD4.T.CXCL13	0	0.30093828870442396	0.198	0.073	0	8047	0.032145696263716945
GLCCI1	CD4.T.CXCL13	2.6926441284384985e-202	0.29915209638752394	0.309	0.178	8.66358248325087e-198	8047	0.032145696263716945
LAPTM5	CD4.T.CXCL13	5.841320804579837e-208	0.29876355796654286	0.743	0.621	1.8794449688735626e-203	8047	0.032145696263716945
ISCU	CD4.T.CXCL13	7.97082067171169e-167	0.2979044281281774	0.513	0.38	2.564611551123236e-162	8047	0.032145696263716945
CFLAR	CD4.T.CXCL13	4.5825276843398655e-208	0.2942605992243317	0.721	0.582	1.474428282436352e-203	8047	0.032145696263716945
TIAM1	CD4.T.CXCL13	0	0.29220955943248506	0.183	0.069	0	8047	0.032145696263716945
NCF4	CD4.T.CXCL13	6.479221196047326e-284	0.291361354515317	0.202	0.087	2.0846894198282267e-279	8047	0.032145696263716945
NUDT16	CD4.T.CXCL13	0	0.29043271298585904	0.148	0.052	0	8047	0.032145696263716945
RGS2	CD4.T.CXCL13	1.512398089209675e-135	0.28965482541001375	0.277	0.173	4.866140852032129e-131	8047	0.032145696263716945
TANK	CD4.T.CXCL13	7.171785237230383e-179	0.28809822514917827	0.436	0.295	2.3075219000788756e-174	8047	0.032145696263716945
MFHAS1	CD4.T.CXCL13	1.1833582804808108e-233	0.2817769129316007	0.194	0.088	3.8074552674470086e-229	8047	0.032145696263716945
S100A11	CD4.T.CXCL13	2.334377306214856e-166	0.28150831753362193	0.818	0.721	7.510858982746298e-162	8047	0.032145696263716945
RAB11FIP1	CD4.T.CXCL13	1.3228256337517163e-121	0.28112286846628065	0.358	0.247	4.256191476596147e-117	8047	0.032145696263716945
CD28	CD4.T.CXCL13	4.638467822874141e-255	0.27589493113263025	0.283	0.144	1.4924270220097547e-250	8047	0.032145696263716945
MBD2	CD4.T.CXCL13	3.000811717757887e-158	0.27575494245582777	0.42	0.29	9.655111701886001e-154	8047	0.032145696263716945
DGKA	CD4.T.CXCL13	1.0104218710047555e-195	0.27542531332354925	0.334	0.199	3.251032369957801e-191	8047	0.032145696263716945
CITED2	CD4.T.CXCL13	1.1939715994984894e-101	0.27314121737705	0.27	0.179	3.84160362138639e-97	8047	0.032145696263716945
ZNF831	CD4.T.CXCL13	3.2894019698851466e-235	0.27278609336383547	0.256	0.129	1.0583650838105462e-230	8047	0.032145696263716945
TYMP	CD4.T.CXCL13	2.4067942563424167e-140	0.272682316548559	0.526	0.389	7.743860519781727e-136	8047	0.032145696263716945
IFNG	CD4.T.CXCL13	2.539567033765776e-110	0.2721069938823465	0.242	0.149	8.171056931141384e-106	8047	0.032145696263716945
SPTAN1	CD4.T.CXCL13	1.117558674569506e-149	0.2686486167702803	0.416	0.288	3.595745035427386e-145	8047	0.032145696263716945
FBLN7	CD4.T.CXCL13	0	0.26689725695279237	0.143	0.037	0	8047	0.032145696263716945
TBC1D4	CD4.T.CXCL13	2.5105152409576264e-262	0.2662029885693471	0.276	0.137	8.077582787781164e-258	8047	0.032145696263716945
FAM118A	CD4.T.CXCL13	3.9242236353489524e-103	0.2655373154703605	0.305	0.21	1.2626189546735252e-98	8047	0.032145696263716945
CAMK1	CD4.T.CXCL13	1.9747706616968755e-270	0.26513794704210697	0.156	0.06	6.353824604009696e-266	8047	0.032145696263716945
NCK2	CD4.T.CXCL13	1.139246231776032e-154	0.264406825449483	0.389	0.26	3.665524750739384e-150	8047	0.032145696263716945
NFATC2	CD4.T.CXCL13	3.7135201288042812e-196	0.2613636044626487	0.323	0.188	1.1948251014427773e-191	8047	0.032145696263716945
MAP1LC3A	CD4.T.CXCL13	9.283211011368805e-288	0.26135160142235603	0.151	0.055	2.9868731429079126e-283	8047	0.032145696263716945
CLNS1A	CD4.T.CXCL13	1.5682538031619554e-152	0.2608861577967053	0.356	0.235	5.045856611673591e-148	8047	0.032145696263716945
ITGA2	CD4.T.CXCL13	3.160451896435034e-286	0.25782920923078306	0.11	0.034	1.0168753976779723e-281	8047	0.032145696263716945
MIS18BP1	CD4.T.CXCL13	1.862168377140639e-141	0.2574225533185227	0.365	0.243	5.991526753450006e-137	8047	0.032145696263716945
ZNF281	CD4.T.CXCL13	1.0900418629416422e-178	0.25713890793516203	0.217	0.114	3.5072096940147332e-174	8047	0.032145696263716945
ITK	CD4.T.CXCL13	8.124113281716059e-151	0.25666387226470466	0.448	0.314	2.613933448392142e-146	8047	0.032145696263716945
TBXAS1	CD4.T.CXCL13	0	0.2558171228568819	0.138	0.034	0	8047	0.032145696263716945
NAB1	CD4.T.CXCL13	3.3613344543585983e-247	0.2557862548640893	0.164	0.068	1.0815093606898789e-242	8047	0.032145696263716945
ATF7IP	CD4.T.CXCL13	1.8955896635261215e-121	0.254928478465154	0.435	0.316	6.099059742395295e-117	8047	0.032145696263716945
TPI1	CD4.T.CXCL13	6.337667244847274e-111	0.25414666919282314	0.602	0.486	2.0391444360296104e-106	8047	0.032145696263716945
FUT8	CD4.T.CXCL13	2.311061571602526e-172	0.25407897759354714	0.24	0.133	7.435840606631128e-168	8047	0.032145696263716945
SEM1	CD4.T.CXCL13	4.8474626531865485e-144	0.25294977380753747	0.555	0.424	1.5596711086627717e-139	8047	0.032145696263716945
ETS1	CD4.T.CXCL13	1.9958464139652275e-145	0.25238088599486286	0.811	0.713	6.421635836933121e-141	8047	0.032145696263716945
ETV6	CD4.T.CXCL13	4.861560045055599e-222	0.25206754678732274	0.207	0.099	1.564206944496639e-217	8047	0.032145696263716945
WNK1	CD4.T.CXCL13	1.11737245815938e-139	0.250989934659281	0.52	0.387	3.5951458841278056e-135	8047	0.032145696263716945
RGS10	CD4.T.CXCL13	1.1056160443770343e-150	0.2501346073724058	0.538	0.403	3.5573196227831075e-146	8047	0.032145696263716945
TNFRSF4	CD4.T.reg	0	1.831160323212245	0.602	0.105	0	24575	0.09817080721770151
IL2RA	CD4.T.reg	0	1.5344470330522246	0.514	0.039	0	24575	0.09817080721770151
FOXP3	CD4.T.reg	0	1.4841540683324776	0.594	0.017	0	24575	0.09817080721770151
CTLA4	CD4.T.reg	0	1.3077050621088049	0.691	0.17	0	24575	0.09817080721770151
LTB	CD4.T.reg	0	1.281179174274429	0.919	0.552	0	24575	0.09817080721770151
RTKN2	CD4.T.reg	0	1.2634576403343398	0.462	0.033	0	24575	0.09817080721770151
BATF	CD4.T.reg	0	1.2505718368124334	0.666	0.232	0	24575	0.09817080721770151
TNFRSF18	CD4.T.reg	0	1.2167628136793032	0.62	0.191	0	24575	0.09817080721770151
SAT1	CD4.T.reg	0	1.1207492856694392	0.805	0.478	0	24575	0.09817080721770151
TBC1D4	CD4.T.reg	0	1.1134001801581177	0.55	0.097	0	24575	0.09817080721770151
TIGIT	CD4.T.reg	0	1.0605545270437835	0.749	0.297	0	24575	0.09817080721770151
GADD45A	CD4.T.reg	0	1.054742508450767	0.444	0.097	0	24575	0.09817080721770151
TNFRSF1B	CD4.T.reg	0	1.020012596260342	0.703	0.338	0	24575	0.09817080721770151
PMAIP1	CD4.T.reg	0	1.0126180465846917	0.482	0.131	0	24575	0.09817080721770151
UGP2	CD4.T.reg	0	1.012120329776833	0.667	0.314	0	24575	0.09817080721770151
IKZF2	CD4.T.reg	0	0.995932989316702	0.496	0.074	0	24575	0.09817080721770151
TNFRSF9	CD4.T.reg	0	0.9751540943990564	0.413	0.083	0	24575	0.09817080721770151
ICOS	CD4.T.reg	0	0.9718455932096564	0.532	0.16	0	24575	0.09817080721770151
SOX4	CD4.T.reg	0	0.9482593620025024	0.213	0.031	0	24575	0.09817080721770151
LINC01943	CD4.T.reg	0	0.9367823677105108	0.418	0.076	0	24575	0.09817080721770151
IL32	CD4.T.reg	0	0.920700388788292	0.964	0.814	0	24575	0.09817080721770151
ARID5B	CD4.T.reg	0	0.8865766304997694	0.717	0.32	0	24575	0.09817080721770151
LAYN	CD4.T.reg	0	0.8128043126950856	0.331	0.044	0	24575	0.09817080721770151
CD27	CD4.T.reg	0	0.8117931996753178	0.744	0.363	0	24575	0.09817080721770151
BIRC3	CD4.T.reg	0	0.8044359973379451	0.659	0.338	0	24575	0.09817080721770151
CORO1B	CD4.T.reg	0	0.7863557594364273	0.565	0.253	0	24575	0.09817080721770151
TYMP	CD4.T.reg	0	0.7628446609370549	0.612	0.37	0	24575	0.09817080721770151
CD4	CD4.T.reg	0	0.7581686705465589	0.471	0.125	0	24575	0.09817080721770151
DUSP4	CD4.T.reg	0	0.7556872458810546	0.634	0.306	0	24575	0.09817080721770151
ENTPD1	CD4.T.reg	0	0.7529594112973479	0.344	0.084	0	24575	0.09817080721770151
CTSC	CD4.T.reg	0	0.7514865110872933	0.725	0.513	0	24575	0.09817080721770151
MIR4435-2HG	CD4.T.reg	0	0.7514586520532478	0.456	0.153	0	24575	0.09817080721770151
IFI27	CD4.T.reg	3.0495179381113576e-280	0.7464452047802116	0.178	0.106	9.811823965873292e-276	24575	0.09817080721770151
LINC02099	CD4.T.reg	0	0.742398298027212	0.215	0.006	0	24575	0.09817080721770151
MAGEH1	CD4.T.reg	0	0.7352319110778875	0.282	0.066	0	24575	0.09817080721770151
SPOCK2	CD4.T.reg	0	0.7257652146092155	0.769	0.438	0	24575	0.09817080721770151
CARD16	CD4.T.reg	0	0.7164803188155632	0.613	0.324	0	24575	0.09817080721770151
PHACTR2	CD4.T.reg	0	0.7158505604563923	0.515	0.208	0	24575	0.09817080721770151
S100A4	CD4.T.reg	0	0.7101828876518188	0.933	0.801	0	24575	0.09817080721770151
STAM	CD4.T.reg	0	0.7045189217808387	0.358	0.076	0	24575	0.09817080721770151
SPATS2L	CD4.T.reg	0	0.6920316348105734	0.422	0.168	0	24575	0.09817080721770151
GLRX	CD4.T.reg	0	0.691727081977246	0.561	0.298	0	24575	0.09817080721770151
AC005224.3	CD4.T.reg	0	0.6796758330458762	0.267	0.062	0	24575	0.09817080721770151
MAF	CD4.T.reg	0	0.6758582137664771	0.527	0.208	0	24575	0.09817080721770151
BTG3	CD4.T.reg	0	0.6675083044779104	0.46	0.193	0	24575	0.09817080721770151
PBXIP1	CD4.T.reg	0	0.6667666383466969	0.571	0.267	0	24575	0.09817080721770151
F5	CD4.T.reg	0	0.6599917775471046	0.247	0.015	0	24575	0.09817080721770151
SLAMF1	CD4.T.reg	0	0.6599598693354708	0.405	0.132	0	24575	0.09817080721770151
IL1R1	CD4.T.reg	0	0.6531134729958072	0.212	0.007	0	24575	0.09817080721770151
DNPH1	CD4.T.reg	0	0.6527251759030078	0.442	0.174	0	24575	0.09817080721770151
TRAC	CD4.T.reg	0	0.6424928054510692	0.893	0.67	0	24575	0.09817080721770151
PHTF2	CD4.T.reg	0	0.6383594289671497	0.405	0.137	0	24575	0.09817080721770151
DUSP16	CD4.T.reg	0	0.6189856868879833	0.339	0.083	0	24575	0.09817080721770151
IL1R2	CD4.T.reg	0	0.6129800780720513	0.185	0.006	0	24575	0.09817080721770151
PHLDA1	CD4.T.reg	0	0.6004490694160455	0.432	0.184	0	24575	0.09817080721770151
IKZF4	CD4.T.reg	0	0.6003970989223013	0.246	0.028	0	24575	0.09817080721770151
HERC5	CD4.T.reg	0	0.5917525875599258	0.364	0.177	0	24575	0.09817080721770151
PIM2	CD4.T.reg	0	0.5764184883703927	0.354	0.118	0	24575	0.09817080721770151
ICA1	CD4.T.reg	0	0.5747057838012221	0.209	0.023	0	24575	0.09817080721770151
LAIR2	CD4.T.reg	0	0.5728461757324892	0.213	0.038	0	24575	0.09817080721770151
MAST4	CD4.T.reg	0	0.5513977260240281	0.289	0.072	0	24575	0.09817080721770151
GBP2	CD4.T.reg	0	0.5482354425525268	0.572	0.34	0	24575	0.09817080721770151
NAMPT	CD4.T.reg	0	0.5456651937573876	0.399	0.171	0	24575	0.09817080721770151
GBP5	CD4.T.reg	0	0.541668357669238	0.588	0.342	0	24575	0.09817080721770151
ZC2HC1A	CD4.T.reg	0	0.5395845746280203	0.181	0.018	0	24575	0.09817080721770151
UCP2	CD4.T.reg	0	0.539418107755904	0.574	0.362	0	24575	0.09817080721770151
POU2F2	CD4.T.reg	0	0.5330615005561891	0.342	0.124	0	24575	0.09817080721770151
CD28	CD4.T.reg	0	0.5319180264062757	0.361	0.125	0	24575	0.09817080721770151
RAB11FIP1	CD4.T.reg	0	0.5271418938469902	0.447	0.23	0	24575	0.09817080721770151
VMP1	CD4.T.reg	0	0.523695455550008	0.587	0.362	0	24575	0.09817080721770151
CYTOR	CD4.T.reg	0	0.5233684299909714	0.574	0.343	0	24575	0.09817080721770151
NABP1	CD4.T.reg	0	0.5194162926850261	0.454	0.219	0	24575	0.09817080721770151
PRDM1	CD4.T.reg	0	0.515851767037339	0.666	0.416	0	24575	0.09817080721770151
SELL	CD4.T.reg	0	0.5141745851450137	0.437	0.183	0	24575	0.09817080721770151
HPGD	CD4.T.reg	0	0.5083302051611559	0.168	0.047	0	24575	0.09817080721770151
CREM	CD4.T.reg	0	0.5050510596379514	0.523	0.308	0	24575	0.09817080721770151
RGS1	CD4.T.reg	0	0.5008509495638265	0.808	0.571	0	24575	0.09817080721770151
NEAT1	CD4.T.reg	0	0.4973971812535272	0.948	0.885	0	24575	0.09817080721770151
ACP5	CD4.T.reg	0	0.4863353519704981	0.338	0.142	0	24575	0.09817080721770151
LAPTM4B	CD4.T.reg	0	0.48077279254246025	0.196	0.028	0	24575	0.09817080721770151
LTA	CD4.T.reg	0	0.47637222830395753	0.175	0.041	0	24575	0.09817080721770151
TFRC	CD4.T.reg	0	0.4762470523974479	0.297	0.126	0	24575	0.09817080721770151
FANK1	CD4.T.reg	0	0.47082725070261017	0.165	0.004	0	24575	0.09817080721770151
AC017002.3	CD4.T.reg	0	0.4690277037362384	0.173	0.011	0	24575	0.09817080721770151
CD79B	CD4.T.reg	0	0.4675317680687203	0.311	0.109	0	24575	0.09817080721770151
RPS27L	CD4.T.reg	0	0.4672009639381154	0.622	0.447	0	24575	0.09817080721770151
ZC3H12D	CD4.T.reg	0	0.46015952667212345	0.221	0.052	0	24575	0.09817080721770151
TLK1	CD4.T.reg	0	0.45797785785154654	0.45	0.242	0	24575	0.09817080721770151
NCF4	CD4.T.reg	0	0.4572229313956596	0.264	0.072	0	24575	0.09817080721770151
OAS1	CD4.T.reg	0	0.45690364535031214	0.369	0.193	0	24575	0.09817080721770151
CCNG2	CD4.T.reg	0	0.4552244604104866	0.219	0.053	0	24575	0.09817080721770151
ETV7	CD4.T.reg	0	0.4541865333909186	0.237	0.059	0	24575	0.09817080721770151
HTATIP2	CD4.T.reg	0	0.4527333625823834	0.323	0.131	0	24575	0.09817080721770151
THADA	CD4.T.reg	0	0.4523618686074258	0.221	0.093	0	24575	0.09817080721770151
C15orf53	CD4.T.reg	0	0.4517265103032356	0.208	0.041	0	24575	0.09817080721770151
ID3	CD4.T.reg	0	0.4510817205390414	0.182	0.056	0	24575	0.09817080721770151
BEX3	CD4.T.reg	0	0.45099668761083495	0.171	0.037	0	24575	0.09817080721770151
EPSTI1	CD4.T.reg	0	0.45057477665009626	0.525	0.32	0	24575	0.09817080721770151
TRBC1	CD4.T.reg	0	0.4452941705582365	0.575	0.5	0	24575	0.09817080721770151
IFI6	CD4.T.reg	0	0.4417381079916498	0.568	0.404	0	24575	0.09817080721770151
AC133644.2	CD4.T.reg	0	0.44058516411757587	0.166	0.035	0	24575	0.09817080721770151
COX5A	CD4.T.reg	0	0.4341267492446157	0.535	0.392	0	24575	0.09817080721770151
APLP2	CD4.T.reg	0	0.4329786158007697	0.313	0.146	0	24575	0.09817080721770151
PELI1	CD4.T.reg	0	0.42750195795009527	0.223	0.056	0	24575	0.09817080721770151
ISG15	CD4.T.reg	0	0.4267700057814605	0.665	0.54	0	24575	0.09817080721770151
LIMS1	CD4.T.reg	0	0.42609673825333794	0.468	0.26	0	24575	0.09817080721770151
APOLD1	CD4.T.reg	0	0.4247338545889485	0.201	0.067	0	24575	0.09817080721770151
SOD1	CD4.T.reg	0	0.42365699529233103	0.697	0.546	0	24575	0.09817080721770151
CREB3L2	CD4.T.reg	0	0.4196625240432386	0.261	0.106	0	24575	0.09817080721770151
IL18R1	CD4.T.reg	0	0.41883170316780105	0.234	0.081	0	24575	0.09817080721770151
SYNGR2	CD4.T.reg	0	0.4169531178757917	0.258	0.117	0	24575	0.09817080721770151
TMEM173	CD4.T.reg	0	0.41559610304335903	0.407	0.216	0	24575	0.09817080721770151
CLEC7A	CD4.T.reg	0	0.41487897252546285	0.153	0.015	0	24575	0.09817080721770151
SOCS3	CD4.T.reg	0	0.41483562585067835	0.34	0.172	0	24575	0.09817080721770151
FCMR	CD4.T.reg	0	0.41094118148203185	0.347	0.173	0	24575	0.09817080721770151
PKM	CD4.T.reg	0	0.4092125220344784	0.511	0.37	0	24575	0.09817080721770151
SIRPG	CD4.T.reg	0	0.4077095260851868	0.326	0.145	0	24575	0.09817080721770151
SMAP2	CD4.T.reg	0	0.40695998585576	0.606	0.426	0	24575	0.09817080721770151
FOXO1	CD4.T.reg	0	0.406700735166203	0.317	0.138	0	24575	0.09817080721770151
TMEM154	CD4.T.reg	0	0.40537707332259393	0.279	0.11	0	24575	0.09817080721770151
IL2RG	CD4.T.reg	0	0.40146341964647614	0.719	0.572	0	24575	0.09817080721770151
CCND2	CD4.T.reg	0	0.39184389015240306	0.538	0.388	0	24575	0.09817080721770151
ARHGEF12	CD4.T.reg	0	0.3901611355231822	0.212	0.061	0	24575	0.09817080721770151
USP15	CD4.T.reg	0	0.38947201000588416	0.587	0.414	0	24575	0.09817080721770151
PIM3	CD4.T.reg	0	0.3872590651914826	0.279	0.159	0	24575	0.09817080721770151
SAMHD1	CD4.T.reg	0	0.38713159615686954	0.57	0.396	0	24575	0.09817080721770151
ZBTB38	CD4.T.reg	0	0.38548259981349775	0.493	0.303	0	24575	0.09817080721770151
TNFRSF13B	CD4.T.reg	0	0.38050849791222313	0.124	0.003	0	24575	0.09817080721770151
ATP13A3	CD4.T.reg	0	0.38018168150061227	0.234	0.086	0	24575	0.09817080721770151
CASK	CD4.T.reg	0	0.3790989307270695	0.338	0.166	0	24575	0.09817080721770151
FAM184A	CD4.T.reg	0	0.3775636662257811	0.151	0.028	0	24575	0.09817080721770151
CALM3	CD4.T.reg	0	0.3775184387534938	0.589	0.415	0	24575	0.09817080721770151
PPM1G	CD4.T.reg	0	0.376894422740404	0.538	0.353	0	24575	0.09817080721770151
STAT3	CD4.T.reg	0	0.37644269356019855	0.639	0.477	0	24575	0.09817080721770151
FAS	CD4.T.reg	0	0.3759585856000971	0.276	0.116	0	24575	0.09817080721770151
PRDX1	CD4.T.reg	0	0.3737599371325169	0.583	0.408	0	24575	0.09817080721770151
SAMSN1	CD4.T.reg	0	0.3733569113719415	0.617	0.437	0	24575	0.09817080721770151
NSD3	CD4.T.reg	0	0.3731360596326476	0.596	0.426	0	24575	0.09817080721770151
SH2D2A	CD4.T.reg	0	0.3728685685099392	0.396	0.247	0	24575	0.09817080721770151
SNX9	CD4.T.reg	0	0.3719733259499304	0.238	0.087	0	24575	0.09817080721770151
TRBC2	CD4.T.reg	0	0.3709979460725539	0.739	0.647	0	24575	0.09817080721770151
TULP4	CD4.T.reg	0	0.3687080710748888	0.263	0.107	0	24575	0.09817080721770151
GLCCI1	CD4.T.reg	0	0.36800466259944414	0.327	0.166	0	24575	0.09817080721770151
MAN1A2	CD4.T.reg	0	0.36765836431371846	0.334	0.181	0	24575	0.09817080721770151
TRAF1	CD4.T.reg	0	0.36378655387721226	0.321	0.161	0	24575	0.09817080721770151
ENO1	CD4.T.reg	0	0.36068876530702254	0.709	0.587	0	24575	0.09817080721770151
FAM129A	CD4.T.reg	0	0.3605826849542224	0.414	0.25	0	24575	0.09817080721770151
GALM	CD4.T.reg	0	0.3596588075492999	0.343	0.177	0	24575	0.09817080721770151
NCOA3	CD4.T.reg	0	0.3595320092867488	0.348	0.187	0	24575	0.09817080721770151
HLA-A	CD4.T.reg	0	0.357625763018111	0.995	0.991	0	24575	0.09817080721770151
MX1	CD4.T.reg	0	0.3573762052884546	0.505	0.363	0	24575	0.09817080721770151
STK17B	CD4.T.reg	0	0.35631291108093244	0.749	0.621	0	24575	0.09817080721770151
AC058791.1	CD4.T.reg	0	0.3527154388836775	0.419	0.259	0	24575	0.09817080721770151
IL10RA	CD4.T.reg	0	0.3520476474815948	0.532	0.362	0	24575	0.09817080721770151
ZC3H7A	CD4.T.reg	0	0.351813939823494	0.309	0.159	0	24575	0.09817080721770151
CD74	CD4.T.reg	0	0.34954390718430406	0.789	0.63	0	24575	0.09817080721770151
PAK2	CD4.T.reg	0	0.34766767218464967	0.585	0.423	0	24575	0.09817080721770151
ZNRF1	CD4.T.reg	0	0.3463809689401718	0.346	0.19	0	24575	0.09817080721770151
DYNC1I2	CD4.T.reg	0	0.3449018307774624	0.387	0.268	0	24575	0.09817080721770151
TTN	CD4.T.reg	0	0.3448217695494102	0.238	0.109	0	24575	0.09817080721770151
ISG20	CD4.T.reg	0	0.34367972706291994	0.729	0.604	0	24575	0.09817080721770151
THEM4	CD4.T.reg	0	0.3433599341770773	0.264	0.126	0	24575	0.09817080721770151
ADAT2	CD4.T.reg	0	0.34273045565982435	0.165	0.045	0	24575	0.09817080721770151
STAT1	CD4.T.reg	0	0.3423861036737432	0.578	0.444	0	24575	0.09817080721770151
SERPINB9	CD4.T.reg	0	0.34154921080159106	0.312	0.174	0	24575	0.09817080721770151
SCAND1	CD4.T.reg	0	0.3411318789707122	0.491	0.35	0	24575	0.09817080721770151
RNF213	CD4.T.reg	0	0.340339660312865	0.875	0.807	0	24575	0.09817080721770151
RAP1A	CD4.T.reg	0	0.3381741305987507	0.515	0.358	0	24575	0.09817080721770151
CMTM6	CD4.T.reg	0	0.3380028603254951	0.382	0.248	0	24575	0.09817080721770151
CD2	CD4.T.reg	0	0.3376876032862599	0.939	0.84	0	24575	0.09817080721770151
AQP3	CD4.T.reg	0	0.33761139433845505	0.246	0.116	0	24575	0.09817080721770151
ARL6IP5	CD4.T.reg	0	0.33722886697005516	0.734	0.606	0	24575	0.09817080721770151
FAM53B	CD4.T.reg	0	0.3357389087026842	0.247	0.103	0	24575	0.09817080721770151
C4orf48	CD4.T.reg	0	0.33153828456768697	0.412	0.257	0	24575	0.09817080721770151
GK	CD4.T.reg	0	0.33151710564101844	0.149	0.029	0	24575	0.09817080721770151
TPP1	CD4.T.reg	0	0.3311911010039705	0.274	0.132	0	24575	0.09817080721770151
PTP4A3	CD4.T.reg	0	0.33034488785136457	0.127	0.019	0	24575	0.09817080721770151
GTF3C6	CD4.T.reg	0	0.32780910206176905	0.423	0.267	0	24575	0.09817080721770151
ACSL4	CD4.T.reg	0	0.32687654536701566	0.217	0.095	0	24575	0.09817080721770151
SLC16A1	CD4.T.reg	0	0.3257888760862448	0.149	0.04	0	24575	0.09817080721770151
CTSZ	CD4.T.reg	0	0.3256477945894459	0.306	0.16	0	24575	0.09817080721770151
CUL9	CD4.T.reg	0	0.3253064548546614	0.156	0.035	0	24575	0.09817080721770151
AC084018.2	CD4.T.reg	0	0.3252320936550829	0.112	0.019	0	24575	0.09817080721770151
ZNF292	CD4.T.reg	0	0.3245690916355928	0.543	0.391	0	24575	0.09817080721770151
PRDX2	CD4.T.reg	0	0.32427419962989223	0.52	0.366	0	24575	0.09817080721770151
TDRD3	CD4.T.reg	0	0.32399852903897935	0.241	0.111	0	24575	0.09817080721770151
GATA3	CD4.T.reg	0	0.3237389142013827	0.34	0.212	0	24575	0.09817080721770151
NFAT5	CD4.T.reg	0	0.32321982744623917	0.31	0.172	0	24575	0.09817080721770151
GCNT1	CD4.T.reg	0	0.3220222882008843	0.175	0.07	0	24575	0.09817080721770151
HACD1	CD4.T.reg	0	0.32151864047751816	0.126	0.014	0	24575	0.09817080721770151
NFE2L3	CD4.T.reg	0	0.3205954678462272	0.165	0.045	0	24575	0.09817080721770151
ATOX1	CD4.T.reg	0	0.31955025860631053	0.279	0.147	0	24575	0.09817080721770151
FRMD4B	CD4.T.reg	0	0.3159799584159849	0.302	0.154	0	24575	0.09817080721770151
DDHD1	CD4.T.reg	0	0.3152847350776229	0.372	0.242	0	24575	0.09817080721770151
CD3D	CD4.T.reg	0	0.3144939505451325	0.903	0.713	0	24575	0.09817080721770151
EPHX2	CD4.T.reg	0	0.31327467742975523	0.136	0.025	0	24575	0.09817080721770151
P2RY10	CD4.T.reg	0	0.3131907652910955	0.303	0.166	0	24575	0.09817080721770151
CACYBP	CD4.T.reg	0	0.312680929573805	0.399	0.264	0	24575	0.09817080721770151
HAPLN3	CD4.T.reg	0	0.3121414445578481	0.198	0.081	0	24575	0.09817080721770151
LIMA1	CD4.T.reg	0	0.3109914525511147	0.236	0.108	0	24575	0.09817080721770151
ADI1	CD4.T.reg	0	0.31045946555597354	0.242	0.113	0	24575	0.09817080721770151
SQSTM1	CD4.T.reg	0	0.3100422927305262	0.48	0.343	0	24575	0.09817080721770151
VDR	CD4.T.reg	0	0.309695590612994	0.128	0.022	0	24575	0.09817080721770151
CDKN1B	CD4.T.reg	0	0.3079406204610764	0.459	0.31	0	24575	0.09817080721770151
CDV3	CD4.T.reg	0	0.3067383620664035	0.573	0.425	0	24575	0.09817080721770151
REXO2	CD4.T.reg	0	0.3057004171927739	0.28	0.157	0	24575	0.09817080721770151
GPR155	CD4.T.reg	0	0.3054818033502599	0.275	0.154	0	24575	0.09817080721770151
SEC14L1	CD4.T.reg	0	0.3045366578854872	0.285	0.155	0	24575	0.09817080721770151
PTTG1	CD4.T.reg	0	0.30446098746179007	0.335	0.173	0	24575	0.09817080721770151
CASP1	CD4.T.reg	0	0.30427116594513937	0.384	0.239	0	24575	0.09817080721770151
NDFIP1	CD4.T.reg	0	0.3036571928896332	0.462	0.313	0	24575	0.09817080721770151
CD59	CD4.T.reg	0	0.30345223922588815	0.19	0.071	0	24575	0.09817080721770151
SDC4	CD4.T.reg	0	0.30331239628432854	0.114	0.019	0	24575	0.09817080721770151
CLIP1	CD4.T.reg	0	0.3018071044112616	0.376	0.237	0	24575	0.09817080721770151
NDUFV2	CD4.T.reg	0	0.30102660345717447	0.523	0.382	0	24575	0.09817080721770151
MSI2	CD4.T.reg	0	0.30069535454239305	0.348	0.21	0	24575	0.09817080721770151
TRAF3	CD4.T.reg	0	0.3005491437245733	0.222	0.097	0	24575	0.09817080721770151
VAMP5	CD4.T.reg	0	0.29998426105934084	0.448	0.309	0	24575	0.09817080721770151
JPT1	CD4.T.reg	0	0.2998034021669178	0.495	0.346	0	24575	0.09817080721770151
MZB1	CD4.T.reg	0	0.2975498543736651	0.186	0.071	0	24575	0.09817080721770151
CD70	CD4.T.reg	0	0.29753800417238874	0.139	0.056	0	24575	0.09817080721770151
UBC	CD4.T.reg	0	0.2966938115881672	0.911	0.876	0	24575	0.09817080721770151
KAT2B	CD4.T.reg	0	0.2965495673488773	0.204	0.087	0	24575	0.09817080721770151
LFNG	CD4.T.reg	0	0.29647335531080454	0.261	0.137	0	24575	0.09817080721770151
IL6R	CD4.T.reg	0	0.294439658091733	0.152	0.05	0	24575	0.09817080721770151
IL21R	CD4.T.reg	0	0.294250447415234	0.187	0.08	0	24575	0.09817080721770151
CCR8	CD4.T.reg	0	0.2933656311433914	0.108	0.004	0	24575	0.09817080721770151
SEC11C	CD4.T.reg	0	0.2926751798222996	0.412	0.273	0	24575	0.09817080721770151
TOX2	CD4.T.reg	0	0.29238372248011657	0.165	0.051	0	24575	0.09817080721770151
MAP1LC3A	CD4.T.reg	0	0.291491344273902	0.158	0.048	0	24575	0.09817080721770151
HIST1H2BN	CD4.T.reg	0	0.2905368410639452	0.173	0.07	0	24575	0.09817080721770151
OTUD5	CD4.T.reg	0	0.29035217309501615	0.238	0.126	0	24575	0.09817080721770151
LGALS3	CD4.T.reg	0	0.28914528521222826	0.373	0.237	0	24575	0.09817080721770151
BACH1	CD4.T.reg	0	0.28859094759210135	0.194	0.081	0	24575	0.09817080721770151
AC114760.2	CD4.T.reg	0	0.28777544575351793	0.241	0.13	0	24575	0.09817080721770151
OAZ1	CD4.T.reg	0	0.28611836751281716	0.873	0.823	0	24575	0.09817080721770151
B2M	CD4.T.reg	0	0.2855528345599483	1	0.999	0	24575	0.09817080721770151
CSF1	CD4.T.reg	0	0.2853316107786749	0.207	0.094	0	24575	0.09817080721770151
HS3ST3B1	CD4.T.reg	0	0.28506143288324826	0.156	0.05	0	24575	0.09817080721770151
ZFAND5	CD4.T.reg	0	0.2849409437757743	0.306	0.196	0	24575	0.09817080721770151
YWHAB	CD4.T.reg	0	0.2842077411608197	0.816	0.732	0	24575	0.09817080721770151
RHOG	CD4.T.reg	0	0.283513606677512	0.373	0.245	0	24575	0.09817080721770151
SMCHD1	CD4.T.reg	0	0.28294570989347223	0.674	0.562	0	24575	0.09817080721770151
CCR4	CD4.T.reg	0	0.2828242213219374	0.146	0.041	0	24575	0.09817080721770151
ZBTB32	CD4.T.reg	0	0.28281603874154915	0.108	0.016	0	24575	0.09817080721770151
SH3BGRL	CD4.T.reg	0	0.28210159772318655	0.524	0.389	0	24575	0.09817080721770151
VAV3	CD4.T.reg	0	0.2809562076133982	0.218	0.121	0	24575	0.09817080721770151
RPS6KA5	CD4.T.reg	0	0.28094962917120214	0.247	0.134	0	24575	0.09817080721770151
C3AR1	CD4.T.reg	0	0.2808643670322113	0.148	0.044	0	24575	0.09817080721770151
SUMO2	CD4.T.reg	0	0.280769798862176	0.76	0.669	0	24575	0.09817080721770151
PBX4	CD4.T.reg	0	0.2804742010392431	0.2	0.086	0	24575	0.09817080721770151
IL12RB2	CD4.T.reg	0	0.27812856554688975	0.116	0.016	0	24575	0.09817080721770151
LEPROT	CD4.T.reg	0	0.2781284224359581	0.248	0.128	0	24575	0.09817080721770151
RASGRP1	CD4.T.reg	0	0.27722098856927957	0.491	0.361	0	24575	0.09817080721770151
SIT1	CD4.T.reg	0	0.27647995014611626	0.401	0.251	0	24575	0.09817080721770151
COX17	CD4.T.reg	0	0.27635486910944695	0.455	0.33	0	24575	0.09817080721770151
C12orf57	CD4.T.reg	0	0.2753522243745734	0.561	0.438	0	24575	0.09817080721770151
PHKB	CD4.T.reg	0	0.2748544936504526	0.282	0.163	0	24575	0.09817080721770151
TXNDC17	CD4.T.reg	0	0.2735294584523227	0.349	0.228	0	24575	0.09817080721770151
CCDC50	CD4.T.reg	0	0.2723186218433898	0.182	0.079	0	24575	0.09817080721770151
MICAL2	CD4.T.reg	0	0.2713210740623051	0.185	0.073	0	24575	0.09817080721770151
GAPDH	CD4.T.reg	0	0.270269741081683	0.899	0.856	0	24575	0.09817080721770151
TSPAN5	CD4.T.reg	0	0.2700974358189889	0.273	0.159	0	24575	0.09817080721770151
FOXN3	CD4.T.reg	0	0.2694413992772584	0.409	0.282	0	24575	0.09817080721770151
LAX1	CD4.T.reg	0	0.26932977064565866	0.24	0.131	0	24575	0.09817080721770151
HDAC7	CD4.T.reg	0	0.26931637003548087	0.231	0.123	0	24575	0.09817080721770151
CRADD	CD4.T.reg	0	0.268770810291586	0.129	0.03	0	24575	0.09817080721770151
PARK7	CD4.T.reg	0	0.26693371630536733	0.7	0.591	0	24575	0.09817080721770151
AC008105.3	CD4.T.reg	0	0.2666241384079362	0.276	0.166	0	24575	0.09817080721770151
ZNRF2	CD4.T.reg	0	0.26591478519615774	0.236	0.122	0	24575	0.09817080721770151
ARPC1B	CD4.T.reg	0	0.26482117043520503	0.58	0.461	0	24575	0.09817080721770151
BCL2	CD4.T.reg	0	0.264404201130908	0.447	0.31	0	24575	0.09817080721770151
WSB1	CD4.T.reg	0	0.2643028127191921	0.451	0.326	0	24575	0.09817080721770151
CCR6	CD4.T.reg	0	0.2641459091621008	0.134	0.053	0	24575	0.09817080721770151
ANKRD10	CD4.T.reg	0	0.26359578557280255	0.229	0.127	0	24575	0.09817080721770151
INPP5F	CD4.T.reg	0	0.2631615156549863	0.13	0.04	0	24575	0.09817080721770151
DPYSL2	CD4.T.reg	0	0.26301887350076036	0.162	0.077	0	24575	0.09817080721770151
PTPRJ	CD4.T.reg	0	0.2630176254026352	0.246	0.129	0	24575	0.09817080721770151
HLA-DRB1	CD4.T.reg	0	0.26149493238056754	0.608	0.435	0	24575	0.09817080721770151
TIMP1	CD4.T.reg	3.9566327749808024e-235	0.25925124040959646	0.24	0.161	1.273046595350073e-230	24575	0.09817080721770151
TNIP2	CD4.T.reg	0	0.2586422641615392	0.278	0.171	0	24575	0.09817080721770151
CEP55	CD4.T.reg	0	0.2583292019326381	0.112	0.033	0	24575	0.09817080721770151
TNFRSF25	CD4.T.reg	0	0.2575511131924088	0.275	0.16	0	24575	0.09817080721770151
CLEC2D	CD4.T.reg	0	0.25749467037237905	0.655	0.558	0	24575	0.09817080721770151
RHBDD2	CD4.T.reg	0	0.25670570952763205	0.186	0.083	0	24575	0.09817080721770151
TRIM14	CD4.T.reg	0	0.2552227622495251	0.296	0.187	0	24575	0.09817080721770151
XIST	CD4.T.reg	0	0.25513423612615904	0.821	0.714	0	24575	0.09817080721770151
TSPYL2	CD4.T.reg	3.631302952002526e-291	0.2549255053123335	0.333	0.227	1.1683717248068125e-291	24575	0.09817080721770151
SKAP1	CD4.T.reg	0	0.2543724593706842	0.605	0.476	0	24575	0.09817080721770151
EED	CD4.T.reg	0	0.253183221322421	0.232	0.13	0	24575	0.09817080721770151
METTL8	CD4.T.reg	0	0.25294082993760114	0.163	0.074	0	24575	0.09817080721770151
ADTRP	CD4.T.reg	0	0.25279987885123834	0.103	0.023	0	24575	0.09817080721770151
VCP	CD4.T.reg	0	0.25120879661238504	0.395	0.275	0	24575	0.09817080721770151
GZMK	CD8.T.cytotoxic	0	1.11338576427103	0.739	0.314	0	58122	0.23218244789856549
CD8A	CD8.T.cytotoxic	0	0.9090878523517614	0.668	0.245	0	58122	0.23218244789856549
CD8B	CD8.T.cytotoxic	0	0.8733700924621257	0.515	0.174	0	58122	0.23218244789856549
ITM2C	CD8.T.cytotoxic	0	0.6281702640397951	0.454	0.23	0	58122	0.23218244789856549
GZMH	CD8.T.cytotoxic	0	0.5986435812301572	0.501	0.276	0	58122	0.23218244789856549
CCL5	CD8.T.cytotoxic	0	0.5615924640735361	0.956	0.652	0	58122	0.23218244789856549
TRGC2	CD8.T.cytotoxic	0	0.5385151526481818	0.329	0.167	0	58122	0.23218244789856549
GZMA	CD8.T.cytotoxic	0	0.5047630004420354	0.872	0.599	0	58122	0.23218244789856549
KLRG1	CD8.T.cytotoxic	0	0.5020120205048328	0.33	0.175	0	58122	0.23218244789856549
CCL4	CD8.T.cytotoxic	0	0.4544286978573626	0.798	0.502	0	58122	0.23218244789856549
CRTAM	CD8.T.cytotoxic	0	0.43090423186274907	0.266	0.125	0	58122	0.23218244789856549
CST7	CD8.T.cytotoxic	0	0.4246830663552608	0.751	0.54	0	58122	0.23218244789856549
GZMM	CD8.T.cytotoxic	0	0.415818237615617	0.611	0.466	0	58122	0.23218244789856549
DTHD1	CD8.T.cytotoxic	0	0.4090705168385642	0.2	0.093	0	58122	0.23218244789856549
HLA-DPB1	CD8.T.cytotoxic	0	0.39240656326074697	0.647	0.491	0	58122	0.23218244789856549
PPP1R14B	CD8.T.cytotoxic	0	0.3755263522536805	0.403	0.34	0	58122	0.23218244789856549
CD3G	CD8.T.cytotoxic	0	0.3737305385693359	0.786	0.62	0	58122	0.23218244789856549
THEMIS	CD8.T.cytotoxic	0	0.33986832205625206	0.263	0.167	0	58122	0.23218244789856549
EOMES	CD8.T.cytotoxic	0	0.3364128570407725	0.24	0.137	0	58122	0.23218244789856549
TC2N	CD8.T.cytotoxic	0	0.33076212343510336	0.315	0.22	0	58122	0.23218244789856549
DUSP2	CD8.T.cytotoxic	0	0.33053844328065507	0.574	0.473	0	58122	0.23218244789856549
LYAR	CD8.T.cytotoxic	0	0.3285237915369147	0.308	0.216	0	58122	0.23218244789856549
CD3D	CD8.T.cytotoxic	0	0.3248670831204916	0.868	0.69	0	58122	0.23218244789856549
PPP2R5C	CD8.T.cytotoxic	0	0.30541906730428403	0.653	0.582	0	58122	0.23218244789856549
SLF1	CD8.T.cytotoxic	0	0.2990977378929675	0.242	0.174	0	58122	0.23218244789856549
KIAA1551	CD8.T.cytotoxic	0	0.29303739689226704	0.699	0.646	0	58122	0.23218244789856549
CXCR6	CD8.T.cytotoxic	0	0.2930274721182723	0.356	0.274	0	58122	0.23218244789856549
YBX3	CD8.T.cytotoxic	0	0.290750745739528	0.136	0.067	0	58122	0.23218244789856549
HLA-DPA1	CD8.T.cytotoxic	0	0.28959286932061645	0.581	0.46	0	58122	0.23218244789856549
CCL4L2	CD8.T.cytotoxic	0	0.28108423318039844	0.337	0.204	0	58122	0.23218244789856549
F2R	CD8.T.cytotoxic	0	0.28102798179176364	0.2	0.12	0	58122	0.23218244789856549
CXCR4	CD8.T.cytotoxic	0	0.2778264011198823	0.881	0.824	0	58122	0.23218244789856549
FAM102A	CD8.T.cytotoxic	0	0.2765755707795392	0.283	0.224	0	58122	0.23218244789856549
HLA-DRB1	CD8.T.cytotoxic	0	0.2744619040910168	0.55	0.422	0	58122	0.23218244789856549
SLAMF7	CD8.T.cytotoxic	0	0.26978275951153396	0.206	0.124	0	58122	0.23218244789856549
APOBEC3G	CD8.T.cytotoxic	0	0.26519602958296984	0.67	0.57	0	58122	0.23218244789856549
SH2D1A	CD8.T.cytotoxic	0	0.2646185697179463	0.319	0.262	0	58122	0.23218244789856549
CD84	CD8.T.cytotoxic	0	0.2596996475915332	0.367	0.298	0	58122	0.23218244789856549
STK17A	CD8.T.cytotoxic	0	0.2590671205863555	0.68	0.622	0	58122	0.23218244789856549
CCR5	CD8.T.cytotoxic	0	0.2578014786139776	0.19	0.126	0	58122	0.23218244789856549
TUBA4A	CD8.T.cytotoxic	0	0.25219198468173354	0.445	0.4	0	58122	0.23218244789856549
ARAP2	CD8.T.cytotoxic	2.4839204433990025e-291	0.25194555049283507	0.376	0.322	7.99201402663629e-293	58122	0.23218244789856549
GPR174	CD8.T.cytotoxic	5.140805568470997e-281	0.2519250493530447	0.293	0.24	1.6540541916555431e-276	58122	0.23218244789856549
PECAM1	CD8.T.cytotoxic	0	0.2505977293810409	0.139	0.077	0	58122	0.23218244789856549
CXCL13	CD8.T.CXCL13	0	1.2909838449377342	0.548	0.089	0	12993	0.05190369473772515
GZMB	CD8.T.CXCL13	0	1.194514566947849	0.732	0.304	0	12993	0.05190369473772515
CCL4L2	CD8.T.CXCL13	0	0.9945603014025084	0.47	0.222	0	12993	0.05190369473772515
MIR155HG	CD8.T.CXCL13	0	0.956965635807026	0.428	0.095	0	12993	0.05190369473772515
TNFRSF9	CD8.T.CXCL13	0	0.9262558960843524	0.408	0.1	0	12993	0.05190369473772515
HAVCR2	CD8.T.CXCL13	0	0.9108054514826998	0.552	0.174	0	12993	0.05190369473772515
RBPJ	CD8.T.CXCL13	0	0.8916612206071368	0.776	0.408	0	12993	0.05190369473772515
LAG3	CD8.T.CXCL13	0	0.8707921671259867	0.601	0.213	0	12993	0.05190369473772515
IFNG	CD8.T.CXCL13	0	0.8619771644454219	0.439	0.137	0	12993	0.05190369473772515
PTMS	CD8.T.CXCL13	0	0.8569166285956555	0.627	0.229	0	12993	0.05190369473772515
CCL3	CD8.T.CXCL13	0	0.8402153941356019	0.538	0.211	0	12993	0.05190369473772515
CD8A	CD8.T.CXCL13	0	0.835048902951492	0.774	0.319	0	12993	0.05190369473772515
CRTAM	CD8.T.CXCL13	0	0.8338727719116474	0.395	0.145	0	12993	0.05190369473772515
FABP5	CD8.T.CXCL13	0	0.7815343049556214	0.492	0.194	0	12993	0.05190369473772515
PHLDA1	CD8.T.CXCL13	0	0.7534585177910658	0.51	0.192	0	12993	0.05190369473772515
JAML	CD8.T.CXCL13	0	0.704286002147356	0.451	0.15	0	12993	0.05190369473772515
TIGIT	CD8.T.CXCL13	0	0.7021720606859712	0.661	0.324	0	12993	0.05190369473772515
KRT86	CD8.T.CXCL13	0	0.6979650264677498	0.269	0.08	0	12993	0.05190369473772515
CCL5	CD8.T.CXCL13	0	0.6718683415270457	0.976	0.709	0	12993	0.05190369473772515
CXCR6	CD8.T.CXCL13	0	0.670429222882992	0.583	0.277	0	12993	0.05190369473772515
LINC01871	CD8.T.CXCL13	0	0.6692530288918676	0.538	0.247	0	12993	0.05190369473772515
PDCD1	CD8.T.CXCL13	0	0.6606275997505977	0.433	0.137	0	12993	0.05190369473772515
HLA-DRB1	CD8.T.CXCL13	0	0.658293715178284	0.751	0.435	0	12993	0.05190369473772515
TNIP3	CD8.T.CXCL13	0	0.6482268510937389	0.345	0.089	0	12993	0.05190369473772515
GAPDH	CD8.T.CXCL13	0	0.6453431954113631	0.949	0.856	0	12993	0.05190369473772515
CD63	CD8.T.CXCL13	0	0.6174032746425648	0.831	0.55	0	12993	0.05190369473772515
FAM3C	CD8.T.CXCL13	0	0.6169899548563191	0.326	0.123	0	12993	0.05190369473772515
GZMH	CD8.T.CXCL13	0	0.6162824773972384	0.632	0.312	0	12993	0.05190369473772515
CTLA4	CD8.T.CXCL13	0	0.6129837286281489	0.513	0.205	0	12993	0.05190369473772515
CCND2	CD8.T.CXCL13	0	0.6121262425094771	0.64	0.39	0	12993	0.05190369473772515
SPRY1	CD8.T.CXCL13	0	0.611451179844366	0.31	0.098	0	12993	0.05190369473772515
CD8B	CD8.T.CXCL13	0	0.6020441092772515	0.576	0.235	0	12993	0.05190369473772515
VCAM1	CD8.T.CXCL13	0	0.5961316354413099	0.186	0.025	0	12993	0.05190369473772515
HLA-DRA	CD8.T.CXCL13	0	0.587388391933072	0.65	0.376	0	12993	0.05190369473772515
ID2	CD8.T.CXCL13	0	0.5828955192241367	0.811	0.523	0	12993	0.05190369473772515
ITGAE	CD8.T.CXCL13	0	0.5801383113059919	0.471	0.218	0	12993	0.05190369473772515
DUSP4	CD8.T.CXCL13	0	0.5736274822844218	0.622	0.322	0	12993	0.05190369473772515
LYST	CD8.T.CXCL13	0	0.5698665387693987	0.556	0.287	0	12993	0.05190369473772515
ENTPD1	CD8.T.CXCL13	0	0.5660637666933531	0.313	0.098	0	12993	0.05190369473772515
SRGAP3	CD8.T.CXCL13	0	0.5630869808044574	0.354	0.139	0	12993	0.05190369473772515
TNFSF4	CD8.T.CXCL13	0	0.5607446297382408	0.21	0.028	0	12993	0.05190369473772515
NDFIP2	CD8.T.CXCL13	0	0.5482687509558767	0.346	0.123	0	12993	0.05190369473772515
GOLIM4	CD8.T.CXCL13	0	0.5376482614544293	0.268	0.068	0	12993	0.05190369473772515
AKAP5	CD8.T.CXCL13	0	0.5338851146717617	0.304	0.094	0	12993	0.05190369473772515
CD27	CD8.T.CXCL13	0	0.5302479551999606	0.633	0.388	0	12993	0.05190369473772515
HLA-DPA1	CD8.T.CXCL13	0	0.5300469552011586	0.748	0.474	0	12993	0.05190369473772515
SNAP47	CD8.T.CXCL13	0	0.5284720100413953	0.305	0.12	0	12993	0.05190369473772515
RGS1	CD8.T.CXCL13	0	0.5176102559091063	0.806	0.583	0	12993	0.05190369473772515
ITM2A	CD8.T.CXCL13	0	0.5157783136466678	0.692	0.467	0	12993	0.05190369473772515
APOBEC3C	CD8.T.CXCL13	0	0.5146740192807149	0.562	0.33	0	12993	0.05190369473772515
RAB27A	CD8.T.CXCL13	0	0.505805310843769	0.549	0.311	0	12993	0.05190369473772515
LINC02446	CD8.T.CXCL13	0	0.5045156148791934	0.211	0.068	0	12993	0.05190369473772515
NKG7	CD8.T.CXCL13	0	0.5043196660379183	0.932	0.594	0	12993	0.05190369473772515
HLA-DMA	CD8.T.CXCL13	0	0.5035799397911283	0.414	0.186	0	12993	0.05190369473772515
SAMSN1	CD8.T.CXCL13	0	0.5024059380147465	0.678	0.442	0	12993	0.05190369473772515
CLEC2D	CD8.T.CXCL13	0	0.5022905074122652	0.755	0.557	0	12993	0.05190369473772515
DGKH	CD8.T.CXCL13	0	0.49954899899454064	0.284	0.101	0	12993	0.05190369473772515
HLA-DPB1	CD8.T.CXCL13	0	0.4982618082529846	0.77	0.514	0	12993	0.05190369473772515
MYO7A	CD8.T.CXCL13	0	0.48823236573548534	0.219	0.043	0	12993	0.05190369473772515
LAYN	CD8.T.CXCL13	0	0.48546411837169495	0.233	0.063	0	12993	0.05190369473772515
CCL4	CD8.T.CXCL13	0	0.4821184269164642	0.881	0.554	0	12993	0.05190369473772515
XCL2	CD8.T.CXCL13	1.4484029595632324e-19	0.46969101567046967	0.253	0.221	4.6602365223947e-15	12993	0.05190369473772515
CBLB	CD8.T.CXCL13	0	0.467201931905295	0.489	0.274	0	12993	0.05190369473772515
IKZF3	CD8.T.CXCL13	0	0.46461237069812866	0.734	0.506	0	12993	0.05190369473772515
ZEB2	CD8.T.CXCL13	0	0.46244502905517726	0.521	0.27	0	12993	0.05190369473772515
BCL2L11	CD8.T.CXCL13	0	0.459739799686391	0.304	0.127	0	12993	0.05190369473772515
CD3D	CD8.T.CXCL13	0	0.4557827496304103	0.91	0.722	0	12993	0.05190369473772515
PARK7	CD8.T.CXCL13	0	0.4533806987878688	0.761	0.593	0	12993	0.05190369473772515
HLA-DQA1	CD8.T.CXCL13	0	0.4484617832306468	0.339	0.154	0	12993	0.05190369473772515
FASLG	CD8.T.CXCL13	0	0.4474061473869161	0.36	0.157	0	12993	0.05190369473772515
APOBEC3G	CD8.T.CXCL13	0	0.443396698458854	0.81	0.582	0	12993	0.05190369473772515
PKM	CD8.T.CXCL13	0	0.44111528073481665	0.543	0.375	0	12993	0.05190369473772515
TNFRSF1B	CD8.T.CXCL13	0	0.4392226730530904	0.589	0.362	0	12993	0.05190369473772515
PTPN22	CD8.T.CXCL13	0	0.4377266041450818	0.588	0.368	0	12993	0.05190369473772515
CLNK	CD8.T.CXCL13	0	0.43260463641260216	0.223	0.075	0	12993	0.05190369473772515
TOX	CD8.T.CXCL13	0	0.4309045984240978	0.337	0.15	0	12993	0.05190369473772515
ACP5	CD8.T.CXCL13	0	0.42863107416758256	0.323	0.152	0	12993	0.05190369473772515
IVNS1ABP	CD8.T.CXCL13	0	0.42567844997078896	0.476	0.302	0	12993	0.05190369473772515
FUT8	CD8.T.CXCL13	0	0.4193507269850136	0.298	0.128	0	12993	0.05190369473772515
TRGC2	CD8.T.CXCL13	0	0.4174022276505852	0.34	0.198	0	12993	0.05190369473772515
TNS3	CD8.T.CXCL13	0	0.4173284972442092	0.152	0.023	0	12993	0.05190369473772515
RGS2	CD8.T.CXCL13	0	0.41501285819043054	0.316	0.168	0	12993	0.05190369473772515
SIRPG	CD8.T.CXCL13	0	0.41361794086175746	0.334	0.153	0	12993	0.05190369473772515
ADGRG1	CD8.T.CXCL13	0	0.4119842943441044	0.254	0.088	0	12993	0.05190369473772515
CHN1	CD8.T.CXCL13	0	0.4108651176606425	0.148	0.033	0	12993	0.05190369473772515
CTSW	CD8.T.CXCL13	0	0.4085914907449044	0.709	0.444	0	12993	0.05190369473772515
GALNT2	CD8.T.CXCL13	0	0.40814525612918257	0.254	0.102	0	12993	0.05190369473772515
LRRN3	CD8.T.CXCL13	0	0.40773005776476656	0.139	0.018	0	12993	0.05190369473772515
CLEC2B	CD8.T.CXCL13	0	0.40548866896658464	0.732	0.527	0	12993	0.05190369473772515
PAG1	CD8.T.CXCL13	0	0.40458951249513975	0.466	0.282	0	12993	0.05190369473772515
CD82	CD8.T.CXCL13	0	0.4041914001852938	0.334	0.168	0	12993	0.05190369473772515
ITGA1	CD8.T.CXCL13	0	0.4010529310664218	0.42	0.204	0	12993	0.05190369473772515
ITGA2	CD8.T.CXCL13	0	0.4009313851520412	0.163	0.029	0	12993	0.05190369473772515
AHI1	CD8.T.CXCL13	0	0.40030230928219046	0.274	0.126	0	12993	0.05190369473772515
RNF19A	CD8.T.CXCL13	0	0.39965737226369646	0.647	0.455	0	12993	0.05190369473772515
TPI1	CD8.T.CXCL13	0	0.3930894647391383	0.636	0.481	0	12993	0.05190369473772515
LINC02195	CD8.T.CXCL13	0	0.38962498535820894	0.15	0.024	0	12993	0.05190369473772515
ZBED2	CD8.T.CXCL13	0	0.3881605137764969	0.133	0.032	0	12993	0.05190369473772515
PGAM1	CD8.T.CXCL13	0	0.3872591241996922	0.477	0.328	0	12993	0.05190369473772515
ZNF683	CD8.T.CXCL13	0	0.3861329178725148	0.327	0.152	0	12993	0.05190369473772515
CCL3L1	CD8.T.CXCL13	0	0.3841562373152161	0.189	0.077	0	12993	0.05190369473772515
ARL3	CD8.T.CXCL13	0	0.3837469596522947	0.245	0.094	0	12993	0.05190369473772515
CYTOR	CD8.T.CXCL13	0	0.3825018650329039	0.566	0.355	0	12993	0.05190369473772515
NBL1	CD8.T.CXCL13	0	0.3778506969980898	0.183	0.06	0	12993	0.05190369473772515
CTSD	CD8.T.CXCL13	0	0.373372736582243	0.586	0.393	0	12993	0.05190369473772515
ANXA5	CD8.T.CXCL13	0	0.37271289120374695	0.535	0.353	0	12993	0.05190369473772515
SNX9	CD8.T.CXCL13	0	0.3708381171627654	0.215	0.096	0	12993	0.05190369473772515
SLC7A5	CD8.T.CXCL13	0	0.3691582532791656	0.246	0.108	0	12993	0.05190369473772515
TRBC2	CD8.T.CXCL13	0	0.3690263403873193	0.778	0.649	0	12993	0.05190369473772515
CDKN2A	CD8.T.CXCL13	0	0.3680341160219424	0.229	0.089	0	12993	0.05190369473772515
GALNT1	CD8.T.CXCL13	0	0.36764449249400544	0.352	0.19	0	12993	0.05190369473772515
TRAC	CD8.T.CXCL13	0	0.3667565502597805	0.85	0.683	0	12993	0.05190369473772515
PTPN7	CD8.T.CXCL13	0	0.36674123182051854	0.604	0.436	0	12993	0.05190369473772515
CSF1	CD8.T.CXCL13	0	0.3662269191250428	0.231	0.098	0	12993	0.05190369473772515
GABARAPL1	CD8.T.CXCL13	0	0.36409895973778217	0.405	0.224	0	12993	0.05190369473772515
TRAF5	CD8.T.CXCL13	0	0.3638351726679254	0.373	0.221	0	12993	0.05190369473772515
ANKRD28	CD8.T.CXCL13	0	0.3634199780597961	0.281	0.143	0	12993	0.05190369473772515
HLA-DRB5	CD8.T.CXCL13	0	0.3557534570033778	0.257	0.137	0	12993	0.05190369473772515
SLA	CD8.T.CXCL13	0	0.3496921543407503	0.702	0.562	0	12993	0.05190369473772515
BICDL1	CD8.T.CXCL13	0	0.34832951878754315	0.35	0.198	0	12993	0.05190369473772515
CD84	CD8.T.CXCL13	0	0.3478487094995373	0.485	0.305	0	12993	0.05190369473772515
SH3BGRL3	CD8.T.CXCL13	0	0.34570097267060795	0.941	0.882	0	12993	0.05190369473772515
SIT1	CD8.T.CXCL13	0	0.3456439566987909	0.42	0.257	0	12993	0.05190369473772515
COTL1	CD8.T.CXCL13	0	0.3446927904369774	0.729	0.536	0	12993	0.05190369473772515
ALOX5AP	CD8.T.CXCL13	0	0.343739519183192	0.626	0.473	0	12993	0.05190369473772515
LINC01943	CD8.T.CXCL13	0	0.341941630367353	0.227	0.103	0	12993	0.05190369473772515
NAMPT	CD8.T.CXCL13	0	0.33963350175799367	0.329	0.186	0	12993	0.05190369473772515
CTSC	CD8.T.CXCL13	0	0.3384477317870749	0.712	0.524	0	12993	0.05190369473772515
ASXL2	CD8.T.CXCL13	0	0.3378073290760927	0.35	0.202	0	12993	0.05190369473772515
CD74	CD8.T.CXCL13	0	0.3357866587335623	0.805	0.637	0	12993	0.05190369473772515
FKBP1A	CD8.T.CXCL13	0	0.334166668865458	0.454	0.297	0	12993	0.05190369473772515
C9orf16	CD8.T.CXCL13	1.7975082011255055e-286	0.33410900442144853	0.58	0.457	5.783482637121315e-282	12993	0.05190369473772515
PRF1	CD8.T.CXCL13	0	0.3332997981002499	0.654	0.397	0	12993	0.05190369473772515
MYO1E	CD8.T.CXCL13	0	0.3314890968147246	0.136	0.03	0	12993	0.05190369473772515
HLA-DQB1	CD8.T.CXCL13	0	0.33018550411820813	0.341	0.194	0	12993	0.05190369473772515
TTN	CD8.T.CXCL13	0	0.32917810436884654	0.231	0.116	0	12993	0.05190369473772515
GNPTAB	CD8.T.CXCL13	0	0.32734387768505246	0.435	0.284	0	12993	0.05190369473772515
FAM102B	CD8.T.CXCL13	0	0.32617595721896875	0.186	0.073	0	12993	0.05190369473772515
THEMIS	CD8.T.CXCL13	0	0.32581968354637325	0.329	0.182	0	12993	0.05190369473772515
CAMK1	CD8.T.CXCL13	0	0.32539362718148424	0.176	0.057	0	12993	0.05190369473772515
DUSP5	CD8.T.CXCL13	0	0.3242878265256957	0.212	0.091	0	12993	0.05190369473772515
NEDD9	CD8.T.CXCL13	0	0.32272898516521575	0.342	0.205	0	12993	0.05190369473772515
CD70	CD8.T.CXCL13	0	0.32193964241020157	0.172	0.058	0	12993	0.05190369473772515
HCST	CD8.T.CXCL13	0	0.32193270119005435	0.926	0.82	0	12993	0.05190369473772515
GFOD1	CD8.T.CXCL13	0	0.3212877057766268	0.217	0.086	0	12993	0.05190369473772515
LGALS3	CD8.T.CXCL13	0	0.31624702980135033	0.393	0.243	0	12993	0.05190369473772515
AC243829.4	CD8.T.CXCL13	0	0.31615517092704715	0.152	0.035	0	12993	0.05190369473772515
ATXN1	CD8.T.CXCL13	0	0.3139770750194717	0.395	0.235	0	12993	0.05190369473772515
BLOC1S1	CD8.T.CXCL13	0	0.31012289216982625	0.515	0.372	0	12993	0.05190369473772515
G3BP2	CD8.T.CXCL13	8.738124153619674e-286	0.3079526528934038	0.534	0.397	2.8114914464271306e-281	12993	0.05190369473772515
LSP1	CD8.T.CXCL13	0	0.30791354847764674	0.696	0.552	0	12993	0.05190369473772515
CDK6	CD8.T.CXCL13	3.9964603673350356e-289	0.3059343446893592	0.302	0.179	1.2858611231900477e-284	12993	0.05190369473772515
METRNL	CD8.T.CXCL13	0	0.3055517225082738	0.393	0.237	0	12993	0.05190369473772515
CALR	CD8.T.CXCL13	2.0751477199464142e-263	0.30527438514021266	0.672	0.557	6.676787788927585e-259	12993	0.05190369473772515
CD3G	CD8.T.CXCL13	0	0.3039305961561316	0.814	0.65	0	12993	0.05190369473772515
IFI27L2	CD8.T.CXCL13	0	0.3037566615593228	0.444	0.291	0	12993	0.05190369473772515
TSPAN17	CD8.T.CXCL13	0	0.3019179160281491	0.19	0.083	0	12993	0.05190369473772515
AGFG1	CD8.T.CXCL13	0	0.3007985838716573	0.268	0.143	0	12993	0.05190369473772515
DZIP3	CD8.T.CXCL13	0	0.3005451929753905	0.235	0.111	0	12993	0.05190369473772515
CHST12	CD8.T.CXCL13	0	0.29804498944374525	0.515	0.347	0	12993	0.05190369473772515
CLECL1	CD8.T.CXCL13	0	0.2972223541576842	0.11	0.026	0	12993	0.05190369473772515
CD2	CD8.T.CXCL13	0	0.29598693375512175	0.942	0.844	0	12993	0.05190369473772515
NHS	CD8.T.CXCL13	0	0.2941920714424101	0.125	0.024	0	12993	0.05190369473772515
ACTN4	CD8.T.CXCL13	0	0.2932686192477598	0.6	0.434	0	12993	0.05190369473772515
RABAC1	CD8.T.CXCL13	0	0.2913722598983093	0.63	0.482	0	12993	0.05190369473772515
LCP2	CD8.T.CXCL13	9.390608968644868e-292	0.2909491940045966	0.503	0.354	3.021428435661486e-292	12993	0.05190369473772515
CARS	CD8.T.CXCL13	5.1647594586214764e-253	0.2888702307459276	0.195	0.104	1.6617613558114598e-248	12993	0.05190369473772515
CD2BP2	CD8.T.CXCL13	3.3506410043345406e-286	0.2876355924441545	0.337	0.211	1.0780687431446386e-281	12993	0.05190369473772515
ADGRE5	CD8.T.CXCL13	1.5842718670339932e-291	0.2836017851773911	0.603	0.45	5.097394732181874e-291	12993	0.05190369473772515
AFAP1L2	CD8.T.CXCL13	0	0.28219556608138885	0.133	0.037	0	12993	0.05190369473772515
PTPRA	CD8.T.CXCL13	3.434819123391563e-234	0.27845505084261324	0.496	0.364	1.1051530529512355e-229	12993	0.05190369473772515
TRG-AS1	CD8.T.CXCL13	5.209440146425119e-242	0.2771747320125386	0.312	0.195	1.6761373671122824e-237	12993	0.05190369473772515
TRIM8	CD8.T.CXCL13	2.6990967244303222e-292	0.2770740791903551	0.248	0.135	8.684343710854562e-292	12993	0.05190369473772515
HSPA5	CD8.T.CXCL13	5.335554560839696e-130	0.2764281591620157	0.489	0.399	1.7167146799501725e-125	12993	0.05190369473772515
DYNLL1	CD8.T.CXCL13	2.5470082257642596e-280	0.27612588998545773	0.647	0.508	8.194998966396507e-276	12993	0.05190369473772515
PTTG1	CD8.T.CXCL13	0	0.2746096861742453	0.335	0.181	0	12993	0.05190369473772515
PRKCH	CD8.T.CXCL13	6.0277515621231255e-276	0.2728797732843653	0.484	0.343	1.939429065113115e-271	12993	0.05190369473772515
TLN1	CD8.T.CXCL13	5.378957711177777e-275	0.2707461908196931	0.653	0.518	1.7306796435714496e-270	12993	0.05190369473772515
GZMA	CD8.T.CXCL13	0	0.2704259945642642	0.859	0.652	0	12993	0.05190369473772515
MSN	CD8.T.CXCL13	1.967323160042346e-292	0.26941075817738636	0.74	0.616	6.329862267436248e-292	12993	0.05190369473772515
STAT3	CD8.T.CXCL13	1.0204415548234199e-182	0.2679344320725896	0.59	0.487	3.283270702644354e-178	12993	0.05190369473772515
PGK1	CD8.T.CXCL13	4.323698260659639e-182	0.26776638067266667	0.591	0.485	1.3911499153672387e-177	12993	0.05190369473772515
DBN1	CD8.T.CXCL13	0	0.2676404753937353	0.124	0.031	0	12993	0.05190369473772515
TNFSF9	CD8.T.CXCL13	0	0.2657699416117443	0.145	0.056	0	12993	0.05190369473772515
BAX	CD8.T.CXCL13	1.5086131149167999e-210	0.2656592947116342	0.486	0.366	4.8539626972448044e-206	12993	0.05190369473772515
PTPN6	CD8.T.CXCL13	7.462002646804016e-195	0.26527207582376	0.355	0.247	2.400899351609192e-190	12993	0.05190369473772515
SEM1	CD8.T.CXCL13	1.6577983515188468e-272	0.2624784604192447	0.562	0.421	5.33396619601189e-268	12993	0.05190369473772515
CD7	CD8.T.CXCL13	0	0.2612266267674046	0.733	0.578	0	12993	0.05190369473772515
WNK1	CD8.T.CXCL13	2.964056024819257e-248	0.2594790360243593	0.519	0.384	9.536850259855959e-244	12993	0.05190369473772515
SOD1	CD8.T.CXCL13	6.484236490616894e-162	0.25902700509882326	0.646	0.557	2.0863030908559857e-157	12993	0.05190369473772515
ATP10D	CD8.T.CXCL13	0	0.25870512372303245	0.173	0.076	0	12993	0.05190369473772515
COMMD7	CD8.T.CXCL13	1.0952970924095964e-246	0.2564565571937476	0.427	0.297	3.5241183948278758e-242	12993	0.05190369473772515
CD96	CD8.T.CXCL13	8.7607514401469e-264	0.256319519519554	0.595	0.452	2.8187717758672644e-259	12993	0.05190369473772515
DTHD1	CD8.T.CXCL13	4.8646939593109246e-278	0.255267346568906	0.218	0.113	1.5652152814082903e-273	12993	0.05190369473772515
PRDX6	CD8.T.CXCL13	6.869760321639584e-210	0.2548399081807876	0.433	0.316	2.2103453834875357e-205	12993	0.05190369473772515
TBC1D4	CD8.T.CXCL13	1.8893744027803126e-284	0.2545333358164189	0.248	0.135	6.079062140945654e-280	12993	0.05190369473772515
IL2RG	CD8.T.CXCL13	1.0326170777828707e-259	0.2542773856591676	0.702	0.58	3.322445447766386e-255	12993	0.05190369473772515
RAB8B	CD8.T.CXCL13	2.2215470176610464e-233	0.25175588782355196	0.414	0.285	7.14782752932442e-229	12993	0.05190369473772515
ARPC2	CD8.T.CXCL13	0	0.2514704372022538	0.899	0.825	0	12993	0.05190369473772515
MDFIC	CD8.T.CXCL13	9.599098312841556e-205	0.2508875506216872	0.391	0.275	3.0885098821567714e-200	12993	0.05190369473772515
RIN3	CD8.T.CXCL13	0	0.2505305914081208	0.201	0.098	0	12993	0.05190369473772515
HSP90B1	CD8.T.CXCL13	3.6476662012156055e-184	0.25030917039487477	0.597	0.488	1.1736366002411211e-179	12993	0.05190369473772515
TRPS1	CD8.T.CXCL13	5.507842091955098e-221	0.250172320440109	0.253	0.151	1.7721481930865526e-216	12993	0.05190369473772515
SPTAN1	CD8.T.CXCL13	1.753887656801709e-192	0.25002684459173885	0.397	0.286	5.643133535759499e-188	12993	0.05190369473772515
IFIT3	CD8.T.ISG	0	1.4826745820236455	0.599	0.129	0	19108	0.07633154768324885
ISG15	CD8.T.ISG	0	1.449236634109981	0.872	0.526	0	19108	0.07633154768324885
IFIT1	CD8.T.ISG	0	1.340796098024236	0.598	0.121	0	19108	0.07633154768324885
MX1	CD8.T.ISG	0	1.3248936619906748	0.804	0.341	0	19108	0.07633154768324885
IFIT2	CD8.T.ISG	0	1.322029713819442	0.426	0.074	0	19108	0.07633154768324885
RSAD2	CD8.T.ISG	0	1.288001376396214	0.589	0.127	0	19108	0.07633154768324885
IFI6	CD8.T.ISG	0	1.193190523460827	0.792	0.39	0	19108	0.07633154768324885
MX2	CD8.T.ISG	0	1.135792258801681	0.629	0.203	0	19108	0.07633154768324885
ISG20	CD8.T.ISG	0	1.092327917538159	0.853	0.597	0	19108	0.07633154768324885
IFI44L	CD8.T.ISG	0	1.0834311979049671	0.682	0.254	0	19108	0.07633154768324885
HERC5	CD8.T.ISG	0	1.0130877318979532	0.549	0.167	0	19108	0.07633154768324885
OAS1	CD8.T.ISG	0	0.9931322639342464	0.564	0.181	0	19108	0.07633154768324885
SAMD9L	CD8.T.ISG	0	0.9923294210861866	0.732	0.383	0	19108	0.07633154768324885
TNFSF10	CD8.T.ISG	0	0.9874325435001504	0.584	0.33	0	19108	0.07633154768324885
STAT1	CD8.T.ISG	0	0.9574825805630128	0.776	0.431	0	19108	0.07633154768324885
EIF2AK2	CD8.T.ISG	0	0.8811561853360736	0.695	0.354	0	19108	0.07633154768324885
GBP1	CD8.T.ISG	0	0.8809619302531951	0.57	0.273	0	19108	0.07633154768324885
MT2A	CD8.T.ISG	0	0.8771791144760281	0.836	0.624	0	19108	0.07633154768324885
OAS3	CD8.T.ISG	0	0.8643515958164343	0.447	0.125	0	19108	0.07633154768324885
EPSTI1	CD8.T.ISG	0	0.859136417043593	0.638	0.316	0	19108	0.07633154768324885
SAMD9	CD8.T.ISG	0	0.8496664842165087	0.708	0.421	0	19108	0.07633154768324885
PLSCR1	CD8.T.ISG	0	0.8382342545301978	0.479	0.171	0	19108	0.07633154768324885
IFI35	CD8.T.ISG	0	0.8335029724465021	0.563	0.254	0	19108	0.07633154768324885
XAF1	CD8.T.ISG	0	0.8323549362888303	0.744	0.42	0	19108	0.07633154768324885
OASL	CD8.T.ISG	0	0.8306519053906848	0.521	0.22	0	19108	0.07633154768324885
IFI44	CD8.T.ISG	0	0.8197111255992119	0.521	0.206	0	19108	0.07633154768324885
USP18	CD8.T.ISG	0	0.808691578353815	0.391	0.104	0	19108	0.07633154768324885
LY6E	CD8.T.ISG	0	0.7889469970059426	0.845	0.618	0	19108	0.07633154768324885
CMPK2	CD8.T.ISG	0	0.7883198766533069	0.359	0.07	0	19108	0.07633154768324885
NT5C3A	CD8.T.ISG	0	0.7775035750141898	0.439	0.178	0	19108	0.07633154768324885
DDX58	CD8.T.ISG	0	0.7641465198315813	0.402	0.141	0	19108	0.07633154768324885
HELZ2	CD8.T.ISG	0	0.7613691125236386	0.456	0.173	0	19108	0.07633154768324885
IRF7	CD8.T.ISG	0	0.7512334403916293	0.487	0.197	0	19108	0.07633154768324885
TRIM22	CD8.T.ISG	0	0.7431561776902205	0.662	0.39	0	19108	0.07633154768324885
PARP14	CD8.T.ISG	0	0.7267411846755436	0.655	0.399	0	19108	0.07633154768324885
DDX60	CD8.T.ISG	0	0.6780856902270593	0.452	0.2	0	19108	0.07633154768324885
LAG3	CD8.T.ISG	0	0.6708492846530091	0.44	0.216	0	19108	0.07633154768324885
DDX60L	CD8.T.ISG	0	0.6701825148729488	0.41	0.167	0	19108	0.07633154768324885
IFIH1	CD8.T.ISG	0	0.6649597103185481	0.348	0.121	0	19108	0.07633154768324885
PPM1K	CD8.T.ISG	0	0.6524608286097479	0.503	0.268	0	19108	0.07633154768324885
OAS2	CD8.T.ISG	0	0.6493647684890136	0.435	0.188	0	19108	0.07633154768324885
RNF213	CD8.T.ISG	0	0.6457547750095705	0.921	0.805	0	19108	0.07633154768324885
PARP9	CD8.T.ISG	0	0.6434997332227008	0.498	0.248	0	19108	0.07633154768324885
PNPT1	CD8.T.ISG	0	0.6378575404820812	0.33	0.122	0	19108	0.07633154768324885
SP110	CD8.T.ISG	0	0.6367617470078242	0.635	0.418	0	19108	0.07633154768324885
SAT1	CD8.T.ISG	0	0.6191743621646151	0.675	0.496	0	19108	0.07633154768324885
C19orf66	CD8.T.ISG	0	0.6163736356825014	0.482	0.255	0	19108	0.07633154768324885
STAT2	CD8.T.ISG	0	0.5944931664131623	0.348	0.142	0	19108	0.07633154768324885
BST2	CD8.T.ISG	0	0.5902581705009531	0.75	0.547	0	19108	0.07633154768324885
LAP3	CD8.T.ISG	0	0.5900145794393772	0.435	0.218	0	19108	0.07633154768324885
NUB1	CD8.T.ISG	0	0.5821342189000975	0.505	0.308	0	19108	0.07633154768324885
CD38	CD8.T.ISG	0	0.5777234027298538	0.312	0.166	0	19108	0.07633154768324885
IFI16	CD8.T.ISG	0	0.5763573701412519	0.798	0.63	0	19108	0.07633154768324885
IFI27	CD8.T.ISG	2.9042931851431813e-169	0.573741473702138	0.17	0.108	9.344563323198186e-165	19108	0.07633154768324885
UBE2L6	CD8.T.ISG	0	0.5725509260176612	0.524	0.321	0	19108	0.07633154768324885
ZBP1	CD8.T.ISG	0	0.5617217462096691	0.368	0.166	0	19108	0.07633154768324885
GBP4	CD8.T.ISG	0	0.5535639158400275	0.426	0.245	0	19108	0.07633154768324885
APOL6	CD8.T.ISG	0	0.5528504904439917	0.532	0.34	0	19108	0.07633154768324885
N4BP1	CD8.T.ISG	0	0.5186403509784439	0.496	0.305	0	19108	0.07633154768324885
XRN1	CD8.T.ISG	0	0.5182472473751585	0.474	0.314	0	19108	0.07633154768324885
IFITM1	CD8.T.ISG	0	0.5151108122794953	0.546	0.357	0	19108	0.07633154768324885
SP100	CD8.T.ISG	0	0.5146727119313719	0.763	0.605	0	19108	0.07633154768324885
TAP1	CD8.T.ISG	0	0.509626719556727	0.599	0.426	0	19108	0.07633154768324885
DRAP1	CD8.T.ISG	0	0.5049562310765932	0.69	0.543	0	19108	0.07633154768324885
NMI	CD8.T.ISG	0	0.4902530041342	0.396	0.229	0	19108	0.07633154768324885
ADAR	CD8.T.ISG	0	0.48980942635930447	0.612	0.43	0	19108	0.07633154768324885
PHF11	CD8.T.ISG	0	0.4803289471549007	0.457	0.287	0	19108	0.07633154768324885
TYMP	CD8.T.ISG	0	0.46878058847224313	0.574	0.379	0	19108	0.07633154768324885
LGALS9	CD8.T.ISG	0	0.467365247425815	0.28	0.122	0	19108	0.07633154768324885
SMCHD1	CD8.T.ISG	0	0.466475969617246	0.704	0.562	0	19108	0.07633154768324885
DTX3L	CD8.T.ISG	0	0.4655910045742375	0.338	0.179	0	19108	0.07633154768324885
CD8A	CD8.T.ISG	0	0.46182191475816703	0.517	0.329	0	19108	0.07633154768324885
PSMB9	CD8.T.ISG	0	0.4584319311021392	0.796	0.699	0	19108	0.07633154768324885
TRANK1	CD8.T.ISG	0	0.4494392722086126	0.334	0.178	0	19108	0.07633154768324885
CHST12	CD8.T.ISG	0	0.4490553310787264	0.506	0.344	0	19108	0.07633154768324885
GZMK	CD8.T.ISG	0	0.4372709777752861	0.561	0.4	0	19108	0.07633154768324885
SPATS2L	CD8.T.ISG	0	0.4336806528849992	0.337	0.181	0	19108	0.07633154768324885
HELB	CD8.T.ISG	0	0.43130917709964345	0.358	0.229	0	19108	0.07633154768324885
ZNFX1	CD8.T.ISG	0	0.4292610614855902	0.309	0.164	0	19108	0.07633154768324885
ODF2L	CD8.T.ISG	0	0.4238439545632955	0.497	0.363	0	19108	0.07633154768324885
RARRES3	CD8.T.ISG	0	0.41898873936477954	0.758	0.665	0	19108	0.07633154768324885
GPR155	CD8.T.ISG	0	0.4168077929626251	0.285	0.156	0	19108	0.07633154768324885
RBCK1	CD8.T.ISG	0	0.414290455144556	0.445	0.31	0	19108	0.07633154768324885
SLFN5	CD8.T.ISG	0	0.4111897046032247	0.744	0.637	0	19108	0.07633154768324885
TRIM38	CD8.T.ISG	0	0.41064685820402447	0.444	0.307	0	19108	0.07633154768324885
HERC6	CD8.T.ISG	0	0.4105009859053979	0.247	0.105	0	19108	0.07633154768324885
PARP10	CD8.T.ISG	0	0.4068130453658639	0.277	0.137	0	19108	0.07633154768324885
DYNLT1	CD8.T.ISG	0	0.4048604247991159	0.543	0.421	0	19108	0.07633154768324885
IFIT5	CD8.T.ISG	0	0.3995596316381057	0.238	0.097	0	19108	0.07633154768324885
LPIN2	CD8.T.ISG	0	0.3926642641065218	0.466	0.344	0	19108	0.07633154768324885
RTP4	CD8.T.ISG	0	0.3915278317217167	0.222	0.088	0	19108	0.07633154768324885
PARP12	CD8.T.ISG	0	0.38732979433212367	0.236	0.103	0	19108	0.07633154768324885
SP140	CD8.T.ISG	0	0.3844138817823295	0.399	0.27	0	19108	0.07633154768324885
ALOX5AP	CD8.T.ISG	0	0.3797603223636348	0.587	0.473	0	19108	0.07633154768324885
LAMP3	CD8.T.ISG	0	0.3720403871483731	0.132	0.02	0	19108	0.07633154768324885
CHMP5	CD8.T.ISG	0	0.36659237670897094	0.403	0.273	0	19108	0.07633154768324885
TRIM25	CD8.T.ISG	0	0.352789999931669	0.213	0.1	0	19108	0.07633154768324885
CD8B	CD8.T.ISG	0	0.34953287742605954	0.382	0.243	0	19108	0.07633154768324885
HSH2D	CD8.T.ISG	0	0.3409969999291615	0.255	0.132	0	19108	0.07633154768324885
ELF1	CD8.T.ISG	0	0.33822012809128776	0.595	0.502	0	19108	0.07633154768324885
RGS1	CD8.T.ISG	0	0.33700421428975247	0.683	0.587	0	19108	0.07633154768324885
TMEM123	CD8.T.ISG	2.5748765344825156e-291	0.33639877204404645	0.406	0.305	8.284665249697495e-292	19108	0.07633154768324885
PSMB8	CD8.T.ISG	0	0.336177155476981	0.666	0.577	0	19108	0.07633154768324885
GBP5	CD8.T.ISG	1.630786516816928e-270	0.3301211414237144	0.458	0.358	5.247055617858465e-266	19108	0.07633154768324885
PTMS	CD8.T.ISG	1.7614429980889642e-220	0.3299855266372941	0.332	0.243	5.667442846351242e-216	19108	0.07633154768324885
ANXA1	CD8.T.ISG	0	0.3290279539615255	0.671	0.551	0	19108	0.07633154768324885
CD69	CD8.T.ISG	0	0.3276825909420089	0.734	0.646	0	19108	0.07633154768324885
TRIM56	CD8.T.ISG	3.7523664729807946e-277	0.3276160027692473	0.418	0.319	1.207323912681571e-272	19108	0.07633154768324885
ZCCHC2	CD8.T.ISG	0	0.32694813619377794	0.258	0.15	0	19108	0.07633154768324885
CASP1	CD8.T.ISG	0	0.3260553124550737	0.35	0.246	0	19108	0.07633154768324885
ENDOD1	CD8.T.ISG	0	0.3259510822790279	0.165	0.071	0	19108	0.07633154768324885
PRR5	CD8.T.ISG	2.3865884516084197e-283	0.3210414354641283	0.181	0.102	7.678848343050092e-279	19108	0.07633154768324885
GPR171	CD8.T.ISG	8.250495737008353e-283	0.3201857317665324	0.442	0.335	2.6545970033824375e-278	19108	0.07633154768324885
IRF9	CD8.T.ISG	0	0.3179776036053463	0.35	0.238	0	19108	0.07633154768324885
CXCL13	CD8.T.ISG	9.912369909768595e-76	0.31744181185584175	0.152	0.11	3.189305018468046e-71	19108	0.07633154768324885
CD48	CD8.T.ISG	0	0.31606937558913684	0.784	0.706	0	19108	0.07633154768324885
GIMAP7	CD8.T.ISG	0	0.313333476707345	0.708	0.616	0	19108	0.07633154768324885
UTRN	CD8.T.ISG	2.159550165994524e-285	0.3078567939926895	0.501	0.401	6.948352659087383e-281	19108	0.07633154768324885
TANK	CD8.T.ISG	1.172259278476544e-243	0.3005757557533565	0.385	0.293	3.7717442284982795e-239	19108	0.07633154768324885
PML	CD8.T.ISG	0	0.2999823394248111	0.206	0.115	0	19108	0.07633154768324885
GIMAP4	CD8.T.ISG	0	0.2991189214355907	0.644	0.548	0	19108	0.07633154768324885
MCOLN2	CD8.T.ISG	0	0.2924795099350152	0.144	0.062	0	19108	0.07633154768324885
EHD4	CD8.T.ISG	0	0.29213219834723053	0.182	0.099	0	19108	0.07633154768324885
CD164	CD8.T.ISG	2.621418377107608e-277	0.2919774672478068	0.498	0.407	8.434413628343729e-273	19108	0.07633154768324885
TRAFD1	CD8.T.ISG	0	0.2918805546037346	0.165	0.08	0	19108	0.07633154768324885
MYL12A	CD8.T.ISG	0	0.2896241273248443	0.877	0.87	0	19108	0.07633154768324885
PGAP1	CD8.T.ISG	0	0.2828977189227644	0.124	0.046	0	19108	0.07633154768324885
TRIM14	CD8.T.ISG	6.454794579563664e-274	0.2821684882374149	0.287	0.19	2.0768301559746093e-269	19108	0.07633154768324885
PATL2	CD8.T.ISG	1.8208733268162154e-220	0.2805256934861298	0.183	0.11	5.858659929031173e-216	19108	0.07633154768324885
GPBP1	CD8.T.ISG	5.988308484116296e-222	0.2798682678575095	0.539	0.469	1.926738254764419e-217	19108	0.07633154768324885
HLA-E	CD8.T.ISG	0	0.27887687574787057	0.972	0.956	0	19108	0.07633154768324885
TAP2	CD8.T.ISG	1.3041392587311773e-272	0.2771494232033572	0.244	0.154	4.196068064967563e-268	19108	0.07633154768324885
EVL	CD8.T.ISG	0	0.2762280279313918	0.81	0.758	0	19108	0.07633154768324885
STOM	CD8.T.ISG	1.7652267171601542e-237	0.2712045110252198	0.342	0.248	5.679616962462795e-233	19108	0.07633154768324885
IDH2	CD8.T.ISG	2.7057228699620723e-228	0.26788716307066063	0.418	0.326	8.705663334102965e-224	19108	0.07633154768324885
OGFR	CD8.T.ISG	1.4135345045619747e-222	0.2676556001299524	0.29	0.204	4.548047268428154e-218	19108	0.07633154768324885
TMEM140	CD8.T.ISG	0	0.26543506407787937	0.173	0.09	0	19108	0.07633154768324885
DHX58	CD8.T.ISG	0	0.26428870661753584	0.146	0.06	0	19108	0.07633154768324885
USP15	CD8.T.ISG	5.5929468674492166e-241	0.26357356673078747	0.513	0.424	1.7995306546017855e-236	19108	0.07633154768324885
GSDMD	CD8.T.ISG	7.993370218658173e-187	0.2628378068769731	0.363	0.286	2.571866867853267e-182	19108	0.07633154768324885
CLEC2D	CD8.T.ISG	1.6367673284421725e-269	0.2616807057370971	0.647	0.561	5.266298879262691e-265	19108	0.07633154768324885
PRKD2	CD8.T.ISG	4.941740967481269e-276	0.2572926658996694	0.209	0.124	1.5900051562870987e-271	19108	0.07633154768324885
CNP	CD8.T.ISG	0	0.2571130150590192	0.165	0.087	0	19108	0.07633154768324885
ERAP2	CD8.T.ISG	2.7485154594861347e-170	0.2566998311807359	0.312	0.236	8.843348490896637e-166	19108	0.07633154768324885
SAMHD1	CD8.T.ISG	3.615721970745533e-204	0.2565802709474765	0.488	0.407	1.1633585440873754e-199	19108	0.07633154768324885
IFITM2	CD8.T.ISG	5.374129309663246e-251	0.2564317645151093	0.704	0.649	1.7291261053841494e-246	19108	0.07633154768324885
PARP8	CD8.T.ISG	2.6595955866039378e-197	0.25641684497497597	0.413	0.326	8.55724879989817e-193	19108	0.07633154768324885
COX5A	CD8.T.ISG	2.4774093748429615e-94	0.25474255336716656	0.443	0.403	7.97106466355723e-90	19108	0.07633154768324885
CARD16	CD8.T.ISG	2.554558429992347e-186	0.25395359304409126	0.426	0.346	8.219291748500375e-182	19108	0.07633154768324885
TAPBP	CD8.T.ISG	1.2048695305145646e-240	0.25271409764110575	0.597	0.524	3.8766677144306107e-236	19108	0.07633154768324885
CLEC2B	CD8.T.ISG	1.298985478400698e-221	0.2527047095812187	0.614	0.532	4.179485776754248e-217	19108	0.07633154768324885
CXCR4	CD8.T.ISG	0	0.2503449580637098	0.887	0.833	0	19108	0.07633154768324885
KLRB1	ILC	0	1.3691065765714403	0.87	0.339	0	4459	0.017812558672786614
IL7R	ILC	0	1.1656641390865383	0.949	0.457	0	4459	0.017812558672786614
IL4I1	ILC	0	0.8918070194577481	0.32	0.017	0	4459	0.017812558672786614
CEBPD	ILC	0	0.8385048599877458	0.497	0.17	0	4459	0.017812558672786614
LST1	ILC	0	0.8272618016805309	0.319	0.076	0	4459	0.017812558672786614
TNFSF13B	ILC	0	0.7808386087557195	0.322	0.08	0	4459	0.017812558672786614
LTB	ILC	0	0.7762955471483624	0.87	0.583	0	4459	0.017812558672786614
FOS	ILC	1.2772206744359086e-215	0.7482154113372039	0.613	0.453	4.1094575199975355e-211	4459	0.017812558672786614
SLC4A10	ILC	0	0.7282485150984119	0.261	0.004	0	4459	0.017812558672786614
CCR6	ILC	0	0.7111828535290098	0.338	0.056	0	4459	0.017812558672786614
NFKBIA	ILC	9.103784435089234e-255	0.7034987816997631	0.712	0.536	2.9291426419899606e-250	4459	0.017812558672786614
RORA	ILC	0	0.6806971792026337	0.698	0.376	0	4459	0.017812558672786614
NCR3	ILC	0	0.6802017707036065	0.327	0.103	0	4459	0.017812558672786614
TNFAIP3	ILC	2.702307620627507e-236	0.6213781222034593	0.72	0.568	8.694674769369006e-232	4459	0.017812558672786614
AQP3	ILC	0	0.6139502112213715	0.4	0.123	0	4459	0.017812558672786614
MYBL1	ILC	0	0.5988257242678002	0.386	0.133	0	4459	0.017812558672786614
DUSP1	ILC	9.846846450834872e-187	0.5667542847959393	0.674	0.537	3.168222845556121e-182	4459	0.017812558672786614
LINC01871	ILC	0	0.5527520661795023	0.499	0.258	0	4459	0.017812558672786614
JUN	ILC	6.470418194035431e-136	0.5451718313217269	0.636	0.49	2.0818570539308997e-131	4459	0.017812558672786614
CCL20	ILC	0	0.5444335522332667	0.183	0.027	0	4459	0.017812558672786614
JAML	ILC	0	0.5411836682578515	0.415	0.161	0	4459	0.017812558672786614
CTSH	ILC	0	0.5397977152770482	0.24	0.05	0	4459	0.017812558672786614
TMIGD2	ILC	0	0.5285675218182161	0.33	0.108	0	4459	0.017812558672786614
TNFRSF25	ILC	0	0.5285355178346919	0.406	0.167	0	4459	0.017812558672786614
ERN1	ILC	0	0.5114791882282586	0.386	0.151	0	4459	0.017812558672786614
DPP4	ILC	0	0.5094952758520732	0.264	0.065	0	4459	0.017812558672786614
KLRG1	ILC	0	0.5083716435888254	0.439	0.207	0	4459	0.017812558672786614
SPOCK2	ILC	0	0.49635000676188246	0.741	0.466	0	4459	0.017812558672786614
FOSB	ILC	5.4383251899296655e-114	0.4910462918458181	0.426	0.289	1.7497811298598698e-109	4459	0.017812558672786614
ZBTB16	ILC	0	0.4851678884630305	0.238	0.058	0	4459	0.017812558672786614
CD69	ILC	1.6214420923784904e-136	0.4790266500239539	0.768	0.65	5.2169899322277927e-132	4459	0.017812558672786614
IFNGR1	ILC	0	0.4684833534926563	0.363	0.158	0	4459	0.017812558672786614
FKBP11	ILC	2.7305121376103453e-291	0.4403097187953309	0.448	0.219	8.785422802761286e-292	4459	0.017812558672786614
TPT1	ILC	0	0.42261368778211494	0.995	0.978	0	4459	0.017812558672786614
ODF2L	ILC	2.511814993910818e-165	0.4023708805215081	0.55	0.37	8.081764742908057e-161	4459	0.017812558672786614
MGAT4A	ILC	5.287576418365306e-242	0.39854297495483904	0.374	0.182	1.7012777126090373e-237	4459	0.017812558672786614
PDCD4	ILC	6.805755616700819e-210	0.3974835954021334	0.709	0.516	2.1897518696734884e-205	4459	0.017812558672786614
TOB1	ILC	6.314350805310806e-96	0.39489099063591704	0.288	0.177	2.0316423716087526e-91	4459	0.017812558672786614
S100A4	ILC	0	0.3814347810311558	0.95	0.812	0	4459	0.017812558672786614
RPLP0	ILC	0	0.3797258997081161	0.93	0.808	0	4459	0.017812558672786614
RPLP1	ILC	0	0.3782250417753996	0.997	0.984	0	4459	0.017812558672786614
SATB1	ILC	3.399821675201252e-206	0.3590826417770273	0.294	0.137	1.0938926239960026e-201	4459	0.017812558672786614
S100A6	ILC	7.996196820753424e-219	0.3555934042142881	0.915	0.824	2.572776327077414e-214	4459	0.017812558672786614
CD40LG	ILC	5.191207501158259e-249	0.3502334667746208	0.264	0.105	1.67027101349767e-244	4459	0.017812558672786614
B3GALT2	ILC	0	0.346246161019069	0.114	0.008	0	4459	0.017812558672786614
GPR65	ILC	3.0324406700083327e-173	0.3455364439827763	0.418	0.24	9.75687785575181e-169	4459	0.017812558672786614
ABCB1	ILC	1.164166360099075e-213	0.34273923016804864	0.249	0.104	3.745705263618774e-209	4459	0.017812558672786614
RUNX2	ILC	1.4211731883312529e-275	0.33951889703721905	0.204	0.068	4.572624733455807e-271	4459	0.017812558672786614
TLE1	ILC	0	0.33558944882821434	0.146	0.022	0	4459	0.017812558672786614
EEF1A1	ILC	0	0.33061913623917905	0.996	0.98	0	4459	0.017812558672786614
PDE4D	ILC	5.2207719744069504e-145	0.3282711764699907	0.271	0.139	1.6797833827654366e-140	4459	0.017812558672786614
ZFP36L1	ILC	6.178565918562619e-103	0.3273569948496602	0.558	0.417	1.9879535842975222e-98	4459	0.017812558672786614
CERK	ILC	8.495139229441605e-176	0.31552137381803014	0.246	0.112	2.733311047072837e-171	4459	0.017812558672786614
CXCR4	ILC	2.750661069656742e-115	0.3118817235689164	0.898	0.836	8.850251991620568e-111	4459	0.017812558672786614
ATF3	ILC	1.7688809580729863e-53	0.3109769528577213	0.144	0.082	5.6913744825998345e-49	4459	0.017812558672786614
RORC	ILC	0	0.31084748136554535	0.111	0.005	0	4459	0.017812558672786614
ELK3	ILC	3.2807569314820965e-166	0.30969981539015656	0.253	0.119	1.0555835427043647e-161	4459	0.017812558672786614
SPRY1	ILC	9.85288510820804e-86	0.3074466146671151	0.199	0.107	3.170165783565937e-81	4459	0.017812558672786614
AC020916.1	ILC	2.6441866371898103e-60	0.305595111633302	0.402	0.3	8.507670505158215e-56	4459	0.017812558672786614
BTG2	ILC	6.126094581557214e-47	0.3046244334863091	0.513	0.423	1.9710709316160336e-42	4459	0.017812558672786614
RPL34	ILC	0	0.30106662727725597	0.988	0.96	0	4459	0.017812558672786614
SESN1	ILC	3.7408005775234917e-147	0.3009856337350608	0.204	0.092	1.2036025858181835e-142	4459	0.017812558672786614
TC2N	ILC	1.4902629918239078e-132	0.29927594282833425	0.397	0.239	4.794921176193423e-128	4459	0.017812558672786614
PERP	ILC	1.10663570440596e-203	0.29742405333335215	0.178	0.065	3.560600378926177e-199	4459	0.017812558672786614
RPS12	ILC	0	0.2971956135506866	0.991	0.97	0	4459	0.017812558672786614
TRGC2	ILC	1.2814693866431604e-137	0.29556166669793915	0.358	0.202	4.123127751524369e-133	4459	0.017812558672786614
NCOA7	ILC	3.2818809902150784e-92	0.289771718526768	0.31	0.192	1.055945208601701e-87	4459	0.017812558672786614
LTK	ILC	0	0.28821761596183715	0.101	0.003	0	4459	0.017812558672786614
PHACTR2	ILC	3.5780317526195785e-123	0.28774666634229307	0.383	0.235	1.1512317164053492e-118	4459	0.017812558672786614
GPR183	ILC	1.986456002731211e-115	0.285647497053371	0.381	0.23	6.391422188787671e-111	4459	0.017812558672786614
PLCB1	ILC	1.965091641774504e-272	0.2844273691130689	0.168	0.05	6.322682357409469e-268	4459	0.017812558672786614
MTRNR2L8	ILC	4.873046390808468e-37	0.2818886197405909	0.296	0.221	1.5679026762426246e-32	4459	0.017812558672786614
ANXA1	ILC	4.696635910535352e-149	0.28050984816075353	0.768	0.557	1.5111426042147494e-144	4459	0.017812558672786614
SYTL2	ILC	1.640012419056803e-142	0.27704355140360826	0.242	0.117	5.276739958315263e-138	4459	0.017812558672786614
NRIP1	ILC	9.24310667980028e-142	0.27569644538968574	0.175	0.075	2.97396957422574e-137	4459	0.017812558672786614
LTC4S	ILC	4.926122854035808e-184	0.2752478815584368	0.124	0.039	1.584980028286021e-179	4459	0.017812558672786614
RPL13	ILC	0	0.27254792584495213	0.996	0.981	0	4459	0.017812558672786614
EEF1B2	ILC	1.497739897235862e-197	0.2686016676029048	0.908	0.808	4.818978119356386e-193	4459	0.017812558672786614
RPL32	ILC	0	0.2684308550038548	0.99	0.959	0	4459	0.017812558672786614
PRMT9	ILC	2.0773441579094448e-39	0.2670740619149513	0.255	0.182	6.683854828073637e-35	4459	0.017812558672786614
RPS13	ILC	5.0399398496553886e-282	0.26643338835924935	0.969	0.917	1.6216006466266215e-277	4459	0.017812558672786614
BCL2	ILC	9.055044855460592e-87	0.266229592384445	0.454	0.321	2.9134606822444446e-82	4459	0.017812558672786614
GPR171	ILC	3.4225121798656583e-91	0.2659912777023461	0.484	0.341	1.1011932938717757e-86	4459	0.017812558672786614
TTC39C	ILC	2.624770057102002e-87	0.2658428692701067	0.402	0.277	8.44519765872569e-83	4459	0.017812558672786614
PRR5	ILC	2.8529933741999663e-123	0.265714096054471	0.216	0.107	9.179506181488391e-119	4459	0.017812558672786614
ATF7IP2	ILC	1.5489683506639837e-119	0.2650757021424764	0.241	0.126	4.983805668261369e-115	4459	0.017812558672786614
RPL3	ILC	1.2117545645610737e-268	0.2648876681216703	0.985	0.955	3.8988203114752552e-264	4459	0.017812558672786614
KIF5C	ILC	7.06329831902698e-263	0.26457313010429356	0.128	0.033	2.272616234146931e-258	4459	0.017812558672786614
CHD7	ILC	6.561500600407568e-159	0.25686220411814353	0.15	0.056	2.1111628181811346e-154	4459	0.017812558672786614
FLT3LG	ILC	3.6269884189739536e-99	0.2567560434164203	0.263	0.151	1.1669835238048696e-94	4459	0.017812558672786614
RPL5	ILC	8.608698688629766e-232	0.2551318446264088	0.967	0.908	2.7698488030666267e-227	4459	0.017812558672786614
RGS2	ILC	9.4578514530295e-42	0.25341326144303933	0.25	0.175	3.0430637050122416e-37	4459	0.017812558672786614
CCDC107	ILC	6.371413296131068e-90	0.2531033932099436	0.472	0.335	2.050002228030171e-85	4459	0.017812558672786614
IL18R1	ILC	3.4454528331301575e-122	0.2503995796600979	0.198	0.095	1.1085744490596282e-117	4459	0.017812558672786614
GNLY	NK.CD56	0	2.0326950965327377	0.773	0.195	0	29825	0.11914320753887883
TYROBP	NK.CD56	0	1.7797031039675189	0.897	0.132	0	29825	0.11914320753887883
AREG	NK.CD56	0	1.7739717972080216	0.616	0.154	0	29825	0.11914320753887883
KLRC1	NK.CD56	0	1.7657716582369305	0.688	0.072	0	29825	0.11914320753887883
FCER1G	NK.CD56	0	1.7391184171140357	0.798	0.094	0	29825	0.11914320753887883
TRDC	NK.CD56	0	1.5516829039800566	0.767	0.09	0	29825	0.11914320753887883
KRT81	NK.CD56	0	1.3399608546883124	0.435	0.023	0	29825	0.11914320753887883
XCL1	NK.CD56	0	1.3085411659715225	0.577	0.105	0	29825	0.11914320753887883
KLRD1	NK.CD56	0	1.259560854407782	0.899	0.271	0	29825	0.11914320753887883
IGFBP2	NK.CD56	0	1.25196370986964	0.385	0.039	0	29825	0.11914320753887883
XCL2	NK.CD56	0	1.226912729543085	0.643	0.165	0	29825	0.11914320753887883
CLIC3	NK.CD56	0	1.1202509964016398	0.614	0.196	0	29825	0.11914320753887883
KRT86	NK.CD56	0	1.0648274807941742	0.407	0.047	0	29825	0.11914320753887883
IL2RB	NK.CD56	0	1.0615859098185414	0.781	0.341	0	29825	0.11914320753887883
CEBPD	NK.CD56	0	1.0579667380988385	0.521	0.129	0	29825	0.11914320753887883
CTSW	NK.CD56	0	1.0352924113484732	0.831	0.408	0	29825	0.11914320753887883
TXK	NK.CD56	0	1.0276628611967378	0.609	0.159	0	29825	0.11914320753887883
MATK	NK.CD56	0	0.990140182697388	0.659	0.214	0	29825	0.11914320753887883
KLRB1	NK.CD56	0	0.9701519657463852	0.763	0.293	0	29825	0.11914320753887883
CD7	NK.CD56	0	0.966571090267942	0.88	0.546	0	29825	0.11914320753887883
CD63	NK.CD56	0	0.9569276272310334	0.886	0.521	0	29825	0.11914320753887883
NKG7	NK.CD56	0	0.9319035733651786	0.973	0.563	0	29825	0.11914320753887883
CCL3	NK.CD56	0	0.9206869352553536	0.46	0.197	0	29825	0.11914320753887883
TMIGD2	NK.CD56	0	0.9097095394919684	0.414	0.071	0	29825	0.11914320753887883
HOPX	NK.CD56	0	0.9009626033377311	0.634	0.249	0	29825	0.11914320753887883
TNFRSF18	NK.CD56	0	0.8853539878783911	0.56	0.189	0	29825	0.11914320753887883
CMC1	NK.CD56	0	0.8465103408349509	0.494	0.25	0	29825	0.11914320753887883
GSTP1	NK.CD56	0	0.8313159451564254	0.712	0.403	0	29825	0.11914320753887883
SRGAP3	NK.CD56	0	0.8257012223537106	0.423	0.113	0	29825	0.11914320753887883
KLRC2	NK.CD56	0	0.8226293990835774	0.298	0.044	0	29825	0.11914320753887883
LAT2	NK.CD56	0	0.7908511730139461	0.388	0.066	0	29825	0.11914320753887883
GZMB	NK.CD56	0	0.7553812255137207	0.637	0.284	0	29825	0.11914320753887883
LINC00996	NK.CD56	0	0.7544381814496707	0.277	0.017	0	29825	0.11914320753887883
NCAM1	NK.CD56	0	0.7243375092852522	0.28	0.022	0	29825	0.11914320753887883
PRF1	NK.CD56	0	0.7166726956690186	0.75	0.364	0	29825	0.11914320753887883
CXXC5	NK.CD56	0	0.7131333760139343	0.343	0.055	0	29825	0.11914320753887883
IFITM3	NK.CD56	0	0.7006914477666155	0.306	0.09	0	29825	0.11914320753887883
ZNF683	NK.CD56	0	0.6881601598986985	0.353	0.136	0	29825	0.11914320753887883
KLRF1	NK.CD56	0	0.6793660542099392	0.278	0.057	0	29825	0.11914320753887883
MCTP2	NK.CD56	0	0.6768556224402614	0.358	0.085	0	29825	0.11914320753887883
SH2D1B	NK.CD56	0	0.674549335985737	0.291	0.025	0	29825	0.11914320753887883
ITGA1	NK.CD56	0	0.6616551880587619	0.438	0.185	0	29825	0.11914320753887883
IFITM2	NK.CD56	0	0.6218417104458613	0.834	0.628	0	29825	0.11914320753887883
CCL5	NK.CD56	0	0.6127683751136175	0.912	0.697	0	29825	0.11914320753887883
CD38	NK.CD56	0	0.600218014395504	0.385	0.149	0	29825	0.11914320753887883
SLC16A3	NK.CD56	0	0.5998308580530856	0.338	0.107	0	29825	0.11914320753887883
ITGAX	NK.CD56	0	0.5929704507470752	0.195	0.026	0	29825	0.11914320753887883
CAPN12	NK.CD56	0	0.5819743923400441	0.291	0.06	0	29825	0.11914320753887883
CD247	NK.CD56	0	0.5784251128108748	0.733	0.514	0	29825	0.11914320753887883
SAMD3	NK.CD56	0	0.5706934817069322	0.6	0.323	0	29825	0.11914320753887883
STARD3NL	NK.CD56	0	0.5651870584433212	0.31	0.098	0	29825	0.11914320753887883
METRNL	NK.CD56	0	0.5641169749384071	0.462	0.216	0	29825	0.11914320753887883
KIR2DL4	NK.CD56	0	0.5578409477670035	0.207	0.021	0	29825	0.11914320753887883
MAPK1	NK.CD56	0	0.5415495392849498	0.463	0.239	0	29825	0.11914320753887883
ID2	NK.CD56	0	0.5367954827986938	0.774	0.506	0	29825	0.11914320753887883
CD9	NK.CD56	0	0.5358273826650654	0.227	0.058	0	29825	0.11914320753887883
MAFF	NK.CD56	0	0.5338166075174465	0.243	0.061	0	29825	0.11914320753887883
CTSD	NK.CD56	0	0.5335724313607151	0.613	0.375	0	29825	0.11914320753887883
LDLRAD4	NK.CD56	0	0.5281214131236944	0.371	0.205	0	29825	0.11914320753887883
APOBEC3G	NK.CD56	0	0.5216190361586239	0.798	0.566	0	29825	0.11914320753887883
CLNK	NK.CD56	0	0.51509427564658	0.251	0.06	0	29825	0.11914320753887883
SPRY1	NK.CD56	0	0.506089167640067	0.263	0.088	0	29825	0.11914320753887883
ATP8B4	NK.CD56	0	0.5036885834264897	0.214	0.028	0	29825	0.11914320753887883
PTGDR	NK.CD56	0	0.5035578566792643	0.317	0.113	0	29825	0.11914320753887883
ADGRG3	NK.CD56	0	0.498118120659643	0.173	0.006	0	29825	0.11914320753887883
IER2	NK.CD56	0	0.4938692835759857	0.562	0.405	0	29825	0.11914320753887883
TGFB1	NK.CD56	0	0.48797629461104775	0.622	0.42	0	29825	0.11914320753887883
CLEC2B	NK.CD56	0	0.48574662624437415	0.738	0.511	0	29825	0.11914320753887883
ZBTB16	NK.CD56	0	0.4802019044438212	0.209	0.041	0	29825	0.11914320753887883
B3GNT7	NK.CD56	0	0.47322552658900674	0.17	0.011	0	29825	0.11914320753887883
CAPG	NK.CD56	0	0.4696622450692629	0.342	0.177	0	29825	0.11914320753887883
CLDND1	NK.CD56	0	0.4669359935967251	0.423	0.238	0	29825	0.11914320753887883
PRMT9	NK.CD56	0	0.4663211233371738	0.306	0.166	0	29825	0.11914320753887883
NCR1	NK.CD56	0	0.4656084971922167	0.201	0.026	0	29825	0.11914320753887883
ADAM28	NK.CD56	0	0.46100964596582594	0.175	0.019	0	29825	0.11914320753887883
GLIPR2	NK.CD56	0	0.45951260799619864	0.47	0.268	0	29825	0.11914320753887883
ABCB1	NK.CD56	0	0.4586234003385971	0.265	0.085	0	29825	0.11914320753887883
GZMA	NK.CD56	0	0.45832668452734904	0.876	0.634	0	29825	0.11914320753887883
AOAH	NK.CD56	0	0.45787435625432993	0.381	0.165	0	29825	0.11914320753887883
GNPTAB	NK.CD56	0	0.45700342624847656	0.453	0.27	0	29825	0.11914320753887883
CD81	NK.CD56	0	0.4535904977558076	0.763	0.589	0	29825	0.11914320753887883
MMP25-AS1	NK.CD56	0	0.449788091325501	0.291	0.115	0	29825	0.11914320753887883
CHST12	NK.CD56	0	0.44357564874833233	0.549	0.33	0	29825	0.11914320753887883
NCR3	NK.CD56	0	0.44173518855531	0.248	0.088	0	29825	0.11914320753887883
ARHGAP9	NK.CD56	0	0.4417082232152312	0.516	0.319	0	29825	0.11914320753887883
LGALS1	NK.CD56	0	0.43941740175839383	0.545	0.432	0	29825	0.11914320753887883
FOS	NK.CD56	0	0.4389722309960116	0.583	0.438	0	29825	0.11914320753887883
CD160	NK.CD56	0	0.434741283011851	0.149	0.038	0	29825	0.11914320753887883
GFOD1	NK.CD56	0	0.43006263963277547	0.228	0.074	0	29825	0.11914320753887883
BST2	NK.CD56	0	0.42970351908581583	0.711	0.543	0	29825	0.11914320753887883
DHRS3	NK.CD56	0	0.4238010464226444	0.259	0.098	0	29825	0.11914320753887883
HCST	NK.CD56	0	0.4206173424405133	0.928	0.811	0	29825	0.11914320753887883
GABARAPL1	NK.CD56	0	0.4191463795098236	0.401	0.21	0	29825	0.11914320753887883
RGS16	NK.CD56	0	0.4161512768108435	0.139	0.05	0	29825	0.11914320753887883
MAP3K8	NK.CD56	0	0.41565168496995425	0.254	0.1	0	29825	0.11914320753887883
LINC01871	NK.CD56	0	0.4125336972777629	0.4	0.244	0	29825	0.11914320753887883
HAVCR2	NK.CD56	0	0.4120282775635985	0.364	0.171	0	29825	0.11914320753887883
ERGIC1	NK.CD56	0	0.40871137056435297	0.267	0.104	0	29825	0.11914320753887883
FASLG	NK.CD56	0	0.40847380321049087	0.321	0.146	0	29825	0.11914320753887883
CCL4	NK.CD56	0	0.40783263379554713	0.807	0.539	0	29825	0.11914320753887883
WIPF3	NK.CD56	0	0.4067062923826325	0.145	0.014	0	29825	0.11914320753887883
ZNF331	NK.CD56	0	0.40541853704487085	0.414	0.279	0	29825	0.11914320753887883
NR4A2	NK.CD56	0	0.39707900450411393	0.41	0.276	0	29825	0.11914320753887883
DUSP2	NK.CD56	0	0.3894279650377997	0.602	0.482	0	29825	0.11914320753887883
CD300A	NK.CD56	0	0.38827332867086695	0.21	0.07	0	29825	0.11914320753887883
MPG	NK.CD56	0	0.3873097734493691	0.369	0.221	0	29825	0.11914320753887883
FOSL2	NK.CD56	0	0.38530627333416234	0.319	0.168	0	29825	0.11914320753887883
CSF1	NK.CD56	0	0.381972950680433	0.195	0.093	0	29825	0.11914320753887883
YPEL1	NK.CD56	0	0.37549297165412143	0.231	0.091	0	29825	0.11914320753887883
PDGFD	NK.CD56	0	0.36915664389042674	0.163	0.038	0	29825	0.11914320753887883
FGR	NK.CD56	0	0.3656331816471645	0.178	0.038	0	29825	0.11914320753887883
CHD9	NK.CD56	0	0.3652981261606435	0.368	0.203	0	29825	0.11914320753887883
SRGN	NK.CD56	0	0.3641788825466348	0.955	0.873	0	29825	0.11914320753887883
SYK	NK.CD56	0	0.3630996629269752	0.146	0.019	0	29825	0.11914320753887883
ALOX5AP	NK.CD56	0	0.3628139775270862	0.634	0.461	0	29825	0.11914320753887883
LYN	NK.CD56	0	0.3623528225256035	0.175	0.04	0	29825	0.11914320753887883
TRG-AS1	NK.CD56	0	0.35561156297897323	0.328	0.184	0	29825	0.11914320753887883
VPS37B	NK.CD56	0	0.35528020769723556	0.336	0.207	0	29825	0.11914320753887883
CTBP2	NK.CD56	0	0.35320913943670457	0.159	0.03	0	29825	0.11914320753887883
SLC39A10	NK.CD56	0	0.3500158174154495	0.301	0.164	0	29825	0.11914320753887883
RIN3	NK.CD56	0	0.34981209836908356	0.225	0.087	0	29825	0.11914320753887883
SKAP2	NK.CD56	0	0.3490832070619666	0.274	0.127	0	29825	0.11914320753887883
CTSA	NK.CD56	0	0.3488655122171953	0.341	0.222	0	29825	0.11914320753887883
AC020916.1	NK.CD56	0	0.3393921021529982	0.417	0.286	0	29825	0.11914320753887883
SERPINB6	NK.CD56	0	0.33763824806535436	0.268	0.119	0	29825	0.11914320753887883
LMO4	NK.CD56	0	0.3350903533874613	0.311	0.168	0	29825	0.11914320753887883
PTPN12	NK.CD56	0	0.33489002385903466	0.2	0.071	0	29825	0.11914320753887883
ITM2C	NK.CD56	0	0.3338729433375245	0.398	0.266	0	29825	0.11914320753887883
STK17A	NK.CD56	0	0.32555202720378995	0.753	0.62	0	29825	0.11914320753887883
ZFP36	NK.CD56	0	0.32384841275249965	0.603	0.515	0	29825	0.11914320753887883
PTPN22	NK.CD56	0	0.32334808433128226	0.513	0.361	0	29825	0.11914320753887883
EOMES	NK.CD56	0	0.3200849766586879	0.276	0.145	0	29825	0.11914320753887883
IFI27	NK.CD56	9.33062539391165e-55	0.3179277677001533	0.139	0.109	3.002128720491074e-50	29825	0.11914320753887883
CCR1	NK.CD56	0	0.3164344139866805	0.189	0.069	0	29825	0.11914320753887883
GADD45B	NK.CD56	0	0.3161496542638087	0.286	0.187	0	29825	0.11914320753887883
PREX1	NK.CD56	0	0.316059879308105	0.446	0.308	0	29825	0.11914320753887883
PIK3R1	NK.CD56	0	0.3156846079066782	0.609	0.47	0	29825	0.11914320753887883
MRPS6	NK.CD56	0	0.3141392180779985	0.449	0.317	0	29825	0.11914320753887883
HSH2D	NK.CD56	0	0.31288286395798154	0.252	0.126	0	29825	0.11914320753887883
SPRY2	NK.CD56	0	0.3114687637312982	0.117	0.013	0	29825	0.11914320753887883
LDB2	NK.CD56	0	0.3105285236041158	0.107	0.005	0	29825	0.11914320753887883
RHOC	NK.CD56	0	0.3104434052623438	0.356	0.211	0	29825	0.11914320753887883
RUNX3	NK.CD56	0	0.31028891430370575	0.613	0.474	0	29825	0.11914320753887883
AKAP5	NK.CD56	0	0.30861862455388483	0.202	0.092	0	29825	0.11914320753887883
NDFIP2	NK.CD56	0	0.3082531288886357	0.222	0.122	0	29825	0.11914320753887883
BHLHE40	NK.CD56	0	0.3076868258929035	0.276	0.157	0	29825	0.11914320753887883
FAM43A	NK.CD56	0	0.30637971981318823	0.142	0.045	0	29825	0.11914320753887883
RASGEF1B	NK.CD56	0	0.30557119056870885	0.214	0.105	0	29825	0.11914320753887883
TNFSF14	NK.CD56	0	0.30542633872872127	0.272	0.148	0	29825	0.11914320753887883
MBP	NK.CD56	0	0.3040994362704599	0.655	0.503	0	29825	0.11914320753887883
SEPT7	NK.CD56	0	0.3035770184699167	0.837	0.731	0	29825	0.11914320753887883
APMAP	NK.CD56	0	0.3021294943747539	0.335	0.2	0	29825	0.11914320753887883
DDIT4	NK.CD56	0	0.30099242087155553	0.605	0.484	0	29825	0.11914320753887883
PIK3AP1	NK.CD56	0	0.3003034997049042	0.165	0.049	0	29825	0.11914320753887883
FAM49A	NK.CD56	0	0.30022231048481945	0.138	0.028	0	29825	0.11914320753887883
PTPN4	NK.CD56	0	0.2984395201311312	0.424	0.281	0	29825	0.11914320753887883
AC004687.1	NK.CD56	0	0.2975428470450785	0.361	0.244	0	29825	0.11914320753887883
EFHD2	NK.CD56	0	0.29644516361378215	0.515	0.37	0	29825	0.11914320753887883
TRGC1	NK.CD56	0	0.2956575823395615	0.21	0.072	0	29825	0.11914320753887883
AC245297.3	NK.CD56	0	0.2951379352617447	0.537	0.392	0	29825	0.11914320753887883
RXRA	NK.CD56	0	0.29506247748730796	0.157	0.047	0	29825	0.11914320753887883
PRDX5	NK.CD56	0	0.2945136261517445	0.492	0.362	0	29825	0.11914320753887883
AGTRAP	NK.CD56	0	0.2918382221393309	0.292	0.175	0	29825	0.11914320753887883
PPP1R14B	NK.CD56	0	0.29100661279574824	0.47	0.339	0	29825	0.11914320753887883
C1orf21	NK.CD56	0	0.2905551984466329	0.184	0.074	0	29825	0.11914320753887883
ACTN4	NK.CD56	0	0.29043549015531234	0.572	0.425	0	29825	0.11914320753887883
REL	NK.CD56	0	0.29027961896595	0.512	0.386	0	29825	0.11914320753887883
PHYKPL	NK.CD56	0	0.2899820237665959	0.333	0.229	0	29825	0.11914320753887883
SYNGR1	NK.CD56	0	0.28935858026168015	0.118	0.029	0	29825	0.11914320753887883
NMUR1	NK.CD56	0	0.2886890694392817	0.123	0.027	0	29825	0.11914320753887883
RNF130	NK.CD56	0	0.2885101051466079	0.161	0.05	0	29825	0.11914320753887883
BCL2L11	NK.CD56	0	0.2883324899804174	0.206	0.127	0	29825	0.11914320753887883
ITGAE	NK.CD56	0	0.2883156976046347	0.336	0.217	0	29825	0.11914320753887883
GOLIM4	NK.CD56	0	0.2882574651866078	0.176	0.066	0	29825	0.11914320753887883
EVL	NK.CD56	0	0.28695461685776813	0.841	0.751	0	29825	0.11914320753887883
ITGB1	NK.CD56	0	0.2869082853220226	0.676	0.526	0	29825	0.11914320753887883
IFITM1	NK.CD56	0	0.28674535877917795	0.463	0.359	0	29825	0.11914320753887883
CCDC69	NK.CD56	0	0.2835008853325248	0.31	0.191	0	29825	0.11914320753887883
AFAP1L2	NK.CD56	0	0.2822987396377239	0.124	0.03	0	29825	0.11914320753887883
SEMA4D	NK.CD56	0	0.28224834377665764	0.435	0.323	0	29825	0.11914320753887883
IL18	NK.CD56	0	0.28017793435800986	0.105	0.013	0	29825	0.11914320753887883
SLFN13	NK.CD56	0	0.2788713080323933	0.187	0.083	0	29825	0.11914320753887883
PILRB	NK.CD56	0	0.2764248602586624	0.292	0.179	0	29825	0.11914320753887883
GAS7	NK.CD56	0	0.27636417022101195	0.122	0.024	0	29825	0.11914320753887883
LSP1	NK.CD56	0	0.2728571591627731	0.658	0.546	0	29825	0.11914320753887883
PLA2G16	NK.CD56	0	0.2722504304078379	0.348	0.22	0	29825	0.11914320753887883
AUTS2	NK.CD56	0	0.2710943120868712	0.192	0.086	0	29825	0.11914320753887883
PRELID1	NK.CD56	0	0.27108408802694783	0.609	0.504	0	29825	0.11914320753887883
OSTF1	NK.CD56	0	0.27038399927129964	0.453	0.337	0	29825	0.11914320753887883
CEBPB	NK.CD56	9.60623106356185e-143	0.2699638390328891	0.367	0.313	3.0908048447010244e-138	29825	0.11914320753887883
PLCG2	NK.CD56	0	0.26988706071587454	0.369	0.201	0	29825	0.11914320753887883
TBCD	NK.CD56	0	0.2698612716047317	0.298	0.187	0	29825	0.11914320753887883
KDM5B	NK.CD56	0	0.26975232874219984	0.211	0.108	0	29825	0.11914320753887883
ISG15	NK.CD56	9.340031574186353e-92	0.269298603880717	0.584	0.548	3.0051551589944578e-87	29825	0.11914320753887883
PRKD3	NK.CD56	0	0.2683477564117976	0.193	0.096	0	29825	0.11914320753887883
CST7	NK.CD56	0	0.26676037998698443	0.776	0.563	0	29825	0.11914320753887883
STRBP	NK.CD56	0	0.2660617793405212	0.204	0.106	0	29825	0.11914320753887883
IRF8	NK.CD56	0	0.265631267773628	0.108	0.021	0	29825	0.11914320753887883
NR4A1	NK.CD56	0	0.26547281138059753	0.131	0.054	0	29825	0.11914320753887883
STOM	NK.CD56	0	0.2650590283019292	0.367	0.24	0	29825	0.11914320753887883
NFIL3	NK.CD56	0	0.2647527406094673	0.169	0.079	0	29825	0.11914320753887883
ZFHX3	NK.CD56	0	0.2607155288260251	0.101	0.019	0	29825	0.11914320753887883
ADGRE5	NK.CD56	0	0.2601313208563609	0.571	0.442	0	29825	0.11914320753887883
HEG1	NK.CD56	0	0.25915193167246453	0.159	0.063	0	29825	0.11914320753887883
GPR65	NK.CD56	0	0.2584810141969923	0.338	0.23	0	29825	0.11914320753887883
CD151	NK.CD56	0	0.25576569226447893	0.163	0.07	0	29825	0.11914320753887883
TNFSF10	NK.CD56	3.3682468700859764e-278	0.25495055898197316	0.431	0.338	1.0837334304501628e-273	29825	0.11914320753887883
HIP1	NK.CD56	0	0.254128720064088	0.154	0.061	0	29825	0.11914320753887883
EIF3G	NK.CD56	0	0.2538137710559678	0.626	0.544	0	29825	0.11914320753887883
LY6E	NK.CD56	0	0.2531648229660315	0.728	0.623	0	29825	0.11914320753887883
TCIRG1	NK.CD56	0	0.25148028409184436	0.29	0.185	0	29825	0.11914320753887883
BEX4	NK.CD56	0	0.25128139886367856	0.196	0.099	0	29825	0.11914320753887883
FGFBP2	NK.cytotoxic	0	2.145512911932332	0.713	0.029	0	17533	0.07003982758689564
FCGR3A	NK.cytotoxic	0	1.6321720159414046	0.624	0.061	0	17533	0.07003982758689564
SPON2	NK.cytotoxic	0	1.5860280031453495	0.467	0.066	0	17533	0.07003982758689564
PRF1	NK.cytotoxic	0	1.433757775860112	0.875	0.375	0	17533	0.07003982758689564
KLRF1	NK.cytotoxic	0	1.4201668292550786	0.527	0.05	0	17533	0.07003982758689564
GNLY	NK.cytotoxic	0	1.3713936295828506	0.866	0.219	0	17533	0.07003982758689564
KLRD1	NK.cytotoxic	0	1.2811400194610207	0.896	0.305	0	17533	0.07003982758689564
NKG7	NK.cytotoxic	0	1.2478069409911443	0.992	0.583	0	17533	0.07003982758689564
CX3CR1	NK.cytotoxic	0	1.2047702893433208	0.44	0.016	0	17533	0.07003982758689564
GZMB	NK.cytotoxic	0	1.185960428736308	0.861	0.285	0	17533	0.07003982758689564
PLAC8	NK.cytotoxic	0	1.13764060413167	0.553	0.142	0	17533	0.07003982758689564
CLIC3	NK.cytotoxic	0	1.0903367514523286	0.601	0.219	0	17533	0.07003982758689564
PLEK	NK.cytotoxic	0	1.0543491865701011	0.564	0.126	0	17533	0.07003982758689564
TYROBP	NK.cytotoxic	0	1.0458939243528338	0.659	0.19	0	17533	0.07003982758689564
PTGDS	NK.cytotoxic	0	0.9891994920992816	0.127	0.006	0	17533	0.07003982758689564
EFHD2	NK.cytotoxic	0	0.9870800101481368	0.738	0.361	0	17533	0.07003982758689564
FCER1G	NK.cytotoxic	0	0.960177657972016	0.517	0.153	0	17533	0.07003982758689564
CST7	NK.cytotoxic	0	0.9435966980739376	0.92	0.564	0	17533	0.07003982758689564
GZMH	NK.cytotoxic	0	0.934242545119472	0.696	0.301	0	17533	0.07003982758689564
ADGRG1	NK.cytotoxic	0	0.9302814858539428	0.426	0.071	0	17533	0.07003982758689564
CCL3	NK.cytotoxic	0	0.8900525823116365	0.417	0.214	0	17533	0.07003982758689564
HOPX	NK.cytotoxic	0	0.8833852582557107	0.669	0.267	0	17533	0.07003982758689564
ZEB2	NK.cytotoxic	0	0.87010066998667	0.636	0.257	0	17533	0.07003982758689564
IGFBP7	NK.cytotoxic	0	0.8593341581694749	0.262	0.014	0	17533	0.07003982758689564
PRSS23	NK.cytotoxic	0	0.7871503081962729	0.283	0.01	0	17533	0.07003982758689564
CD247	NK.cytotoxic	0	0.7491700504765273	0.758	0.523	0	17533	0.07003982758689564
AKR1C3	NK.cytotoxic	0	0.7418383625718159	0.239	0.014	0	17533	0.07003982758689564
C1orf21	NK.cytotoxic	0	0.7213875414813243	0.352	0.067	0	17533	0.07003982758689564
MYBL1	NK.cytotoxic	0	0.7165018244712468	0.387	0.119	0	17533	0.07003982758689564
AREG	NK.cytotoxic	0	0.712003022711152	0.355	0.198	0	17533	0.07003982758689564
S1PR5	NK.cytotoxic	0	0.7067164007691176	0.27	0.017	0	17533	0.07003982758689564
CTSW	NK.cytotoxic	0	0.7006011770388629	0.798	0.432	0	17533	0.07003982758689564
KLF2	NK.cytotoxic	0	0.6896307468154075	0.779	0.397	0	17533	0.07003982758689564
ABHD17A	NK.cytotoxic	0	0.675437198049637	0.672	0.439	0	17533	0.07003982758689564
TTC38	NK.cytotoxic	0	0.6562404788928986	0.279	0.048	0	17533	0.07003982758689564
PTPN12	NK.cytotoxic	0	0.6443356417266193	0.284	0.072	0	17533	0.07003982758689564
KLRB1	NK.cytotoxic	0	0.6342887135793891	0.629	0.328	0	17533	0.07003982758689564
CCL4	NK.cytotoxic	0	0.6317615023788563	0.871	0.548	0	17533	0.07003982758689564
PTGDR	NK.cytotoxic	0	0.6157437909378665	0.367	0.12	0	17533	0.07003982758689564
TRDC	NK.cytotoxic	0	0.6142575984739458	0.433	0.151	0	17533	0.07003982758689564
ITGB2	NK.cytotoxic	0	0.6028874634812371	0.713	0.515	0	17533	0.07003982758689564
XBP1	NK.cytotoxic	0	0.5946453340292913	0.515	0.295	0	17533	0.07003982758689564
CEP78	NK.cytotoxic	0	0.5892674631079751	0.288	0.099	0	17533	0.07003982758689564
CMC1	NK.cytotoxic	0	0.5857855818373915	0.471	0.265	0	17533	0.07003982758689564
LITAF	NK.cytotoxic	0	0.5849733381574249	0.563	0.332	0	17533	0.07003982758689564
BIN2	NK.cytotoxic	0	0.5822389034226758	0.617	0.388	0	17533	0.07003982758689564
CHST2	NK.cytotoxic	0	0.5802300212387357	0.208	0.035	0	17533	0.07003982758689564
CD300A	NK.cytotoxic	0	0.5781159803236574	0.279	0.072	0	17533	0.07003982758689564
ARL4C	NK.cytotoxic	0	0.5752553098486826	0.802	0.624	0	17533	0.07003982758689564
TXK	NK.cytotoxic	0	0.565206369428617	0.405	0.198	0	17533	0.07003982758689564
MATK	NK.cytotoxic	0	0.5594652801170479	0.525	0.247	0	17533	0.07003982758689564
FLNA	NK.cytotoxic	0	0.5587242440900615	0.607	0.399	0	17533	0.07003982758689564
GZMM	NK.cytotoxic	0	0.5546810924082004	0.737	0.481	0	17533	0.07003982758689564
APMAP	NK.cytotoxic	0	0.5537829142344295	0.421	0.2	0	17533	0.07003982758689564
SAMD3	NK.cytotoxic	0	0.5529690206427225	0.582	0.339	0	17533	0.07003982758689564
CEBPD	NK.cytotoxic	0	0.5472970297259292	0.358	0.162	0	17533	0.07003982758689564
GK5	NK.cytotoxic	0	0.5409724707012679	0.246	0.063	0	17533	0.07003982758689564
RAP1B	NK.cytotoxic	0	0.5314990638782149	0.742	0.568	0	17533	0.07003982758689564
FGR	NK.cytotoxic	0	0.530404722960776	0.231	0.041	0	17533	0.07003982758689564
MYO1F	NK.cytotoxic	0	0.5281361125827166	0.581	0.354	0	17533	0.07003982758689564
GPR65	NK.cytotoxic	0	0.5279240618402158	0.429	0.229	0	17533	0.07003982758689564
MTSS1	NK.cytotoxic	0	0.5270488767748371	0.199	0.031	0	17533	0.07003982758689564
MBP	NK.cytotoxic	0	0.5258768088096935	0.725	0.506	0	17533	0.07003982758689564
C1orf162	NK.cytotoxic	0	0.5173178768475915	0.307	0.13	0	17533	0.07003982758689564
IER2	NK.cytotoxic	0	0.5122242160578176	0.587	0.411	0	17533	0.07003982758689564
FCRL6	NK.cytotoxic	0	0.5089698558837978	0.278	0.075	0	17533	0.07003982758689564
DDIT4	NK.cytotoxic	0	0.4977708161890893	0.656	0.487	0	17533	0.07003982758689564
SH2D1B	NK.cytotoxic	0	0.4972308332640588	0.2	0.046	0	17533	0.07003982758689564
TBX21	NK.cytotoxic	0	0.4964453411580855	0.269	0.086	0	17533	0.07003982758689564
SYNE1	NK.cytotoxic	0	0.4937192280592132	0.532	0.335	0	17533	0.07003982758689564
SH3BP5	NK.cytotoxic	0	0.4818848336909089	0.335	0.148	0	17533	0.07003982758689564
CTBP2	NK.cytotoxic	0	0.4817016142948229	0.191	0.034	0	17533	0.07003982758689564
AC004687.1	NK.cytotoxic	0	0.4785224043281834	0.427	0.245	0	17533	0.07003982758689564
CD160	NK.cytotoxic	0	0.47738921965682257	0.178	0.042	0	17533	0.07003982758689564
AOAH	NK.cytotoxic	0	0.4753955340986119	0.376	0.177	0	17533	0.07003982758689564
GSAP	NK.cytotoxic	0	0.47444707806365755	0.172	0.03	0	17533	0.07003982758689564
TFDP2	NK.cytotoxic	0	0.46947931684652666	0.287	0.118	0	17533	0.07003982758689564
MCTP2	NK.cytotoxic	0	0.467285410715846	0.274	0.106	0	17533	0.07003982758689564
TLE4	NK.cytotoxic	0	0.4638363748142929	0.397	0.233	0	17533	0.07003982758689564
ADRB2	NK.cytotoxic	0	0.46322240781994506	0.225	0.053	0	17533	0.07003982758689564
GNPTAB	NK.cytotoxic	0	0.4599557248494433	0.459	0.28	0	17533	0.07003982758689564
HIPK2	NK.cytotoxic	0	0.4562730583904462	0.225	0.087	0	17533	0.07003982758689564
TPST2	NK.cytotoxic	0	0.44851540190297506	0.347	0.176	0	17533	0.07003982758689564
CYBA	NK.cytotoxic	0	0.4472978333332316	0.935	0.867	0	17533	0.07003982758689564
PTPN4	NK.cytotoxic	0	0.4462214872946506	0.47	0.285	0	17533	0.07003982758689564
CCND3	NK.cytotoxic	0	0.4432631682355671	0.504	0.35	0	17533	0.07003982758689564
TGFBR3	NK.cytotoxic	0	0.4431727289756576	0.207	0.048	0	17533	0.07003982758689564
C12orf75	NK.cytotoxic	0	0.4423345516292414	0.491	0.302	0	17533	0.07003982758689564
LYN	NK.cytotoxic	0	0.439272796800621	0.19	0.046	0	17533	0.07003982758689564
CDC42SE1	NK.cytotoxic	0	0.43847656355669073	0.562	0.399	0	17533	0.07003982758689564
PYHIN1	NK.cytotoxic	0	0.43667944554010574	0.555	0.37	0	17533	0.07003982758689564
LAIR2	NK.cytotoxic	0	0.42801141924873265	0.159	0.048	0	17533	0.07003982758689564
MAPK1	NK.cytotoxic	0	0.4257249856599716	0.422	0.254	0	17533	0.07003982758689564
TGFB1	NK.cytotoxic	0	0.4226103659071503	0.606	0.432	0	17533	0.07003982758689564
METRNL	NK.cytotoxic	0	0.4219252222794031	0.391	0.234	0	17533	0.07003982758689564
PTPRE	NK.cytotoxic	0	0.41492792922471344	0.329	0.177	0	17533	0.07003982758689564
KLRG1	NK.cytotoxic	0	0.41232169584048595	0.365	0.199	0	17533	0.07003982758689564
SERPINB6	NK.cytotoxic	0	0.40752335558529806	0.276	0.126	0	17533	0.07003982758689564
NCR3	NK.cytotoxic	0	0.407181950252374	0.24	0.097	0	17533	0.07003982758689564
TXNIP	NK.cytotoxic	0	0.4070646849744448	0.962	0.889	0	17533	0.07003982758689564
ID2	NK.cytotoxic	0	0.40409426007782456	0.727	0.524	0	17533	0.07003982758689564
KLF3	NK.cytotoxic	0	0.40097917827203866	0.266	0.118	0	17533	0.07003982758689564
DSTN	NK.cytotoxic	0	0.4003885429063494	0.429	0.282	0	17533	0.07003982758689564
PDGFD	NK.cytotoxic	0	0.39837268384656954	0.179	0.043	0	17533	0.07003982758689564
IFITM2	NK.cytotoxic	0	0.3975137481181312	0.787	0.643	0	17533	0.07003982758689564
C1orf56	NK.cytotoxic	0	0.396418788479225	0.319	0.185	0	17533	0.07003982758689564
GZMA	NK.cytotoxic	0	0.3958346237514272	0.941	0.642	0	17533	0.07003982758689564
ABI3	NK.cytotoxic	0	0.3923498592989481	0.312	0.167	0	17533	0.07003982758689564
SYTL3	NK.cytotoxic	0	0.3921674181492637	0.452	0.303	0	17533	0.07003982758689564
ITGAM	NK.cytotoxic	0	0.3842850889552472	0.161	0.031	0	17533	0.07003982758689564
NMUR1	NK.cytotoxic	0	0.3832917238539171	0.156	0.029	0	17533	0.07003982758689564
TRGC1	NK.cytotoxic	0	0.3814086693216771	0.199	0.08	0	17533	0.07003982758689564
LPCAT1	NK.cytotoxic	0	0.3781425072080761	0.211	0.074	0	17533	0.07003982758689564
TES	NK.cytotoxic	0	0.3727250494872457	0.387	0.258	0	17533	0.07003982758689564
GNG2	NK.cytotoxic	0	0.3685389623513242	0.453	0.317	0	17533	0.07003982758689564
RIPOR2	NK.cytotoxic	0	0.3665318424338675	0.521	0.366	0	17533	0.07003982758689564
SPN	NK.cytotoxic	0	0.3636807511722615	0.449	0.308	0	17533	0.07003982758689564
GFOD1	NK.cytotoxic	0	0.3634679688443014	0.194	0.085	0	17533	0.07003982758689564
RASSF1	NK.cytotoxic	0	0.36060155822236967	0.294	0.162	0	17533	0.07003982758689564
NCR1	NK.cytotoxic	0	0.35737925650356	0.152	0.039	0	17533	0.07003982758689564
PLEKHA1	NK.cytotoxic	0	0.35499720910489596	0.252	0.125	0	17533	0.07003982758689564
RAB29	NK.cytotoxic	0	0.3541630320738121	0.304	0.178	0	17533	0.07003982758689564
PXN	NK.cytotoxic	0	0.35365507583687283	0.196	0.073	0	17533	0.07003982758689564
DHRS7	NK.cytotoxic	0	0.350903774536945	0.472	0.339	0	17533	0.07003982758689564
CXXC5	NK.cytotoxic	0	0.3506777277627595	0.195	0.081	0	17533	0.07003982758689564
OSTF1	NK.cytotoxic	0	0.35006622094486717	0.467	0.342	0	17533	0.07003982758689564
PLEKHG3	NK.cytotoxic	0	0.3486742272541497	0.14	0.022	0	17533	0.07003982758689564
YPEL1	NK.cytotoxic	0	0.3481701694126326	0.217	0.099	0	17533	0.07003982758689564
GSTP1	NK.cytotoxic	0	0.34797655190166066	0.607	0.428	0	17533	0.07003982758689564
LYAR	NK.cytotoxic	0	0.3460686396974837	0.368	0.227	0	17533	0.07003982758689564
LAT2	NK.cytotoxic	0	0.34580073083847684	0.206	0.096	0	17533	0.07003982758689564
USP28	NK.cytotoxic	0	0.3424723560710674	0.23	0.107	0	17533	0.07003982758689564
FAM49B	NK.cytotoxic	0	0.34143725410045667	0.591	0.465	0	17533	0.07003982758689564
LINC00861	NK.cytotoxic	0	0.3406603721263268	0.351	0.209	0	17533	0.07003982758689564
SSBP3	NK.cytotoxic	0	0.3355383076350793	0.178	0.065	0	17533	0.07003982758689564
RASSF4	NK.cytotoxic	0	0.33149748392078887	0.115	0.019	0	17533	0.07003982758689564
ASCL2	NK.cytotoxic	0	0.3305411488118895	0.116	0.01	0	17533	0.07003982758689564
PRMT2	NK.cytotoxic	0	0.32818813947083614	0.563	0.455	0	17533	0.07003982758689564
ATM	NK.cytotoxic	0	0.3270000081199578	0.567	0.437	0	17533	0.07003982758689564
UBE2F	NK.cytotoxic	0	0.32648676275796595	0.217	0.11	0	17533	0.07003982758689564
SLC9A3R1	NK.cytotoxic	0	0.3261431108715954	0.394	0.276	0	17533	0.07003982758689564
VCL	NK.cytotoxic	0	0.3256498972607354	0.148	0.039	0	17533	0.07003982758689564
IGF2R	NK.cytotoxic	0	0.3234106275765764	0.259	0.149	0	17533	0.07003982758689564
ICAM2	NK.cytotoxic	0	0.3233773710777023	0.229	0.126	0	17533	0.07003982758689564
MIDN	NK.cytotoxic	0	0.320533847021792	0.294	0.18	0	17533	0.07003982758689564
DGKD	NK.cytotoxic	0	0.31805427953989385	0.205	0.1	0	17533	0.07003982758689564
OSBPL5	NK.cytotoxic	0	0.3174940282598589	0.117	0.014	0	17533	0.07003982758689564
SYNGR1	NK.cytotoxic	0	0.31212294539476954	0.125	0.033	0	17533	0.07003982758689564
CALM1	NK.cytotoxic	0	0.31151293119022316	0.936	0.885	0	17533	0.07003982758689564
EMP3	NK.cytotoxic	0	0.30909101661905103	0.748	0.641	0	17533	0.07003982758689564
SORL1	NK.cytotoxic	0	0.30873401207019235	0.323	0.196	0	17533	0.07003982758689564
SUN2	NK.cytotoxic	0	0.30836800175521495	0.462	0.339	0	17533	0.07003982758689564
LAIR1	NK.cytotoxic	0	0.3065475151202023	0.162	0.061	0	17533	0.07003982758689564
AES	NK.cytotoxic	0	0.30604176489508794	0.723	0.629	0	17533	0.07003982758689564
RASA3	NK.cytotoxic	0	0.305449688904269	0.222	0.113	0	17533	0.07003982758689564
STK38	NK.cytotoxic	0	0.3045632775866801	0.25	0.143	0	17533	0.07003982758689564
HCST	NK.cytotoxic	0	0.30403830436133683	0.913	0.819	0	17533	0.07003982758689564
SYTL1	NK.cytotoxic	0	0.3025970945957146	0.322	0.213	0	17533	0.07003982758689564
MAP3K8	NK.cytotoxic	0	0.30128326230466373	0.207	0.111	0	17533	0.07003982758689564
PTGER2	NK.cytotoxic	0	0.29818720678409255	0.255	0.143	0	17533	0.07003982758689564
GAB3	NK.cytotoxic	0	0.29758163441423013	0.249	0.135	0	17533	0.07003982758689564
MSN	NK.cytotoxic	0	0.29646667731200416	0.718	0.615	0	17533	0.07003982758689564
HSH2D	NK.cytotoxic	8.290118042620578e-258	0.2950740996270415	0.221	0.135	2.6673454802131712e-253	17533	0.07003982758689564
ITGAL	NK.cytotoxic	0	0.2945914502096252	0.466	0.343	0	17533	0.07003982758689564
LLGL2	NK.cytotoxic	0	0.29345911470868197	0.218	0.109	0	17533	0.07003982758689564
RHOC	NK.cytotoxic	2.473010532000086e-232	0.2920936938934314	0.313	0.222	7.956911386710278e-228	17533	0.07003982758689564
GADD45B	NK.cytotoxic	4.9445509650111365e-211	0.29153881403582516	0.28	0.192	1.590909272992333e-206	17533	0.07003982758689564
DOK2	NK.cytotoxic	5.601906913325999e-290	0.291390391985097	0.439	0.331	1.8024135493626403e-285	17533	0.07003982758689564
VAV3	NK.cytotoxic	0	0.28989265464350716	0.231	0.123	0	17533	0.07003982758689564
ZBTB16	NK.cytotoxic	0	0.2893935644310335	0.137	0.055	0	17533	0.07003982758689564
CD63	NK.cytotoxic	0	0.28937523913553687	0.743	0.551	0	17533	0.07003982758689564
CDKN2D	NK.cytotoxic	5.623252156326794e-270	0.28603742060641424	0.272	0.176	1.809281381298146e-265	17533	0.07003982758689564
CYTH1	NK.cytotoxic	1.0486068128267692e-273	0.28537694436767114	0.382	0.276	3.37389242027013e-269	17533	0.07003982758689564
AKNA	NK.cytotoxic	0	0.28499378472290826	0.547	0.436	0	17533	0.07003982758689564
NDUFB2	NK.cytotoxic	3.6275659054979665e-291	0.28430249944910946	0.584	0.491	1.1671693300939708e-291	17533	0.07003982758689564
STARD3NL	NK.cytotoxic	1.7563107835548913e-278	0.2837831973769557	0.204	0.118	5.650929946087864e-274	17533	0.07003982758689564
RASGRP2	NK.cytotoxic	0	0.28363474762106106	0.2	0.1	0	17533	0.07003982758689564
DIP2A	NK.cytotoxic	1.439556154851056e-210	0.28256187474386374	0.312	0.223	4.6317719282332735e-206	17533	0.07003982758689564
ARPC5L	NK.cytotoxic	8.005718480013728e-288	0.28191383432452466	0.506	0.401	2.5758399209444167e-283	17533	0.07003982758689564
ADGRE5	NK.cytotoxic	0	0.2818570061540586	0.573	0.449	0	17533	0.07003982758689564
IQGAP2	NK.cytotoxic	2.308942644305345e-262	0.2795737995055314	0.431	0.326	7.429022958052447e-258	17533	0.07003982758689564
ARPC2	NK.cytotoxic	0	0.2786453889686915	0.897	0.824	0	17533	0.07003982758689564
NDUFB7	NK.cytotoxic	8.366438287674399e-265	0.2774350629480964	0.481	0.386	2.6919015190592374e-260	17533	0.07003982758689564
CD47	NK.cytotoxic	2.53860505199729e-258	0.27697538832336255	0.49	0.396	8.16796175480128e-254	17533	0.07003982758689564
SLAMF7	NK.cytotoxic	0	0.27616722218640455	0.247	0.136	0	17533	0.07003982758689564
JAK1	NK.cytotoxic	3.697427446891069e-292	0.2757351376104673	0.698	0.619	1.1896472810372016e-291	17533	0.07003982758689564
STK10	NK.cytotoxic	1.2658063442683044e-268	0.27442785856546903	0.442	0.338	4.0727319126832696e-264	17533	0.07003982758689564
UPP1	NK.cytotoxic	1.230926156129662e-221	0.2729623314649534	0.336	0.243	3.960504907347188e-217	17533	0.07003982758689564
THEMIS2	NK.cytotoxic	0	0.2726964862397438	0.132	0.048	0	17533	0.07003982758689564
SLC15A4	NK.cytotoxic	0	0.272110034599275	0.154	0.067	0	17533	0.07003982758689564
ZAP70	NK.cytotoxic	7.994149983423562e-223	0.2716097893417323	0.341	0.251	2.5721177571665306e-218	17533	0.07003982758689564
PRR5L	NK.cytotoxic	0	0.27109485636950265	0.162	0.069	0	17533	0.07003982758689564
DBI	NK.cytotoxic	9.874166168153384e-292	0.2705485355006023	0.598	0.499	3.1770129646033513e-292	17533	0.07003982758689564
MYL12A	NK.cytotoxic	0	0.2676585448801152	0.926	0.866	0	17533	0.07003982758689564
PIP4K2A	NK.cytotoxic	3.133916775405751e-243	0.2664696200390736	0.44	0.341	1.0083377224868002e-238	17533	0.07003982758689564
NCAM1	NK.cytotoxic	0	0.2662813346511159	0.13	0.047	0	17533	0.07003982758689564
TMIGD2	NK.cytotoxic	2.0184436717205795e-217	0.2656372861527757	0.181	0.107	6.494342513760966e-213	17533	0.07003982758689564
TSPAN32	NK.cytotoxic	0	0.26330233968349337	0.163	0.071	0	17533	0.07003982758689564
RNF125	NK.cytotoxic	7.710587025210099e-242	0.26322572104083075	0.367	0.267	2.4808813753613495e-237	17533	0.07003982758689564
PFN1	NK.cytotoxic	0	0.26204457293439765	0.911	0.846	0	17533	0.07003982758689564
MYO1G	NK.cytotoxic	6.589956181781638e-212	0.2608077571768166	0.375	0.283	2.1203184014882415e-207	17533	0.07003982758689564
TRGC2	NK.cytotoxic	5.940352261773326e-202	0.2604941084730973	0.293	0.198	1.9113083402255677e-197	17533	0.07003982758689564
AGTPBP1	NK.cytotoxic	0	0.25712739544602464	0.151	0.072	0	17533	0.07003982758689564
RRBP1	NK.cytotoxic	2.2812286674385365e-221	0.2567148370670345	0.249	0.163	7.339853237483493e-217	17533	0.07003982758689564
GTF3C1	NK.cytotoxic	1.2814032824901457e-269	0.25570768128214205	0.169	0.091	4.1229150614120426e-265	17533	0.07003982758689564
PLCG2	NK.cytotoxic	1.849791208496502e-34	0.25543135040905807	0.253	0.219	5.951703213337496e-30	17533	0.07003982758689564
CD7	NK.cytotoxic	0	0.2552302333013192	0.694	0.578	0	17533	0.07003982758689564
SRPK2	NK.cytotoxic	1.2739474432514228e-209	0.25521089404840025	0.307	0.22	4.098925898661453e-205	17533	0.07003982758689564
FKBP11	NK.cytotoxic	5.3826573852728906e-229	0.2548560900125343	0.311	0.216	1.7318700137115524e-224	17533	0.07003982758689564
IRF1	NK.cytotoxic	5.1723483853579654e-272	0.2531742374863528	0.624	0.523	1.6642030929889257e-267	17533	0.07003982758689564
MGAT4A	NK.cytotoxic	2.0581298454250903e-229	0.2507862823369872	0.27	0.179	6.622032777655228e-225	17533	0.07003982758689564
STMN1	Cycling.T.NK	0	2.235889475145364	0.788	0.101	0	15431	0.06164287797258807
MKI67	Cycling.T.NK	0	2.0043793717501734	0.65	0.021	0	15431	0.06164287797258807
TUBA1B	Cycling.T.NK	0	1.9402005756026817	0.869	0.373	0	15431	0.06164287797258807
TOP2A	Cycling.T.NK	0	1.7674173774073598	0.533	0.014	0	15431	0.06164287797258807
CENPF	Cycling.T.NK	0	1.7581740959828198	0.584	0.056	0	15431	0.06164287797258807
HIST1H4C	Cycling.T.NK	0	1.7008147667286495	0.728	0.443	0	15431	0.06164287797258807
TUBB	Cycling.T.NK	0	1.6635718787927152	0.804	0.286	0	15431	0.06164287797258807
HMGB2	Cycling.T.NK	0	1.6623552752131097	0.819	0.393	0	15431	0.06164287797258807
ASPM	Cycling.T.NK	0	1.615974215573204	0.492	0.01	0	15431	0.06164287797258807
TYMS	Cycling.T.NK	0	1.5422856364980673	0.621	0.013	0	15431	0.06164287797258807
NUSAP1	Cycling.T.NK	0	1.471357652253395	0.557	0.029	0	15431	0.06164287797258807
HMGN2	Cycling.T.NK	0	1.3696371243186802	0.887	0.529	0	15431	0.06164287797258807
PCLAF	Cycling.T.NK	0	1.330833677038319	0.584	0.013	0	15431	0.06164287797258807
H2AFZ	Cycling.T.NK	0	1.2874225910422947	0.875	0.49	0	15431	0.06164287797258807
SMC4	Cycling.T.NK	0	1.1803822570853724	0.695	0.183	0	15431	0.06164287797258807
PCNA	Cycling.T.NK	0	1.1408948171874094	0.618	0.085	0	15431	0.06164287797258807
HIST1H1B	Cycling.T.NK	0	1.133211775204426	0.339	0.01	0	15431	0.06164287797258807
TPX2	Cycling.T.NK	0	1.119803147212031	0.482	0.02	0	15431	0.06164287797258807
UBE2C	Cycling.T.NK	0	1.115780472473891	0.398	0.004	0	15431	0.06164287797258807
DUT	Cycling.T.NK	0	1.1061306751448037	0.699	0.225	0	15431	0.06164287797258807
CLSPN	Cycling.T.NK	0	1.075014690092648	0.556	0.013	0	15431	0.06164287797258807
SMC2	Cycling.T.NK	0	1.049442589610698	0.651	0.079	0	15431	0.06164287797258807
CKS1B	Cycling.T.NK	0	1.0184211943963055	0.546	0.056	0	15431	0.06164287797258807
UBE2S	Cycling.T.NK	0	1.0179824772546668	0.626	0.198	0	15431	0.06164287797258807
ATAD2	Cycling.T.NK	0	1.0076392232483309	0.631	0.105	0	15431	0.06164287797258807
TMPO	Cycling.T.NK	0	0.987564568197358	0.757	0.28	0	15431	0.06164287797258807
TUBB4B	Cycling.T.NK	0	0.9564897798318412	0.601	0.203	0	15431	0.06164287797258807
PTTG1	Cycling.T.NK	0	0.951105823505343	0.62	0.161	0	15431	0.06164287797258807
KNL1	Cycling.T.NK	0	0.9469397436294252	0.458	0.014	0	15431	0.06164287797258807
CENPE	Cycling.T.NK	0	0.9308895823424912	0.406	0.023	0	15431	0.06164287797258807
RRM2	Cycling.T.NK	0	0.922203657734548	0.373	0.003	0	15431	0.06164287797258807
DEK	Cycling.T.NK	0	0.914832407517442	0.887	0.517	0	15431	0.06164287797258807
HMGB1	Cycling.T.NK	0	0.9098026298170692	0.969	0.855	0	15431	0.06164287797258807
BIRC5	Cycling.T.NK	0	0.9074867553230104	0.409	0.005	0	15431	0.06164287797258807
HELLS	Cycling.T.NK	0	0.895432152358662	0.546	0.066	0	15431	0.06164287797258807
DLGAP5	Cycling.T.NK	0	0.8936277732535793	0.361	0.003	0	15431	0.06164287797258807
CKS2	Cycling.T.NK	0	0.8762953604826278	0.484	0.071	0	15431	0.06164287797258807
NASP	Cycling.T.NK	0	0.8714153446677154	0.79	0.297	0	15431	0.06164287797258807
H2AFX	Cycling.T.NK	0	0.8713301749477688	0.503	0.076	0	15431	0.06164287797258807
CDK1	Cycling.T.NK	0	0.868098816024137	0.422	0.007	0	15431	0.06164287797258807
H2AFV	Cycling.T.NK	0	0.8664246674278897	0.812	0.41	0	15431	0.06164287797258807
FABP5	Cycling.T.NK	0	0.8431021137708932	0.634	0.182	0	15431	0.06164287797258807
CDKN3	Cycling.T.NK	0	0.8245396982531985	0.42	0.014	0	15431	0.06164287797258807
CXCL13	Cycling.T.NK	0	0.8231394421501197	0.329	0.099	0	15431	0.06164287797258807
GAPDH	Cycling.T.NK	0	0.8205355930448692	0.963	0.854	0	15431	0.06164287797258807
MCM7	Cycling.T.NK	0	0.8179123738231695	0.504	0.051	0	15431	0.06164287797258807
EZH2	Cycling.T.NK	0	0.810618992033678	0.532	0.071	0	15431	0.06164287797258807
GTSE1	Cycling.T.NK	0	0.8081316334929076	0.386	0.003	0	15431	0.06164287797258807
ZWINT	Cycling.T.NK	0	0.7946069589216896	0.46	0.008	0	15431	0.06164287797258807
RANBP1	Cycling.T.NK	0	0.7911802486128293	0.722	0.277	0	15431	0.06164287797258807
HIST1H1D	Cycling.T.NK	0	0.7895067357129283	0.498	0.206	0	15431	0.06164287797258807
KIF20B	Cycling.T.NK	0	0.78630973845252	0.555	0.127	0	15431	0.06164287797258807
KIF11	Cycling.T.NK	0	0.7784067266372866	0.406	0.013	0	15431	0.06164287797258807
TK1	Cycling.T.NK	0	0.7768592090539571	0.385	0.007	0	15431	0.06164287797258807
MCM3	Cycling.T.NK	0	0.7751618008013618	0.55	0.105	0	15431	0.06164287797258807
ANP32B	Cycling.T.NK	0	0.7671391991974934	0.832	0.457	0	15431	0.06164287797258807
MAD2L1	Cycling.T.NK	0	0.7600845824230955	0.502	0.047	0	15431	0.06164287797258807
HMMR	Cycling.T.NK	0	0.7584457150473843	0.328	0.004	0	15431	0.06164287797258807
CENPM	Cycling.T.NK	0	0.7519744682142262	0.471	0.04	0	15431	0.06164287797258807
DNAJC9	Cycling.T.NK	0	0.7457293663886784	0.593	0.109	0	15431	0.06164287797258807
HNRNPAB	Cycling.T.NK	0	0.7446825320140713	0.7	0.254	0	15431	0.06164287797258807
BRCA1	Cycling.T.NK	0	0.7368218335767384	0.442	0.017	0	15431	0.06164287797258807
KPNA2	Cycling.T.NK	0	0.7364820842155861	0.429	0.077	0	15431	0.06164287797258807
LMNB1	Cycling.T.NK	0	0.7215221364005415	0.549	0.088	0	15431	0.06164287797258807
HIST1H1C	Cycling.T.NK	0	0.7192580356254628	0.459	0.15	0	15431	0.06164287797258807
NUDT1	Cycling.T.NK	0	0.7156185523138245	0.617	0.139	0	15431	0.06164287797258807
RAN	Cycling.T.NK	0	0.7125152273763149	0.855	0.534	0	15431	0.06164287797258807
SGO2	Cycling.T.NK	0	0.7114964481627264	0.385	0.023	0	15431	0.06164287797258807
MCM4	Cycling.T.NK	0	0.7101110733162468	0.429	0.021	0	15431	0.06164287797258807
TMEM106C	Cycling.T.NK	0	0.7082528845169426	0.518	0.081	0	15431	0.06164287797258807
SMC1A	Cycling.T.NK	0	0.7081726747625015	0.727	0.269	0	15431	0.06164287797258807
MCM5	Cycling.T.NK	0	0.7078468518056904	0.488	0.067	0	15431	0.06164287797258807
CEP55	Cycling.T.NK	0	0.7060126142637293	0.387	0.018	0	15431	0.06164287797258807
ANP32E	Cycling.T.NK	0	0.7049748455614551	0.69	0.285	0	15431	0.06164287797258807
DNMT1	Cycling.T.NK	0	0.7012529637208892	0.709	0.258	0	15431	0.06164287797258807
TPI1	Cycling.T.NK	0	0.6952268989753889	0.822	0.467	0	15431	0.06164287797258807
CARHSP1	Cycling.T.NK	0	0.6943122178378077	0.666	0.204	0	15431	0.06164287797258807
UBE2T	Cycling.T.NK	0	0.6909658292025697	0.443	0.023	0	15431	0.06164287797258807
NUCKS1	Cycling.T.NK	0	0.6885436037130959	0.823	0.45	0	15431	0.06164287797258807
FAM111B	Cycling.T.NK	0	0.6821924528198486	0.323	0.002	0	15431	0.06164287797258807
CENPU	Cycling.T.NK	0	0.6817380251917886	0.419	0.012	0	15431	0.06164287797258807
HLA-DRA	Cycling.T.NK	0	0.6815452276560645	0.751	0.367	0	15431	0.06164287797258807
ATAD5	Cycling.T.NK	0	0.677768346017123	0.444	0.036	0	15431	0.06164287797258807
USP1	Cycling.T.NK	0	0.676139870557265	0.618	0.153	0	15431	0.06164287797258807
PHF19	Cycling.T.NK	0	0.6760087250943813	0.557	0.103	0	15431	0.06164287797258807
FEN1	Cycling.T.NK	0	0.6715814603037771	0.432	0.025	0	15431	0.06164287797258807
DTYMK	Cycling.T.NK	0	0.6687005777646255	0.523	0.074	0	15431	0.06164287797258807
CCNB2	Cycling.T.NK	0	0.6634806523490078	0.305	0.004	0	15431	0.06164287797258807
CDT1	Cycling.T.NK	0	0.6603874226629882	0.395	0.006	0	15431	0.06164287797258807
SNRPB	Cycling.T.NK	0	0.6573407764237498	0.847	0.485	0	15431	0.06164287797258807
BRCA2	Cycling.T.NK	0	0.6570659402074063	0.415	0.029	0	15431	0.06164287797258807
NCAPG	Cycling.T.NK	0	0.6553210001173896	0.361	0.006	0	15431	0.06164287797258807
HIST1H1E	Cycling.T.NK	0	0.650264698166087	0.387	0.111	0	15431	0.06164287797258807
SLBP	Cycling.T.NK	0	0.6499522554100013	0.579	0.164	0	15431	0.06164287797258807
CCNB1	Cycling.T.NK	0	0.6481385988491566	0.256	0.009	0	15431	0.06164287797258807
KIFC1	Cycling.T.NK	0	0.6476470936757989	0.365	0.004	0	15431	0.06164287797258807
RPA3	Cycling.T.NK	0	0.6472192371136561	0.634	0.189	0	15431	0.06164287797258807
ACTB	Cycling.T.NK	0	0.6462654639817131	0.992	0.965	0	15431	0.06164287797258807
SLC25A5	Cycling.T.NK	0	0.6442654462636953	0.74	0.357	0	15431	0.06164287797258807
MCM6	Cycling.T.NK	0	0.641002384976165	0.46	0.066	0	15431	0.06164287797258807
CENPK	Cycling.T.NK	0	0.6402277756175982	0.493	0.058	0	15431	0.06164287797258807
SIVA1	Cycling.T.NK	0	0.6397957977437566	0.709	0.301	0	15431	0.06164287797258807
FANCI	Cycling.T.NK	0	0.6344738104841826	0.407	0.021	0	15431	0.06164287797258807
GINS2	Cycling.T.NK	0	0.629132659355441	0.362	0.012	0	15431	0.06164287797258807
CALM3	Cycling.T.NK	0	0.6283821239247147	0.779	0.409	0	15431	0.06164287797258807
CENPW	Cycling.T.NK	0	0.6282132057172796	0.406	0.012	0	15431	0.06164287797258807
NDC80	Cycling.T.NK	0	0.6272474540091538	0.415	0.04	0	15431	0.06164287797258807
ORC6	Cycling.T.NK	0	0.6260331184279289	0.395	0.012	0	15431	0.06164287797258807
JPT1	Cycling.T.NK	0	0.6249600427314114	0.708	0.338	0	15431	0.06164287797258807
RRM1	Cycling.T.NK	0	0.623757111521174	0.462	0.055	0	15431	0.06164287797258807
TUBA1C	Cycling.T.NK	0	0.6177011598584171	0.433	0.092	0	15431	0.06164287797258807
NSD2	Cycling.T.NK	0	0.6153690636621546	0.483	0.072	0	15431	0.06164287797258807
ENO1	Cycling.T.NK	0	0.6149741971531781	0.857	0.582	0	15431	0.06164287797258807
SMC3	Cycling.T.NK	0	0.6136773951318575	0.74	0.321	0	15431	0.06164287797258807
KIF15	Cycling.T.NK	0	0.6124987788441213	0.331	0.002	0	15431	0.06164287797258807
COTL1	Cycling.T.NK	0	0.6091635449268924	0.821	0.528	0	15431	0.06164287797258807
WDR76	Cycling.T.NK	0	0.608812048951865	0.417	0.042	0	15431	0.06164287797258807
SNRPD1	Cycling.T.NK	0	0.6040951451433797	0.711	0.286	0	15431	0.06164287797258807
AURKB	Cycling.T.NK	0	0.6037294900454021	0.319	0.004	0	15431	0.06164287797258807
NUF2	Cycling.T.NK	0	0.5946497673213463	0.333	0.009	0	15431	0.06164287797258807
GMNN	Cycling.T.NK	0	0.5879053193443364	0.422	0.035	0	15431	0.06164287797258807
CHEK1	Cycling.T.NK	0	0.5870814482636391	0.387	0.012	0	15431	0.06164287797258807
CCNA2	Cycling.T.NK	0	0.5860712594835017	0.326	0.009	0	15431	0.06164287797258807
COX8A	Cycling.T.NK	0	0.5811841148074692	0.828	0.505	0	15431	0.06164287797258807
KIF23	Cycling.T.NK	0	0.5796257020295378	0.314	0.004	0	15431	0.06164287797258807
CENPX	Cycling.T.NK	0	0.5780854287021822	0.543	0.145	0	15431	0.06164287797258807
RAD21	Cycling.T.NK	0	0.5777903074382257	0.711	0.329	0	15431	0.06164287797258807
RAD51AP1	Cycling.T.NK	0	0.5776862894400264	0.358	0.007	0	15431	0.06164287797258807
IDH2	Cycling.T.NK	0	0.5722521752300669	0.707	0.308	0	15431	0.06164287797258807
KIF22	Cycling.T.NK	0	0.5717850831993102	0.433	0.067	0	15431	0.06164287797258807
ASF1B	Cycling.T.NK	0	0.5713772482812993	0.359	0.007	0	15431	0.06164287797258807
PTMA	Cycling.T.NK	0	0.5712714383293083	0.99	0.971	0	15431	0.06164287797258807
ESCO2	Cycling.T.NK	0	0.570405714290291	0.307	0.004	0	15431	0.06164287797258807
ACTG1	Cycling.T.NK	0	0.5700797172153016	0.967	0.886	0	15431	0.06164287797258807
H2AFY	Cycling.T.NK	0	0.5677317502072111	0.687	0.267	0	15431	0.06164287797258807
CBX5	Cycling.T.NK	0	0.5646126354505239	0.591	0.164	0	15431	0.06164287797258807
ANXA5	Cycling.T.NK	0	0.5620381847796565	0.728	0.338	0	15431	0.06164287797258807
SPC25	Cycling.T.NK	0	0.5613312968625778	0.311	0.002	0	15431	0.06164287797258807
PKM	Cycling.T.NK	0	0.5612320205103771	0.729	0.361	0	15431	0.06164287797258807
HLA-DRB1	Cycling.T.NK	0	0.5596744733894381	0.758	0.431	0	15431	0.06164287797258807
ARL6IP1	Cycling.T.NK	0	0.5595947865674077	0.471	0.172	0	15431	0.06164287797258807
PFN1	Cycling.T.NK	0	0.5591802451500465	0.951	0.844	0	15431	0.06164287797258807
NCAPD3	Cycling.T.NK	0	0.5539843936593141	0.436	0.061	0	15431	0.06164287797258807
SKA2	Cycling.T.NK	0	0.5527363703993725	0.561	0.15	0	15431	0.06164287797258807
DHFR	Cycling.T.NK	0	0.5518730552298993	0.382	0.038	0	15431	0.06164287797258807
LGALS1	Cycling.T.NK	0	0.5502045973163421	0.679	0.43	0	15431	0.06164287797258807
SGO1	Cycling.T.NK	0	0.5474343420687694	0.338	0.006	0	15431	0.06164287797258807
PGAM1	Cycling.T.NK	0	0.5468654369119592	0.685	0.313	0	15431	0.06164287797258807
C12orf75	Cycling.T.NK	0	0.5447586073145695	0.703	0.29	0	15431	0.06164287797258807
FBXO5	Cycling.T.NK	0	0.5433192851511689	0.342	0.028	0	15431	0.06164287797258807
DDX39A	Cycling.T.NK	0	0.5369400981446496	0.544	0.146	0	15431	0.06164287797258807
CDCA8	Cycling.T.NK	0	0.5321416434023388	0.297	0.004	0	15431	0.06164287797258807
LIG1	Cycling.T.NK	0	0.5301873452395733	0.396	0.051	0	15431	0.06164287797258807
MXD3	Cycling.T.NK	0	0.5293981303660636	0.283	0.009	0	15431	0.06164287797258807
CRIP1	Cycling.T.NK	0	0.5232066869263261	0.775	0.475	0	15431	0.06164287797258807
NCAPG2	Cycling.T.NK	0	0.5224162733541907	0.332	0.013	0	15431	0.06164287797258807
BARD1	Cycling.T.NK	0	0.5185174830841512	0.447	0.076	0	15431	0.06164287797258807
PPIA	Cycling.T.NK	0	0.5159318839149392	0.904	0.704	0	15431	0.06164287797258807
KIF2C	Cycling.T.NK	0	0.5147374685078658	0.294	0.003	0	15431	0.06164287797258807
MT2A	Cycling.T.NK	0	0.5142227490799209	0.889	0.624	0	15431	0.06164287797258807
TACC3	Cycling.T.NK	0	0.5131748889181542	0.435	0.096	0	15431	0.06164287797258807
LDHA	Cycling.T.NK	0	0.5126665760023688	0.855	0.586	0	15431	0.06164287797258807
CKAP2L	Cycling.T.NK	0	0.5119380904306711	0.294	0.003	0	15431	0.06164287797258807
BUB1	Cycling.T.NK	0	0.5103358200158247	0.323	0.018	0	15431	0.06164287797258807
LSM4	Cycling.T.NK	0	0.5080891874603072	0.597	0.206	0	15431	0.06164287797258807
SNRNP25	Cycling.T.NK	0	0.5070066872015206	0.431	0.072	0	15431	0.06164287797258807
HIST2H2AC	Cycling.T.NK	0	0.5047547655079725	0.349	0.105	0	15431	0.06164287797258807
FAM111A	Cycling.T.NK	0	0.5039050059057419	0.545	0.181	0	15431	0.06164287797258807
YWHAH	Cycling.T.NK	0	0.5034383511018629	0.616	0.209	0	15431	0.06164287797258807
CENPH	Cycling.T.NK	0	0.4992947153917885	0.362	0.027	0	15431	0.06164287797258807
KIF14	Cycling.T.NK	0	0.4973174611803764	0.252	0.002	0	15431	0.06164287797258807
CDCA5	Cycling.T.NK	0	0.4955107397679131	0.297	0.002	0	15431	0.06164287797258807
CCL3	Cycling.T.NK	0	0.4953300563826013	0.455	0.213	0	15431	0.06164287797258807
CDC20	Cycling.T.NK	0	0.4949333505013862	0.227	0.003	0	15431	0.06164287797258807
ALYREF	Cycling.T.NK	0	0.4949328439308629	0.482	0.11	0	15431	0.06164287797258807
C21orf58	Cycling.T.NK	0	0.4898368691685782	0.306	0.017	0	15431	0.06164287797258807
NUCB2	Cycling.T.NK	0	0.48894100460353984	0.59	0.257	0	15431	0.06164287797258807
COX5A	Cycling.T.NK	0	0.4886918751781508	0.739	0.384	0	15431	0.06164287797258807
CDCA7	Cycling.T.NK	0	0.4853595145520037	0.317	0.03	0	15431	0.06164287797258807
MZT2B	Cycling.T.NK	0	0.4828703041503257	0.823	0.523	0	15431	0.06164287797258807
CENPA	Cycling.T.NK	0	0.4826578201227276	0.252	0.002	0	15431	0.06164287797258807
HJURP	Cycling.T.NK	0	0.4814825824995904	0.263	0.002	0	15431	0.06164287797258807
E2F1	Cycling.T.NK	0	0.48063984975792506	0.278	0.005	0	15431	0.06164287797258807
HMGB3	Cycling.T.NK	0	0.4796323083006612	0.294	0.013	0	15431	0.06164287797258807
BUB1B	Cycling.T.NK	0	0.47748308149864127	0.288	0.005	0	15431	0.06164287797258807
SNRPG	Cycling.T.NK	0	0.47660468278699664	0.739	0.381	0	15431	0.06164287797258807
MIS18BP1	Cycling.T.NK	0	0.4760252714066818	0.606	0.224	0	15431	0.06164287797258807
ANAPC11	Cycling.T.NK	0	0.4751467329493472	0.665	0.277	0	15431	0.06164287797258807
CCDC167	Cycling.T.NK	0	0.4727807704310397	0.605	0.204	0	15431	0.06164287797258807
TPM4	Cycling.T.NK	0	0.4721764730620735	0.688	0.326	0	15431	0.06164287797258807
CFL1	Cycling.T.NK	0	0.47213376567441534	0.952	0.866	0	15431	0.06164287797258807
SRSF3	Cycling.T.NK	0	0.468891459691382	0.837	0.533	0	15431	0.06164287797258807
HIRIP3	Cycling.T.NK	0	0.4675702764073767	0.404	0.06	0	15431	0.06164287797258807
SRSF10	Cycling.T.NK	0	0.4640134355999722	0.719	0.334	0	15431	0.06164287797258807
YBX1	Cycling.T.NK	0	0.463506769341312	0.877	0.652	0	15431	0.06164287797258807
RFC4	Cycling.T.NK	0	0.4629402668742472	0.379	0.049	0	15431	0.06164287797258807
CBX3	Cycling.T.NK	0	0.46255506722391737	0.76	0.395	0	15431	0.06164287797258807
CHCHD2	Cycling.T.NK	0	0.462291868151153	0.887	0.692	0	15431	0.06164287797258807
VIM	Cycling.T.NK	0	0.4616977544953653	0.969	0.873	0	15431	0.06164287797258807
SAC3D1	Cycling.T.NK	0	0.45924019653485215	0.312	0.027	0	15431	0.06164287797258807
LSM5	Cycling.T.NK	0	0.4528670907777873	0.584	0.204	0	15431	0.06164287797258807
ARHGAP11A	Cycling.T.NK	0	0.4523053222117505	0.31	0.023	0	15431	0.06164287797258807
EBP	Cycling.T.NK	0	0.45090716747380705	0.507	0.14	0	15431	0.06164287797258807
PA2G4	Cycling.T.NK	0	0.449580718306251	0.764	0.426	0	15431	0.06164287797258807
HNRNPR	Cycling.T.NK	0	0.4486991882479642	0.752	0.391	0	15431	0.06164287797258807
TCF19	Cycling.T.NK	0	0.44781316313064434	0.308	0.012	0	15431	0.06164287797258807
ATP5MC3	Cycling.T.NK	0	0.4475573723136894	0.777	0.459	0	15431	0.06164287797258807
GNG5	Cycling.T.NK	0	0.4471395262741236	0.792	0.464	0	15431	0.06164287797258807
CHAF1A	Cycling.T.NK	0	0.44584094430816806	0.317	0.023	0	15431	0.06164287797258807
SUZ12	Cycling.T.NK	0	0.4449864882057134	0.593	0.215	0	15431	0.06164287797258807
HNRNPF	Cycling.T.NK	0	0.4442541363968122	0.781	0.472	0	15431	0.06164287797258807
HMGN1	Cycling.T.NK	0	0.4440242541311043	0.877	0.619	0	15431	0.06164287797258807
IFI27	Cycling.T.NK	0	0.44308212150853565	0.217	0.106	0	15431	0.06164287797258807
AURKA	Cycling.T.NK	0	0.44108797592434246	0.254	0.009	0	15431	0.06164287797258807
HNRNPD	Cycling.T.NK	0	0.44090834352945385	0.779	0.437	0	15431	0.06164287797258807
TTF2	Cycling.T.NK	0	0.4401638746163802	0.406	0.073	0	15431	0.06164287797258807
MCM2	Cycling.T.NK	0	0.4384867033071498	0.283	0.011	0	15431	0.06164287797258807
YEATS4	Cycling.T.NK	0	0.4375911914856089	0.422	0.079	0	15431	0.06164287797258807
CCDC34	Cycling.T.NK	0	0.43667045421105727	0.314	0.022	0	15431	0.06164287797258807
PDIA6	Cycling.T.NK	0	0.43649661036355614	0.732	0.367	0	15431	0.06164287797258807
SET	Cycling.T.NK	0	0.4332067083739348	0.861	0.592	0	15431	0.06164287797258807
MAZ	Cycling.T.NK	0	0.4322808209539901	0.634	0.267	0	15431	0.06164287797258807
PSMC3	Cycling.T.NK	0	0.43158800495633176	0.569	0.194	0	15431	0.06164287797258807
MCM10	Cycling.T.NK	0	0.43088721773469	0.26	0.001	0	15431	0.06164287797258807
HNRNPA3	Cycling.T.NK	0	0.4305704624548661	0.884	0.625	0	15431	0.06164287797258807
CALM2	Cycling.T.NK	0	0.4304779572645925	0.829	0.587	0	15431	0.06164287797258807
HNRNPA2B1	Cycling.T.NK	0	0.4302773426658635	0.953	0.824	0	15431	0.06164287797258807
SUPT16H	Cycling.T.NK	0	0.42958897794102624	0.617	0.255	0	15431	0.06164287797258807
BAZ1B	Cycling.T.NK	0	0.4294920411220071	0.616	0.238	0	15431	0.06164287797258807
MYBL2	Cycling.T.NK	0	0.4290291830963015	0.255	0.002	0	15431	0.06164287797258807
TOPBP1	Cycling.T.NK	0	0.42879714434582616	0.429	0.089	0	15431	0.06164287797258807
IFNG	Cycling.T.NK	0	0.427517572015365	0.381	0.137	0	15431	0.06164287797258807
SSRP1	Cycling.T.NK	0	0.4272708234733464	0.468	0.117	0	15431	0.06164287797258807
HSPB11	Cycling.T.NK	0	0.42719458815605815	0.602	0.231	0	15431	0.06164287797258807
MAD2L2	Cycling.T.NK	0	0.4268893947514311	0.456	0.105	0	15431	0.06164287797258807
CDCA2	Cycling.T.NK	0	0.42484359862804566	0.258	0.003	0	15431	0.06164287797258807
RBBP7	Cycling.T.NK	0	0.4229126421315327	0.55	0.176	0	15431	0.06164287797258807
CKAP2	Cycling.T.NK	0	0.4227757628728919	0.418	0.112	0	15431	0.06164287797258807
MRPL51	Cycling.T.NK	0	0.4225415363563309	0.683	0.321	0	15431	0.06164287797258807
LSM3	Cycling.T.NK	0	0.42044941941108505	0.649	0.272	0	15431	0.06164287797258807
CD74	Cycling.T.NK	0	0.4201356165113659	0.884	0.63	0	15431	0.06164287797258807
HDGF	Cycling.T.NK	0	0.4185054553935609	0.517	0.162	0	15431	0.06164287797258807
BLOC1S1	Cycling.T.NK	0	0.41804243736551894	0.723	0.356	0	15431	0.06164287797258807
POLD3	Cycling.T.NK	0	0.4178750234403825	0.357	0.055	0	15431	0.06164287797258807
GSTP1	Cycling.T.NK	0	0.4149637743667176	0.708	0.422	0	15431	0.06164287797258807
PTMS	Cycling.T.NK	0	0.41441095472280454	0.54	0.231	0	15431	0.06164287797258807
FOXM1	Cycling.T.NK	0	0.4142022143430516	0.267	0.005	0	15431	0.06164287797258807
FDPS	Cycling.T.NK	0	0.4134671654115354	0.606	0.23	0	15431	0.06164287797258807
GZMB	Cycling.T.NK	0	0.41180954999286445	0.551	0.311	0	15431	0.06164287797258807
PARK7	Cycling.T.NK	0	0.4111530595093553	0.845	0.586	0	15431	0.06164287797258807
RNASEH2C	Cycling.T.NK	0	0.4110852220346848	0.594	0.228	0	15431	0.06164287797258807
SNRPF	Cycling.T.NK	0	0.41084414193785335	0.688	0.335	0	15431	0.06164287797258807
BANF1	Cycling.T.NK	0	0.4101337332840618	0.64	0.272	0	15431	0.06164287797258807
ECT2	Cycling.T.NK	0	0.40982427973669927	0.262	0.011	0	15431	0.06164287797258807
DIAPH3	Cycling.T.NK	0	0.40896338311100433	0.252	0.002	0	15431	0.06164287797258807
NAP1L1	Cycling.T.NK	0	0.4086043714727854	0.812	0.513	0	15431	0.06164287797258807
RALY	Cycling.T.NK	0	0.4085223059427646	0.634	0.267	0	15431	0.06164287797258807
PRKDC	Cycling.T.NK	0	0.40812624567826783	0.609	0.266	0	15431	0.06164287797258807
CENPN	Cycling.T.NK	0	0.4077276094835294	0.289	0.01	0	15431	0.06164287797258807
ITGB3BP	Cycling.T.NK	0	0.4073651968529748	0.391	0.071	0	15431	0.06164287797258807
ILF2	Cycling.T.NK	0	0.4069435459005496	0.577	0.218	0	15431	0.06164287797258807
HLA-DPA1	Cycling.T.NK	0	0.40657110994816126	0.78	0.469	0	15431	0.06164287797258807
CIP2A	Cycling.T.NK	0	0.4061596458058305	0.288	0.013	0	15431	0.06164287797258807
TFDP1	Cycling.T.NK	0	0.4050097301340345	0.405	0.078	0	15431	0.06164287797258807
NCAPD2	Cycling.T.NK	0	0.4049710838846429	0.336	0.047	0	15431	0.06164287797258807
PSIP1	Cycling.T.NK	0	0.4025586614847873	0.719	0.367	0	15431	0.06164287797258807
RACGAP1	Cycling.T.NK	0	0.40245757613565314	0.27	0.013	0	15431	0.06164287797258807
PSMB2	Cycling.T.NK	0	0.4020334762437262	0.631	0.271	0	15431	0.06164287797258807
DTL	Cycling.T.NK	0	0.40195272631522727	0.249	0.002	0	15431	0.06164287797258807
TALDO1	Cycling.T.NK	0	0.40147424199453985	0.632	0.273	0	15431	0.06164287797258807
PSME2	Cycling.T.NK	0	0.4007273010865322	0.84	0.575	0	15431	0.06164287797258807
UHRF1	Cycling.T.NK	0	0.40060624973805253	0.255	0.004	0	15431	0.06164287797258807
RHEB	Cycling.T.NK	0	0.3991890872200755	0.545	0.206	0	15431	0.06164287797258807
NME1	Cycling.T.NK	0	0.3979903337659797	0.385	0.101	0	15431	0.06164287797258807
PBK	Cycling.T.NK	0	0.39787186141638153	0.247	0.001	0	15431	0.06164287797258807
MSH6	Cycling.T.NK	0	0.39590449896235047	0.346	0.072	0	15431	0.06164287797258807
VDAC3	Cycling.T.NK	0	0.39349445237751657	0.574	0.211	0	15431	0.06164287797258807
LSM2	Cycling.T.NK	0	0.39323086409911934	0.607	0.246	0	15431	0.06164287797258807
SAE1	Cycling.T.NK	0	0.3917575818719547	0.395	0.076	0	15431	0.06164287797258807
NCAPH	Cycling.T.NK	0	0.3891826873186453	0.272	0.009	0	15431	0.06164287797258807
NOP56	Cycling.T.NK	0	0.38794778658321305	0.561	0.221	0	15431	0.06164287797258807
DBI	Cycling.T.NK	0	0.38677798550545983	0.8	0.487	0	15431	0.06164287797258807
PPM1G	Cycling.T.NK	0	0.3859199290207531	0.7	0.349	0	15431	0.06164287797258807
SHCBP1	Cycling.T.NK	0	0.3851945558589645	0.265	0.003	0	15431	0.06164287797258807
TXN	Cycling.T.NK	0	0.38430176524730486	0.713	0.39	0	15431	0.06164287797258807
MYL6	Cycling.T.NK	0	0.38389322030360207	0.954	0.866	0	15431	0.06164287797258807
RBBP8	Cycling.T.NK	0	0.3828427332383888	0.285	0.024	0	15431	0.06164287797258807
TPM3	Cycling.T.NK	0	0.3825994886017665	0.908	0.704	0	15431	0.06164287797258807
KIF4A	Cycling.T.NK	0	0.3812451831407706	0.236	0.002	0	15431	0.06164287797258807
CDKN2C	Cycling.T.NK	0	0.3801258403531532	0.307	0.05	0	15431	0.06164287797258807
PSMA4	Cycling.T.NK	0	0.3795849006299601	0.676	0.328	0	15431	0.06164287797258807
CDCA3	Cycling.T.NK	0	0.3795102123645935	0.231	0.002	0	15431	0.06164287797258807
AP2S1	Cycling.T.NK	0	0.3790966006815	0.656	0.292	0	15431	0.06164287797258807
YWHAQ	Cycling.T.NK	0	0.3790040513461343	0.662	0.315	0	15431	0.06164287797258807
HSPD1	Cycling.T.NK	0	0.37822519559053625	0.651	0.342	0	15431	0.06164287797258807
SUMO2	Cycling.T.NK	0	0.3779412572557203	0.875	0.665	0	15431	0.06164287797258807
PSMB9	Cycling.T.NK	0	0.3778842292346367	0.897	0.694	0	15431	0.06164287797258807
RFC3	Cycling.T.NK	0	0.3764261177490585	0.276	0.024	0	15431	0.06164287797258807
CKAP5	Cycling.T.NK	0	0.3757714489373801	0.34	0.07	0	15431	0.06164287797258807
CALR	Cycling.T.NK	0	0.3751127933666092	0.812	0.546	0	15431	0.06164287797258807
NAA38	Cycling.T.NK	0	0.3746882478401601	0.633	0.283	0	15431	0.06164287797258807
CACYBP	Cycling.T.NK	0	0.3744280738481123	0.61	0.255	0	15431	0.06164287797258807
RHOA	Cycling.T.NK	0	0.37415499750655035	0.845	0.565	0	15431	0.06164287797258807
RBPJ	Cycling.T.NK	0	0.3741400317499748	0.71	0.409	0	15431	0.06164287797258807
EIF4A3	Cycling.T.NK	0	0.3726223962690146	0.483	0.158	0	15431	0.06164287797258807
E2F8	Cycling.T.NK	0	0.37150916872276246	0.22	0.001	0	15431	0.06164287797258807
SNRPE	Cycling.T.NK	0	0.3713926428380632	0.611	0.278	0	15431	0.06164287797258807
NCL	Cycling.T.NK	0	0.3704239633912523	0.895	0.693	0	15431	0.06164287797258807
CEP152	Cycling.T.NK	0	0.3701533854066924	0.292	0.034	0	15431	0.06164287797258807
ARPC5	Cycling.T.NK	0	0.3698780657212708	0.802	0.517	0	15431	0.06164287797258807
RFC2	Cycling.T.NK	0	0.3697738262178954	0.334	0.053	0	15431	0.06164287797258807
ARPC2	Cycling.T.NK	0	0.36764166765565154	0.942	0.822	0	15431	0.06164287797258807
SRSF2	Cycling.T.NK	0	0.3676021524156492	0.783	0.467	0	15431	0.06164287797258807
MELK	Cycling.T.NK	0	0.36692192046184974	0.249	0.004	0	15431	0.06164287797258807
CORO1A	Cycling.T.NK	0	0.36468745434116245	0.927	0.791	0	15431	0.06164287797258807
POLQ	Cycling.T.NK	0	0.3638921671135985	0.222	0.002	0	15431	0.06164287797258807
CDCA4	Cycling.T.NK	0	0.36371996871820056	0.327	0.047	0	15431	0.06164287797258807
ERH	Cycling.T.NK	0	0.3631607933378475	0.693	0.365	0	15431	0.06164287797258807
GGH	Cycling.T.NK	0	0.3622669906193126	0.252	0.006	0	15431	0.06164287797258807
PPP1CA	Cycling.T.NK	0	0.3599534609858608	0.757	0.441	0	15431	0.06164287797258807
FANCA	Cycling.T.NK	0	0.3597830337764435	0.333	0.055	0	15431	0.06164287797258807
TXNDC17	Cycling.T.NK	0	0.35934932357697225	0.562	0.219	0	15431	0.06164287797258807
BUB3	Cycling.T.NK	0	0.35876836032328085	0.695	0.362	0	15431	0.06164287797258807
TROAP	Cycling.T.NK	0	0.35865511319373444	0.21	0.003	0	15431	0.06164287797258807
SNRPD3	Cycling.T.NK	0	0.35858532636200324	0.712	0.371	0	15431	0.06164287797258807
CNTRL	Cycling.T.NK	0	0.35822869013667435	0.606	0.259	0	15431	0.06164287797258807
MND1	Cycling.T.NK	0	0.3570278376187397	0.243	0.002	0	15431	0.06164287797258807
PLK1	Cycling.T.NK	0	0.3568051964038834	0.185	0.004	0	15431	0.06164287797258807
WDR1	Cycling.T.NK	0	0.35591045353765804	0.621	0.274	0	15431	0.06164287797258807
PGK1	Cycling.T.NK	0	0.3548624049557394	0.77	0.473	0	15431	0.06164287797258807
HSP90AA1	Cycling.T.NK	0	0.3544447476967423	0.967	0.85	0	15431	0.06164287797258807
VDAC1	Cycling.T.NK	0	0.35403450810351367	0.633	0.291	0	15431	0.06164287797258807
PKMYT1	Cycling.T.NK	0	0.35306175369065873	0.225	0.001	0	15431	0.06164287797258807
DYNLL1	Cycling.T.NK	0	0.35283927058937303	0.781	0.498	0	15431	0.06164287797258807
PSMB8	Cycling.T.NK	0	0.3521055848254371	0.834	0.568	0	15431	0.06164287797258807
XRCC5	Cycling.T.NK	0	0.35120958423043236	0.796	0.5	0	15431	0.06164287797258807
LBR	Cycling.T.NK	0	0.34881731648231584	0.589	0.265	0	15431	0.06164287797258807
PSMA7	Cycling.T.NK	0	0.34601166280710394	0.885	0.675	0	15431	0.06164287797258807
DBF4	Cycling.T.NK	0	0.3448947326488801	0.424	0.123	0	15431	0.06164287797258807
PSMD14	Cycling.T.NK	0	0.34464303159144904	0.517	0.176	0	15431	0.06164287797258807
GSTO1	Cycling.T.NK	0	0.343867328129857	0.636	0.299	0	15431	0.06164287797258807
RPL39L	Cycling.T.NK	0	0.343699862034937	0.314	0.044	0	15431	0.06164287797258807
RBX1	Cycling.T.NK	0	0.34230026923573775	0.743	0.42	0	15431	0.06164287797258807
IFI16	Cycling.T.NK	0	0.34226387779804224	0.871	0.627	0	15431	0.06164287797258807
HLA-DRB5	Cycling.T.NK	0	0.34224414822538185	0.332	0.131	0	15431	0.06164287797258807
MIR155HG	Cycling.T.NK	0	0.3422207758552	0.311	0.099	0	15431	0.06164287797258807
PRR11	Cycling.T.NK	0	0.3418763933768071	0.213	0.009	0	15431	0.06164287797258807
CDKN2A	Cycling.T.NK	0	0.34004777743517184	0.345	0.08	0	15431	0.06164287797258807
KNTC1	Cycling.T.NK	0	0.33978490630319	0.252	0.021	0	15431	0.06164287797258807
HPRT1	Cycling.T.NK	0	0.3397377271429251	0.433	0.125	0	15431	0.06164287797258807
ZDHHC12	Cycling.T.NK	0	0.3391973201434364	0.468	0.152	0	15431	0.06164287797258807
PARP1	Cycling.T.NK	0	0.33882014248169934	0.662	0.336	0	15431	0.06164287797258807
CDK4	Cycling.T.NK	0	0.33821396928136205	0.356	0.079	0	15431	0.06164287797258807
SUB1	Cycling.T.NK	0	0.33810660155011685	0.882	0.703	0	15431	0.06164287797258807
C19orf48	Cycling.T.NK	0	0.33807115175299035	0.305	0.046	0	15431	0.06164287797258807
ANLN	Cycling.T.NK	0	0.3373244186799488	0.201	0.001	0	15431	0.06164287797258807
ANXA2	Cycling.T.NK	0	0.33680310363636057	0.693	0.385	0	15431	0.06164287797258807
PSMD8	Cycling.T.NK	0	0.33657801871404547	0.747	0.428	0	15431	0.06164287797258807
KPNB1	Cycling.T.NK	0	0.3363298511094921	0.653	0.31	0	15431	0.06164287797258807
CCT5	Cycling.T.NK	0	0.3362668349371981	0.566	0.246	0	15431	0.06164287797258807
YWHAE	Cycling.T.NK	0	0.33598123272765723	0.637	0.296	0	15431	0.06164287797258807
DCTPP1	Cycling.T.NK	0	0.33581611653066784	0.36	0.099	0	15431	0.06164287797258807
EIF5A	Cycling.T.NK	0	0.3356039367405723	0.654	0.35	0	15431	0.06164287797258807
IFI27L1	Cycling.T.NK	0	0.3355281372401541	0.275	0.03	0	15431	0.06164287797258807
PRC1	Cycling.T.NK	0	0.3353067142648655	0.225	0.007	0	15431	0.06164287797258807
NONO	Cycling.T.NK	0	0.33390175632832375	0.598	0.253	0	15431	0.06164287797258807
SPC24	Cycling.T.NK	0	0.3336962291680229	0.222	0.002	0	15431	0.06164287797258807
PSMB3	Cycling.T.NK	0	0.3333195120097131	0.706	0.391	0	15431	0.06164287797258807
UBB	Cycling.T.NK	0	0.33275896575544817	0.902	0.749	0	15431	0.06164287797258807
ATP5PF	Cycling.T.NK	0	0.332180182940778	0.765	0.464	0	15431	0.06164287797258807
WEE1	Cycling.T.NK	0	0.331818397397346	0.276	0.031	0	15431	0.06164287797258807
SERBP1	Cycling.T.NK	0	0.33178632943298614	0.842	0.602	0	15431	0.06164287797258807
CLTA	Cycling.T.NK	0	0.3312694033021095	0.679	0.345	0	15431	0.06164287797258807
SNRPA1	Cycling.T.NK	0	0.3301285723542399	0.515	0.185	0	15431	0.06164287797258807
MZT1	Cycling.T.NK	0	0.32956522201892785	0.405	0.108	0	15431	0.06164287797258807
WDR34	Cycling.T.NK	0	0.32920885653849075	0.235	0.009	0	15431	0.06164287797258807
NCAPH2	Cycling.T.NK	0	0.3290699377696642	0.3	0.044	0	15431	0.06164287797258807
MSH2	Cycling.T.NK	0	0.328687564927727	0.313	0.057	0	15431	0.06164287797258807
CCT6A	Cycling.T.NK	0	0.32752946245909775	0.601	0.274	0	15431	0.06164287797258807
PDCD5	Cycling.T.NK	0	0.32650364335467086	0.594	0.26	0	15431	0.06164287797258807
UQCRQ	Cycling.T.NK	0	0.3264229266270723	0.687	0.359	0	15431	0.06164287797258807
LRR1	Cycling.T.NK	0	0.32582799262306783	0.289	0.03	0	15431	0.06164287797258807
HP1BP3	Cycling.T.NK	0	0.3254678752584419	0.733	0.44	0	15431	0.06164287797258807
DCTN3	Cycling.T.NK	0	0.32544697871262596	0.579	0.271	0	15431	0.06164287797258807
HLA-DQA1	Cycling.T.NK	0	0.32527358552990027	0.39	0.148	0	15431	0.06164287797258807
CCDC18	Cycling.T.NK	0	0.3226391752468786	0.284	0.045	0	15431	0.06164287797258807
GGCT	Cycling.T.NK	0	0.32159359319586	0.369	0.091	0	15431	0.06164287797258807
PLP2	Cycling.T.NK	0	0.32152308474121916	0.706	0.401	0	15431	0.06164287797258807
RBM17	Cycling.T.NK	0	0.32097842538576704	0.565	0.233	0	15431	0.06164287797258807
HAT1	Cycling.T.NK	0	0.3204106188531431	0.431	0.129	0	15431	0.06164287797258807
PGP	Cycling.T.NK	0	0.32004998942974644	0.507	0.176	0	15431	0.06164287797258807
PAQR4	Cycling.T.NK	0	0.318761620251273	0.223	0.014	0	15431	0.06164287797258807
UQCC2	Cycling.T.NK	0	0.31867405697879475	0.454	0.141	0	15431	0.06164287797258807
MZT2A	Cycling.T.NK	0	0.31843007075507046	0.676	0.355	0	15431	0.06164287797258807
ENTPD1	Cycling.T.NK	0	0.3179250966325697	0.313	0.096	0	15431	0.06164287797258807
VRK1	Cycling.T.NK	0	0.31724455415676744	0.367	0.077	0	15431	0.06164287797258807
CDC6	Cycling.T.NK	0	0.3148947034803489	0.195	0.002	0	15431	0.06164287797258807
TTK	Cycling.T.NK	0	0.31426575487297315	0.21	0.002	0	15431	0.06164287797258807
PTGES3	Cycling.T.NK	0	0.3140870767390511	0.781	0.49	0	15431	0.06164287797258807
POMP	Cycling.T.NK	0	0.3135108229459658	0.742	0.434	0	15431	0.06164287797258807
SFPQ	Cycling.T.NK	0	0.31283827693172506	0.768	0.475	0	15431	0.06164287797258807
KIF18A	Cycling.T.NK	0	0.31255436090586064	0.205	0.008	0	15431	0.06164287797258807
WDHD1	Cycling.T.NK	0	0.31161601579027565	0.231	0.015	0	15431	0.06164287797258807
SMS	Cycling.T.NK	0	0.31024113433252243	0.446	0.145	0	15431	0.06164287797258807
GMPS	Cycling.T.NK	0	0.31018298232122427	0.4	0.113	0	15431	0.06164287797258807
LCP1	Cycling.T.NK	0	0.30989174184464674	0.912	0.703	0	15431	0.06164287797258807
ITGAE	Cycling.T.NK	0	0.3096381204951538	0.527	0.212	0	15431	0.06164287797258807
NDUFS6	Cycling.T.NK	0	0.3091265634073037	0.703	0.376	0	15431	0.06164287797258807
BLM	Cycling.T.NK	0	0.3090794259707831	0.269	0.036	0	15431	0.06164287797258807
TIMELESS	Cycling.T.NK	0	0.30904172849218964	0.23	0.012	0	15431	0.06164287797258807
MMS22L	Cycling.T.NK	0	0.309002782501699	0.272	0.045	0	15431	0.06164287797258807
FKBP1A	Cycling.T.NK	0	0.3062680991800554	0.602	0.286	0	15431	0.06164287797258807
DDX11	Cycling.T.NK	0	0.3058165963977092	0.28	0.044	0	15431	0.06164287797258807
ATP1B3	Cycling.T.NK	0	0.30543070157427354	0.587	0.256	0	15431	0.06164287797258807
HLA-DMA	Cycling.T.NK	0	0.3039529135971716	0.475	0.18	0	15431	0.06164287797258807
ITGB1BP1	Cycling.T.NK	0	0.3038641932161795	0.541	0.214	0	15431	0.06164287797258807
ITM2A	Cycling.T.NK	0	0.30378733149153025	0.72	0.463	0	15431	0.06164287797258807
VPS29	Cycling.T.NK	0	0.3037520664568708	0.56	0.231	0	15431	0.06164287797258807
XRCC6	Cycling.T.NK	0	0.30363667224132496	0.665	0.345	0	15431	0.06164287797258807
H1FX	Cycling.T.NK	0	0.30361293347475926	0.691	0.426	0	15431	0.06164287797258807
ACAT2	Cycling.T.NK	0	0.3033505776078751	0.354	0.081	0	15431	0.06164287797258807
COX6A1	Cycling.T.NK	0	0.3027490695931132	0.805	0.524	0	15431	0.06164287797258807
HNRNPM	Cycling.T.NK	0	0.3023096167315682	0.751	0.437	0	15431	0.06164287797258807
MTHFD2	Cycling.T.NK	0	0.3021093209608393	0.378	0.105	0	15431	0.06164287797258807
ATP5F1B	Cycling.T.NK	0	0.3019473238063999	0.648	0.342	0	15431	0.06164287797258807
COX17	Cycling.T.NK	0	0.3014554080425563	0.647	0.322	0	15431	0.06164287797258807
H3F3A	Cycling.T.NK	0	0.3014547217734247	0.945	0.865	0	15431	0.06164287797258807
RBL1	Cycling.T.NK	0	0.30134394931173086	0.302	0.06	0	15431	0.06164287797258807
CDK2AP2	Cycling.T.NK	0	0.30080671872075926	0.58	0.258	0	15431	0.06164287797258807
CDC45	Cycling.T.NK	0	0.30036664062844814	0.201	0.001	0	15431	0.06164287797258807
NDUFA6	Cycling.T.NK	0	0.2994223487221016	0.589	0.26	0	15431	0.06164287797258807
NUDT21	Cycling.T.NK	0	0.29832538929907104	0.42	0.125	0	15431	0.06164287797258807
SEM1	Cycling.T.NK	0	0.297447258525537	0.722	0.409	0	15431	0.06164287797258807
EXOSC8	Cycling.T.NK	0	0.29712468740403325	0.433	0.13	0	15431	0.06164287797258807
NUDC	Cycling.T.NK	0	0.29698560133452334	0.621	0.294	0	15431	0.06164287797258807
SDF2L1	Cycling.T.NK	0	0.29694511043885075	0.541	0.24	0	15431	0.06164287797258807
CENPJ	Cycling.T.NK	0	0.2968946395087537	0.243	0.024	0	15431	0.06164287797258807
SRP9	Cycling.T.NK	0	0.29623779534338934	0.682	0.367	0	15431	0.06164287797258807
SPATS2L	Cycling.T.NK	0	0.29613409383612443	0.48	0.174	0	15431	0.06164287797258807
AC007240.1	Cycling.T.NK	0	0.2954371747661156	0.171	0.001	0	15431	0.06164287797258807
PCNT	Cycling.T.NK	0	0.294618342940821	0.312	0.071	0	15431	0.06164287797258807
HIST1H2AH	Cycling.T.NK	0	0.2943976316135945	0.175	0.005	0	15431	0.06164287797258807
RNASEH2B	Cycling.T.NK	0	0.2934854889385431	0.58	0.251	0	15431	0.06164287797258807
FANCD2	Cycling.T.NK	0	0.29342705535423247	0.225	0.017	0	15431	0.06164287797258807
HSP90B1	Cycling.T.NK	0	0.2929240206051227	0.757	0.476	0	15431	0.06164287797258807
LAG3	Cycling.T.NK	0	0.29258187392360646	0.468	0.218	0	15431	0.06164287797258807
NDUFB3	Cycling.T.NK	0	0.29156108812279835	0.604	0.285	0	15431	0.06164287797258807
CEP57	Cycling.T.NK	0	0.29138000588566615	0.501	0.192	0	15431	0.06164287797258807
SPDL1	Cycling.T.NK	0	0.29118486133588845	0.222	0.018	0	15431	0.06164287797258807
CMC2	Cycling.T.NK	0	0.29114111226775197	0.518	0.197	0	15431	0.06164287797258807
[truncated: 1,968 more rows]

## Sheet: T.NK.cell_subcluster_marker_top
rank	CD4.T.dysfunc.early	CD4.T.dysfunc.late.1	CD4.T.dysfunc.late.2	CD4.T.effector.memory	CD4.T.ISG	CD4.T.naive.centr.mem.1	CD4.T.naive.centr.mem.2	CD4.T.reg.1	CD4.T.reg.2	CD4.T.reg.3	CD4.T.reg.ISG	CD4.Th17.1	CD4.Th17.2	CD4.Th17.3	CD8.T.cytotoxic	CD8.T.dysfunc.early	CD8.T.dysfunc.ISG	CD8.T.dysfunc.late	CD8.T.effector.memory	CD8.T.ISG.early	CD8.T.ISG.late	CD8.T.naive.centr.mem	Cycling.CD4.T	Cycling.CD8.T.1	Cycling.CD8.T.2	Cycling.CD8.T.3	Cycling.CD8.T.4	Cycling.NK.1	Cycling.NK.2	Cycling.NK.3	dissociated_3	dissociated_4	doublet.Plasma.cell_1	gd.T.cell	NK.cytotoxic.GZMH	NK.cytotoxic.SPON2.1	NK.cytotoxic.SPON2.2	NK.reg.CCL3	NK.reg.CD56	NK.reg.CRTAM	NK.reg.IGFBP2	NK.reg.ISG	NK.reg.KRT81.KRT86.1	NK.reg.KRT81.KRT86.2	OV.009.specific
1	CXCL13	CXCL13	CXCL13	IL7R	IFIT3	CCR7	CCR7	RTKN2	TNFRSF4	TNFRSF4	ISG15	KLRB1	KLRB1	LST1	GZMH	CXCL13	CXCL13	CXCL13	GZMK	ISG15	IFIT2	CD8B	STMN1	STMN1	CXCL13	STMN1	STMN1	FCGR3A	CENPF	CENPF	MALAT1	EGR1	IGHG3	TRGC2	FGFBP2	FGFBP2	FGFBP2	CCL3	GNLY	XCL2	TYROBP	ISG15	GNLY	KRT81	IFITM3
2	IL6ST	PDCD1	NMB	CD40LG	ISG15	SELL	SELL	FOXP3	IL2RA	TNFRSF18	SAT1	IL7R	IL4I1	IL4I1	CD8A	HAVCR2	ISG15	KRT86	CD8B	IFIT3	IFIT3	IL7R	MKI67	HIST1H4C	HLA-DRA	TYMS	MKI67	IGFBP7	ASPM	ASPM	PTPRC	NR4A1	IGHG1	KLRC2	GZMH	SPON2	FCGR3A	AREG	AREG	GZMB	KLRC1	GNLY	FCER1G	KLRC1	IFIT1
3	FKBP5	CTLA4	TNFRSF4	ANXA1	MX2	EEF1B2	RPS8	UGP2	FOXP3	TNFRSF9	HERC5	CEBPD	IL7R	SCN1B	CD8B	MIR155HG	IFI6	GZMB	CD8A	IFIT1	IFIT1	CD8A	TUBA1B	TUBA1B	STMN1	PCLAF	TOP2A	KLRF1	MKI67	MKI67	TRMT112	KLRF1	IGHGP	XCL1	NKG7	FCGR3A	KLRF1	XCL1	KLRC1	CRTAM	FCER1G	IFIT3	KLRC1	TNFRSF18	IFIT3
4	NR3C1	MAF	CPM	GPR183	IFIT2	RPS12	RPS3A	TBC1D4	BATF	IL2RA	MX1	MYBL1	LTB	PCDH9	GZMK	PTMS	MX1	TNFRSF9	KLRG1	MX1	RSAD2	ANXA1	TUBB	MKI67	HLA-DRB1	DUT	ASPM	CX3CR1	TOP2A	TOP2A	C4orf3	FCGR3A	JCHAIN	ZNF683	CX3CR1	KLRF1	GNLY	XCL2	ITGAX	XCL1	TRDC	FCER1G	AREG	GNLY	RSAD2
5	MAF	ZBED2	IGFL2	KLF2	IFI44L	RPS6	RPS6	LTB	LTB	CTLA4	TNFRSF4	SLC4A10	TNFSF13B	SPINK2	CCL5	CD8A	LAG3	RBPJ	ITM2C	IFI6	MX1	TOB1	TOP2A	TUBB	FABP5	PCNA	NUSAP1	AKR1C3	KNL1	HMGB2	SF3B5	EGR2	IGLC2	LINC02446	KLF2	PRF1	PRF1	IER2	FCER1G	FABP5	AREG	MX1	TYROBP	FCER1G	ITGAD
6	CD40LG	IFNG	NR3C1	FOS	RSAD2	RPS3A	EEF1B2	IL2RA	TNFRSF18	BATF	CTLA4	CCR6	LST1	KIT	HLA-DRB1	LAG3	IFIT1	SRGAP3	PPP1R14B	MX2	ISG15	VIM	HMGB2	TOP2A	GAPDH	TUBA1B	TYMS	SPON2	NUSAP1	UBE2C	NSA2	FGFBP2	IGKC	HOPX	TRGC2	PTGDS	SPON2	FOS	XCL1	TNFRSF9	GNLY	IFIT1	TRDC	AREG	XCL1
7	AC004585.1	CD40LG	ICA1	LTB	IFIT1	RPS8	RPL34	IKZF2	CTLA4	GADD45A	SPATS2L	B3GALT2	CCR6	LTC4S	GZMA	GZMB	RSAD2	IFNG	DUSP2	ISG20	TNFSF10	YBX3	IL2RA	TYMS	IFNG	CLSPN	PCLAF	FGFBP2	CENPE	STMN1	SUMO1	SPON2	IGLC3	XCL2	PLEK	CX3CR1	KLRD1	EGR1	TYROBP	HSP90AB1	IGFBP2	TYROBP	KRT81	KRT86	FAM30A
8	TSHZ2	RBPJ	FKBP5	TPT1	MX1	LEF1	TCF7	PMAIP1	RTKN2	TNFRSF1B	IFI6	TPT1	SLC4A10	IL1R1	HLA-DPB1	CCL4L2	IFIT3	FAM3C	CST7	RSAD2	HERC5	S100A6	CENPF	NUSAP1	NASP	HELLS	UBE2C	GINS2	DLGAP5	TUBA1B	SEM1	IER3	IGHG2	CTSW	KLRG1	GNLY	TYROBP	CCL4	TRDC	PKM	KRT81	KLRC1	IGFBP2	RGS16	USP18
9	LIMS1	DUSP4	ITM2A	S100A4	TNFSF10	TCF7	RPS12	CTLA4	GADD45A	ICOS	IL2RA	RORA	CCL20	GSN	CXCR6	CXCR6	IFI44L	TIGIT	CMC1	IFIT2	MX2	FOS	NUSAP1	HMGB2	MCM5	MCM7	CLSPN	MLC1	GTSE1	UBE2S	SF3B6	CX3CR1	IGHG4	TRDC	ZEB2	GZMB	NKG7	NFKBIA	XCL2	NME1	KLRD1	IFITM3	TNFRSF18	XCL1	CMPK2
10	CD4	CD4	TSHZ2	NFKBIA	IL7R	RPS5	MAL	ARID5B	SOX4	FOXP3	FOXP3	ZBTB16	NCR3	LINC00299	HLA-DPA1	IFNG	SAMD9L	SPRY1	TRGC2	GZMK	ISG20	S100A10	PCLAF	HIST1H1B	COTL1	TUBB	CDK1	MYOM2	KIF14	TPX2	PSMD8	NFKBID	DERL3	KLRD1	PRF1	PLAC8	CLIC3	NR4A1	KLRD1	GAPDH	CLIC3	AREG	GSTP1	TYROBP	LINC02446
11	ITM2A	MIR155HG	IL6ST	TIMP1	IFI6	RPL32	RPL32	TIGIT	TNFRSF1B	PIM3	OAS1	DPP4	CTSH	AFF3	HLA-DRA	HLA-DRB1	PTMS	CCL3	CCL4	IFI44L	SAMD9L	ZFP36L2	HMGN2	CENPF	TUBA1B	NASP	BRCA1	E2F1	POLQ	CCNB1	GUK1	IGFBP7	MZB1	KIR3DL2	KLRD1	IGFBP7	GZMB	BTG2	CTSW	MIR155HG	CEBPD	RSAD2	XCL2	TRDC	ZNF683
12	CH25H	PRDM1	AHI1	JUN	STAT1	RPS18	KLF2	IL32	TIGIT	TYMP	IFIT1	KLRG1	AQP3	CD300LF	PTMS	RBPJ	OAS1	MIR155HG	CRTAM	MT2A	IFI6	MT-ND1	TYMS	ASPM	HELLS	MCM3	GTSE1	MCM7	TPX2	PTTG1	HNRNPF	CCL3	CD8A	TRGC1	PRSS23	FCER1G	PLAC8	DUSP2	CMC1	SRM	KLRB1	CD38	CTSW	ZNF683	IFIT2
13	TOX2	NR3C1	LIMS1	S100A10	HERC5	RPS13	RPL9	SAT1	LINC01943	LTB	IFIT3	JAML	DPP4	PLAT	ITM2C	CCL5	ISG20	PHLDA1	DTHD1	SAMD9L	MT2A	JUNB	H2AFZ	HMGN2	MCM4	FABP5	BIRC5	TYMS	BUB1B	NUSAP1	EIF1	IRF8	GZMK	CD7	FCGR3A	NKG7	CX3CR1	FOSB	NCAM1	RGS16	KRT86	IFI6	XCL1	HOPX	TRGC2
14	CYSLTR1	ITM2A	BIRC3	S100A11	ISG20	RPL13	RPS13	BATF	TBC1D4	TBC1D4	LTB	RPLP1	TPT1	DLL1	ZNF683	HLA-DRA	GZMB	CCND2	EOMES	OAS1	GBP1	MT-ND2	ASPM	PCLAF	RBPJ	MCM5	DLGAP5	S1PR5	HJURP	CENPE	ARPC1B	IER2	CD8B	NCR3	MYBL1	KLRD1	FCER1G	CD69	HOPX	NPW	XCL1	IFI44L	KRT86	CD7	IFI44L
15	PTPN13	TNFRSF18	CD200	CTSL	OAS1	RPL34	RPL21	AC005224.3	SAT1	IL1R2	TYMP	TMSB10	B3GALT2	LIF	COTL1	GZMH	CD8A	JAML	GZMM	EIF2AK2	OAS1	GZMK	PTTG1	H2AFZ	MCM6	GINS2	ORC6	MCM4	KIF11	KPNA2	UQCR11	CCL4	IGHA1	CD63	FLNA	CLIC3	PLEK	NR4A2	LINC00996	KDM6B	TXK	IFIT2	CD63	TMIGD2	OAS1
16	ST8SIA1	RGS1	GNG4	RPL34	OAS3	RPL21	RPL22	PBXIP1	UGP2	SAT1	RTKN2	RPS12	RORC	IL23R	CCL4	CCL3	LY6E	LAG3	LYAR	XAF1	NT5C3A	LMNA	CEP55	SMC4	PCNA	TK1	RRM2	RAMP1	SGO2	TUBB4B	UQCR10	AREG	CCL5	GNLY	EFHD2	TYROBP	EFHD2	NFKBID	IFITM3	TSPAN17	IL2RB	TRDC	MATK	KLRC2	HES4
17	IL6R	LIMS1	AC004585.1	JUNB	IFI44	NOSIP	RPL39	SELL	IKZF2	BIRC3	STAT1	TLE1	IL23R	TNFSF11	IFNG	PDCD1	EPSTI1	GAPDH	YBX3	STAT1	SAMD9	S100A4	TNFRSF4	RRM2	MIR155HG	MCM4	ZWINT	CHEK1	C21orf58	DLGAP5	SNU13	AKR1C3	ZNF66	IKZF2	ADGRG1	CCL3	CST7	KLRC1	KLRC2	GFOD1	MATK	TNFSF10	TMIGD2	CTSW	ISG15
18	SMCO4	LINC01943	CHN1	VIM	EIF2AK2	RPLP0	IL7R	BTG3	PMAIP1	PKM	ICOS	ERN1	LTK	RORC	CCL4L2	PHLDA1	HERC5	HAVCR2	CCL4L2	HERC5	IFI44L	CXCR4	DUT	HIST1H1D	MCM3	MKI67	RAD51AP1	CLSPN	KIF23	CKS2	SNRPD2	GNLY	PABPC1	TRG-AS1	CST7	AKR1C3	CCL3	TYROBP	IL2RB	PAICS	XCL2	CLIC3	GZMB	XCL2	OAS3
19	BTLA	ADAM19	TNFRSF18	RPLP0	GBP1	RPL5	RPL7	MIR4435-2HG	IL32	REL	EPSTI1	IL4I1	CA2	TGM2	HLA-DQA1	HLA-DPA1	HAVCR2	CTLA4	SH2D1A	LY6E	EPSTI1	TSC22D3	PCNA	UBE2C	HLA-DPA1	H2AFZ	CDT1	FCER1G	AC007240.1	HMMR	EIF3H	S1PR5	CCL4	CD52	GNLY	PLEK	ADGRG1	FCER1G	GZMB	MRTO4	NKG7	ISG20	CD7	SRGAP3	KLRC2
20	CPM	CD2	RNF19A	EEF1A1	SAT1	RPL9	RPL5	STAM	ICOS	IL1R1	TIGIT	EEF1A1	CEBPD	ZG16B	APOBEC3G	CD8B	OASL	CD8A	TC2N	IFI35	DDX58	LYAR	FOXP3	ATAD2	MKI67	ATAD2	KNL1	CHST2	KIF15	CCNB2	GTF3A	FCER1G	LTB	FCRL6	HOPX	EFHD2	ZEB2	IER3	TXK	EGR2	CD63	SAMD9L	IL2RB	CD63	MX2
21	PDE7B	TNFRSF4	MAF	RPS18	EPSTI1	RPS23	RPL37	BIRC3	TNFRSF9	ENTPD1	MX2	COTL1	RORA	IRAK3	CD3D	JAML	CD38	PTMS	CCL5	CD8A	OAS3	TNFRSF18	TPX2	TPX2	LAG3	HMGB2	HIST1H1B	STMN1	BRCA2	HMGN2	SEC61B	PRF1	DUSP23	HCST	C12orf75	ADGRG1	HOPX	TRDC	KLRF1	GEM	TMIGD2	BST2	CLIC3	CSF1	PLSCR1
22	GZMA	CCDC50	RBPJ	RPS12	MT2A	RPL3	RPS18	HPGD	LAYN	LINC01943	UGP2	HLA-DRB1	TNFRSF25	ENPP1	HLA-DQB1	HLA-DPB1	IFI35	ENTPD1	CXCR4	PLSCR1	PLSCR1	FOSB	ENO1	PCNA	TPI1	RANBP1	KIFC1	PLAC8	HMMR	SMC4	UXT	GZMB	CD3E	CCL5	C1orf21	CST7	AREG	KLRD1	CD7	CD72	CCL3	CEBPD	LAT2	CXXC5	MX1
23	CTSW	ETV7	SESN3	RPL39	SAMD9L	RPL7	RPL13	TNFRSF4	LINC02099	LTA	IFI44L	AQP3	RPLP1	PTGER3	CD74	VCAM1	PLSCR1	LINC01871	PPP2R5C	SAMD9	OASL	CD55	HIST1H1B	H2AFX	CLSPN	DEK	KIF11	GZMB	CIT	TUBB	NDUFA4	BTG2	GZMA	ZFP36L2	LITAF	CD247	TRDC	MAFF	SRGAP3	METTL1	CD7	GZMB	HOPX	SPRY1	IFI44
24	CCL5	MYO7A	BHLHE40-AS1	AQP3	CCR7	EEF1A1	RPL3	NABP1	CTSC	NAMPT	TBC1D4	TIGIT	TMIGD2	CA2	SH3BGRL3	LINC01871	IFI44	GOLIM4	GZMA	OASL	USP18	ZFP36	BATF	HMGB1	RANBP1	HNRNPAB	KIF15	TTC38	NCAPG	BIRC5	UQCRQ	KLRD1	CD3G	MATK	GZMB	AREG	CD247	KDM6B	CD300A	TNFRSF18	CTSW	OAS1	SRGAP3	CAPG	WARS
25	CCL4	TOX2	BATF	CD4	DDX58	RPS4X	RPS5	GADD45A	CORO1B	TIGIT	SAMD9	RPL13	TLE1	COL4A4	CD52	TNIP3	USP18	MYO1E	A2M-AS1	TRIM22	STAT1	DUSP1	CTLA4	HIST1H1C	ACTB	SMC2	HMMR	CTBP2	NCAPG2	CKS1B	RPL38	FOS	HLA-DPB1	IL32	PLAC8	HOPX	PTGDS	IGFBP2	MATK	GOLIM4	CMC1	PLSCR1	CXXC5	KIR2DL4	GMPR
26	NKG7	ITGA2	BTLA	TOB1	XAF1	CD8B	TSHZ2	CORO1B	ARID5B	PMAIP1	TNFRSF1B	NCR3	CD40LG	B3GALT5	CD3G	TNFRSF9	CXCR6	MYO7A	PDCD4	IRF7	IFI35	MT-CYB	SMC2	CKS1B	SNRPB	MCM6	PCNA	PLEK	CKAP2L	CDKN3	ATP5PD	NR4A3	PSMB1	LINC01871	ADRB2	MYOM2	KLRB1	CD160	SELL	NDFIP2	LAT2	KLRD1	KLRD1	LDLRAD4	IRF7
27	IGFBP4	CD200	CCDC50	TNFRSF25	TMEM123	RPL22	RPL11	IKZF4	CD27	F5	IKZF2	SPOCK2	ZBTB16	KIAA1211L	HLA-DRB5	HLA-DQA1	BST2	LAYN	PLSCR1	HELZ2	CMPK2	CD69	RRM2	DUT	ANXA5	SLBP	NCAPG	ADGRG1	ANLN	LGALS1	NDUFV2	GRASP	CD247	NUCB2	FCRL6	CHST2	C1orf21	EGR2	NKG7	PARK7	GSTP1	EPSTI1	ZNF683	LAT2	PADI4
28	CD200	BHLHE40-AS1	ZBED2	RPL11	CMPK2	RPS2	EEF1A1	AC133644.2	DUSP4	SOX4	TNFRSF18	LINC01871	JAML	HOXA5	THEMIS	CD63	STAT1	TNS3	IL6ST	OAS3	CD38	PPP1R14B	SMC4	TMPO	DEK	HMGN2	ATAD2	ORC6	KIF20B	ARL6IP1	UBE2L3	TYROBP	APOC1	IFITM2	ARL4C	PRSS23	CEBPD	IRF8	CD63	EIF5A	HOPX	IFI35	KLRC2	MATK	IFI6
29	CORO1B	PTPN13	CTLA4	FXYD5	SAMD9	RPL10A	RPL23	PHTF2	S100A4	SDC4	RSAD2	RPL32	S100A4	EMID1	LINC02446	TNFSF4	MT2A	CD63	IFI35	LAG3	EIF2AK2	AC020916.1	GAPDH	CLSPN	PTTG1	BRCA1	CENPU	MCM2	NUF2	CDC20	EIF3G	KDM6B	CRTAM	CRTAM	S1PR5	ZEB2	TXK	EGR3	KRT81	NOP16	SRGAP3	IRF7	NKG7	IL2RB	TRDC
30	CST7	PDE7B	CD4	RPS3A	DDX60L	RPL37	RPS23	ICOS	ENTPD1	DNPH1	SAMD9L	PDCD4	ERN1	NRP1	C12orf75	ID2	XAF1	SNX9	PKM	CMPK2	IFIH1	JUN	TK1	UBE2S	CD74	DNMT1	AURKB	PCNA	KIF4A	H2AFZ	ATP5F1C	PLAC8	HNRNPA1	ITGAX	SPON2	PTPN12	S1PR5	NR4A3	TNFRSF18	RGCC	CCL5	XCL2	SLC16A3	LINC01871	XCL2
31	FYB1	NKG7	TOX2	RPL3	TRIM22	RPL12	TPT1	DUSP16	BIRC3	CCND2	PMAIP1	HLA-DPB1	MYBL1	HOXA7	LAG3	LYST	TYMP	DGKH	EIF2AK2	GBP1	PARP14	TNFAIP3	PKM	KNL1	HLA-DQA1	CENPU	HELLS	CDT1	RPL10	KIF20B	ATP5F1B	CD160	CXCR6	KLRC4	KLF3	ABHD17A	IGFBP7	SPRY2	IGFBP2	DCTPP1	ITGA1	CCL3	NASP	ITGA1	IFI35
32	RUNX3	TSHZ2	METTL8	RPS6	HELZ2	RPL39	RPL30	CD27	CD4	LINC02099	USP18	ITGB1	SPOCK2	PDZK1	JAML	CD27	CCL5	AKAP5	TMEM123	IFI44	SAT1	MYBL1	PMAIP1	TUBB4B	TYMS	FEN1	MXD3	GNLY	ARHGAP11B	GTSE1	NDUFB4	NFKBIA	WNK1	CD9	S100A4	S1PR5	PRSS23	CD3D	CEBPD	ENO1	MCTP2	IL2RB	RGS16	PRMT9	ISG20
33	RNF19A	RNF19A	TNFRSF25	TNFAIP3	NT5C3A	LDHB	RPS28	PHACTR2	GLRX	TFRC	CD4	RPL34	FKBP11	NECTIN2	TRGC2	FABP5	GZMH	RGS2	ACP5	PARP14	IFI44	FCER1G	TMPO	SMC2	PTMS	CENPX	TPX2	PRF1	RPL13	TUBA1C	RARRES3	GADD45B	RGS1	PTGDR	PATL2	CTSW	PTPN12	CEBPD	IFITM2	IFNG	SH2D1B	HERC5	CD9	CTSA	HERC5
34	KLRD1	GAPDH	SMCO4	RPL9	CD40LG	RPSA	RPS20	CD4	MIR4435-2HG	DUSP4	SPOCK2	HLA-DPA1	EEF1A1	DACH1	TMSB4X	APOBEC3C	SAMD9	ITGAE	NDFIP2	EPSTI1	LAG3	GPR183	CLSPN	HIST1H1E	GINS2	DNAJC9	CDCA8	FEN1	RPS27	SGO2	SLC25A3	AC007952.4	ITM2C	MAF	TGFBR3	CCL4	GZMH	KRT81	GSTP1	TPI1	KLRF1	NT5C3A	STMN1	TXK	NT5C3A
35	TNFSF8	CORO1B	RILPL2	RPL32	USP18	RPL19	RPL38	RGS1	MAGEH1	ZBTB32	ARID5B	RPL3	KIF5C	SCARF1	LGALS1	TIGIT	EIF2AK2	DUSP4	NCR3	USP18	HELZ2	NCF1	TNFRSF18	BIRC5	DNMT1	GAPDH	TUBA1B	MCM5	RPL41	CDK1	EEF1D	MAFF	CD74	LYAR	CTSW	KLRB1	CMC1	ZBTB16	CAPN12	ZNF593	PRF1	PRF1	TXK	SLC16A3	CD7
36	SLC9A9	SAMSN1	PHACTR2	EEF1B2	LY6E	RPS16	RPLP0	FCMR	MAF	SH2D2A	NT5C3A	CD74	RUNX2	LINGO4	FABP5	ITGAE	GBP1	CLNK	COX5A	CD8B	PNPT1	KLF2	ATAD2	EZH2	MCM7	FAM111B	CENPW	HES6	RPS18	JPT1	TRIR	NR4A2	KIF13B	CD4	TTC38	TTC38	CTSW	GRASP	ZNF683	MALAT1	MAPK1	LY6E	ITGA1	NCR3	OAS2
37	PRF1	RPL3	THADA	RPL36	PARP14	S100B	LEF1	SPOCK2	CARD16	ID3	IFI44	IFNGR1	LINC01871	AL355974.2	CST7	HLA-DMA	HLA-DPA1	RGS1	ADGRG1	OAS2	XAF1	TYROBP	BIRC5	H2AFV	ACTG1	TPI1	CHEK1	ASCL2	STIL	KNL1	BLOC1S1	CCL4L2	C1QB	IFITM3	A2M-AS1	ITGB2	SAMD3	CCL3L1	KIR2DL4	PIM3	KLRC2	SAMD9	MCM5	NDFIP2	DDX58
38	PDCD1	CD3D	ARMH1	RPS8	IFIH1	RPS14	RPL36	CCNG2	SPOCK2	ARID5B	RNF213	RPS13	RPLP0	LPAR1	LGALS3	CRTAM	NT5C3A	NDFIP2	TMEM173	PARP9	TRIM22	CCL3	JPT1	CDK1	HAVCR2	CXCL13	SMC2	PTPN12	KIFC1	NUF2	COX5B	CD69	ARAP2	DGKD	TTC16	MYBL1	PTGDR	CD3G	CXXC5	ZBED2	CXXC5	XAF1	ADGRG3	CCL5	TNFSF10
39	CD8A	RPS12	CH25H	RPSA	IFI35	RPL11	RPS27	TRAC	IL1R1	CD4	SELL	RPLP0	TIGIT	PRAM1	SIT1	CTLA4	HLA-DRB1	TNIP3	CD247	DDX60	IRF7	CD4	UBE2C	KIF11	SMC2	SIVA1	FAM111B	ADAMTS1	RPL30	CEP55	SEC61G	PLEK	TPT1	CTLA4	ASCL2	TXK	TTC38	MAP3K8	ZFHX3	HSPA5	LINC00996	MX2	STARD3NL	CLNK	EPSTI1
40	CTLA4	RPL23A	AGFG1	LMNA	PLSCR1	LINC02446	PABPC1	ICA1	TYMP	CD27	PBXIP1	S100A4	HLA-DPB1	CD33	ANXA5	SNAP47	RBPJ	LINC01480	CSF1	RNF213	PPM1K	AHNAK	ANP32B	DEK	PFN1	CDT1	CENPF	CD300A	ECT2	KIF14	RPL31	NKG7	TNFRSF18	GPR183	FGR	XBP1	MYBL1	GADD45B	ID2	CD82	TNFRSF18	XCL1	KIR2DL4	CKLF	OASL
41	METTL8	ICOS	CYSLTR1	RPL13	IRF7	RPL23	RPS16	F5	PHACTR2	IKZF2	CD27	FYB1	RPS12	SLCO2A1	S100A6	RGS1	OAS3	NBL1	ALOX5AP	C19orf66	GBP4	MYADM	CENPE	DLGAP5	SNRPD1	SNRPB	KIF23	CDC45	RPS14	CENPA	OSTF1	CLIC3	SNTB1	KLRB1	LILRB1	PTGDR	AKR1C3	KLRF1	MCTP2	NOLC1	SAMD3	OASL	NCAM1	BCL2L11	ITGAX
42	ICA1	KLRD1	IGFBP4	RPL5	DDX60	RPL18A	RPS4X	FANK1	DNPH1	LAYN	OAS3	TNFSF13B	S100A6	AL034397.3	CD2	NKG7	IRF7	ID2	TPI1	PPM1K	DDX60L	KLF6	ICOS	ZWINT	SH3BGRL3	CENPM	UBE2T	CENPU	RPS12	MAD2L1	FTH1	RAP1GAP2	HLA-DPA1	CAPN12	VCL	CD300A	CEP78	SH2D1B	SPTSSB	CD160	CD247	USP18	MCTP2	CD247	DDX60L
43	TP53INP1	SRGN	SNX9	RPS27A	PPM1K	RPS28	RPLP2	S100A4	STAM	GBP2	NEAT1	HLA-DRA	IFNGR1	STAC	ITGA1	ITM2A	LINC02446	ZEB2	USP18	DDX58	DDX60	HAVCR2	CKS2	CENPM	CDCA7	TMEM106C	SGO1	GMNN	TPT1	CDCA8	ERH	MAP3K8	RPS13	CTSA	COL6A2	C1orf162	APMAP	ZFP36	MAFF	NPM3	STARD3NL	ERICH3	PRF1	CTSD	LGALS3BP
44	GZMH	IL6ST	ELMO1	RPL30	PNPT1	RPL4	SNHG8	NCF4	PHLDA1	ENO1	LINC02099	PLCB1	HLA-DRB1	TNFSF13B	GZMM	DUSP4	CD8B	RAB27A	CD226	SP110	RNF213	RGCC	TNFRSF1B	GTSE1	DNAJC9	E2F1	CDKN3	CCDC28B	RPLP1	HMGB3	NDUFS6	HOPX	IGHM	PRMT9	PLEKHG3	GZMH	CCL4	TXK	PTGDR	BZW2	PTGDR	EIF2AK2	SH2D1B	ADGRG3	BST2
45	TNFRSF4	RPL13	CD40LG	RPL38	OAS2	RPS27A	RPL12	AC084018.2	IL1R2	GCNT1	LINC01943	TRGC2	RPL34	TLE1	SLF1	ENTPD1	CMPK2	FABP5	ICOS	DDX60L	NUB1	PTGER4	KNL1	HIST2H2AC	CDT1	ATAD5	TUBB	TYROBP	RPL19	AURKA	SAP18	GSAP	GNLY	S100A6	CES1	LAIR2	MATK	CCL4L2	IL18	RELB	CD9	CD7	LINC00996	CD9	IFITM2
46	HCST	TYMP	MS4A6A	RPL37	SP110	RPLP2	RPS29	ZC2HC1A	SLAMF1	SYNGR2	LAYN	GZMB	PLCB1	FES	CRTAM	LINC02446	HELZ2	TNFRSF1B	ID2	BST2	XRN1	CTLA4	RANBP1	CDKN3	PDCD1	ZWINT	FEN1	KIR2DL3	RPL28	H2AFV	UQCRH	PPP1R15A	ZRANB2	CAPG	LINC02384	SH2D1B	ABHD17A	MATK	SH2D1B	MRPL12	CAPN12	OAS3	HELLS	GSTP1	LAMP3
47	GZMB	CTSW	LHFPL6	RPLP1	PARP9	RPL30	RPS27A	CCR4	F5	SERPINB9	ETV7	FKBP11	TMEM273	CSF2	CCR5	CLEC2D	RNF213	SNAP47	ANKRD28	IFI16	SP110	TNFRSF4	HELLS	FAM111B	CHEK1	NUDT1	NCAPG2	FGR	EEF1A1	PLK1	NOP10	CD3D	IKZF3	SCML4	COTL1	C1orf21	SH2D1B	LAT2	PLAC8	CCT2	NCAM1	WARS	ZBTB16	TRG-AS1	SPIRE1
48	CD84	SNX9	PDE7B	NOSIP	LGALS3BP	RPL29	RPS2	FTH1	LAIR2	PTP4A3	CMPK2	LTB	HLA-DPA1	BCAS1	APOBEC3C	AKAP5	VCAM1	ZBED2	STAT1	RARRES3	LAP3	DNAJB1	CKS1B	CENPE	NUDT1	DHFR	CENPE	LYN	RPS2	H2AFX	OAZ1	ZBTB16	UBE2D1	GLUL	CD27	ARL4C	MBP	NKG7	MMP25-AS1	RBPJ	APOBEC3G	IFI44	MCM4	KLRB1	SPINT2
49	ARID5B	SLAMF1	ST8SIA1	RPS16	LTB	MAL	RPL19	MALAT1	PHTF2	CCL20	F5	SATB1	KLRG1	RASSF8	HLA-DMA	CD3D	RPL13	ADAMTS6	TNFRSF25	SP100	IFI16	CD38	EZH2	ESCO2	SLBP	CHEK1	FANCI	PCLAF	RPS3	KIF11	RPL27A	DUSP2	TBCD	PRDM1	RGS1	KLF2	GK5	CD83	CAPG	RANBP1	METRNL	KRT81	TYMS	AFAP1L2	EIF2AK2
50	SESN3	RPS3	NPDC1	RPL21	PGAP1	TPT1	RPL35A	MT-CO2	AC005224.3	SOD1	IL1R1	S100A6	KLRD1	TOX2	GRAP2	CCND2	EEF1A1	BCL2L11	OAS3	CCL4	STAT2	TRDC	PHF19	SPC25	MYL6	RPA3	NUF2	EFHD2	RPS15A	SMC2	NDUFB7	CCL3L1	LARP7	GUK1	LTB	CD160	XBP1	REL	KLRB1	C1QBP	ZNF683	NKG7	MCM6	B3GNT7	SAMD9L

## Sheet: T.NK.cell_subcluster_marker_fc
gene	cluster_label_sub	p_val	avg_logFC	pct.1	pct.2	p_val_adj	cluster_n	cluster_nrel
CXCL13	CD4.T.dysfunc.early	0	1.7854545950160317	0.508	0.11	0	2655	0.010605788243753371
IL6ST	CD4.T.dysfunc.early	0	1.0723833250773702	0.592	0.178	0	2655	0.010605788243753371
FKBP5	CD4.T.dysfunc.early	0	1.0300176107124377	0.755	0.38	0	2655	0.010605788243753371
NR3C1	CD4.T.dysfunc.early	0	0.982746898448029	0.726	0.369	0	2655	0.010605788243753371
MAF	CD4.T.dysfunc.early	0	0.8897947876675125	0.596	0.237	0	2655	0.010605788243753371
CD40LG	CD4.T.dysfunc.early	0	0.8528985654899164	0.445	0.105	0	2655	0.010605788243753371
AC004585.1	CD4.T.dysfunc.early	0	0.7958596260768149	0.355	0.061	0	2655	0.010605788243753371
TSHZ2	CD4.T.dysfunc.early	0	0.7750823650595179	0.362	0.078	0	2655	0.010605788243753371
LIMS1	CD4.T.dysfunc.early	0	0.7712979786538787	0.602	0.279	0	2655	0.010605788243753371
CD4	CD4.T.dysfunc.early	0	0.7351731540342321	0.499	0.156	0	2655	0.010605788243753371
ITM2A	CD4.T.dysfunc.early	0	0.72010169988505	0.768	0.481	0	2655	0.010605788243753371
RNF19A	CD4.T.dysfunc.early	4.950591255869022e-282	0.7185981067932181	0.724	0.463	1.592852736575858e-277	2655	0.010605788243753371
CH25H	CD4.T.dysfunc.early	0	0.6925270612580653	0.181	0.022	0	2655	0.010605788243753371
CORO1B	CD4.T.dysfunc.early	1.6473348738795987e-291	0.6881128055568473	0.578	0.286	5.30029995670761e-291	2655	0.010605788243753371
TOX2	CD4.T.dysfunc.early	0	0.6603057609561301	0.298	0.06	0	2655	0.010605788243753371
CD84	CD4.T.dysfunc.early	9.483285127003045e-222	0.6285023717855427	0.567	0.313	3.0512469896132297e-217	2655	0.010605788243753371
FYB1	CD4.T.dysfunc.early	8.492064762543453e-289	0.6207215141530453	0.853	0.705	2.7323218373483556e-284	2655	0.010605788243753371
CTLA4	CD4.T.dysfunc.early	1.3631909508823037e-252	0.5855202406696733	0.492	0.22	4.386066884463812e-248	2655	0.010605788243753371
ARID5B	CD4.T.dysfunc.early	1.369515434770061e-220	0.5740669261265037	0.627	0.358	4.4064159113726736e-216	2655	0.010605788243753371
PDCD1	CD4.T.dysfunc.early	8.513256849629745e-257	0.5703872461205602	0.386	0.151	2.7391403913683708e-252	2655	0.010605788243753371
CYSLTR1	CD4.T.dysfunc.early	0	0.5698616467211326	0.278	0.076	0	2655	0.010605788243753371
KLRB1	CD4.T.dysfunc.early	8.612839589593741e-164	0.5656905005277144	0.586	0.349	2.771181137951787e-159	2655	0.010605788243753371
SESN3	CD4.T.dysfunc.early	4.479560181948766e-213	0.5567076831196722	0.303	0.115	1.4412984885420155e-208	2655	0.010605788243753371
PTPN13	CD4.T.dysfunc.early	0	0.5550102539437316	0.173	0.01	0	2655	0.010605788243753371
CRYBG1	CD4.T.dysfunc.early	5.926107367722718e-124	0.5472696010055067	0.475	0.293	1.9067250455647847e-119	2655	0.010605788243753371
TNFSF8	CD4.T.dysfunc.early	5.002499361130684e-271	0.5253403420673438	0.278	0.086	1.6095541694437976e-266	2655	0.010605788243753371
TP53INP1	CD4.T.dysfunc.early	2.242518722562765e-243	0.5232729943046935	0.282	0.094	7.215303989845693e-239	2655	0.010605788243753371
NAP1L4	CD4.T.dysfunc.early	3.4672829127787535e-140	0.5191409043026904	0.656	0.475	1.1155982771865638e-135	2655	0.010605788243753371
METTL8	CD4.T.dysfunc.early	5.287713409645718e-249	0.5189980420223308	0.26	0.082	1.7013217895535094e-244	2655	0.010605788243753371
RGS1	CD4.T.dysfunc.early	4.325601633887353e-154	0.5112475320209757	0.772	0.596	1.3917623257032556e-149	2655	0.010605788243753371
SPOCK2	CD4.T.dysfunc.early	2.348490268493243e-201	0.5093638987734026	0.716	0.471	7.55626743887701e-197	2655	0.010605788243753371
TRBC1	CD4.T.dysfunc.early	2.8700426052363515e-60	0.5091294328972624	0.598	0.512	9.23436208234796e-56	2655	0.010605788243753371
CTSL	CD4.T.dysfunc.early	1.1602424491918194e-148	0.5086942470891066	0.181	0.061	3.7330800802746784e-144	2655	0.010605788243753371
ST8SIA1	CD4.T.dysfunc.early	0	0.5052710262192155	0.269	0.069	0	2655	0.010605788243753371
THADA	CD4.T.dysfunc.early	1.9643172818222835e-139	0.49877531220106824	0.25	0.105	6.3201908542632e-135	2655	0.010605788243753371
IL6R	CD4.T.dysfunc.early	0	0.4982456637937085	0.24	0.058	0	2655	0.010605788243753371
SRGN	CD4.T.dysfunc.early	1.9295592721070488e-171	0.4938104461279078	0.931	0.884	6.20835695800443e-167	2655	0.010605788243753371
RORA	CD4.T.dysfunc.early	2.0893702712145463e-86	0.4904784691141358	0.532	0.382	6.722548847632803e-82	2655	0.010605788243753371
RBPJ	CD4.T.dysfunc.early	4.6806197577775655e-115	0.489427102605708	0.612	0.429	1.505989407064932e-110	2655	0.010605788243753371
SLC9A9	CD4.T.dysfunc.early	6.312107959084087e-265	0.4839900831871714	0.264	0.08	2.0309207358353048e-260	2655	0.010605788243753371
TNFRSF25	CD4.T.dysfunc.early	1.0629224617249791e-165	0.476405144220487	0.363	0.17	3.4199530206001187e-161	2655	0.010605788243753371
PASK	CD4.T.dysfunc.early	4.863193312792672e-182	0.4749075999867932	0.194	0.061	1.5647324483910428e-177	2655	0.010605788243753371
ZNRF1	CD4.T.dysfunc.early	1.6844091563952057e-145	0.47339041875253385	0.395	0.206	5.419586460701576e-141	2655	0.010605788243753371
SMCO4	CD4.T.dysfunc.early	0	0.470642761722413	0.205	0.04	0	2655	0.010605788243753371
PHTF2	CD4.T.dysfunc.early	4.5462433544380453e-132	0.4637544380711413	0.33	0.163	1.4627537992904414e-127	2655	0.010605788243753371
BTLA	CD4.T.dysfunc.early	0	0.4532126666295864	0.195	0.041	0	2655	0.010605788243753371
SLA	CD4.T.dysfunc.early	2.974584344479646e-125	0.448809859154802	0.734	0.572	9.57072512836326e-121	2655	0.010605788243753371
SMAP2	CD4.T.dysfunc.early	4.563784008734213e-112	0.44825982393686825	0.611	0.445	1.4683975048102338e-107	2655	0.010605788243753371
CHN1	CD4.T.dysfunc.early	7.148676285359051e-182	0.4477281438893904	0.146	0.038	2.3000865948142744e-177	2655	0.010605788243753371
ICA1	CD4.T.dysfunc.early	1.9287128836574289e-246	0.4440471251945973	0.169	0.04	6.205633703167777e-242	2655	0.010605788243753371
GPR171	CD4.T.dysfunc.early	5.202833113563143e-81	0.4433775342321249	0.49	0.345	1.6740115542889414e-76	2655	0.010605788243753371
CPM	CD4.T.dysfunc.early	0	0.44300219996757895	0.144	0.019	0	2655	0.010605788243753371
PLIN2	CD4.T.dysfunc.early	1.2481978557191022e-92	0.44291609598130266	0.325	0.182	4.016076600776211e-88	2655	0.010605788243753371
CITED2	CD4.T.dysfunc.early	2.0409698648241958e-71	0.4429017232343979	0.305	0.182	6.56682054007185e-67	2655	0.010605788243753371
RNASET2	CD4.T.dysfunc.early	2.472103761232463e-115	0.4423745071644411	0.504	0.327	7.953993851765451e-111	2655	0.010605788243753371
ICOS	CD4.T.dysfunc.early	3.8927647066644723e-146	0.4411750121873883	0.386	0.193	1.2524970443692946e-141	2655	0.010605788243753371
SLC4A7	CD4.T.dysfunc.early	2.673591018016e-85	0.4381557121559553	0.41	0.261	8.60227910046648e-81	2655	0.010605788243753371
ELMO1	CD4.T.dysfunc.early	1.9311916158430033e-133	0.4379347400699951	0.274	0.123	6.213609023974866e-129	2655	0.010605788243753371
ADAM19	CD4.T.dysfunc.early	8.362221997957708e-137	0.4368404682652895	0.245	0.101	2.690544927842892e-132	2655	0.010605788243753371
CD226	CD4.T.dysfunc.early	1.9674889381012015e-149	0.4346535412331939	0.353	0.169	6.330395658340613e-145	2655	0.010605788243753371
AHI1	CD4.T.dysfunc.early	4.810494961905571e-103	0.4221466458146435	0.269	0.132	1.547776753993117e-98	2655	0.010605788243753371
BATF	CD4.T.dysfunc.early	1.7241686748402998e-112	0.4212683605978035	0.46	0.278	5.547512711298663e-108	2655	0.010605788243753371
CCDC50	CD4.T.dysfunc.early	3.6531053782792466e-133	0.41867172092562394	0.219	0.087	1.1753866554613477e-128	2655	0.010605788243753371
TMEM173	CD4.T.dysfunc.early	5.151643842737975e-112	0.41715030677656006	0.408	0.235	1.657541406400943e-107	2655	0.010605788243753371
NMB	CD4.T.dysfunc.early	6.836730212853362e-213	0.41643441888872224	0.142	0.033	2.199717945985569e-208	2655	0.010605788243753371
PRDM1	CD4.T.dysfunc.early	7.23566112345475e-41	0.410788806938174	0.524	0.446	2.3280739664715665e-36	2655	0.010605788243753371
TRPS1	CD4.T.dysfunc.early	5.246119492194187e-117	0.4094224638845234	0.311	0.155	1.68793894661348e-112	2655	0.010605788243753371
ITK	CD4.T.dysfunc.early	2.046298409709039e-104	0.40330930653816	0.492	0.319	6.583965133238831e-100	2655	0.010605788243753371
DGKA	CD4.T.dysfunc.early	2.8596941797331516e-113	0.4022370901035987	0.371	0.203	9.201066023291417e-109	2655	0.010605788243753371
VMP1	CD4.T.dysfunc.early	1.2903250000115146e-93	0.4016828311078606	0.543	0.383	4.151620687537049e-89	2655	0.010605788243753371
PAG1	CD4.T.dysfunc.early	1.003374492326018e-84	0.399969017777055	0.446	0.292	3.228357429058963e-80	2655	0.010605788243753371
TLK1	CD4.T.dysfunc.early	2.563342979486785e-101	0.39646422696914607	0.429	0.264	8.247556036498728e-97	2655	0.010605788243753371
TRAT1	CD4.T.dysfunc.early	2.0200150392464037e-109	0.394448287913631	0.413	0.237	6.499398388775301e-105	2655	0.010605788243753371
FBXO32	CD4.T.dysfunc.early	6.681015146866609e-106	0.38359863822184714	0.218	0.094	2.149616623504332e-101	2655	0.010605788243753371
LINC01934	CD4.T.dysfunc.early	6.288131953719756e-80	0.37913247158939595	0.292	0.161	2.023206456109331e-75	2655	0.010605788243753371
CD6	CD4.T.dysfunc.early	4.3352752276000393e-91	0.3748079898234734	0.418	0.26	1.3948748044803126e-86	2655	0.010605788243753371
CD28	CD4.T.dysfunc.early	1.6559206400889797e-136	0.37472447335212145	0.317	0.147	5.327924659486292e-132	2655	0.010605788243753371
NFKBIA	CD4.T.dysfunc.early	4.869643978073407e-90	0.3730122921063421	0.688	0.538	1.5668079499451188e-85	2655	0.010605788243753371
CTSB	CD4.T.dysfunc.early	4.9673750833074265e-112	0.3726046566076596	0.331	0.172	1.5982529330541647e-107	2655	0.010605788243753371
EML4	CD4.T.dysfunc.early	2.594405269751677e-77	0.37173302638631633	0.524	0.377	8.34749895542602e-73	2655	0.010605788243753371
PDE7B	CD4.T.dysfunc.early	0	0.3644961329289776	0.104	0.011	0	2655	0.010605788243753371
IGKC	CD4.T.dysfunc.early	3.353084192499253e-36	0.3640317714969039	0.535	0.426	1.0788548389366343e-31	2655	0.010605788243753371
TMEM243	CD4.T.dysfunc.early	6.755843255435174e-66	0.3610692006735704	0.38	0.253	2.1736925674362665e-61	2655	0.010605788243753371
GPRIN3	CD4.T.dysfunc.early	1.524705472107317e-67	0.36027215642071686	0.461	0.323	4.905739856505293e-63	2655	0.010605788243753371
PHACTR2	CD4.T.dysfunc.early	2.1728281704104814e-89	0.3596323065274132	0.397	0.24	6.991074638295724e-85	2655	0.010605788243753371
LAT	CD4.T.dysfunc.early	4.854382892824621e-74	0.3566029245339063	0.533	0.395	1.5618976957663222e-69	2655	0.010605788243753371
BIRC3	CD4.T.dysfunc.early	1.01348431273296e-72	0.3536020630479997	0.521	0.367	3.260885776218299e-68	2655	0.010605788243753371
SERINC5	CD4.T.dysfunc.early	1.648152708406397e-104	0.35359546747952736	0.239	0.109	5.302931339297584e-100	2655	0.010605788243753371
TOX	CD4.T.dysfunc.early	5.6329027020015095e-74	0.3523742645328668	0.284	0.16	1.8123864443689855e-69	2655	0.010605788243753371
SARAF	CD4.T.dysfunc.early	4.698019914507362e-107	0.35223730710911094	0.831	0.752	1.5115879074927438e-102	2655	0.010605788243753371
IGFBP4	CD4.T.dysfunc.early	5.680978182605668e-292	0.3521917768616851	0.153	0.029	1.8278547302533735e-291	2655	0.010605788243753371
RILPL2	CD4.T.dysfunc.early	9.882938858900428e-92	0.35177665548553794	0.331	0.184	3.179835577851213e-87	2655	0.010605788243753371
FAM107B	CD4.T.dysfunc.early	1.2887996306818238e-72	0.3513251456925459	0.611	0.479	4.146712811718768e-68	2655	0.010605788243753371
CDV3	CD4.T.dysfunc.early	8.588278523780727e-66	0.351246574240321	0.574	0.445	2.763278615026449e-61	2655	0.010605788243753371
PBXIP1	CD4.T.dysfunc.early	1.559860630454732e-78	0.3483976590996153	0.45	0.296	5.0188515784881e-74	2655	0.010605788243753371
TARSL2	CD4.T.dysfunc.early	6.086772720508152e-67	0.34771838578852166	0.298	0.176	1.9584191228234977e-62	2655	0.010605788243753371
DUSP4	CD4.T.dysfunc.early	6.874836249072602e-60	0.34592597938467784	0.478	0.338	2.21197856313911e-55	2655	0.010605788243753371
KIAA1551	CD4.T.dysfunc.early	3.203824667072147e-67	0.33823507899203853	0.767	0.665	1.0308305866304632e-62	2655	0.010605788243753371
TRBC2	CD4.T.dysfunc.early	3.734178091465928e-50	0.3378318165159937	0.735	0.662	1.2014718009291625e-45	2655	0.010605788243753371
ARMH1	CD4.T.dysfunc.early	2.996576590745886e-128	0.3356795703433658	0.172	0.06	9.641485180724888e-124	2655	0.010605788243753371
TNFRSF4	CD4.T.dysfunc.early	1.0648495475892795e-226	0.33305064001076445	0.384	0.153	3.426153419368506e-222	2655	0.010605788243753371
PIK3IP1	CD4.T.dysfunc.early	7.686674652749563e-76	0.3300156911675689	0.612	0.466	2.4731875695221724e-71	2655	0.010605788243753371
ATF7IP	CD4.T.dysfunc.early	8.119931459380689e-53	0.3270889432745513	0.44	0.321	2.6125879470557367e-48	2655	0.010605788243753371
TCF7	CD4.T.dysfunc.early	6.037338306149666e-50	0.3246825675027334	0.352	0.238	1.942513600003655e-45	2655	0.010605788243753371
KIAA0319L	CD4.T.dysfunc.early	9.849091562253268e-69	0.3233978918947147	0.197	0.098	3.168945210154989e-64	2655	0.010605788243753371
COTL1	CD4.T.dysfunc.early	2.657415476795929e-100	0.3231033106634318	0.725	0.549	8.550234296590901e-96	2655	0.010605788243753371
TRIM8	CD4.T.dysfunc.early	5.703766441010109e-54	0.32170764758983483	0.239	0.141	1.8351868523950026e-49	2655	0.010605788243753371
SFXN1	CD4.T.dysfunc.early	1.0218501297278391e-70	0.3214868464599995	0.344	0.21	3.2878027923993234e-66	2655	0.010605788243753371
TMEM123	CD4.T.dysfunc.early	1.1308909451303205e-61	0.3204789709730579	0.446	0.314	3.638641615956806e-57	2655	0.010605788243753371
CD200	CD4.T.dysfunc.early	1.5806121907655436e-291	0.3203305339458449	0.113	0.017	5.085619723788135e-291	2655	0.010605788243753371
LY96	CD4.T.dysfunc.early	1.4771951020344816e-177	0.31947667587893097	0.179	0.053	4.7528752407959464e-173	2655	0.010605788243753371
SGK1	CD4.T.dysfunc.early	1.6076996069192415e-67	0.31765806654747353	0.149	0.066	5.17277348526266e-63	2655	0.010605788243753371
CNOT6L	CD4.T.dysfunc.early	2.3032627817899728e-53	0.3175730458677878	0.489	0.366	7.410748000409239e-49	2655	0.010605788243753371
DAPP1	CD4.T.dysfunc.early	9.607272534726445e-110	0.31738339354483447	0.188	0.075	3.0911399380482315e-105	2655	0.010605788243753371
PPP1CC	CD4.T.dysfunc.early	4.837349724762631e-66	0.3171821185239865	0.396	0.264	1.5564172739423766e-61	2655	0.010605788243753371
ETS1	CD4.T.dysfunc.early	3.4684818232102856e-76	0.31633251238393645	0.818	0.725	1.1159840266179094e-71	2655	0.010605788243753371
SEPT6	CD4.T.dysfunc.early	4.0360202791630615e-75	0.31129152932078274	0.693	0.575	1.298589524820715e-70	2655	0.010605788243753371
OXNAD1	CD4.T.dysfunc.early	2.958778994235618e-56	0.30923565504533457	0.482	0.358	9.5198714139531e-52	2655	0.010605788243753371
PPP2R5C	CD4.T.dysfunc.early	1.3543346452713783e-78	0.3088986412952046	0.722	0.603	4.357571721160658e-74	2655	0.010605788243753371
ALOX5AP	CD4.T.dysfunc.early	2.696919481441474e-76	0.3084111783546235	0.653	0.484	8.677338431537945e-72	2655	0.010605788243753371
NPDC1	CD4.T.dysfunc.early	1.4337071049384863e-117	0.3083452477039301	0.193	0.076	4.61295261013958e-113	2655	0.010605788243753371
NUDT16	CD4.T.dysfunc.early	3.701038054063625e-95	0.3079135579743561	0.144	0.054	1.190808993894971e-90	2655	0.010605788243753371
BTG3	CD4.T.dysfunc.early	2.388648540020029e-33	0.3071495319609946	0.305	0.218	7.685476677514442e-29	2655	0.010605788243753371
DGKH	CD4.T.dysfunc.early	1.647154586503411e-51	0.30681403618263525	0.198	0.11	5.299719882074725e-47	2655	0.010605788243753371
AGFG1	CD4.T.dysfunc.early	3.593715149633368e-50	0.30613399157425614	0.247	0.15	1.1562778493945365e-45	2655	0.010605788243753371
CCDC167	CD4.T.dysfunc.early	1.3139174402452635e-63	0.3031730043261618	0.36	0.232	4.227529363989136e-59	2655	0.010605788243753371
NCK2	CD4.T.dysfunc.early	2.1651707618602142e-55	0.30304405723049577	0.388	0.264	6.96643692628524e-51	2655	0.010605788243753371
BCL2L11	CD4.T.dysfunc.early	2.0479233172478734e-29	0.3030433334353621	0.207	0.135	6.5891932732450305e-25	2655	0.010605788243753371
CEBPB	CD4.T.dysfunc.early	1.5376412708085015e-35	0.3022162908265781	0.42	0.322	4.947360788826354e-31	2655	0.010605788243753371
TRAC	CD4.T.dysfunc.early	3.098210292827132e-91	0.2971672638241283	0.838	0.698	9.968491617171296e-87	2655	0.010605788243753371
CD2	CD4.T.dysfunc.early	1.0136933734461809e-93	0.29531491442328495	0.943	0.852	3.2615584290630886e-89	2655	0.010605788243753371
TGIF1	CD4.T.dysfunc.early	2.4057444357717545e-55	0.2951101090103354	0.223	0.124	7.74048272209562e-51	2655	0.010605788243753371
EMB	CD4.T.dysfunc.early	2.027726283736689e-46	0.2919269535917586	0.641	0.548	6.524209317922795e-42	2655	0.010605788243753371
MFHAS1	CD4.T.dysfunc.early	3.212392656603686e-71	0.29100039197113214	0.191	0.092	1.0335873372622361e-66	2655	0.010605788243753371
ENTPD1	CD4.T.dysfunc.early	1.5540227401796516e-56	0.2905531143562584	0.204	0.109	5.000068166528029e-52	2655	0.010605788243753371
AKAP13	CD4.T.dysfunc.early	7.146475548976132e-57	0.28833219438969415	0.701	0.61	2.2993785078830702e-52	2655	0.010605788243753371
SLAMF1	CD4.T.dysfunc.early	1.9787801918134037e-55	0.28574553823538845	0.267	0.159	6.366725267159626e-51	2655	0.010605788243753371
MYO7A	CD4.T.dysfunc.early	7.959901503282771e-84	0.2851574020849905	0.136	0.052	2.5610983086812316e-79	2655	0.010605788243753371
TBXAS1	CD4.T.dysfunc.early	1.16364287169125e-182	0.28476718147452024	0.14	0.035	3.744020939666598e-178	2655	0.010605788243753371
CD3D	CD4.T.dysfunc.early	3.864006448711463e-104	0.2828235334819156	0.895	0.733	1.2432440748729132e-99	2655	0.010605788243753371
ETV6	CD4.T.dysfunc.early	1.2542603155126483e-76	0.2820251544549544	0.206	0.1	4.0355825651619466e-72	2655	0.010605788243753371
LAPTM5	CD4.T.dysfunc.early	8.388064228064795e-59	0.28146089710990174	0.72	0.629	2.698859665379848e-54	2655	0.010605788243753371
ITGB1	CD4.T.dysfunc.early	7.247678552116218e-29	0.2800559265541851	0.625	0.549	2.3319405741433935e-24	2655	0.010605788243753371
LIMA1	CD4.T.dysfunc.early	1.6471479904962002e-50	0.2799434997413246	0.212	0.121	5.299698659421524e-46	2655	0.010605788243753371
MSI2	CD4.T.dysfunc.early	4.458439158472491e-35	0.2799369112346105	0.314	0.223	1.4345027992385244e-30	2655	0.010605788243753371
FTH1	CD4.T.dysfunc.early	5.3457519478073224e-73	0.2794168248567477	0.955	0.938	1.719995689207006e-68	2655	0.010605788243753371
SMARCA2	CD4.T.dysfunc.early	2.846339678042251e-32	0.2790953108791523	0.4	0.312	9.158097914100943e-28	2655	0.010605788243753371
TBC1D4	CD4.T.dysfunc.early	1.13826080001012e-75	0.27778657103337984	0.267	0.141	3.662354124032563e-71	2655	0.010605788243753371
GLCCI1	CD4.T.dysfunc.early	2.6292970854180627e-38	0.2765706703705152	0.276	0.183	8.459763372332617e-34	2655	0.010605788243753371
FXYD5	CD4.T.dysfunc.early	2.1780652165351758e-54	0.2753506780552646	0.641	0.544	7.00792483420193e-50	2655	0.010605788243753371
ATXN1	CD4.T.dysfunc.early	2.795030819764379e-41	0.27446770194187775	0.348	0.243	8.993011662591892e-37	2655	0.010605788243753371
CYTH1	CD4.T.dysfunc.early	6.0775246307555446e-43	0.2726211055688179	0.397	0.285	1.9554435499455966e-38	2655	0.010605788243753371
ETV7	CD4.T.dysfunc.early	4.104363532914675e-67	0.2700869177872216	0.166	0.077	1.320578966715297e-62	2655	0.010605788243753371
FOXO1	CD4.T.dysfunc.early	7.003845751068711e-55	0.2695780679124906	0.263	0.156	2.2534873704063576e-50	2655	0.010605788243753371
ZNF831	CD4.T.dysfunc.early	4.952306976768539e-65	0.26833292978878914	0.244	0.133	1.5934047697752774e-60	2655	0.010605788243753371
PDE3B	CD4.T.dysfunc.early	8.317587779474386e-41	0.26667437688095164	0.298	0.199	2.6761838680458836e-36	2655	0.010605788243753371
CCDC6	CD4.T.dysfunc.early	1.2030850953846542e-45	0.2664494576547549	0.185	0.103	3.870926294400125e-41	2655	0.010605788243753371
RABGAP1L	CD4.T.dysfunc.early	1.0245977815335443e-40	0.2643686252072035	0.365	0.261	3.2966433620841796e-36	2655	0.010605788243753371
FAM118A	CD4.T.dysfunc.early	8.158486027768651e-21	0.2636572618846639	0.278	0.213	2.624992879434563e-16	2655	0.010605788243753371
CMTM7	CD4.T.dysfunc.early	5.212612644100104e-49	0.2635116023224459	0.246	0.148	1.6771581182392085e-44	2655	0.010605788243753371
ADI1	CD4.T.dysfunc.early	7.27153829013858e-54	0.26305399946610153	0.223	0.126	2.3396174448520888e-49	2655	0.010605788243753371
GIMAP4	CD4.T.dysfunc.early	1.3703693089753136e-44	0.261799008636072	0.661	0.565	4.40916325162807e-40	2655	0.010605788243753371
SNX9	CD4.T.dysfunc.early	1.4624546026424532e-34	0.26015774593098595	0.17	0.101	4.705447684002093e-30	2655	0.010605788243753371
FBLN7	CD4.T.dysfunc.early	5.687954656238399e-129	0.2596811927463083	0.134	0.04	1.8300994106447048e-124	2655	0.010605788243753371
VOPP1	CD4.T.dysfunc.early	2.931499904735652e-43	0.2596364486992605	0.293	0.195	9.43210094348696e-39	2655	0.010605788243753371
TIAM1	CD4.T.dysfunc.early	2.8549068282654272e-65	0.2591973582094518	0.157	0.072	9.185662719944012e-61	2655	0.010605788243753371
TSPYL2	CD4.T.dysfunc.early	1.369257839381139e-34	0.2582085822357074	0.329	0.233	4.405587098208815e-30	2655	0.010605788243753371
TNFAIP8	CD4.T.dysfunc.early	2.2500576756792152e-45	0.25779803872233464	0.52	0.405	7.239560571497873e-41	2655	0.010605788243753371
PTPRC	CD4.T.dysfunc.early	1.701607496787688e-110	0.2572749912835892	0.973	0.957	5.474922120914382e-106	2655	0.010605788243753371
ANKRD12	CD4.T.dysfunc.early	3.1898087992005518e-53	0.25724825087256775	0.778	0.701	1.0263209811427775e-48	2655	0.010605788243753371
FYN	CD4.T.dysfunc.early	8.808932421940312e-48	0.2560145857336156	0.625	0.531	2.8342740067592947e-43	2655	0.010605788243753371
TXNIP	CD4.T.dysfunc.early	8.098995214366448e-72	0.2550707688161431	0.939	0.9	2.605851710222404e-67	2655	0.010605788243753371
MIS18BP1	CD4.T.dysfunc.early	7.422146715043686e-32	0.25342880883052177	0.339	0.248	2.388075705565306e-27	2655	0.010605788243753371
CD5	CD4.T.dysfunc.early	4.1298001853093555e-59	0.25229668499411806	0.239	0.134	1.3287632096232854e-54	2655	0.010605788243753371
MT-ND5	CD4.T.dysfunc.early	2.4357906834066746e-71	-0.2509974916095512	0.901	0.937	7.837156523860976e-67	2655	0.010605788243753371
PARP8	CD4.T.dysfunc.early	1.4100670762801432e-31	-0.2524824744517741	0.233	0.337	4.536890817931361e-27	2655	0.010605788243753371
RGCC	CD4.T.dysfunc.early	6.104687077624809e-21	-0.252608976695737	0.296	0.378	1.9641830672257822e-16	2655	0.010605788243753371
SYTL3	CD4.T.dysfunc.early	2.207865510491457e-35	-0.25280006270331756	0.2	0.316	7.1038072800062616e-31	2655	0.010605788243753371
VPS37B	CD4.T.dysfunc.early	5.6898186798933395e-36	-0.25841686979822254	0.121	0.224	1.830699160255682e-31	2655	0.010605788243753371
PLP2	CD4.T.dysfunc.early	6.346697702168583e-37	-0.25899253725012994	0.311	0.427	2.0420499856727414e-32	2655	0.010605788243753371
GBP5	CD4.T.dysfunc.early	1.8009859990757304e-33	-0.2599595321828648	0.261	0.374	5.794672452026163e-29	2655	0.010605788243753371
HSP90B1	CD4.T.dysfunc.early	3.7470702051300034e-37	-0.26025608364619535	0.383	0.498	1.2056198385005783e-32	2655	0.010605788243753371
GAB3	CD4.T.dysfunc.early	2.8503090622473102e-34	-0.2615996521541798	0.063	0.145	9.170869407780723e-30	2655	0.010605788243753371
MX1	CD4.T.dysfunc.early	1.4319522279476415e-4	-0.2629317518574166	0.358	0.379	1	2655	0.010605788243753371
GBP1	CD4.T.dysfunc.early	1.5281622639293003e-21	-0.26303887923353153	0.221	0.301	4.916862084192524e-17	2655	0.010605788243753371
ARHGAP9	CD4.T.dysfunc.early	5.6164630424379046e-30	-0.26328921624451573	0.249	0.347	1.807096983904396e-25	2655	0.010605788243753371
TUBB4B	CD4.T.dysfunc.early	5.083118571578346e-26	-0.2664703242362452	0.147	0.229	1.6354934004053327e-21	2655	0.010605788243753371
CD55	CD4.T.dysfunc.early	5.951999270492415e-36	-0.2690445846259494	0.076	0.166	1.9150557652809343e-31	2655	0.010605788243753371
TRG-AS1	CD4.T.dysfunc.early	3.397487504322653e-29	-0.2698897575085976	0.12	0.206	1.0931416045158136e-24	2655	0.010605788243753371
ZFP36	CD4.T.dysfunc.early	5.940651059618207e-26	-0.27001925492562484	0.439	0.53	1.9114044784321574e-21	2655	0.010605788243753371
IFIT2	CD4.T.dysfunc.early	1.3129867978071395e-16	-0.2727785515370422	0.054	0.103	4.224535021944472e-12	2655	0.010605788243753371
CISH	CD4.T.dysfunc.early	1.9355562430776312e-45	-0.2745425401619499	0.042	0.137	6.227652212102276e-41	2655	0.010605788243753371
PIK3R1	CD4.T.dysfunc.early	2.6556610256527913e-35	-0.2780179539767822	0.376	0.493	8.544589350037856e-31	2655	0.010605788243753371
PIP4K2A	CD4.T.dysfunc.early	1.4946994339519793e-39	-0.27927272373730083	0.238	0.355	4.8091954287404936e-35	2655	0.010605788243753371
IFITM3	CD4.T.dysfunc.early	9.41458944425462e-33	-0.27929433078917376	0.04	0.113	3.029144153688924e-28	2655	0.010605788243753371
ISG20	CD4.T.dysfunc.early	7.74076232499552e-13	-0.2800235667666424	0.591	0.625	2.4905902780673077e-8	2655	0.010605788243753371
TMIGD2	CD4.T.dysfunc.early	9.223196738295124e-38	-0.28220761638990327	0.035	0.114	2.967563550546456e-33	2655	0.010605788243753371
CLDND1	CD4.T.dysfunc.early	5.5540049802917126e-30	-0.2822637588882922	0.17	0.263	1.7870011024088583e-25	2655	0.010605788243753371
NCR3	CD4.T.dysfunc.early	2.2994031894929814e-47	-0.28859289780399366	0.023	0.111	7.398329762193668e-43	2655	0.010605788243753371
OASL	CD4.T.dysfunc.early	2.1653828709664883e-32	-0.2889298698269058	0.152	0.249	6.967119387334676e-28	2655	0.010605788243753371
TXK	CD4.T.dysfunc.early	8.539979000551034e-25	-0.29118589367158937	0.14	0.218	2.747738243427295e-20	2655	0.010605788243753371
MAPK1	CD4.T.dysfunc.early	6.217005971713649e-35	-0.2919762079232947	0.169	0.27	2.0003216713988665e-30	2655	0.010605788243753371
PPM1K	CD4.T.dysfunc.early	5.39155327352718e-35	-0.2922077399548997	0.185	0.29	1.7347322657573698e-30	2655	0.010605788243753371
IFI6	CD4.T.dysfunc.early	6.9578117891059995e-12	-0.29290934907853194	0.371	0.422	2.2386759431448553e-7	2655	0.010605788243753371
TOB1	CD4.T.dysfunc.early	1.2004187338360192e-31	-0.2938372883472283	0.094	0.18	3.8623472761173916e-27	2655	0.010605788243753371
IVNS1ABP	CD4.T.dysfunc.early	1.647879250172637e-41	-0.297014438894845	0.193	0.314	5.302051487430461e-37	2655	0.010605788243753371
ABCB1	CD4.T.dysfunc.early	2.230766047065214e-58	-0.2975545561850931	0.011	0.109	7.1774897564323255e-54	2655	0.010605788243753371
VIM	CD4.T.dysfunc.early	4.865896346468659e-73	-0.2995372802577809	0.784	0.887	1.5656021494762911e-68	2655	0.010605788243753371
HLA-DQA1	CD4.T.dysfunc.early	3.0081135207442507e-34	-0.3015032221746809	0.076	0.163	9.678605252994627e-30	2655	0.010605788243753371
AC004687.1	CD4.T.dysfunc.early	1.7068132628536327e-46	-0.30163104608823244	0.137	0.26	5.4916716732315616e-42	2655	0.010605788243753371
APMAP	CD4.T.dysfunc.early	8.498903857146029e-44	-0.30378021909644315	0.109	0.219	2.7345223160367355e-39	2655	0.010605788243753371
MYADM	CD4.T.dysfunc.early	2.6384224423162175e-44	-0.30531566166423474	0.086	0.193	8.489124208152431e-40	2655	0.010605788243753371
ZEB2	CD4.T.dysfunc.early	9.492360821820675e-32	-0.3062782736923676	0.185	0.286	3.0541670944208014e-27	2655	0.010605788243753371
REL	CD4.T.dysfunc.early	2.3031055585599062e-37	-0.30631367283387967	0.284	0.401	7.410242134666501e-33	2655	0.010605788243753371
ARL4C	CD4.T.dysfunc.early	1.166090309787281e-53	-0.3116290475540413	0.518	0.645	3.751895571740576e-49	2655	0.010605788243753371
FLNA	CD4.T.dysfunc.early	2.6765396947469174e-46	-0.31197865508140654	0.288	0.421	8.611766467848205e-42	2655	0.010605788243753371
HLA-DRA	CD4.T.dysfunc.early	4.215279984028846e-17	-0.3132732206170623	0.328	0.39	1.3562663348612817e-12	2655	0.010605788243753371
FOSL2	CD4.T.dysfunc.early	1.580540167393276e-56	-0.3167140739814801	0.065	0.187	5.0853879885878655e-52	2655	0.010605788243753371
AC245297.3	CD4.T.dysfunc.early	1.555445410703048e-48	-0.32177905988604405	0.283	0.417	5.004645608937057e-44	2655	0.010605788243753371
HLA-DRB1	CD4.T.dysfunc.early	3.779726407078598e-19	-0.32407839979281583	0.394	0.452	1.2161269714775387e-14	2655	0.010605788243753371
TGFB1	CD4.T.dysfunc.early	1.0434250660600883e-58	-0.3242465191100177	0.295	0.451	3.357220150048335e-54	2655	0.010605788243753371
LITAF	CD4.T.dysfunc.early	4.2381677159114645e-49	-0.32568438377645414	0.221	0.354	1.3636304625945137e-44	2655	0.010605788243753371
CD81	CD4.T.dysfunc.early	2.940940682641745e-59	-0.33287642448206967	0.493	0.615	9.462476646399814e-55	2655	0.010605788243753371
EFHD2	CD4.T.dysfunc.early	3.0978006131261564e-42	-0.3338463037030901	0.275	0.393	9.967173472733412e-38	2655	0.010605788243753371
IFIT1	CD4.T.dysfunc.early	6.399252371056587e-20	-0.3425314704422248	0.098	0.161	2.058959450387457e-15	2655	0.010605788243753371
ANXA1	CD4.T.dysfunc.early	5.702966791020283e-67	-0.34326342345748095	0.391	0.565	1.834929565010776e-62	2655	0.010605788243753371
HAVCR2	CD4.T.dysfunc.early	9.331823257786906e-49	-0.34402988992173483	0.082	0.199	3.0025141331929367e-44	2655	0.010605788243753371
EMP3	CD4.T.dysfunc.early	2.1526013496838944e-79	-0.34412349461861225	0.475	0.657	6.925994842607928e-75	2655	0.010605788243753371
ABI3	CD4.T.dysfunc.early	2.7947692159421786e-65	-0.34508399604836926	0.054	0.182	8.99216995229396e-61	2655	0.010605788243753371
PTGER2	CD4.T.dysfunc.early	2.117972020589623e-65	-0.34736079988575524	0.035	0.155	6.814574976247112e-61	2655	0.010605788243753371
PTPN4	CD4.T.dysfunc.early	2.843728537776756e-64	-0.3543181045682944	0.155	0.305	9.149696570296713e-60	2655	0.010605788243753371
GZMM	CD4.T.dysfunc.early	2.033832297391953e-43	-0.3550477463766324	0.4	0.507	6.54385541685861e-39	2655	0.010605788243753371
RSAD2	CD4.T.dysfunc.early	1.3355467359998856e-29	-0.3638669989611152	0.085	0.166	4.297121623079632e-25	2655	0.010605788243753371
S100A6	CD4.T.dysfunc.early	2.1881150699260542e-99	-0.3656635258280423	0.74	0.836	7.040260237487079e-95	2655	0.010605788243753371
IRF1	CD4.T.dysfunc.early	1.8694412807913581e-65	-0.3657876885294591	0.376	0.536	6.014927320946195e-61	2655	0.010605788243753371
MCTP2	CD4.T.dysfunc.early	3.597838839788392e-70	-0.3735579309224675	0.009	0.121	1.157604646701915e-65	2655	0.010605788243753371
PTGDR	CD4.T.dysfunc.early	3.335111165289631e-63	-0.3769379449850432	0.026	0.139	1.0730720174319388e-58	2655	0.010605788243753371
GADD45B	CD4.T.dysfunc.early	7.340010793969346e-58	-0.3784049715511257	0.072	0.196	2.361648472959637e-53	2655	0.010605788243753371
ANXA2	CD4.T.dysfunc.early	8.90922425948931e-74	-0.3803428881644064	0.238	0.411	2.8665429054906856e-69	2655	0.010605788243753371
KLF2	CD4.T.dysfunc.early	6.644189889989682e-46	-0.38297958424480183	0.291	0.429	2.13776809710418e-41	2655	0.010605788243753371
TLE4	CD4.T.dysfunc.early	2.5774238232335558e-58	-0.3855166427121745	0.115	0.248	8.292861151253966e-54	2655	0.010605788243753371
CD69	CD4.T.dysfunc.early	1.3101348008478263e-47	-0.3949670582258158	0.554	0.655	4.215358721727881e-43	2655	0.010605788243753371
MYBL1	CD4.T.dysfunc.early	1.5421330172804215e-69	-0.3970159382738981	0.021	0.141	4.961812983099757e-65	2655	0.010605788243753371
HIST1H4C	CD4.T.dysfunc.early	8.684657312633865e-20	-0.3989625136132759	0.385	0.469	2.7942884903399464e-15	2655	0.010605788243753371
GLIPR2	CD4.T.dysfunc.early	2.3049771007093796e-70	-0.39996285683747695	0.145	0.299	7.416263821532429e-66	2655	0.010605788243753371
CD38	CD4.T.dysfunc.early	2.293848189491879e-54	-0.4098011464727823	0.065	0.179	7.3804565496901205e-50	2655	0.010605788243753371
EOMES	CD4.T.dysfunc.early	3.727018984460017e-77	-0.4163557875025166	0.03	0.164	1.1991683582500104e-72	2655	0.010605788243753371
TNFRSF9	CD4.T.dysfunc.early	1.767234071736846e-52	-0.41766068790488386	0.021	0.117	5.686075625813303e-48	2655	0.010605788243753371
NR4A2	CD4.T.dysfunc.early	3.186695040504893e-50	-0.4193010960617232	0.163	0.29	1.0253191292824497e-45	2655	0.010605788243753371
CD7	CD4.T.dysfunc.early	5.216025540112073e-79	-0.4286226116320848	0.429	0.593	1.678256217531059e-74	2655	0.010605788243753371
SLAMF7	CD4.T.dysfunc.early	4.409669536270681e-84	-0.4326162154599189	0.013	0.146	1.4188111732950918e-79	2655	0.010605788243753371
PLAC8	CD4.T.dysfunc.early	1.50753843195408e-60	-0.4330859557951048	0.055	0.174	4.8505049048122525e-56	2655	0.010605788243753371
ISG15	CD4.T.dysfunc.early	1.2819050290708755e-11	-0.4356083895595513	0.516	0.558	4.124529431035543e-7	2655	0.010605788243753371
LYAR	CD4.T.dysfunc.early	1.5847589103582895e-79	-0.4366319986685128	0.086	0.243	5.098961794077797e-75	2655	0.010605788243753371
FOSB	CD4.T.dysfunc.early	1.1742884393951725e-44	-0.44188219148967833	0.168	0.285	3.778273053753967e-40	2655	0.010605788243753371
IFI27	CD4.T.dysfunc.early	2.687978420154916e-8	-0.446277921233977	0.078	0.111	8.648570566848441e-4	2655	0.010605788243753371
FCGR3A	CD4.T.dysfunc.early	2.4524960927583492e-46	-0.4476259760179962	0.019	0.104	7.890906178449985e-42	2655	0.010605788243753371
PTMS	CD4.T.dysfunc.early	1.1890389915029067e-58	-0.448125410473991	0.118	0.253	3.825732955160602e-54	2655	0.010605788243753371
PLEK	CD4.T.dysfunc.early	1.1524386394620009e-83	-0.45636679157925863	0.02	0.159	3.7079713224689877e-79	2655	0.010605788243753371
AOAH	CD4.T.dysfunc.early	8.821907865562826e-81	-0.4593358760764674	0.049	0.194	2.838448855744839e-76	2655	0.010605788243753371
FASLG	CD4.T.dysfunc.early	1.372374422954448e-92	-0.4631321389892233	0.021	0.171	4.4156147058559375e-88	2655	0.010605788243753371
ADGRE5	CD4.T.dysfunc.early	2.052670403040048e-96	-0.468864570091285	0.266	0.462	6.604467021781353e-92	2655	0.010605788243753371
TUBB	CD4.T.dysfunc.early	9.639220414215936e-48	-0.4778973472356214	0.202	0.323	3.1014191682739775e-43	2655	0.010605788243753371
CRTAM	CD4.T.dysfunc.early	1.9878805020040942e-74	-0.4829806131074659	0.028	0.158	6.396005515198175e-70	2655	0.010605788243753371
IL2RB	CD4.T.dysfunc.early	1.2851595625786139e-70	-0.48437926747304527	0.246	0.4	4.1350008925966905e-66	2655	0.010605788243753371
AC020916.1	CD4.T.dysfunc.early	1.1679105090545148e-60	-0.48998707178607326	0.157	0.301	3.7577520628829017e-56	2655	0.010605788243753371
GNPTAB	CD4.T.dysfunc.early	4.3083713599432854e-97	-0.4930575580558426	0.111	0.298	1.3862184850617514e-92	2655	0.010605788243753371
C12orf75	CD4.T.dysfunc.early	2.8093519864492904e-102	-0.49449048809020807	0.131	0.324	9.039090016400592e-98	2655	0.010605788243753371
KLRG1	CD4.T.dysfunc.early	2.6886993923891367e-69	-0.4963087382608256	0.078	0.215	8.650890295012049e-65	2655	0.010605788243753371
METRNL	CD4.T.dysfunc.early	1.4380447322996607e-99	-0.504926389993701	0.068	0.249	4.626908926174157e-95	2655	0.010605788243753371
GABARAPL1	CD4.T.dysfunc.early	1.14302134899942e-104	-0.5060183813426861	0.056	0.236	3.6776711904056337e-100	2655	0.010605788243753371
FOS	CD4.T.dysfunc.early	1.325796111003496e-33	-0.5318955496679998	0.357	0.45	4.2657489871537485e-29	2655	0.010605788243753371
IER2	CD4.T.dysfunc.early	6.134554225745182e-100	-0.539159141816083	0.227	0.425	1.9737928221335123e-95	2655	0.010605788243753371
CHST12	CD4.T.dysfunc.early	8.224848261736386e-119	-0.5478140631313267	0.147	0.363	2.646344928213683e-114	2655	0.010605788243753371
PPP1R14B	CD4.T.dysfunc.early	4.5278657590712284e-92	-0.5586622363220246	0.176	0.36	1.4568408079811668e-87	2655	0.010605788243753371
XCL1	CD4.T.dysfunc.early	5.347838355308749e-60	-0.563319223072866	0.044	0.161	1.7206669908205897e-55	2655	0.010605788243753371
CEBPD	CD4.T.dysfunc.early	3.620266681797939e-80	-0.569676252219981	0.035	0.175	1.1648208048684866e-75	2655	0.010605788243753371
IFIT3	CD4.T.dysfunc.early	2.3369936751627636e-55	-0.5721598191154901	0.054	0.168	7.519277149836191e-51	2655	0.010605788243753371
HCST	CD4.T.dysfunc.early	2.3388819537090404e-226	-0.5796469792596832	0.654	0.835	7.525352686058834e-222	2655	0.010605788243753371
TUBA1B	CD4.T.dysfunc.early	8.734950314554455e-53	-0.5846935167085568	0.279	0.407	2.8104702637078956e-48	2655	0.010605788243753371
LAG3	CD4.T.dysfunc.early	6.334179372123298e-100	-0.5875959028367621	0.061	0.237	2.038022212980671e-95	2655	0.010605788243753371
CMC1	CD4.T.dysfunc.early	4.695258657960885e-69	-0.593367111473891	0.137	0.282	1.5106994731989148e-64	2655	0.010605788243753371
APOBEC3G	CD4.T.dysfunc.early	3.610518635894273e-139	-0.5976165837116962	0.396	0.604	1.1616843710989823e-134	2655	0.010605788243753371
STMN1	CD4.T.dysfunc.early	1.2696460596670524e-45	-0.6097743147042842	0.051	0.146	4.08508619697874e-41	2655	0.010605788243753371
TRGC2	CD4.T.dysfunc.early	2.817438169330876e-87	-0.6188240833897842	0.052	0.208	9.06510730982209e-83	2655	0.010605788243753371
GSTP1	CD4.T.dysfunc.early	5.445536543686895e-127	-0.6266149193170266	0.234	0.445	1.7521013829312583e-122	2655	0.010605788243753371
ZNF683	CD4.T.dysfunc.early	2.251063530519433e-102	-0.6612225863521045	0.011	0.167	7.242796909446275e-98	2655	0.010605788243753371
SAMD3	CD4.T.dysfunc.early	1.1294954501973327e-164	-0.6716462765702129	0.104	0.365	3.634151611009917e-160	2655	0.010605788243753371
CLEC2B	CD4.T.dysfunc.early	4.904572027150794e-176	-0.6836497975742484	0.291	0.545	1.578046049735768e-171	2655	0.010605788243753371
ITGA1	CD4.T.dysfunc.early	1.0507519406417236e-130	-0.7007269738951514	0.023	0.222	3.380794369014747e-126	2655	0.010605788243753371
MATK	CD4.T.dysfunc.early	1.338554460670329e-174	-0.7672116401813437	0.027	0.273	4.306798977206782e-170	2655	0.010605788243753371
LGALS1	CD4.T.dysfunc.early	1.1292101543906489e-141	-0.8181979456574825	0.212	0.453	3.6332336717519117e-137	2655	0.010605788243753371
CLIC3	CD4.T.dysfunc.early	1.2025297050384829e-128	-0.8219903584648978	0.048	0.252	3.8691393259613175e-124	2655	0.010605788243753371
CD63	CD4.T.dysfunc.early	2.1998963658725046e-204	-0.8326971063756421	0.307	0.572	7.078166557194784e-200	2655	0.010605788243753371
ITM2C	CD4.T.dysfunc.early	9.258162044871315e-173	-0.8551274176278508	0.038	0.285	2.9788136379373447e-168	2655	0.010605788243753371
XCL2	CD4.T.dysfunc.early	6.409134688212454e-117	-0.8622591216719853	0.037	0.223	2.062139085932358e-112	2655	0.010605788243753371
CD8B	CD4.T.dysfunc.early	5.308437142442397e-168	-0.8800988792119974	0.022	0.259	1.7079896505808406e-163	2655	0.010605788243753371
RUNX3	CD4.T.dysfunc.early	3.113855553567158e-284	-0.8915680253456333	0.134	0.5	1.001883024360233e-279	2655	0.010605788243753371
FCER1G	CD4.T.dysfunc.early	2.635780331910922e-96	-0.8968322112258296	0.026	0.18	8.480623217923392e-92	2655	0.010605788243753371
HOPX	CD4.T.dysfunc.early	1.1228754060252991e-172	-0.8993230904932021	0.051	0.302	3.6128516188863984e-168	2655	0.010605788243753371
TRDC	CD4.T.dysfunc.early	2.5192527123494443e-106	-0.9135926416125052	0.012	0.173	8.10569560198434e-102	2655	0.010605788243753371
KLRC1	CD4.T.dysfunc.early	1.1077589848957683e-98	-0.9250732256943908	0.002	0.148	3.564214533902133e-94	2655	0.010605788243753371
AREG	CD4.T.dysfunc.early	6.743261289650724e-38	-0.9404492314607388	0.115	0.21	2.1696443199451198e-33	2655	0.010605788243753371
GZMK	CD4.T.dysfunc.early	3.616511774237736e-185	-0.9684189904939996	0.128	0.414	1.1636126633609915e-180	2655	0.010605788243753371
CST7	CD4.T.dysfunc.early	8.116743839137806e-292	-0.9783327350928686	0.249	0.598	2.611562330242589e-292	2655	0.010605788243753371
TYROBP	CD4.T.dysfunc.early	6.3714342837059935e-115	-1.0101451148982674	0.042	0.223	2.050008980782404e-110	2655	0.010605788243753371
GZMA	CD4.T.dysfunc.early	0	-1.1360807458922968	0.274	0.671	0	2655	0.010605788243753371
PRF1	CD4.T.dysfunc.early	6.696960690710123e-260	-1.1847144460688774	0.088	0.419	2.154747102235982e-255	2655	0.010605788243753371
CD8A	CD4.T.dysfunc.early	5.756903151420505e-256	-1.2418420871552327	0.025	0.349	1.8522835889695474e-251	2655	0.010605788243753371
GZMH	CD4.T.dysfunc.early	3.3138592171241646e-229	-1.289051598448175	0.035	0.336	1.0662342031096994e-224	2655	0.010605788243753371
CTSW	CD4.T.dysfunc.early	0	-1.4145637304177594	0.041	0.468	0	2655	0.010605788243753371
CCL3	CD4.T.dysfunc.early	1.035821975896474e-129	-1.4252600326250593	0.033	0.231	3.3327572074469057e-125	2655	0.010605788243753371
CCL4L2	CD4.T.dysfunc.early	3.3977830984559894e-123	-1.551848728276905	0.041	0.234	1.0932367119282146e-118	2655	0.010605788243753371
GZMB	CD4.T.dysfunc.early	1.4512361378367328e-225	-1.5645165984084295	0.036	0.334	4.669352273489686e-221	2655	0.010605788243753371
KLRD1	CD4.T.dysfunc.early	1.381604983810361e-281	-1.6485011660994486	0.01	0.351	4.4453140354098357e-277	2655	0.010605788243753371
CCL5	CD4.T.dysfunc.early	0	-1.974051547754638	0.277	0.733	0	2655	0.010605788243753371
CCL4	CD4.T.dysfunc.early	0	-2.0129370268729687	0.175	0.579	0	2655	0.010605788243753371
NKG7	CD4.T.dysfunc.early	0	-2.608747456382778	0.047	0.621	0	2655	0.010605788243753371
GNLY	CD4.T.dysfunc.early	4.1450631506388067e-168	-2.6233328129271607	0.032	0.268	1.3336740687180363e-163	2655	0.010605788243753371
CXCL13	CD4.T.dysfunc.late.1	0	2.429224020960696	0.693	0.108	0	2580	0.010306189705794236
PDCD1	CD4.T.dysfunc.late.1	0	1.1018395572017692	0.605	0.148	0	2580	0.010306189705794236
CTLA4	CD4.T.dysfunc.late.1	0	1.04747919374711	0.695	0.218	0	2580	0.010306189705794236
MAF	CD4.T.dysfunc.late.1	0	1.007274112856626	0.654	0.236	0	2580	0.010306189705794236
ZBED2	CD4.T.dysfunc.late.1	0	0.9641308539670034	0.291	0.035	0	2580	0.010306189705794236
IFNG	CD4.T.dysfunc.late.1	0	0.9101581947395022	0.41	0.147	0	2580	0.010306189705794236
CD40LG	CD4.T.dysfunc.late.1	0	0.8393523530360432	0.379	0.106	0	2580	0.010306189705794236
RBPJ	CD4.T.dysfunc.late.1	0	0.8360173697748872	0.786	0.427	0	2580	0.010306189705794236
DUSP4	CD4.T.dysfunc.late.1	0	0.8348582302062528	0.705	0.336	0	2580	0.010306189705794236
CD4	CD4.T.dysfunc.late.1	0	0.8135219575991366	0.531	0.156	0	2580	0.010306189705794236
MIR155HG	CD4.T.dysfunc.late.1	0	0.7850735191539416	0.37	0.11	0	2580	0.010306189705794236
CCL4L2	CD4.T.dysfunc.late.1	2.86745541160756e-5	0.7812480816955896	0.258	0.232	0.9226037786847324	2580	0.010306189705794236
PRDM1	CD4.T.dysfunc.late.1	0	0.7626945951209607	0.746	0.443	0	2580	0.010306189705794236
NR3C1	CD4.T.dysfunc.late.1	0	0.7575409257802286	0.658	0.37	0	2580	0.010306189705794236
ITM2A	CD4.T.dysfunc.late.1	0	0.7247300881443377	0.758	0.481	0	2580	0.010306189705794236
TNFRSF18	CD4.T.dysfunc.late.1	0	0.7215583262303487	0.57	0.232	0	2580	0.010306189705794236
RGS1	CD4.T.dysfunc.late.1	0	0.7196680753260027	0.858	0.595	0	2580	0.010306189705794236
LIMS1	CD4.T.dysfunc.late.1	0	0.7104982825774594	0.582	0.28	0	2580	0.010306189705794236
RNF19A	CD4.T.dysfunc.late.1	1.3987982542692668e-291	0.705985492281904	0.744	0.463	4.5006333831113655e-291	2580	0.010306189705794236
FKBP5	CD4.T.dysfunc.late.1	2.1762740547821663e-211	0.7051458622754225	0.616	0.381	7.00216177126162e-207	2580	0.010306189705794236
CORO1B	CD4.T.dysfunc.late.1	2.5962895750274856e-280	0.7022895753050906	0.571	0.286	8.353561707650936e-276	2580	0.010306189705794236
LINC01943	CD4.T.dysfunc.late.1	0	0.6814126023663953	0.349	0.109	0	2580	0.010306189705794236
SAMSN1	CD4.T.dysfunc.late.1	1.1337314258580808e-262	0.6691036680079403	0.721	0.454	3.647780862698374e-258	2580	0.010306189705794236
TYMP	CD4.T.dysfunc.late.1	1.8714586376650308e-226	0.6419042013810623	0.655	0.393	6.021418166687236e-222	2580	0.010306189705794236
IL6ST	CD4.T.dysfunc.late.1	2.704308885621803e-234	0.6339296624965841	0.413	0.18	8.701113839488153e-230	2580	0.010306189705794236
ADAM19	CD4.T.dysfunc.late.1	0	0.6325378198818067	0.347	0.1	0	2580	0.010306189705794236
ALOX5AP	CD4.T.dysfunc.late.1	1.3414540725699452e-204	0.6303337401421778	0.708	0.484	4.3161284784937986e-200	2580	0.010306189705794236
CD2	CD4.T.dysfunc.late.1	0	0.6226414245557343	0.976	0.851	0	2580	0.010306189705794236
ARID5B	CD4.T.dysfunc.late.1	1.37331873665266e-204	0.6203081872430607	0.607	0.358	4.418653035179935e-200	2580	0.010306189705794236
TNFRSF4	CD4.T.dysfunc.late.1	0	0.5994184563947416	0.427	0.152	0	2580	0.010306189705794236
CCDC50	CD4.T.dysfunc.late.1	0	0.5978547406451288	0.296	0.086	0	2580	0.010306189705794236
AHI1	CD4.T.dysfunc.late.1	2.538912588490889e-215	0.5946918070914137	0.333	0.132	8.168951253469432e-211	2580	0.010306189705794236
CEBPB	CD4.T.dysfunc.late.1	1.8364939779881054e-139	0.5925007620294219	0.514	0.321	5.908919374176726e-135	2580	0.010306189705794236
SLA	CD4.T.dysfunc.late.1	3.308373036756138e-211	0.5849375971911934	0.778	0.571	1.0644690245762875e-206	2580	0.010306189705794236
PAG1	CD4.T.dysfunc.late.1	1.7254291014349495e-205	0.5821869714846875	0.535	0.291	5.551568133866949e-201	2580	0.010306189705794236
RILPL2	CD4.T.dysfunc.late.1	1.0506431088907252e-146	0.5816945651452156	0.367	0.184	3.380444202855909e-142	2580	0.010306189705794236
TSHZ2	CD4.T.dysfunc.late.1	1.8920143663742563e-291	0.5675609422958123	0.276	0.079	6.0875562238091696e-291	2580	0.010306189705794236
ETV7	CD4.T.dysfunc.late.1	0	0.5600463673340415	0.29	0.076	0	2580	0.010306189705794236
ZNRF1	CD4.T.dysfunc.late.1	9.857806414264256e-207	0.5564629169240854	0.432	0.206	3.171749213789523e-202	2580	0.010306189705794236
ENTPD1	CD4.T.dysfunc.late.1	1.5772660649092574e-183	0.5555030593986582	0.282	0.108	5.074853563845537e-179	2580	0.010306189705794236
ICOS	CD4.T.dysfunc.late.1	5.8089649081309984e-241	0.554796842579404	0.441	0.192	1.8690344591911487e-236	2580	0.010306189705794236
[truncated: 23,785 more rows]

## Sheet: Myeloid_marker_top50
rank	M1.S100A8	M2.CXCL10	M2.SELENOP	M2.MARCO	M2.COL1A1	M2.MMP9	cDC1	cDC2	mDC	pDC	Mast.cell	Clearing.M	Cycling.M	dissociated	dissociated_1	doublet.Ovarian.cancer.cell
[truncated: 50 more rows]

[truncated: 1 more sheets: Myeloid_marker_fc]
