# Supplementary material for: Ovarian cancer mutational processes drive site-specific immune evasion
Source: Nature. 2022 Dec 14;612(7941):778–86. doi: 10.1038/s41586-022-05496-1 (PMC9771812; doi:10.1038/s41586-022-05496-1)
Supplement: Supplementary file 6 — GLMs for major cell types, cancer cells, T/NK cells, DCs and macrophages. [file 41586_2022_5496_MOESM6_ESM.xlsx]

## Sheet: scRNA - Cell type - Site
cell_type	sort_contrast	tumor_supersite_contrast	odds.ratio	SE	z.ratio	p.value
Endothelial cell	CD45-	Adnexa	1.34312	0.0706092	5.61129	2.53038e-06
Endothelial cell	CD45-	Bowel	1.94715	0.105566	12.2912	1.27319e-32
Endothelial cell	CD45-	Omentum	2.81105	0.147196	19.7382	1.27588e-84
Endothelial cell	CD45-	Peritoneum	0.944632	0.0548609	-0.980764	1
Endothelial cell	CD45-	UQ	2.85232	0.160115	18.6717	1.06071e-75
Endothelial cell	CD45-	Ascites	0.0182788	0.00554326	-13.1966	1.15699e-37
Fibroblast	CD45-	Adnexa	0.776975	0.00476545	-41.1435	0
Fibroblast	CD45-	Bowel	0.591156	0.00524468	-59.2518	0
Fibroblast	CD45-	Omentum	0.910188	0.00632064	-13.5513	9.812e-40
Fibroblast	CD45-	Peritoneum	0.764452	0.00729942	-28.1295	5.38265e-172
Fibroblast	CD45-	UQ	1.15406	0.0141253	11.7066	1.48564e-29
Fibroblast	CD45-	Ascites	1.06378	0.0114355	5.75198	1.11141e-06
Ovarian.cancer.cell	CD45-	Adnexa	1.52717	0.00940182	68.7775	0
Ovarian.cancer.cell	CD45-	Bowel	1.60786	0.0138532	55.1189	0
Ovarian.cancer.cell	CD45-	Omentum	1.1281	0.00783399	17.3573	2.18892e-65
Ovarian.cancer.cell	CD45-	Peritoneum	1.55859	0.0147566	46.8724	0
Ovarian.cancer.cell	CD45-	UQ	0.915644	0.0111406	-7.24316	5.5234e-11
Ovarian.cancer.cell	CD45-	Ascites	0.960894	0.0101652	-3.7708	0.0205035
B cell	CD45+	Adnexa	0.298003	0.0065993	-54.6691	0
B cell	CD45+	Bowel	1.4505	0.0320891	16.8112	2.54535e-61
B cell	CD45+	Omentum	1.63713	0.0244583	32.9956	1.18243e-236
B cell	CD45+	Peritoneum	0.961852	0.0194582	-1.92262	1
B cell	CD45+	UQ	0.615759	0.0229609	-13.0039	1.46494e-36
B cell	CD45+	Ascites	0.937187	0.0181846	-3.34335	0.104295
Dendritic cell	CD45+	Adnexa	0.688435	0.0262798	-9.78001	1.72861e-20
Dendritic cell	CD45+	Bowel	0.850074	0.0478502	-2.88566	0.492148
Dendritic cell	CD45+	Omentum	0.881262	0.0353561	-3.15057	0.20532
Dendritic cell	CD45+	Peritoneum	0.975819	0.0456478	-0.523282	1
Dendritic cell	CD45+	UQ	1.06991	0.0649178	1.1137	1
Dendritic cell	CD45+	Ascites	3.24192	0.103056	36.9998	1.45477e-297
Mast cell	CD45+	Adnexa	1.72336	0.108386	8.6541	6.25964e-16
Mast cell	CD45+	Bowel	1.33768	0.122452	3.1782	0.186722
Mast cell	CD45+	Omentum	1.5864	0.107489	6.81071	1.22373e-09
Mast cell	CD45+	Peritoneum	1.17491	0.107756	1.7575	1
Mast cell	CD45+	UQ	1.04014	0.125496	0.326153	1
Mast cell	CD45+	Ascites	0.248407	0.0455905	-7.58828	4.08469e-12
Myeloid cell	CD45+	Adnexa	1.61398	0.00927931	83.2625	0
Myeloid cell	CD45+	Bowel	0.909147	0.00829504	-10.4393	2.06615e-23
Myeloid cell	CD45+	Omentum	0.784713	0.00529802	-35.9085	2.83677e-280
Myeloid cell	CD45+	Peritoneum	1.03101	0.00856425	3.67691	0.0297459
Myeloid cell	CD45+	UQ	1.43004	0.0151518	33.7598	9.68564e-248
Myeloid cell	CD45+	Ascites	0.567496	0.00457324	-70.2999	0
Plasma cell	CD45+	Adnexa	0.952362	0.014079	-3.30169	0.121093
Plasma cell	CD45+	Bowel	1.01692	0.0227977	0.748477	1
Plasma cell	CD45+	Omentum	1.23626	0.0193787	13.5302	1.30654e-39
Plasma cell	CD45+	Peritoneum	1.20919	0.0228461	10.0539	1.11282e-21
Plasma cell	CD45+	UQ	0.506342	0.0190117	-18.125	2.54738e-71
Plasma cell	CD45+	Ascites	0.629548	0.0145728	-19.991	8.3119e-87
T cell	CD45+	Adnexa	0.73546	0.00421398	-53.6255	0
T cell	CD45+	Bowel	1.09648	0.00973077	10.3789	3.89667e-23
T cell	CD45+	Omentum	1.12681	0.00727719	18.4873	3.29118e-74
T cell	CD45+	Peritoneum	0.999599	0.00804985	-0.049835	1
T cell	CD45+	UQ	0.833653	0.00886784	-17.1037	1.75366e-63
T cell	CD45+	Ascites	1.71742	0.0129372	71.7941	0

## Sheet: H&E - Cell type - Site
cell_type	region_contrast	tumor_supersite_contrast	odds.ratio	SE	z.ratio	p.value
Lymphocyte	Tumor	Adnexa	0.597246	0.000965632	-318.793	0
Lymphocyte	Tumor	Bowel	0.557305	0.00118547	-274.848	0
Lymphocyte	Tumor	Omentum	0.646218	0.00111689	-252.621	0
Lymphocyte	Tumor	Peritoneum	2.63104	0.00678475	375.138	0
Lymphocyte	Tumor	UQ	1.53196	0.00409183	159.696	0
Lymphocyte	Stroma	Adnexa	0.565045	0.000958819	-336.41	0
Lymphocyte	Stroma	Bowel	0.67026	0.00177668	-150.936	0
Lymphocyte	Stroma	Omentum	0.612389	0.00111498	-269.339	0
Lymphocyte	Stroma	Peritoneum	2.59111	0.00831409	296.72	0
Lymphocyte	Stroma	UQ	1.7877	0.00557066	186.429	0
Other	Tumor	Adnexa	1.67393	0.00270633	318.646	0
Other	Tumor	Bowel	1.79392	0.00381587	274.739	0
Other	Tumor	Omentum	1.5471	0.00267386	252.489	0
Other	Tumor	Peritoneum	0.379973	0.000979831	-375.251	0
Other	Tumor	UQ	0.653476	0.00174522	-159.304	0
Other	Stroma	Adnexa	1.76969	0.00300294	336.384	0
Other	Stroma	Bowel	1.49187	0.00395453	150.913	0
Other	Stroma	Omentum	1.63287	0.00297296	269.314	0
Other	Stroma	Peritoneum	0.385917	0.00123829	-296.735	0
Other	Stroma	UQ	0.559511	0.00174341	-186.361	0

## Sheet: mpIF - Cell type - Site
cell_type	region_contrast	tumor_supersite_contrast	odds.ratio	SE	z.ratio	p.value
CD68+	Tumor	Adnexa	0.772573	0.00160629	-124.103	0
CD68+	Tumor	Bowel	0.842209	0.00256057	-56.4836	0
CD68+	Tumor	Omentum	1.10452	0.00229598	47.8218	0
CD68+	Tumor	Peritoneum	1.5706	0.00455093	155.806	0
CD68+	Tumor	UQ	1.2783	0.00413627	75.8792	0
CD68+	Stroma	Adnexa	0.872454	0.00190851	-62.3746	0
CD68+	Stroma	Bowel	0.898138	0.00287882	-33.5165	9.97808e-245
CD68+	Stroma	Omentum	1.56758	0.00387652	181.78	0
CD68+	Stroma	Peritoneum	0.78003	0.00359221	-53.9438	0
CD68+	Stroma	UQ	1.02334	0.00419904	5.62288	6.76079e-07
CD8+	Tumor	Adnexa	0.612981	0.00177842	-168.692	0
CD8+	Tumor	Bowel	1.06187	0.003907	16.3144	2.80629e-58
CD8+	Tumor	Omentum	0.855223	0.0024137	-55.4133	0
CD8+	Tumor	Peritoneum	1.05314	0.00435685	12.5144	2.24072e-34
CD8+	Tumor	UQ	1.15612	0.00503431	33.3146	8.55125e-242
CD8+	Stroma	Adnexa	0.567179	0.00209403	-153.597	0
CD8+	Stroma	Bowel	1.33513	0.00551693	69.946	0
CD8+	Stroma	Omentum	1.54296	0.00558436	119.831	0
CD8+	Stroma	Peritoneum	0.468638	0.00375513	-94.5885	0
CD8+	Stroma	UQ	0.725381	0.00521716	-44.6391	0
panCK+	Tumor	Adnexa	1.3968	0.00217465	214.648	0
panCK+	Tumor	Bowel	1.07723	0.00240824	33.2749	3.21106e-241
panCK+	Tumor	Omentum	0.832832	0.00131149	-116.161	0
panCK+	Tumor	Peritoneum	0.716831	0.00173083	-137.879	0
panCK+	Tumor	UQ	0.877809	0.00226809	-50.4394	0
panCK+	Stroma	Adnexa	2.12303	0.00471552	338.946	0
panCK+	Stroma	Bowel	0.968735	0.0034623	-8.88739	2.25213e-17
panCK+	Stroma	Omentum	0.386477	0.001461	-251.483	0
panCK+	Stroma	Peritoneum	0.791953	0.0043711	-42.2606	0
panCK+	Stroma	UQ	1.8744	0.00715041	164.7	0

## Sheet: scRNA - Cancer - Site|Signature
cluster_label	tumor_megasite_contrast	mutational_signature_contrast	odds.ratio	SE	z.ratio	p.value
Cancer.cell.1	Adnexa	HRD-Dup	0.948938	0.00995863	-4.99418	4.72683e-05
Cancer.cell.1	Adnexa	HRD-Del	1.1395	0.0231415	6.43051	1.01738e-08
Cancer.cell.1	Adnexa	FBI	1.11926	0.0137189	9.192	3.08482e-18
Cancer.cell.1	Adnexa	Undetermined	0.989392	0.0167952	-0.62824	1
Cancer.cell.1	Non-Adnexa	HRD-Dup	1.10649	0.0104975	10.6662	1.17235e-24
Cancer.cell.1	Non-Adnexa	HRD-Del	0.835854	0.0112325	-13.3426	1.04703e-38
Cancer.cell.1	Non-Adnexa	FBI	0.840637	0.00953651	-15.3023	5.90079e-51
Cancer.cell.1	Non-Adnexa	Undetermined	1.07414	0.0264359	2.90599	0.292871
Cancer.cell.2	Adnexa	HRD-Dup	0.760187	0.0122329	-17.039	3.37682e-63
Cancer.cell.2	Adnexa	HRD-Del	1.40028	0.0368013	12.8102	1.15062e-35
Cancer.cell.2	Adnexa	FBI	0.825894	0.0153244	-10.3093	5.11708e-23
Cancer.cell.2	Adnexa	Undetermined	0.852802	0.0217948	-6.23037	3.72269e-08
Cancer.cell.2	Non-Adnexa	HRD-Dup	0.724211	0.0106284	-21.9866	3.09391e-105
Cancer.cell.2	Non-Adnexa	HRD-Del	1.2713	0.0226837	13.453	2.36484e-39
Cancer.cell.2	Non-Adnexa	FBI	1.54366	0.0224875	29.8027	2.88547e-193
Cancer.cell.2	Non-Adnexa	Undetermined	0.938487	0.0338315	-1.7611	1
Cancer.cell.3	Adnexa	HRD-Dup	2.03141	0.0363931	39.5603	0
Cancer.cell.3	Adnexa	HRD-Del	0.534869	0.028112	-11.9054	8.87172e-31
Cancer.cell.3	Adnexa	FBI	0.668067	0.0189492	-14.221	5.43036e-44
Cancer.cell.3	Adnexa	Undetermined	1.07478	0.035433	2.18746	1
Cancer.cell.3	Non-Adnexa	HRD-Dup	1.86968	0.0316069	37.0169	4.89262e-298
Cancer.cell.3	Non-Adnexa	HRD-Del	0.784225	0.0228125	-8.35566	5.20537e-15
Cancer.cell.3	Non-Adnexa	FBI	0.680231	0.0174891	-14.9869	7.15005e-49
Cancer.cell.3	Non-Adnexa	Undetermined	1.28514	0.0570565	5.65052	1.27969e-06
Cancer.cell.4	Adnexa	HRD-Dup	0.841445	0.0441294	-3.29175	0.0796538
Cancer.cell.4	Adnexa	HRD-Del	0.772996	0.0776082	-2.56457	0.826418
Cancer.cell.4	Adnexa	FBI	0.749725	0.0463286	-4.66143	0.000251215
Cancer.cell.4	Adnexa	Undetermined	0.625315	0.0574393	-5.11123	2.56051e-05
Cancer.cell.4	Non-Adnexa	HRD-Dup	0.584935	0.0305946	-10.2526	9.21729e-23
Cancer.cell.4	Non-Adnexa	HRD-Del	10.6282	0.378498	66.3674	0
Cancer.cell.4	Non-Adnexa	FBI	1.01744	0.0525244	0.334939	1
Cancer.cell.4	Non-Adnexa	Undetermined	0.518464	0.0757778	-4.49434	0.000558294
Cancer.cell.5	Adnexa	HRD-Dup	2.11707	0.330922	4.79833	0.000127994
Cancer.cell.5	Adnexa	HRD-Del	0.698483	0.203895	-1.22929	1
Cancer.cell.5	Adnexa	FBI	6.16119	0.943086	11.8788	1.22093e-30
Cancer.cell.5	Adnexa	Undetermined	0.0738055	0.0648806	-2.96484	0.24227
Cancer.cell.5	Non-Adnexa	HRD-Dup	1.29284	0.204364	1.62484	1
Cancer.cell.5	Non-Adnexa	HRD-Del	1.0293	0.182249	0.163123	1
Cancer.cell.5	Non-Adnexa	FBI	5.92905	0.915987	11.5208	8.29147e-29
Cancer.cell.5	Non-Adnexa	Undetermined	0.188487	0.0984348	-3.19535	0.11173
Cancer.cell.6	Adnexa	HRD-Dup	1.11062	0.0204007	5.71178	8.94391e-07
Cancer.cell.6	Adnexa	HRD-Del	0.737796	0.0306975	-7.30857	2.16001e-11
Cancer.cell.6	Adnexa	FBI	0.947613	0.0214109	-2.38152	1
Cancer.cell.6	Adnexa	Undetermined	1.0596	0.0318659	1.92516	1
Cancer.cell.6	Non-Adnexa	HRD-Dup	0.667316	0.0128282	-21.0415	2.18954e-96
Cancer.cell.6	Non-Adnexa	HRD-Del	0.766265	0.0202679	-10.0652	6.29731e-22
Cancer.cell.6	Non-Adnexa	FBI	1.48441	0.02704	21.6851	2.26857e-102
Cancer.cell.6	Non-Adnexa	Undetermined	1.60125	0.0600879	12.5458	3.35497e-34
Ciliated.cell.1	Adnexa	HRD-Dup	2.45964	0.110111	20.1045	5.39003e-88
Ciliated.cell.1	Adnexa		0.541805	0.0641135	-5.17901	1.78449e-05
Ciliated.cell.1	Adnexa	FBI	2.09935	0.103757	15.0056	5.39756e-49
Ciliated.cell.1	Adnexa	Undetermined	1.64444	0.00804985	7.57284	2.92112e-12
Ciliated.cell.1	Non-Adnexa	HRD-Dup	1.3853	0.0646456	6.98407	2.29391e-10
Ciliated.cell.1	Non-Adnexa	HRD-Del	0.939852	0.0619279	-0.941452	1
Ciliated.cell.1	Non-Adnexa	FBI	0.696856	0.0433766	-5.80239	5.23e-07
Ciliated.cell.1	Non-Adnexa	Undetermined	0.239571	0.0511997	-6.68606	1.83409e-09
Ciliated.cell.2	Adnexa	HRD-Dup
Ciliated.cell.2	Adnexa	HRD-Del
Ciliated.cell.2	Adnexa	FBI
Ciliated.cell.2	Adnexa	Undetermined
Ciliated.cell.2	Non-Adnexa	HRD-Dup
Ciliated.cell.2	Non-Adnexa	HRD-Del
Ciliated.cell.2	Non-Adnexa	FBI
Ciliated.cell.2	Non-Adnexa	Undetermined
Cycling.cancer.cell.1	Adnexa	HRD-Dup	1.05242	0.0205169	2.62077	0.701849
Cycling.cancer.cell.1	Adnexa	HRD-Del	0.932611	0.0365553	-1.77992	1
Cycling.cancer.cell.1	Adnexa	FBI	0.968928	0.0226301	-1.3515	1
Cycling.cancer.cell.1	Adnexa	Undetermined	1.12021	0.0342156	3.71652	0.0161591
Cycling.cancer.cell.1	Non-Adnexa	HRD-Dup	1.1836	0.0204283	9.76653	1.25388e-20
Cycling.cancer.cell.1	Non-Adnexa	HRD-Del	0.898315	0.0233355	-4.12807	0.00292653
Cycling.cancer.cell.1	Non-Adnexa	FBI	1.07622	0.0223606	3.53552	0.0325581
Cycling.cancer.cell.1	Non-Adnexa	Undetermined	0.820318	0.0410277	-3.96013	0.00599271
Cycling.cancer.cell.2	Adnexa	HRD-Dup	0.799984	0.014495	-12.3165	5.90751e-33
Cycling.cancer.cell.2	Adnexa	HRD-Del	1.25178	0.0383492	7.33006	1.84041e-11
Cycling.cancer.cell.2	Adnexa	FBI	1.14323	0.0219225	6.98043	2.35427e-10
Cycling.cancer.cell.2	Adnexa	Undetermined	1.4066	0.0347212	13.8216	1.51136e-41
Cycling.cancer.cell.2	Non-Adnexa	HRD-Dup	1.02925	0.0157455	1.8845	1
Cycling.cancer.cell.2	Non-Adnexa	HRD-Del	0.726887	0.0175247	-13.2308	4.66182e-38
Cycling.cancer.cell.2	Non-Adnexa	FBI	0.858182	0.0164272	-7.98978	1.08144e-13
Cycling.cancer.cell.2	Non-Adnexa	Undetermined	0.967211	0.0394046	-0.818319	1

## Sheet: scRNA - T NK - Site
cluster_label_super	cluster_label_sub	tumor_supersite_contrast	odds.ratio	SE	z.ratio	p.value
CD4.T	CD4.T.dysfunc.early	Adnexa	1.13061	0.0444786	3.12028	0.518541
CD4.T	CD4.T.dysfunc.early	Bowel	0.864182	0.0519775	-2.42695	1
CD4.T	CD4.T.dysfunc.early	Omentum	0.915789	0.0380291	-2.11842	1
CD4.T	CD4.T.dysfunc.early	Peritoneum	1.17055	0.0644719	2.85917	1
CD4.T	CD4.T.dysfunc.early	UQ	0.979177	0.0823493	-0.250215	1
CD4.T	CD4.T.dysfunc.early	Ascites	0.553239	0.0292263	-11.2056	1.09841e-26
CD4.T	CD4.T.dysfunc.late.1	Adnexa	1.43921	0.0571075	9.17592	1.28504e-17
CD4.T	CD4.T.dysfunc.late.1	Bowel	1.00917	0.0610714	0.150758	1
CD4.T	CD4.T.dysfunc.late.1	Omentum	0.961065	0.042285	-0.902612	1
CD4.T	CD4.T.dysfunc.late.1	Peritoneum	1.4485	0.0808	6.64246	8.85374e-09
CD4.T	CD4.T.dysfunc.late.1	UQ	1.00332	0.0878364	0.0378687	1
CD4.T	CD4.T.dysfunc.late.1	Ascites	0.472417	0.0282555	-12.5378	1.33035e-33
CD4.T	CD4.T.dysfunc.late.2	Adnexa	1.09419	0.0456443	2.15786	1
CD4.T	CD4.T.dysfunc.late.2	Bowel	1.10744	0.06316	1.78943	1
CD4.T	CD4.T.dysfunc.late.2	Omentum	0.976822	0.0421528	-0.543441	1
CD4.T	CD4.T.dysfunc.late.2	Peritoneum	1.34728	0.0744975	5.39085	2.01257e-05
CD4.T	CD4.T.dysfunc.late.2	UQ	0.743717	0.0733094	-3.00385	0.765094
CD4.T	CD4.T.dysfunc.late.2	Ascites	0.64234	0.0337829	-8.4162	1.11611e-14
CD4.T	CD4.T.effector.memory	Adnexa	0.924635	0.0160541	-4.51291	0.00183522
CD4.T	CD4.T.effector.memory	Bowel	0.795067	0.0199293	-9.14894	1.65013e-17
CD4.T	CD4.T.effector.memory	Omentum	1.0828	0.0182612	4.71701	0.000686903
CD4.T	CD4.T.effector.memory	Peritoneum	0.968503	0.0239227	-1.29566	1
CD4.T	CD4.T.effector.memory	UQ	1.0359	0.034945	1.04547	1
CD4.T	CD4.T.effector.memory	Ascites	1.15549	0.0205725	8.11718	1.36938e-13
CD4.T	CD4.T.ISG	Adnexa	1.09732	0.0322065	3.16417	0.446363
CD4.T	CD4.T.ISG	Bowel	1.23772	0.0485242	5.44006	1.5286e-05
CD4.T	CD4.T.ISG	Omentum	0.8794	0.0271639	-4.16055	0.00911182
CD4.T	CD4.T.ISG	Peritoneum	0.980805	0.0429777	-0.442317	1
CD4.T	CD4.T.ISG	UQ	1.25057	0.067738	4.12799	0.0105025
CD4.T	CD4.T.ISG	Ascites	0.875529	0.0285366	-4.07832	0.013019
CD4.T	CD4.T.naive.centr.mem	Adnexa	0.619572	0.0124063	-23.9076	7.32358e-124
CD4.T	CD4.T.naive.centr.mem	Bowel	0.750715	0.0206839	-10.4067	6.62974e-23
CD4.T	CD4.T.naive.centr.mem	Omentum	1.0557	0.0189301	3.0231	0.718075
CD4.T	CD4.T.naive.centr.mem	Peritoneum	0.757392	0.0208912	-10.0741	2.06411e-21
CD4.T	CD4.T.naive.centr.mem	UQ	0.975023	0.0358098	-0.688718	1
CD4.T	CD4.T.naive.centr.mem	Ascites	2.03647	0.0361455	40.0708	0
CD4.T	CD4.T.reg.1	Adnexa	1.28562	0.03329	9.70271	8.42658e-20
CD4.T	CD4.T.reg.1	Bowel	1.25625	0.0444383	6.44913	3.22848e-08
CD4.T	CD4.T.reg.1	Omentum	1.03147	0.0281074	1.13692	1
CD4.T	CD4.T.reg.1	Peritoneum	1.20779	0.0443676	5.13929	7.91491e-05
CD4.T	CD4.T.reg.1	UQ	1.01454	0.0567348	0.258135	1
CD4.T	CD4.T.reg.1	Ascites	0.500765	0.0181931	-19.0368	2.42754e-78
CD4.T	CD4.T.reg.2	Adnexa	1.35277	0.0286812	14.2515	1.25971e-43
CD4.T	CD4.T.reg.2	Bowel	1.34918	0.0384469	10.5101	2.22703e-23
CD4.T	CD4.T.reg.2	Omentum	0.995517	0.0223512	-0.200129	1
CD4.T	CD4.T.reg.2	Peritoneum	1.12548	0.0345617	3.84951	0.0339671
CD4.T	CD4.T.reg.2	UQ	1.04226	0.0462757	0.932261	1
CD4.T	CD4.T.reg.2	Ascites	0.708686	0.0184811	-13.2044	2.37661e-37
CD4.T	CD4.T.reg.3	Adnexa	1.71392	0.0903103	10.2252	4.39045e-22
CD4.T	CD4.T.reg.3		1.81313	0.120045	8.9876	7.25229e-17
CD4.T	CD4.T.reg.3	Omentum	1.35039	0.0751094	5.40081	1.90397e-05
CD4.T	CD4.T.reg.3	Peritoneum	1.69424	0.00804985	7.5652	1.1115e-11
CD4.T	CD4.T.reg.3	UQ	1.31102	0.136076	2.60908	1
CD4.T	CD4.T.reg.3	Ascites	0.126947	0.0193949	-13.5095	3.94367e-39
CD4.T	CD4.T.reg.ISG	Adnexa	1.32741	0.0494955	7.59575	8.78234e-12
CD4.T	CD4.T.reg.ISG	Bowel	1.57608	0.0740128	9.68783	9.74868e-20
CD4.T	CD4.T.reg.ISG	Omentum	1.05212	0.0417294	1.281	1
CD4.T	CD4.T.reg.ISG	Peritoneum	1.16431	0.0628486	2.81832	1
CD4.T	CD4.T.reg.ISG	UQ	1.04027	0.0822326	0.499448	1
CD4.T	CD4.T.reg.ISG	Ascites	0.604088	0.0302259	-10.0735	2.07585e-21
CD8.T	CD8.T.cytotoxic	Adnexa	0.996069	0.0181406	-0.216263	1
CD8.T	CD8.T.cytotoxic	Bowel	1.06986	0.026462	2.73006	1
CD8.T	CD8.T.cytotoxic	Omentum	0.95837	0.0187809	-2.16981	1
CD8.T	CD8.T.cytotoxic	Peritoneum	1.11926	0.0267474	4.71463	0.000694985
CD8.T	CD8.T.cytotoxic	UQ	1.00312	0.0347321	0.0900349	1
CD8.T	CD8.T.cytotoxic	Ascites	0.959948	0.0203753	-1.92582	1
CD8.T	CD8.T.dysfunc.early	Adnexa	1.23117	0.0289289	8.85088	2.49207e-16
CD8.T	CD8.T.dysfunc.early	Bowel	1.01518	0.0340493	0.449045	1
CD8.T	CD8.T.dysfunc.early	Omentum	0.900335	0.024586	-3.84465	0.0346478
CD8.T	CD8.T.dysfunc.early	Peritoneum	1.1285	0.0362408	3.76431	0.0479318
CD8.T	CD8.T.dysfunc.early	UQ	0.959722	0.0474909	-0.830799	1
CD8.T	CD8.T.dysfunc.early	Ascites	0.703248	0.0224119	-11.0466	6.53228e-26
CD8.T	CD8.T.dysfunc.ISG	Adnexa	1.14531	0.0455529	3.41128	0.185572
CD8.T	CD8.T.dysfunc.ISG	Bowel	1.491	0.0733342	8.12144	1.32211e-13
CD8.T	CD8.T.dysfunc.ISG	Omentum	1.00522	0.0447522	0.116845	1
CD8.T	CD8.T.dysfunc.ISG	Peritoneum	1.02485	0.0563797	0.446257	1
CD8.T	CD8.T.dysfunc.ISG	UQ	0.929294	0.0781943	-0.871487	1
CD8.T	CD8.T.dysfunc.ISG	Ascites	0.637882	0.0354913	-8.08066	1.84878e-13
CD8.T	CD8.T.dysfunc.late	Adnexa	1.43786	0.0547817	9.53174	4.43896e-19
CD8.T	CD8.T.dysfunc.late	Bowel	0.90646	0.0536305	-1.65991	1
CD8.T	CD8.T.dysfunc.late	Omentum	1.1327	0.0491806	2.86989	1
CD8.T	CD8.T.dysfunc.late	Peritoneum	1.464	0.071703	7.78251	2.04049e-12
CD8.T	CD8.T.dysfunc.late	UQ	1.04758	0.0853342	0.570578	1
CD8.T	CD8.T.dysfunc.late	Ascites	0.400406	0.027362	-13.3938	1.88621e-38
CD8.T	CD8.T.effector.memory	Adnexa	0.96068	0.0159945	-2.4094	1
CD8.T	CD8.T.effector.memory	Bowel	0.783668	0.0185794	-10.2821	2.43598e-22
CD8.T	CD8.T.effector.memory	Omentum	1.15742	0.020274	8.34592	2.02801e-14
CD8.T	CD8.T.effector.memory	Peritoneum	0.935599	0.0208305	-2.9899	0.800926
CD8.T	CD8.T.effector.memory	UQ	0.996107	0.0315101	-0.123299	1
CD8.T	CD8.T.effector.memory	Ascites	1.31242	0.0245921	14.5092	3.03859e-45
CD8.T	CD8.T.ISG.early	Adnexa	0.927612	0.0240645	-2.89648	1
CD8.T	CD8.T.ISG.early	Bowel	1.33704	0.0433667	8.95517	9.7353e-17
CD8.T	CD8.T.ISG.early	Omentum	0.835228	0.0238337	-6.30968	8.02493e-08
CD8.T	CD8.T.ISG.early	Peritoneum	0.876328	0.0311181	-3.71771	0.0576977
CD8.T	CD8.T.ISG.early	UQ	1.08691	0.0518174	1.74804	1
CD8.T	CD8.T.ISG.early	Ascites	1.05658	0.0304856	1.90758	1
CD8.T	CD8.T.ISG.late	Adnexa	1.06695	0.0445326	1.55269	1
CD8.T	CD8.T.ISG.late	Bowel	1.50964	0.077109	8.06354	2.12708e-13
CD8.T	CD8.T.ISG.late	Omentum	0.913432	0.042785	-1.93311	1
CD8.T	CD8.T.ISG.late	Peritoneum	1.06292	0.0595822	1.08856	1
CD8.T	CD8.T.ISG.late	UQ	1.20772	0.0924289	2.46611	1
CD8.T	CD8.T.ISG.late	Ascites	0.493341	0.0313154	-11.131	2.54347e-26
CD8.T	CD8.T.naive.centr.mem.1	Adnexa	0.534977	0.0283942	-11.7857	1.32776e-29
CD8.T	CD8.T.naive.centr.mem.1	Bowel	0.62485	0.047713	-6.15832	2.11004e-07
CD8.T	CD8.T.naive.centr.mem.1	Omentum	1.11871	0.0510627	2.45758	1
CD8.T	CD8.T.naive.centr.mem.1	Peritoneum	0.511633	0.0368932	-9.29357	4.2819e-18
CD8.T	CD8.T.naive.centr.mem.1	UQ	1.09033	0.0960653	0.981598	1
CD8.T	CD8.T.naive.centr.mem.1	Ascites	2.26931	0.0930741	19.9803	2.34632e-86
CD8.T	CD8.T.naive.centr.mem.2	Adnexa	0.980056	0.0406419	-0.485801	1
CD8.T	CD8.T.naive.centr.mem.2	Bowel	0.959056	0.0556457	-0.720528	1
CD8.T	CD8.T.naive.centr.mem.2	Omentum	1.17822	0.0494985	3.90374	0.0271834
CD8.T	CD8.T.naive.centr.mem.2	Peritoneum	1.08708	0.0576464	1.57444	1
CD8.T	CD8.T.naive.centr.mem.2	UQ	1.04807	0.0797597	0.616924	1
CD8.T	CD8.T.naive.centr.mem.2	Ascites	0.844658	0.0420317	-3.39263	0.198676
NK	NK.cytotoxic.GZMH	Adnexa	0.611091	0.0244106	-12.3294	1.80566e-32
NK	NK.cytotoxic.GZMH	Bowel	1.15039	0.0627462	2.56868	1
NK	NK.cytotoxic.GZMH	Omentum	1.20972	0.0452066	5.09465	0.000100272
NK	NK.cytotoxic.GZMH	Peritoneum	1.33425	0.0582685	6.60314	1.15526e-08
NK	NK.cytotoxic.GZMH	UQ	0.787531	0.0464598	-4.04875	0.0147784
NK	NK.cytotoxic.GZMH	Ascites	1.11346	0.0399532	2.99505	0.78754
NK	NK.cytotoxic.SPON2.1	Adnexa	0.776033	0.0299918	-6.56084	1.53563e-08
NK	NK.cytotoxic.SPON2.1	Bowel	1.04856	0.0612353	0.81203	1
NK	NK.cytotoxic.SPON2.1	Omentum	1.54708	0.0568639	11.8721	4.7441e-30
NK	NK.cytotoxic.SPON2.1	Peritoneum	0.81913	0.042688	-3.8284	0.0370174
NK	NK.cytotoxic.SPON2.1	UQ	0.822647	0.0508135	-3.16065	0.451793
NK	NK.cytotoxic.SPON2.1	Ascites	1.11423	0.0413654	2.91344	1
NK	NK.cytotoxic.SPON2.2	Adnexa	0.843678	0.023886	-6.00403	5.52426e-07
NK	NK.cytotoxic.SPON2.2	Bowel	0.567685	0.0294572	-10.9113	2.92058e-25
NK	NK.cytotoxic.SPON2.2	Omentum	1.17307	0.0341197	5.48806	1.1663e-05
NK	NK.cytotoxic.SPON2.2	Peritoneum	0.676253	0.0269212	-9.82656	2.48326e-20
NK	NK.cytotoxic.SPON2.2	UQ	0.96587	0.0412144	-0.813805	1
NK	NK.cytotoxic.SPON2.2	Ascites	1.87757	0.049008	24.1354	3.05004e-126
NK	NK.reg.CCL3	Adnexa	1.32135	0.0949374	3.87837	0.0301808
NK	NK.reg.CCL3	Bowel	1.43291	0.151821	3.395	0.196966
NK	NK.reg.CCL3	Omentum	1.40463	0.107554	4.43735	0.00261386
NK	NK.reg.CCL3	Peritoneum	1.44672	0.128868	4.1459	0.0097144
NK	NK.reg.CCL3	UQ	1.57038	0.155822	4.54842	0.00155127
NK	NK.reg.CCL3	Ascites	0.123075	0.0254126	-10.1461	9.90221e-22
NK	NK.reg.CD56	Adnexa	1.1216	0.0408299	3.15235	0.464836
NK	NK.reg.CD56	Bowel	1.08812	0.0638252	1.43977	1
NK	NK.reg.CD56	Omentum	0.848507	0.0371284	-3.75426	0.0498952
NK	NK.reg.CD56	Peritoneum	0.823941	0.0442186	-3.60848	0.0883958
NK	NK.reg.CD56	UQ	0.942571	0.0577669	-0.965041	1
NK	NK.reg.CD56	Ascites	1.20958	0.0455464	5.05321	0.000124686
NK	NK.reg.CRTAM	Adnexa	1.41484	0.0792584	6.19464	1.67664e-07
NK	NK.reg.CRTAM	Bowel	1.51682	0.126021	5.01447	0.000152627
NK	NK.reg.CRTAM	Omentum	0.977154	0.06623	-0.340981	1
NK	NK.reg.CRTAM	Peritoneum	1.37077	0.100298	4.31012	0.00468288
NK	NK.reg.CRTAM	UQ	0.809123	0.0834279	-2.05417	1
NK	NK.reg.CRTAM	Ascites	0.377599	0.0335365	-10.9657	1.60261e-25
NK	NK.reg.IGFBP2	Adnexa	1.08198	0.0227517	3.74726	0.0513084
NK	NK.reg.IGFBP2	Bowel	0.891602	0.0306815	-3.3342	0.245513
NK	NK.reg.IGFBP2	Omentum	0.813241	0.0194223	-8.65601	1.40217e-15
NK	NK.reg.IGFBP2	Peritoneum	1.10959	0.0306743	3.76151	0.0484709
NK	NK.reg.IGFBP2	UQ	0.998645	0.0331889	-0.0408072	1
NK	NK.reg.IGFBP2	Ascites	0.930835	0.0209038	-3.19158	0.406098
NK	NK.reg.ISG	Adnexa	1.28842	0.0502126	6.50258	2.26592e-08
NK	NK.reg.ISG	Bowel	1.82041	0.0955986	11.4074	1.10157e-27
NK	NK.reg.ISG	Omentum	0.837242	0.0394363	-3.77138	0.0465927
NK	NK.reg.ISG	Peritoneum	1.10282	0.0568332	1.89916	1
NK	NK.reg.ISG	UQ	1.59042	0.087195	8.46327	7.46141e-15
NK	NK.reg.ISG	Ascites	0.650515	0.0312619	-8.94749	1.04369e-16
NK	NK.reg.KRT81.KRT86.1	Adnexa	1.37779	0.0628554	7.02488	6.14895e-10
NK	NK.reg.KRT81.KRT86.1	Bowel	1.01011	0.0774014	0.131281	1
NK	NK.reg.KRT81.KRT86.1	Omentum	0.983696	0.0533611	-0.303041	1
NK	NK.reg.KRT81.KRT86.1	Peritoneum	1.17316	0.0716412	2.61517	1
NK	NK.reg.KRT81.KRT86.1	UQ	1.25559	0.0887029	3.22173	0.365694
NK	NK.reg.KRT81.KRT86.1	Ascites	0.722526	0.0405639	-5.78894	2.03286e-06
NK	NK.reg.KRT81.KRT86.2	Adnexa	1.7728	0.10862	9.34477	2.64309e-18
NK	NK.reg.KRT81.KRT86.2	Bowel	1.78019	0.151856	6.76085	3.93715e-09
NK	NK.reg.KRT81.KRT86.2	Omentum	1.35309	0.0947829	4.31688	0.00454179
NK	NK.reg.KRT81.KRT86.2	Peritoneum	1.63004	0.122378	6.5081	2.18422e-08
NK	NK.reg.KRT81.KRT86.2	UQ	1.52647	0.135558	4.76278	0.000548002
NK	NK.reg.KRT81.KRT86.2	Ascites	0.209161	0.0262105	-12.486	2.55483e-33
Cycling	Cycling.CD4.T	Adnexa	0.940064	0.0554725	-1.04742	1
Cycling	Cycling.CD4.T	Bowel	1.33086	0.0992087	3.83421	0.0361523
Cycling	Cycling.CD4.T	Omentum	1.12977	0.0716592	1.92359	1
Cycling	Cycling.CD4.T	Peritoneum	1.00354	0.0754201	0.0470597	1
Cycling	Cycling.CD4.T	UQ	0.830041	0.0929719	-1.66308	1
Cycling	Cycling.CD4.T	Ascites	0.432521	0.054631	-6.63554	9.27932e-09
Cycling	Cycling.CD8.T.1	Adnexa	1.25333	0.0514181	5.504	1.06556e-05
Cycling	Cycling.CD8.T.1	Bowel	1.09129	0.0639158	1.49161	1
Cycling	Cycling.CD8.T.1	Omentum	0.996091	0.047117	-0.0828045	1
Cycling	Cycling.CD8.T.1	Peritoneum	1.10411	0.059334	1.84289	1
Cycling	Cycling.CD8.T.1	UQ	1.0753	0.080641	0.96806	1
Cycling	Cycling.CD8.T.1	Ascites	0.647006	0.0434481	-6.48374	2.56802e-08
Cycling	Cycling.CD8.T.2	Adnexa	1.13174	0.0523261	2.67659	1
Cycling	Cycling.CD8.T.2	Bowel	1.10844	0.0713465	1.5995	1
Cycling	Cycling.CD8.T.2	Omentum	1.07458	0.0553182	1.39726	1
Cycling	Cycling.CD8.T.2	Peritoneum	1.2929	0.0736406	4.51023	0.00185853
Cycling	Cycling.CD8.T.2	UQ	1.06932	0.0864099	0.829398	1
Cycling	Cycling.CD8.T.2	Ascites	0.764713	0.0529601	-3.87344	0.0307977
Cycling	Cycling.CD8.T.3	Adnexa	1.13951	0.0503133	2.95781	0.88922
Cycling	Cycling.CD8.T.3	Bowel	1.00367	0.0639272	0.0575494	1
Cycling	Cycling.CD8.T.3	Omentum	0.926587	0.0473485	-1.49212	1
Cycling	Cycling.CD8.T.3	Peritoneum	1.17733	0.0664176	2.89375	1
Cycling	Cycling.CD8.T.3	UQ	1.03112	0.0828729	0.381282	1
Cycling	Cycling.CD8.T.3	Ascites	0.74303	0.0530019	-4.16388	0.0089796
Cycling	Cycling.CD8.T.4	Adnexa	0.448523	0.0259625	-13.8516	3.5686e-41
Cycling	Cycling.CD8.T.4	Bowel	0.697042	0.0541695	-4.64411	0.000980232
Cycling	Cycling.CD8.T.4	Omentum	1.05145	0.0571163	0.923575	1
Cycling	Cycling.CD8.T.4	Peritoneum	0.683164	0.0471055	-5.52588	9.40913e-06
Cycling	Cycling.CD8.T.4	UQ	1.21672	0.100865	2.3662	1
Cycling	Cycling.CD8.T.4	Ascites	4.04034	0.229338	24.5997	3.6563e-131
Cycling	Cycling.CD8.T.5	Adnexa	1.39937	0.233423	2.01444	1
Cycling	Cycling.CD8.T.5	Bowel	1.20356	0.247215	0.902033	1
Cycling	Cycling.CD8.T.5	Omentum	1.02672	0.197259	0.137276	1
Cycling	Cycling.CD8.T.5	Peritoneum	0.904	0.18619	-0.490023	1
Cycling	Cycling.CD8.T.5	UQ	0.524072	0.214212	-1.58075	1
Cycling	Cycling.CD8.T.5	Ascites	0.826776	0.513685	-0.306161	1
Cycling	Cycling.CD8.T.6	Adnexa	1.20843	0.0625884	3.65534	0.0737144
Cycling	Cycling.CD8.T.6	Bowel	0.969301	0.0747928	-0.404085	1
Cycling	Cycling.CD8.T.6	Omentum	0.929504	0.0567223	-1.19796	1
Cycling	Cycling.CD8.T.6	Peritoneum	0.82648	0.0611396	-2.57625	1
Cycling	Cycling.CD8.T.6	UQ	0.764678	0.081024	-2.53213	1
Cycling	Cycling.CD8.T.6	Ascites	1.04211	0.0783221	0.548862	1
Cycling	Cycling.NK	Adnexa
Cycling	Cycling.NK	Bowel
Cycling	Cycling.NK	Omentum
Cycling	Cycling.NK	Peritoneum
Cycling	Cycling.NK	UQ
Cycling	Cycling.NK	Ascites
Other	gd.T.cell	Adnexa	1.09527	0.0638159	1.56177	1
Other	gd.T.cell	Bowel	1.20335	0.107112	2.07966	1
Other	gd.T.cell	Omentum	1.04389	0.0655265	0.684326	1
Other	gd.T.cell	Peritoneum	1.02672	0.0828383	0.326785	1
Other	gd.T.cell	UQ	1.38865	0.130439	3.4954	0.135853
Other	gd.T.cell	Ascites	0.622317	0.0427579	-6.90324	1.45877e-09
Other	ILC.a	Adnexa	0.93088	0.053342	-1.24994	1
Other	ILC.a	Bowel	0.976052	0.0879967	-0.268861	1
Other	ILC.a	Omentum	0.924295	0.0570215	-1.27609	1
Other	ILC.a	Peritoneum	0.921171	0.0740325	-1.02167	1
Other	ILC.a	UQ	0.820371	0.0804565	-2.01889	1
Other	ILC.a	Ascites	1.1213	0.0693996	1.84976	1
Other	ILC.b	Adnexa	1.08444	0.0683821	1.2856	1
Other	ILC.b	Bowel	0.841371	0.0850136	-1.70942	1
Other	ILC.b	Omentum	1.07306	0.0726829	1.04106	1
Other	ILC.b	Peritoneum	1.14552	0.0978833	1.5899	1
Other	ILC.b	UQ	0.863901	0.0917208	-1.37794	1
Other	ILC.b	Ascites	1.64456	0.108752	7.52288	1.53786e-11
Other	ILC.c	Adnexa	0.741929	0.0990516	-2.23588	1
Other	ILC.c	Bowel	0.915288	0.179341	-0.451753	1
Other	ILC.c	Omentum	1.03707	0.141204	0.267322	1
Other	ILC.c	Peritoneum	0.707953	0.137463	-1.77873	1
Other	ILC.c	UQ	0.914673	0.192058	-0.424762	1
Other	ILC.c	Ascites	0.515337	0.12329	-2.77098	1

## Sheet: scRNA - T NK - Site|Signature
cluster_label_super	cluster_label_sub	tumor_megasite_contrast	consensus_signature_contrast	odds.ratio	SE	z.ratio	p.value
CD4.T	CD4.T.dysfunc.early	Adnexa	HRD-Dup	0.952453	0.0528271	-0.878311	1
CD4.T	CD4.T.dysfunc.early	Adnexa	HRD-Del	1.30558	0.100641	3.45911	0.177761
CD4.T	CD4.T.dysfunc.early	Adnexa	FBI	0.937988	0.0650004	-0.923808	1
CD4.T	CD4.T.dysfunc.early	Adnexa	Undetermined	1.25929	0.094707	3.06554	0.712677
CD4.T	CD4.T.dysfunc.early	Non-Adnexa	HRD-Dup	1.03315	0.0424914	0.793023	1
CD4.T	CD4.T.dysfunc.early	Non-Adnexa	HRD-Del	0.866	0.0563451	-2.21122	1
CD4.T	CD4.T.dysfunc.early	Non-Adnexa	FBI	0.809892	0.041336	-4.13124	0.0118346
CD4.T	CD4.T.dysfunc.early	Non-Adnexa	Undetermined	0.939549	0.0597708	-0.980172	1
CD4.T	CD4.T.dysfunc.late.1	Adnexa	HRD-Dup	1.18172	0.0602523	3.27481	0.346799
CD4.T	CD4.T.dysfunc.late.1	Adnexa	HRD-Del	1.32735	0.101798	3.69248	0.0728407
CD4.T	CD4.T.dysfunc.late.1	Adnexa	FBI	0.796215	0.0589343	-3.07879	0.681736
CD4.T	CD4.T.dysfunc.late.1	Adnexa	Undetermined	1.72105	0.114375	8.16977	1.01348e-13
CD4.T	CD4.T.dysfunc.late.1	Non-Adnexa	HRD-Dup	0.936703	0.0400636	-1.52883	1
CD4.T	CD4.T.dysfunc.late.1	Non-Adnexa	HRD-Del	0.787753	0.0533644	-3.52172	0.140631
CD4.T	CD4.T.dysfunc.late.1	Non-Adnexa	FBI	0.935424	0.0454907	-1.37268	1
CD4.T	CD4.T.dysfunc.late.1	Non-Adnexa	Undetermined	0.674022	0.0492315	-5.40095	2.17422e-05
CD4.T	CD4.T.dysfunc.late.2	Adnexa	HRD-Dup	1.05277	0.0593257	0.912491	1
CD4.T	CD4.T.dysfunc.late.2	Adnexa	HRD-Del	1.02913	0.0928558	0.318263	1
CD4.T	CD4.T.dysfunc.late.2	Adnexa	FBI	0.931576	0.0687639	-0.960203	1
CD4.T	CD4.T.dysfunc.late.2	Adnexa	Undetermined	1.29045	0.101846	3.23091	0.404741
CD4.T	CD4.T.dysfunc.late.2	Non-Adnexa	HRD-Dup	1.33055	0.0541486	7.01754	7.40644e-10
CD4.T	CD4.T.dysfunc.late.2	Non-Adnexa	HRD-Del	0.879607	0.0603999	-1.86815	1
CD4.T	CD4.T.dysfunc.late.2	Non-Adnexa	FBI	0.727873	0.041153	-5.61791	6.33978e-06
CD4.T	CD4.T.dysfunc.late.2	Non-Adnexa	Undetermined	0.901287	0.0619085	-1.51307	1
CD4.T	CD4.T.effector.memory	Adnexa	HRD-Dup	0.935073	0.0223865	-2.80402	1
CD4.T	CD4.T.effector.memory	Adnexa	HRD-Del	1.2061	0.0436187	5.18145	7.22165e-05
CD4.T	CD4.T.effector.memory	Adnexa	FBI	1.18246	0.0335428	5.90833	1.13358e-06
CD4.T	CD4.T.effector.memory	Adnexa	Undetermined	0.593946	0.0243593	-12.7026	1.87636e-34
CD4.T	CD4.T.effector.memory	Non-Adnexa	HRD-Dup	0.906536	0.0168099	-5.29172	3.97453e-05
CD4.T	CD4.T.effector.memory	Non-Adnexa	HRD-Del	1.13004	0.029656	4.65829	0.00104583
CD4.T	CD4.T.effector.memory	Non-Adnexa	FBI	1.37404	0.027295	15.9959	4.47379e-55
CD4.T	CD4.T.effector.memory	Non-Adnexa	Undetermined	0.896935	0.0248448	-3.92683	0.028232
CD4.T	CD4.T.ISG	Adnexa	HRD-Dup	1.31853	0.0519568	7.01726	7.42157e-10
CD4.T	CD4.T.ISG	Adnexa	HRD-Del	0.546074	0.0476955	-6.92676	1.41233e-09
CD4.T	CD4.T.ISG	Adnexa	FBI	1.53487	0.0704619	9.33276	3.38345e-18
CD4.T	CD4.T.ISG	Adnexa	Undetermined	0.936711	0.0626661	-0.977282	1
CD4.T	CD4.T.ISG	Non-Adnexa	HRD-Dup	1.25467	0.0396393	7.18086	2.27215e-10
CD4.T	CD4.T.ISG	Non-Adnexa	HRD-Del	0.9421	0.046916	-1.19769	1
CD4.T	CD4.T.ISG	Non-Adnexa	FBI	1.02761	0.0386692	0.723652	1
CD4.T	CD4.T.ISG	Non-Adnexa	Undetermined	0.795301	0.0426117	-4.27468	0.00627831
CD4.T	CD4.T.naive.centr.mem	Adnexa	HRD-Dup	0.761215	0.0218988	-9.48406	8.02233e-19
CD4.T	CD4.T.naive.centr.mem	Adnexa	HRD-Del	0.716662	0.0335818	-7.1097	3.81454e-10
CD4.T	CD4.T.naive.centr.mem	Adnexa	FBI	1.03996	0.0340503	1.1968	1
CD4.T	CD4.T.naive.centr.mem	Adnexa	Undetermined	0.65465	0.030365	-9.13373	2.17067e-17
CD4.T	CD4.T.naive.centr.mem	Non-Adnexa	HRD-Dup	0.965961	0.0202126	-1.65508	1
CD4.T	CD4.T.naive.centr.mem	Non-Adnexa	HRD-Del	0.952155	0.0292828	-1.59417	1
CD4.T	CD4.T.naive.centr.mem	Non-Adnexa	FBI	1.45744	0.0320016	17.1553	1.88098e-63
CD4.T	CD4.T.naive.centr.mem	Non-Adnexa	Undetermined	2.00859	0.0536598	26.1064	1.01111e-147
CD4.T	CD4.T.reg.1	Adnexa	HRD-Dup	1.00743	0.0346579	0.215316	1
CD4.T	CD4.T.reg.1		HRD-Del	1.13645	0.0596317	2.4376	1
CD4.T	CD4.T.reg.1	Adnexa	FBI	0.842636	0.0383175	-3.76527	0.0545686
CD4.T	CD4.T.reg.1	Adnexa	Undetermined	0.00804985	0.0719652	10.5	2.83439e-23
CD4.T	CD4.T.reg.1	Non-Adnexa	HRD-Dup	1.03869	0.0272369	1.44777	1
CD4.T	CD4.T.reg.1	Non-Adnexa	HRD-Del	1.04572	0.0403867	1.15751	1
CD4.T	CD4.T.reg.1	Non-Adnexa	FBI	0.706667	0.02385	-10.2873	2.63727e-22
CD4.T	CD4.T.reg.1	Non-Adnexa	Undetermined	0.84273	0.0354225	-4.07081	0.0153667
CD4.T	CD4.T.reg.2	Adnexa	HRD-Dup	1.18776	0.031962	6.39447	5.28428e-08
CD4.T	CD4.T.reg.2	Adnexa	HRD-Del	1.16696	0.0499051	3.61039	0.100283
CD4.T	CD4.T.reg.2	Adnexa	FBI	0.896938	0.0323112	-3.01934	0.830902
CD4.T	CD4.T.reg.2	Adnexa	Undetermined	1.37981	0.0540456	8.21937	6.71034e-14
CD4.T	CD4.T.reg.2	Non-Adnexa	HRD-Dup	1.01278	0.0218302	0.588988	1
CD4.T	CD4.T.reg.2	Non-Adnexa	HRD-Del	1.12824	0.0348837	3.90232	0.0312506
CD4.T	CD4.T.reg.2	Non-Adnexa	FBI	0.682027	0.0186853	-13.9683	7.98124e-42
CD4.T	CD4.T.reg.2	Non-Adnexa	Undetermined	0.748031	0.0263829	-8.23114	6.08263e-14
CD4.T	CD4.T.reg.3	Adnexa	HRD-Dup	1.17828	0.0699523	2.76344	1
CD4.T	CD4.T.reg.3	Adnexa	HRD-Del	0.983215	0.0993523	-0.167519	1
CD4.T	CD4.T.reg.3	Adnexa	FBI	0.949915	0.076407	-0.63881	1
CD4.T	CD4.T.reg.3	Adnexa	Undetermined	1.43603	0.118936	4.36936	0.00408732
CD4.T	CD4.T.reg.3	Non-Adnexa	HRD-Dup	1.18638	0.0547125	3.70594	0.0690784
CD4.T	CD4.T.reg.3	Non-Adnexa	HRD-Del	0.934281	0.0691101	-0.918973	1
CD4.T	CD4.T.reg.3	Non-Adnexa	FBI	0.740803	0.0457102	-4.86228	0.000380607
CD4.T	CD4.T.reg.3	Non-Adnexa	Undetermined	0.770634	0.0620486	-3.23589	0.397749
CD4.T	CD4.T.reg.ISG	Adnexa	HRD-Dup	1.33969	0.0602228	6.50544	2.54095e-08
CD4.T	CD4.T.reg.ISG	Adnexa	HRD-Del	0.923565	0.0754618	-0.973157	1
CD4.T	CD4.T.reg.ISG	Adnexa	FBI	0.816777	0.0545675	-3.0294	0.803728
CD4.T	CD4.T.reg.ISG	Adnexa	Undetermined	1.3403	0.0907176	4.32732	0.00495059
CD4.T	CD4.T.reg.ISG	Non-Adnexa	HRD-Dup	1.19565	0.0435859	4.90185	0.000311405
CD4.T	CD4.T.reg.ISG	Non-Adnexa	HRD-Del	1.05055	0.0582346	0.889594	1
CD4.T	CD4.T.reg.ISG	Non-Adnexa	FBI	0.654858	0.0332599	-8.33512	2.53929e-14
CD4.T	CD4.T.reg.ISG	Non-Adnexa	Undetermined	0.897544	0.0533931	-1.81706	1
CD8.T	CD8.T.cytotoxic	Adnexa	HRD-Dup	0.95127	0.0223948	-2.12205	1
CD8.T	CD8.T.cytotoxic	Adnexa	HRD-Del	1.36514	0.0435941	9.74704	6.22946e-20
CD8.T	CD8.T.cytotoxic	Adnexa	FBI	0.970501	0.0295684	-0.982784	1
CD8.T	CD8.T.cytotoxic	Adnexa	Undetermined	0.787193	0.0321123	-5.86569	1.46708e-06
CD8.T	CD8.T.cytotoxic	Non-Adnexa	HRD-Dup	1.01492	0.0189352	0.793991	1
CD8.T	CD8.T.cytotoxic	Non-Adnexa	HRD-Del	1.08279	0.0310973	2.76942	1
CD8.T	CD8.T.cytotoxic	Non-Adnexa	FBI	1.08223	0.0229852	3.72082	0.065134
CD8.T	CD8.T.cytotoxic	Non-Adnexa	Undetermined	0.847509	0.0287079	-4.88448	0.000340137
CD8.T	CD8.T.dysfunc.early	Adnexa	HRD-Dup	1.16472	0.0345633	5.13818	9.09917e-05
CD8.T	CD8.T.dysfunc.early	Adnexa	HRD-Del	1.47946	0.0591294	9.80005	3.69095e-20
CD8.T	CD8.T.dysfunc.early	Adnexa	FBI	0.723415	0.0326632	-7.17083	2.44514e-10
CD8.T	CD8.T.dysfunc.early	Adnexa	Undetermined	1.53381	0.0683861	9.59389	2.78221e-19
CD8.T	CD8.T.dysfunc.early	Non-Adnexa	HRD-Dup	1.15248	0.0276515	5.915	1.08857e-06
CD8.T	CD8.T.dysfunc.early	Non-Adnexa	HRD-Del	0.833027	0.0344598	-4.41629	0.00329339
CD8.T	CD8.T.dysfunc.early	Non-Adnexa	FBI	0.634898	0.0209349	-13.7774	1.14404e-40
CD8.T	CD8.T.dysfunc.early	Non-Adnexa	Undetermined	0.858067	0.0392634	-3.34527	0.269624
CD8.T	CD8.T.dysfunc.ISG	Adnexa	HRD-Dup	1.23088	0.0597839	4.27698	0.00621376
CD8.T	CD8.T.dysfunc.ISG	Adnexa	HRD-Del	0.792831	0.0664156	-2.77122	1
CD8.T	CD8.T.dysfunc.ISG	Adnexa	FBI	0.813233	0.0601037	-2.79727	1
CD8.T	CD8.T.dysfunc.ISG	Adnexa	Undetermined	1.59779	0.113889	6.5745	1.60116e-08
CD8.T	CD8.T.dysfunc.ISG	Non-Adnexa	HRD-Dup	1.36017	0.0522667	8.00514	3.91401e-13
CD8.T	CD8.T.dysfunc.ISG	Non-Adnexa	HRD-Del	0.885177	0.060745	-1.77731	1
CD8.T	CD8.T.dysfunc.ISG	Non-Adnexa	FBI	0.723791	0.0391477	-5.97653	7.47655e-07
CD8.T	CD8.T.dysfunc.ISG	Non-Adnexa	Undetermined	0.904963	0.0687362	-1.31475	1
CD8.T	CD8.T.dysfunc.late	Adnexa	HRD-Dup	1.05171	0.0482084	1.10001	1
CD8.T	CD8.T.dysfunc.late	Adnexa	HRD-Del	1.20549	0.0763281	2.95162	1
CD8.T	CD8.T.dysfunc.late	Adnexa	FBI	0.696957	0.0492164	-5.1126	0.000104226
CD8.T	CD8.T.dysfunc.late	Adnexa	Undetermined	1.92098	0.115089	10.8966	3.92333e-25
CD8.T	CD8.T.dysfunc.late	Non-Adnexa	HRD-Dup	0.959091	0.0362132	-1.10623	1
CD8.T	CD8.T.dysfunc.late	Non-Adnexa	HRD-Del	0.878089	0.0541696	-2.10743	1
CD8.T	CD8.T.dysfunc.late	Non-Adnexa	FBI	0.637689	0.0322954	-8.88359	2.1233e-16
CD8.T	CD8.T.dysfunc.late	Non-Adnexa	Undetermined	1.09699	0.0691641	1.46821	1
CD8.T	CD8.T.effector.memory	Adnexa	HRD-Dup	0.957011	0.0204054	-2.06081	1
CD8.T	CD8.T.effector.memory	Adnexa	HRD-Del	0.894419	0.0281088	-3.5505	0.126115
CD8.T	CD8.T.effector.memory	Adnexa	FBI	1.1752	0.0317375	5.97773	7.42161e-07
CD8.T	CD8.T.effector.memory	Adnexa	Undetermined	0.780716	0.0284662	-6.78916	3.6994e-09
CD8.T	CD8.T.effector.memory	Non-Adnexa	HRD-Dup	0.84371	0.0146336	-9.79834	3.75381e-20
CD8.T	CD8.T.effector.memory	Non-Adnexa	HRD-Del	1.1078	0.0290572	3.903	0.0311621
CD8.T	CD8.T.effector.memory	Non-Adnexa	FBI	1.23946	0.0237798	11.1895	1.50526e-26
CD8.T	CD8.T.effector.memory	Non-Adnexa	Undetermined	1.09914	0.0321739	3.22917	0.407219
CD8.T	CD8.T.ISG.early	Adnexa	HRD-Dup	1.16582	0.0389747	4.58941	0.00145796
CD8.T	CD8.T.ISG.early	Adnexa	HRD-Del	0.485437	0.0327499	-10.7124	2.92135e-24
CD8.T	CD8.T.ISG.early	Adnexa	FBI	1.327	0.0547052	6.86292	2.21298e-09
CD8.T	CD8.T.ISG.early	Adnexa	Undetermined	1.01062	0.0577215	0.184986	1
CD8.T	CD8.T.ISG.early	Non-Adnexa	HRD-Dup	1.22536	0.0329191	7.56514	1.27087e-11
CD8.T	CD8.T.ISG.early	Non-Adnexa	HRD-Del	0.950181	0.0422698	-1.14873	1
CD8.T	CD8.T.ISG.early	Non-Adnexa	FBI	1.04571	0.0334407	1.39783	1
CD8.T	CD8.T.ISG.early	Non-Adnexa	Undetermined	1.08216	0.051245	1.66734	1
CD8.T	CD8.T.ISG.late	Adnexa	HRD-Dup	1.07342	0.0564047	1.34841	1
CD8.T	CD8.T.ISG.late	Adnexa	HRD-Del	0.798799	0.0689008	-2.60443	1
CD8.T	CD8.T.ISG.late	Adnexa	FBI	0.997659	0.0702809	-0.0332708	1
CD8.T	CD8.T.ISG.late	Adnexa	Undetermined	1.1171	0.0946307	1.30728	1
CD8.T	CD8.T.ISG.late	Non-Adnexa	HRD-Dup	1.12864	0.0471273	2.89803	1
CD8.T	CD8.T.ISG.late	Non-Adnexa	HRD-Del	1.1043	0.0716874	1.52825	1
CD8.T	CD8.T.ISG.late	Non-Adnexa	FBI	0.957692	0.0484008	-0.855353	1
CD8.T	CD8.T.ISG.late	Non-Adnexa	Undetermined	0.876696	0.0696871	-1.65553	1
CD8.T	CD8.T.naive.centr.mem.1	Adnexa	HRD-Dup	0.731337	0.0563996	-4.05714	0.0162941
CD8.T	CD8.T.naive.centr.mem.1	Adnexa	HRD-Del	0.615022	0.0766542	-3.90012	0.0315359
CD8.T	CD8.T.naive.centr.mem.1	Adnexa	FBI	1.01813	0.0895872	0.204189	1
CD8.T	CD8.T.naive.centr.mem.1	Adnexa	Undetermined	0.68514	0.0922107	-2.80958	1
CD8.T	CD8.T.naive.centr.mem.1	Non-Adnexa	HRD-Dup	1.07109	0.0583054	1.26153	1
CD8.T	CD8.T.naive.centr.mem.1	Non-Adnexa	HRD-Del	0.927909	0.0818745	-0.847975	1
CD8.T	CD8.T.naive.centr.mem.1	Non-Adnexa	FBI	1.30491	0.076023	4.56808	0.00161447
CD8.T	CD8.T.naive.centr.mem.1	Non-Adnexa	Undetermined	2.45754	0.166117	13.3022	7.37561e-38
CD8.T	CD8.T.naive.centr.mem.2	Adnexa	HRD-Dup	0.879937	0.047331	-2.37789	1
CD8.T	CD8.T.naive.centr.mem.2	Adnexa	HRD-Del	0.725424	0.0620884	-3.75046	0.0578946
CD8.T	CD8.T.naive.centr.mem.2	Adnexa	FBI	1.21149	0.0751593	3.09242	0.651179
CD8.T	CD8.T.naive.centr.mem.2	Adnexa	Undetermined	0.944446	0.081819	-0.659772	1
CD8.T	CD8.T.naive.centr.mem.2	Non-Adnexa	HRD-Dup	0.931504	0.0392398	-1.68437	1
CD8.T	CD8.T.naive.centr.mem.2	Non-Adnexa	HRD-Del	1.15488	0.0702619	2.3668	1
CD8.T	CD8.T.naive.centr.mem.2	Non-Adnexa	FBI	1.20108	0.0537185	4.09655	0.013755
CD8.T	CD8.T.naive.centr.mem.2	Non-Adnexa	Undetermined	1.05966	0.074248	0.827085	1
NK	NK.cytotoxic.GZMH	Adnexa	HRD-Dup	0.699897	0.0390187	-6.40049	5.07997e-08
NK	NK.cytotoxic.GZMH	Adnexa	HRD-Del	0.915625	0.109026	-0.740289	1
NK	NK.cytotoxic.GZMH	Adnexa	FBI	1.00995	0.0607159	0.164714	1
NK	NK.cytotoxic.GZMH	Adnexa	Undetermined	0.516034	0.0472927	-7.21886	1.71955e-10
NK	NK.cytotoxic.GZMH	Non-Adnexa	HRD-Dup	1.14407	0.0481026	3.20124	0.448832
NK	NK.cytotoxic.GZMH	Non-Adnexa	HRD-Del	1.03441	0.0548275	0.63823	1
NK	NK.cytotoxic.GZMH	Non-Adnexa	FBI	2.3792	0.0964864	21.373	7.81967e-99
NK	NK.cytotoxic.GZMH	Non-Adnexa	Undetermined	1.06339	0.0788916	0.828462	1
NK	NK.cytotoxic.SPON2.1	Adnexa	HRD-Dup	0.69665	0.0386537	-6.51475	2.38818e-08
NK	NK.cytotoxic.SPON2.1	Adnexa	HRD-Del	0.656276	0.0888862	-3.10966	0.614345
NK	NK.cytotoxic.SPON2.1	Adnexa	FBI	1.36879	0.074298	5.78346	2.40025e-06
NK	NK.cytotoxic.SPON2.1	Adnexa	Undetermined	0.716583	0.0567605	-4.20732	0.00847603
NK	NK.cytotoxic.SPON2.1	Non-Adnexa	HRD-Dup	1.18107	0.0492462	3.99129	0.0215546
NK	NK.cytotoxic.SPON2.1	Non-Adnexa	HRD-Del	0.790639	0.0454607	-4.08555	0.014423
NK	NK.cytotoxic.SPON2.1	Non-Adnexa	FBI	1.62296	0.0712278	11.0339	8.60234e-26
NK	NK.cytotoxic.SPON2.1	Non-Adnexa	Undetermined	1.47141	0.0969252	5.86318	1.48942e-06
NK	NK.cytotoxic.SPON2.2	Adnexa	HRD-Dup	0.822463	0.0307255	-5.23188	5.5038e-05
NK	NK.cytotoxic.SPON2.2	Adnexa	HRD-Del	1.46961	0.109443	5.16974	7.689e-05
NK	NK.cytotoxic.SPON2.2	Adnexa	FBI	0.837311	0.0382441	-3.88747	0.0332249
NK	NK.cytotoxic.SPON2.2	Adnexa	Undetermined	0.850863	0.0455075	-3.01968	0.82998
NK	NK.cytotoxic.SPON2.2	Non-Adnexa	HRD-Dup	0.833517	0.0267962	-5.66439	4.83965e-06
NK	NK.cytotoxic.SPON2.2	Non-Adnexa	HRD-Del	1.12209	0.0417342	3.09706	0.641079
NK	NK.cytotoxic.SPON2.2	Non-Adnexa	FBI	1.1571	0.03988	4.2338	0.00753662
NK	NK.cytotoxic.SPON2.2	Non-Adnexa	Undetermined	1.07306	0.057624	1.31306	1
NK	NK.reg.CCL3	Adnexa	HRD-Dup	0.919503	0.0786766	-0.98081	1
NK	NK.reg.CCL3	Adnexa	HRD-Del	1.14924	0.226313	0.706371	1
NK	NK.reg.CCL3	Adnexa	FBI	1.21655	0.11556	2.06358	1
NK	NK.reg.CCL3	Adnexa	Undetermined	0.741996	0.0993182	-2.2294	1
NK	NK.reg.CCL3	Non-Adnexa	HRD-Dup	1.2176	0.0839295	2.85624	1
NK	NK.reg.CCL3	Non-Adnexa	HRD-Del	0.97093	0.0884103	-0.323978	1
NK	NK.reg.CCL3	Non-Adnexa	FBI	1.02538	0.08513	0.301834	1
NK	NK.reg.CCL3	Non-Adnexa	Undetermined	0.864825	0.117014	-1.07335	1
NK	NK.reg.CD56	Adnexa	HRD-Dup	1.21828	0.0591339	4.06772	0.015572
NK	NK.reg.CD56	Adnexa	HRD-Del	0.704755	0.0965428	-2.55428	1
NK	NK.reg.CD56	Adnexa	FBI	1.7336	0.0911009	10.4701	3.889e-23
NK	NK.reg.CD56	Adnexa	Undetermined	0.905065	0.0682453	-1.32286	1
NK	NK.reg.CD56	Non-Adnexa	HRD-Dup	1.10101	0.0483049	2.19324	1
NK	NK.reg.CD56	Non-Adnexa	HRD-Del	0.839837	0.0491775	-2.98086	0.942796
NK	NK.reg.CD56	Non-Adnexa	FBI	0.888448	0.0477256	-2.20186	1
NK	NK.reg.CD56	Non-Adnexa	Undetermined	0.903582	0.0734456	-1.24736	1
NK	NK.reg.CRTAM	Adnexa	HRD-Dup	0.972076	0.0676928	-0.406699	1
NK	NK.reg.CRTAM	Adnexa	HRD-Del	2.5306	0.282022	8.33109	2.62737e-14
NK	NK.reg.CRTAM	Adnexa	FBI	1.1552	0.0924017	1.80365	1
NK	NK.reg.CRTAM	Adnexa	Undetermined	0.70691	0.0812472	-3.01787	0.834957
NK	NK.reg.CRTAM	Non-Adnexa	HRD-Dup	1.02716	0.0607794	0.452827	1
NK	NK.reg.CRTAM	Non-Adnexa	HRD-Del	0.650812	0.0572899	-4.8795	0.000348847
NK	NK.reg.CRTAM	Non-Adnexa	FBI	0.84265	0.0622491	-2.31753	1
NK	NK.reg.CRTAM	Non-Adnexa	Undetermined	0.883723	0.0997642	-1.09496	1
NK	NK.reg.IGFBP2	Adnexa	HRD-Dup	1.08203	0.0291148	2.93004	1
NK	NK.reg.IGFBP2	Adnexa	HRD-Del	1.04447	0.0659373	0.68928	1
NK	NK.reg.IGFBP2	Adnexa	FBI	0.921817	0.0307849	-2.43769	1
NK	NK.reg.IGFBP2	Adnexa	Undetermined	1.13926	0.0435077	3.41392	0.210039
NK	NK.reg.IGFBP2	Non-Adnexa	HRD-Dup	0.922497	0.0219281	-3.39378	0.226108
NK	NK.reg.IGFBP2	Non-Adnexa	HRD-Del	1.24497	0.0357329	7.63422	7.45193e-12
NK	NK.reg.IGFBP2	Non-Adnexa	FBI	0.695021	0.0199477	-12.676	2.63467e-34
NK	NK.reg.IGFBP2	Non-Adnexa	Undetermined	1.05554	0.0437911	1.30277	1
NK	NK.reg.ISG	Adnexa	HRD-Dup	1.51543	0.0683092	9.22226	9.54181e-18
NK	NK.reg.ISG	Adnexa	HRD-Del	0.552214	0.0809106	-4.05281	0.0165986
NK	NK.reg.ISG	Adnexa	FBI	0.831126	0.0539405	-2.85012	1
NK	NK.reg.ISG	Adnexa	Undetermined	1.52803	0.0939729	6.89399	1.77941e-09
NK	NK.reg.ISG	Non-Adnexa	HRD-Dup	1.37659	0.0565373	7.78189	2.34348e-12
NK	NK.reg.ISG	Non-Adnexa	HRD-Del	1.09985	0.057664	1.8153	1
NK	NK.reg.ISG	Non-Adnexa	FBI	0.708391	0.0398387	-6.13032	2.87661e-07
NK	NK.reg.ISG	Non-Adnexa	Undetermined	0.8773	0.0697914	-1.64554	1
NK	NK.reg.KRT81.KRT86.1	Adnexa	HRD-Dup	1.19058	0.0634702	3.27221	0.350016
NK	NK.reg.KRT81.KRT86.1	Adnexa	HRD-Del	1.08857	0.138629	0.666357	1
NK	NK.reg.KRT81.KRT86.1	Adnexa	FBI	0.999776	0.0686614	-0.00325708	1
NK	NK.reg.KRT81.KRT86.1	Adnexa	Undetermined	1.4742	0.102962	5.55695	9.00439e-06
NK	NK.reg.KRT81.KRT86.1	Non-Adnexa	HRD-Dup	0.992389	0.0486894	-0.155711	1
NK	NK.reg.KRT81.KRT86.1	Non-Adnexa	HRD-Del	0.808569	0.0529701	-3.24357	0.387172
NK	NK.reg.KRT81.KRT86.1	Non-Adnexa	FBI	0.819106	0.0497452	-3.28567	0.333711
NK	NK.reg.KRT81.KRT86.1	Non-Adnexa	Undetermined	0.796505	0.0757402	-2.39268	1
NK	NK.reg.KRT81.KRT86.2	Adnexa	HRD-Dup	1.34849	0.0807323	4.99398	0.000194002
NK	NK.reg.KRT81.KRT86.2	Adnexa	HRD-Del	0.636575	0.116485	-2.46823	1
NK	NK.reg.KRT81.KRT86.2	Adnexa	FBI	0.848178	0.0721216	-1.93652	1
NK	NK.reg.KRT81.KRT86.2	Adnexa	Undetermined	1.75831	0.132564	7.48556	2.33675e-11
NK	NK.reg.KRT81.KRT86.2	Non-Adnexa	HRD-Dup	1.09717	0.062368	1.63129	1
NK	NK.reg.KRT81.KRT86.2	Non-Adnexa	HRD-Del	0.860837	0.0639541	-2.01702	1
NK	NK.reg.KRT81.KRT86.2	Non-Adnexa	FBI	0.826573	0.0580491	-2.7121	1
NK	NK.reg.KRT81.KRT86.2	Non-Adnexa	Undetermined	1.00057	0.103869	0.00546121	1
Cycling	Cycling.CD4.T	Adnexa	HRD-Dup	0.963957	0.0661453	-0.53496	1
Cycling	Cycling.CD4.T	Adnexa	HRD-Del	0.829858	0.111531	-1.38768	1
Cycling	Cycling.CD4.T	Adnexa	FBI	1.09332	0.121784	0.800969	1
Cycling	Cycling.CD4.T	Adnexa	Undetermined	0.929602	0.0867882	-0.781902	1
Cycling	Cycling.CD4.T	Non-Adnexa	HRD-Dup	1.30173	0.0704267	4.87395	0.000358794
Cycling	Cycling.CD4.T	Non-Adnexa	HRD-Del	1.0405	0.100342	0.41165	1
Cycling	Cycling.CD4.T	Non-Adnexa	FBI	0.818101	0.0643724	-2.55155	1
Cycling	Cycling.CD4.T	Non-Adnexa	Undetermined	1.11001	0.117125	0.989108	1
Cycling	Cycling.CD8.T.1	Adnexa	HRD-Dup	1.19579	0.0559145	3.824	0.0430674
Cycling	Cycling.CD8.T.1	Adnexa	HRD-Del	0.908999	0.0836125	-1.03727	1
Cycling	Cycling.CD8.T.1	Adnexa	FBI	1.22022	0.0835181	2.90795	1
Cycling	Cycling.CD8.T.1	Adnexa	Undetermined	1.1188	0.0703272	1.78585	1
Cycling	Cycling.CD8.T.1	Non-Adnexa	HRD-Dup	1.04427	0.0420106	1.0768	1
Cycling	Cycling.CD8.T.1	Non-Adnexa	HRD-Del	0.757404	0.0559323	-3.76261	0.0551539
Cycling	Cycling.CD8.T.1	Non-Adnexa	FBI	0.951242	0.0499435	-0.952071	1
Cycling	Cycling.CD8.T.1	Non-Adnexa	Undetermined	0.895689	0.0708998	-1.39169	1
Cycling	Cycling.CD8.T.2	Adnexa	HRD-Dup	0.935771	0.0478991	-1.29692	1
Cycling	Cycling.CD8.T.2	Adnexa	HRD-Del	1.44797	0.12441	4.30817	0.00539926
Cycling	Cycling.CD8.T.2	Adnexa	FBI	0.843101	0.0670863	-2.14486	1
Cycling	Cycling.CD8.T.2	Adnexa	Undetermined	0.937242	0.0642177	-0.945942	1
Cycling	Cycling.CD8.T.2	Non-Adnexa	HRD-Dup	0.880598	0.0381462	-2.93533	1
Cycling	Cycling.CD8.T.2	Non-Adnexa	HRD-Del	0.777268	0.0599959	-3.26436	0.359853
Cycling	Cycling.CD8.T.2	Non-Adnexa	FBI	1.21505	0.063259	3.74137	0.0600306
Cycling	Cycling.CD8.T.2	Non-Adnexa	Undetermined	1.12305	0.0878712	1.48312	1
Cycling	Cycling.CD8.T.3	Adnexa	HRD-Dup	1.07929	0.0549478	1.49878	1
Cycling	Cycling.CD8.T.3	Adnexa	HRD-Del	1.06731	0.100969	0.688587	1
Cycling	Cycling.CD8.T.3	Adnexa	FBI	1.04002	0.0791507	0.515599	1
Cycling	Cycling.CD8.T.3	Adnexa	Undetermined	1.08041	0.0731934	1.14168	1
Cycling	Cycling.CD8.T.3	Non-Adnexa	HRD-Dup	0.968013	0.0422688	-0.744509	1
Cycling	Cycling.CD8.T.3	Non-Adnexa	HRD-Del	0.925556	0.0697688	-1.02627	1
Cycling	Cycling.CD8.T.3	Non-Adnexa	FBI	1.05872	0.0582386	1.03726	1
Cycling	Cycling.CD8.T.3	Non-Adnexa	Undetermined	0.81447	0.0714726	-2.33857	1
Cycling	Cycling.CD8.T.4	Adnexa	HRD-Dup	0.691769	0.0532362	-4.78845	0.000551273
Cycling	Cycling.CD8.T.4	Adnexa	HRD-Del	0.272749	0.057651	-6.14658	2.59688e-07
Cycling	Cycling.CD8.T.4	Adnexa	FBI	1.07922	0.10514	0.782586	1
Cycling	Cycling.CD8.T.4	Adnexa	Undetermined	0.733573	0.0735765	-3.08905	0.658614
Cycling	Cycling.CD8.T.4	Non-Adnexa	HRD-Dup	1.14326	0.0660674	2.31677	1
Cycling	Cycling.CD8.T.4	Non-Adnexa	HRD-Del	2.67458	0.200327	13.1347	6.83405e-37
Cycling	Cycling.CD8.T.4	Non-Adnexa	FBI	1.27489	0.0887857	3.48725	0.160067
Cycling	Cycling.CD8.T.4	Non-Adnexa	Undetermined	1.71731	0.156439	5.93618	9.56922e-07
Cycling	Cycling.CD8.T.5	Adnexa	HRD-Dup	1.18855	0.177532	1.15643	1
Cycling	Cycling.CD8.T.5	Adnexa	HRD-Del	0.930372	0.248135	-0.270602	1
Cycling	Cycling.CD8.T.5	Adnexa	FBI	0.65702	0.18975	-1.45441	1
Cycling	Cycling.CD8.T.5	Adnexa	Undetermined	2.66342	0.360112	7.24527	1.41563e-10
Cycling	Cycling.CD8.T.5	Non-Adnexa	HRD-Dup	0.989266	0.126787	-0.0842026	1
Cycling	Cycling.CD8.T.5	Non-Adnexa	HRD-Del	1.17388	0.251152	0.74929	1
Cycling	Cycling.CD8.T.5	Non-Adnexa	FBI	0.410316	0.124022	-2.94723	1
Cycling	Cycling.CD8.T.5	Non-Adnexa	Undetermined	1.08456	0.248479	0.354309	1
Cycling	Cycling.CD8.T.6	Adnexa	HRD-Dup	1.10894	0.0685168	1.67366	1
Cycling	Cycling.CD8.T.6	Adnexa	HRD-Del	1.63377	0.164882	4.86412	0.000377088
Cycling	Cycling.CD8.T.6	Adnexa	FBI	1.29015	0.111937	2.93631	1
Cycling	Cycling.CD8.T.6	Adnexa	Undetermined	0.93786	0.0812749	-0.740307	1
Cycling	Cycling.CD8.T.6	Non-Adnexa	HRD-Dup	0.97381	0.0522044	-0.495047	1
Cycling	Cycling.CD8.T.6	Non-Adnexa	HRD-Del	0.841314	0.080891	-1.79712	1
Cycling	Cycling.CD8.T.6	Non-Adnexa	FBI	0.877417	0.0624371	-1.83773	1
Cycling	Cycling.CD8.T.6	Non-Adnexa	Undetermined	0.634571	0.0761432	-3.79031	0.0493501
Cycling	Cycling.NK	Adnexa	HRD-Dup
Cycling	Cycling.NK	Adnexa	HRD-Del
Cycling	Cycling.NK	Adnexa	FBI
Cycling	Cycling.NK	Adnexa	Undetermined
Cycling	Cycling.NK	Non-Adnexa	HRD-Dup
Cycling	Cycling.NK	Non-Adnexa	HRD-Del
Cycling	Cycling.NK	Non-Adnexa	FBI
Cycling	Cycling.NK	Non-Adnexa	Undetermined
Other	gd.T.cell	Adnexa	HRD-Dup	0.844416	0.0609328	-2.34355	1
Other	gd.T.cell	Adnexa	HRD-Del	1.26033	0.157761	1.84844	1
Other	gd.T.cell	Adnexa	FBI	0.978445	0.0879518	-0.242415	1
Other	gd.T.cell	Adnexa	Undetermined	1.42479	0.179827	2.80501	1
Other	gd.T.cell	Non-Adnexa	HRD-Dup	1.24007	0.0728282	3.66371	0.0815368
Other	gd.T.cell	Non-Adnexa	HRD-Del	1.02242	0.0922734	0.2457	1
Other	gd.T.cell	Non-Adnexa	FBI	0.700985	0.0520827	-4.78159	0.000570435
Other	gd.T.cell	Non-Adnexa	Undetermined	0.758377	0.0850793	-2.46532	1
Other	ILC.a	Adnexa	HRD-Dup	1.09707	0.0774546	1.31215	1
Other	ILC.a	Adnexa	HRD-Del	0.802008	0.109121	-1.62161	1
Other	ILC.a	Adnexa	FBI	0.997802	0.0908571	-0.0241648	1
Other	ILC.a	Adnexa	Undetermined	0.945514	0.127792	-0.414535	1
Other	ILC.a	Non-Adnexa	HRD-Dup	0.898454	0.0554691	-1.7344	1
Other	ILC.a	Non-Adnexa	HRD-Del	0.987537	0.0912179	-0.135778	1
Other	ILC.a	Non-Adnexa	FBI	1.19734	0.0846493	2.54754	1
Other	ILC.a	Non-Adnexa	Undetermined	1.13399	0.121802	1.17065	1
Other	ILC.b	Adnexa	HRD-Dup	1.12832	0.0828285	1.64462	1
Other	ILC.b	Adnexa	HRD-Del	1.08555	0.146313	0.609008	1
Other	ILC.b	Adnexa	FBI	1.00316	0.0955971	0.0331236	1
Other	ILC.b	Adnexa	Undetermined	0.809947	0.119117	-1.43327	1
Other	ILC.b	Non-Adnexa	HRD-Dup	0.871359	0.056926	-2.10777	1
Other	ILC.b	Non-Adnexa	HRD-Del	0.84047	0.0851131	-1.71617	1
Other	ILC.b	Non-Adnexa	FBI	1.14553	0.0847751	1.83586	1
Other	ILC.b	Non-Adnexa	Undetermined	1.19775	0.132796	1.62756	1
Other	ILC.c	Adnexa	HRD-Dup	1.09499	0.194105	0.511914	1
Other	ILC.c	Adnexa	HRD-Del	0.421539	0.190106	-1.91548	1
Other	ILC.c	Adnexa	FBI	1.30599	0.272999	1.2771	1
Other	ILC.c	Adnexa	Undetermined	0.532309	0.240732	-1.39424	1
Other	ILC.c	Non-Adnexa	HRD-Dup	1.23315	0.190504	1.35655	1
Other	ILC.c	Non-Adnexa	HRD-Del	2.12248	0.385666	4.1418	0.0113024
Other	ILC.c	Non-Adnexa	FBI	1.21364	0.207824	1.13072	1
Other	ILC.c	Non-Adnexa	Undetermined	0.981072	0.272961	-0.0686845	1

## Sheet: scRNA - Mph - Site
cluster_label	tumor_supersite_contrast	odds.ratio	SE	z.ratio	p.value
M1.S100A8	Adnexa	0.72379	0.00947144	-24.7025	5.63445e-133
M1.S100A8	Bowel	1.08536	0.0235325	3.77802	0.00885255
M1.S100A8	Omentum	0.794082	0.0132636	-13.804	1.35047e-41
M1.S100A8	Peritoneum	0.708326	0.0147074	-16.6084	3.39284e-60
M1.S100A8	UQ	0.889937	0.0200544	-5.17446	1.28001e-05
M1.S100A8	Ascites	3.34289	0.0563585	71.5833	0
M2.COL1A1	Adnexa	1.38415	0.0881444	5.10483	1.85407e-05
M2.COL1A1	Bowel	1.38671	0.118821	3.81553	0.00760987
M2.COL1A1	Omentum	1.32884	0.0981103	3.85081	0.00659283
M2.COL1A1	Peritoneum	1.17665	0.101014	1.89488	1
M2.COL1A1	UQ	1.28773	0.125131	2.60247	0.518312
M2.COL1A1	Ascites	0.162296	0.0467157	-6.31712	1.49229e-08
M2.CXCL10	Adnexa	1.16357	0.0167756	10.5077	4.46001e-24
M2.CXCL10	Bowel	1.40592	0.0327577	14.6219	1.14001e-46
M2.CXCL10	Omentum	1.01383	0.0194997	0.714178	1
M2.CXCL10	Peritoneum	0.718015	0.0173525	-13.7071	5.15284e-41
M2.CXCL10	UQ	1.04134	0.0271727	1.55235	1
M2.CXCL10	Ascites	1.21659	0.0293392	8.12941	2.41574e-14
M2.MARCO	Adnexa	0.870504	0.00985001	-12.2562	8.71007e-33
M2.MARCO	Bowel	0.771782	0.0160514	-12.4558	7.2856e-34
M2.MARCO	Omentum	0.611908	0.00986321	-30.4721	3.41533e-202
M2.MARCO	Peritoneum	1.67627	0.0265626	32.5992	2.35432e-231
M2.MARCO	UQ	0.882834	0.0183183	-6.00585	1.06584e-07
M2.MARCO	Ascites	1.13208	0.020547	6.8354	4.5794e-10
M2.MMP9	Adnexa	1.07224	0.0728149	1.02717	1
M2.MMP9	Bowel	1.73687	0.166203	5.76944	4.45395e-07
M2.MMP9	Omentum	1.59582	0.121586	6.13453	4.78289e-08
M2.MMP9	Peritoneum	0.929809	0.104173	-0.649574	1
M2.MMP9	UQ	1.22112	0.133156	1.83198	1
M2.MMP9	Ascites	0.288708	0.0560488	-6.39931	8.74073e-09
M2.SELENOP	Adnexa	1.42354	0.0141031	35.646	1.51941e-276
M2.SELENOP	Bowel	0.933636	0.0163301	-3.92597	0.00483741
M2.SELENOP	Omentum	1.39695	0.0175969	26.5381	1.97218e-153
M2.SELENOP	Peritoneum	0.984822	0.0157534	-0.956151	1
M2.SELENOP	UQ	1.0508	0.0189765	2.74373	0.340179
M2.SELENOP	Ascites	0.399081	0.00839937	-43.6452	0
Clearing.M	Adnexa	0.957709	0.0174294	-2.3744	0.984343
Clearing.M	Bowel	1.26286	0.0360449	8.17665	1.63438e-14
Clearing.M	Omentum	1.30741	0.028179	12.4365	9.26913e-34
Clearing.M	Peritoneum	1.27595	0.0320399	9.70463	1.61354e-20
Clearing.M	UQ	1.03608	0.0334432	1.09798	1
Clearing.M	Ascites	0.542611	0.0206243	-16.0845	1.83474e-56
Cycling.M	Adnexa	1.09857	0.0179375	5.75751	4.78047e-07
Cycling.M	Bowel	1.30524	0.0332932	10.4437	8.77077e-24
Cycling.M	Omentum	1.51102	0.0291765	21.3778	1.20537e-99
Cycling.M	Peritoneum	0.966821	0.0247564	-1.31773	1
Cycling.M	UQ	1.69678	0.0420115	21.3548	1.96926e-99
Cycling.M	Ascites	0.319768	0.013671	-26.6687	6.09081e-155

## Sheet: scRNA - Mph - Site|Signature
cluster_label	tumor_megasite_contrast	consensus_signature_contrast	odds.ratio	SE	z.ratio	p.value
M1.S100A8	Adnexa	HRD-Dup	0.791404	0.0132755	-13.9465	2.11412e-42
M1.S100A8	Adnexa	HRD-Del	0.547841	0.0188633	-17.477	1.37342e-66
M1.S100A8	Adnexa	FBI	1.35034	0.0269269	15.0624	1.83273e-49
M1.S100A8	Adnexa	Undetermined	1.18832	0.0455445	4.50182	0.000431187
M1.S100A8	Non-Adnexa	HRD-Dup	0.96028	0.0151426	-2.57027	0.650357
M1.S100A8	Non-Adnexa	HRD-Del	0.766307	0.0192059	-10.6201	1.53755e-24
M1.S100A8	Non-Adnexa	FBI	1.23236	0.0236594	10.8829	8.8962e-26
M1.S100A8	Non-Adnexa	Undetermined	1.585	0.0450329	16.2111	2.69385e-57
M2.COL1A1	Adnexa	HRD-Dup	1.1379	0.0628784	2.33783	1
M2.COL1A1	Adnexa	HRD-Del	1.3819	0.11851	3.7717	0.0103769
M2.COL1A1	Adnexa	FBI	0.950236	0.0755972	-0.641619	1
M2.COL1A1	Adnexa	Undetermined	0.569173	0.105278	-3.04687	0.14799
M2.COL1A1	Non-Adnexa	HRD-Dup	1.02687	0.0576644	0.472154	1
M2.COL1A1	Non-Adnexa	HRD-Del	1.64798	0.112132	7.34177	1.34899e-11
M2.COL1A1	Non-Adnexa	FBI	0.6725	0.0584384	-4.56578	0.000318494
M2.COL1A1	Non-Adnexa	Undetermined	1.0332	0.116548	0.289575	1
M2.CXCL10	Adnexa	HRD-Dup	1.31812	0.0212121	17.1634	3.19134e-64
M2.CXCL10	Adnexa	HRD-Del	0.801034	0.0262427	-6.77183	8.13874e-10
M2.CXCL10	Adnexa	FBI	0.732129	0.0189647	-12.0369	1.45475e-31
M2.CXCL10	Adnexa	Undetermined	2.10545	0.0735126	21.3237	4.37865e-99
M2.CXCL10	Non-Adnexa	HRD-Dup	1.14437	0.0187053	8.25041	1.01028e-14
M2.CXCL10	Non-Adnexa	HRD-Del	0.766501	0.0209874	-9.7119	1.71699e-20
M2.CXCL10	Non-Adnexa	FBI	0.648146	0.0163773	-17.1616	3.29304e-64
M2.CXCL10	Non-Adnexa	Undetermined	1.08071	0.0371911	2.2555	1
M2.MARCO	Adnexa	HRD-Dup	1.14096	0.0159741	9.41877	2.92097e-19
M2.MARCO	Adnexa	HRD-Del	0.833758	0.0219217	-6.91497	2.99491e-10
M2.MARCO	Adnexa	FBI	0.831764	0.0168965	-9.06795	7.76207e-18
M2.MARCO	Adnexa	Undetermined	0.68907	0.0280908	-9.13529	4.17471e-18
M2.MARCO	Non-Adnexa	HRD-Dup	1.00501	0.0141834	0.354388	1
M2.MARCO	Non-Adnexa	HRD-Del	0.916946	0.0194096	-4.09618	0.00268816
M2.MARCO	Non-Adnexa	FBI	1.2204	0.0212749	11.4258	1.98948e-28
M2.MARCO	Non-Adnexa	Undetermined	1.63082	0.042165	18.9164	5.34592e-78
M2.MMP9	Adnexa	HRD-Dup	0.839987	0.0673493	-2.17475	1
M2.MMP9	Adnexa	HRD-Del	0.998477	0.132058	-0.0115247	1
M2.MMP9	Adnexa	FBI	1.02569	0.10233	0.254219	1
M2.MMP9	Adnexa	Undetermined	0.52482	0.139939	-2.41785	0.999208
M2.MMP9	Non-Adnexa	HRD-Dup	0.8997	0.0704102	-1.35056	1
M2.MMP9	Non-Adnexa	HRD-Del	1.37477	0.131983	3.31537	0.0585742
M2.MMP9	Non-Adnexa	FBI	1.55551	0.130359	5.27178	8.64683e-06
M2.MMP9	Non-Adnexa	Undetermined	1.15124	0.177145	0.915271	1
M2.SELENOP	Adnexa	HRD-Dup	1.02164	0.0123058	1.77707	1
M2.SELENOP	Adnexa	HRD-Del	1.86369	0.0369289	31.4185	7.24179e-215
M2.SELENOP	Adnexa	FBI	1.45297	0.0227487	23.8624	4.82441e-124
M2.SELENOP	Adnexa	Undetermined	0.572753	0.0194863	-16.3805	1.68611e-58
M2.SELENOP	Non-Adnexa	HRD-Dup	0.937045	0.0112204	-5.43034	3.59985e-06
M2.SELENOP	Non-Adnexa	HRD-Del	1.19986	0.0203409	10.748	3.87396e-25
M2.SELENOP	Non-Adnexa	FBI	0.982492	0.015038	-1.15403	1
M2.SELENOP	Non-Adnexa	Undetermined	0.571331	0.015577	-20.5318	7.16431e-92
Clearing.M	Adnexa	HRD-Dup	0.813963	0.016898	-9.91516	2.28925e-21
Clearing.M	Adnexa		0.618383	0.0259543	-11.4518	1.47335e-28
Clearing.M	Adnexa	FBI	0.608598	0.019543	-15.4648	3.83748e-52
Clearing.M	Adnexa	Undetermined	2.17606	0.00804985	20.1345	2.35621e-88
Clearing.M	Non-Adnexa	HRD-Dup	0.996849	0.0192573	-0.163377	1
Clearing.M	Non-Adnexa	HRD-Del	1.27122	0.0337315	9.04375	9.68846e-18
Clearing.M	Non-Adnexa	FBI	0.92327	0.0238672	-3.08824	0.128859
Clearing.M	Non-Adnexa	Undetermined	1.28221	0.0475277	6.70642	1.27651e-09
Cycling.M	Adnexa	HRD-Dup	1.12322	0.0213104	6.12445	5.82372e-08
Cycling.M	Adnexa	HRD-Del	1.1343	0.0364455	3.92194	0.00562158
Cycling.M	Adnexa	FBI	0.841143	0.0232369	-6.26215	2.43012e-08
Cycling.M	Adnexa	Undetermined	0.884732	0.0449739	-2.40925	1
Cycling.M	Non-Adnexa	HRD-Dup	1.37948	0.0247722	17.9146	5.80559e-70
Cycling.M	Non-Adnexa	HRD-Del	1.28189	0.0331296	9.60905	4.68603e-20
Cycling.M	Non-Adnexa	FBI	1.1897	0.0278401	7.42282	7.33783e-12
Cycling.M	Non-Adnexa	Undetermined	0.50133	0.0256909	-13.4742	1.42041e-39

## Sheet: scRNA - DCs - Site
cluster_label	tumor_supersite_contrast	odds.ratio	SE	z.ratio	p.value
cDC1	Adnexa	0.84962	0.0484013	-2.86064	0.147974
cDC1	Bowel	0.863256	0.0772747	-1.64267	1
cDC1	Omentum	0.932671	0.060694	-1.07111	1
cDC1	Peritoneum	1.31424	0.100625	3.56899	0.0125427
cDC1	UQ	1.17026	0.105086	1.75094	1
cDC1	Ascites	1.86307	0.10426	11.1189	3.55488e-27
cDC2	Adnexa	1.20821	0.0346098	6.6028	1.41208e-09
cDC2	Bowel	1.09873	0.0499964	2.06914	1
cDC2	Omentum	0.989009	0.0324239	-0.337122	1
cDC2	Peritoneum	0.8542	0.0366308	-3.67486	0.00832935
cDC2	UQ	1.14661	0.0588629	2.66501	0.269451
cDC2	Ascites	0.476489	0.0151658	-23.2909	1.91772e-118
Mast.cell	Adnexa	1.76118	0.129049	7.72417	3.94034e-13
Mast.cell	Bowel	1.59178	0.158183	4.67781	0.000101485
Mast.cell	Omentum	1.89422	0.148659	8.13973	1.38659e-14
Mast.cell	Peritoneum	1.45997	0.151346	3.65038	0.00916477
Mast.cell	UQ	0.897249	0.122381	-0.794906	1
Mast.cell	Ascites	0.128419	0.0354977	-7.4251	3.94419e-12
mDC	Adnexa	1.2814	0.0744004	4.27045	0.000682784
mDC	Bowel	1.12288	0.104509	1.24526	1
mDC	Omentum	1.13001	0.0776807	1.778	1
mDC	Peritoneum	1.15343	0.10533	1.56311	1
mDC	UQ	0.928966	0.105012	-0.651818	1
mDC	Ascites	0.566858	0.0479347	-6.71278	6.68325e-10
pDC	Adnexa	0.646321	0.0247469	-11.3991	1.47835e-28
pDC	Bowel	0.87665	0.0517826	-2.22872	0.904138
pDC	Omentum	0.897439	0.0377915	-2.56967	0.356281
pDC	Peritoneum	1.10755	0.0580415	1.94925	1
pDC	UQ	0.884512	0.0578107	-1.87763	1
pDC	Ascites	2.95724	0.106737	30.04	1.03099e-196

## Sheet: scRNA - DCs - Site|Signature
cluster_label	tumor_megasite_contrast	mutational_signature_contrast	odds.ratio	SE	z.ratio	p.value
cDC1	Adnexa	HRD-Dup	1.00351	0.0661447	0.0532325	1
cDC1	Adnexa	HRD-Del	0.751721	0.112146	-1.91298	1
cDC1	Adnexa	FBI	0.822714	0.0785697	-2.04341	1
cDC1	Adnexa	Undetermined	1.35437	0.179545	2.2882	0.885031
cDC1	Non-Adnexa	HRD-Dup	1.27098	0.0757887	4.02124	0.00231575
cDC1	Non-Adnexa	HRD-Del	0.956609	0.0902564	-0.470165	1
cDC1	Non-Adnexa	FBI	1.01604	0.0770233	0.209971	1
cDC1	Non-Adnexa	Undetermined	0.963045	0.10813	-0.335368	1
cDC2	Adnexa	HRD-Dup	1.03307	0.0354705	0.947543	1
cDC2	Adnexa	HRD-Del	1.82022	0.141449	7.70761	1e-10
cDC2	Adnexa	FBI	1.25945	0.0601011	4.83383	5.3573e-05
cDC2	Adnexa	Undetermined	0.620174	0.0457539	-6.47576	3.77334e-09
cDC2	Non-Adnexa	HRD-Dup	0.911882	0.0296704	-2.83502	0.183289
cDC2	Non-Adnexa	HRD-Del	0.933414	0.0444689	-1.44637	1
cDC2	Non-Adnexa	FBI	1.07685	0.0425484	1.8739	1
cDC2	Non-Adnexa	Undetermined	0.742824	0.0412222	-5.35728	3.37934e-06
Mast.cell	Adnexa	HRD-Dup	1.03558	0.0649562	0.557374	1
Mast.cell	Adnexa	HRD-Del	0.665391	0.102839	-2.63585	0.335704
Mast.cell	Adnexa	FBI	0.887076	0.0790554	-1.34454	1
Mast.cell	Adnexa	Undetermined	1.63702	0.194725	4.14354	0.00136793
Mast.cell	Non-Adnexa	HRD-Dup	0.784083	0.0520339	-3.66531	0.00988156
Mast.cell	Non-Adnexa	HRD-Del	1.45916	0.11564	4.76793	7.44512e-05
Mast.cell	Non-Adnexa	FBI	0.833275	0.0644979	-2.35639	0.738147
Mast.cell	Non-Adnexa	Undetermined	1.04826	0.109464	0.451386	1
mDC	Adnexa	HRD-Dup	1.13904	0.0760493	1.94986	1
mDC	Adnexa	HRD-Del	1.11873	0.148699	0.844092	1
mDC	Adnexa	FBI	0.970013	0.0912929	-0.323493	1
mDC	Adnexa	Undetermined	0.992385	0.15704	-0.0483078	1
mDC	Non-Adnexa	HRD-Dup	0.847396	0.0587142	-2.38984	0.674227
mDC	Non-Adnexa	HRD-Del	1.17831	0.107943	1.79107	1
mDC	Non-Adnexa	FBI	1.01535	0.0798556	0.193719	1
mDC	Non-Adnexa	Undetermined	0.804113	0.101536	-1.72656	1
pDC	Adnexa	HRD-Dup	0.911579	0.0437977	-1.92684	1
pDC	Adnexa	HRD-Del	0.401153	0.0525572	-6.9718	1.25163e-10
pDC	Adnexa	FBI	0.798534	0.0536147	-3.3508	0.0322312
pDC	Adnexa	Undetermined	1.56665	0.144704	4.86044	4.68491e-05
pDC	Non-Adnexa	HRD-Dup	1.32527	0.0566821	6.58449	1.82585e-09
pDC	Non-Adnexa	HRD-Del	0.91464	0.0614083	-1.32896	1
pDC	Non-Adnexa	FBI	1.0173	0.0542522	0.321648	1
pDC	Non-Adnexa	Undetermined	1.77266	0.118547	8.56043	1e-10
