# Supplementary material for: Ovarian cancer mutational processes drive site-specific immune evasion
Source: Nature. 2022 Dec 14;612(7941):778–86. doi: 10.1038/s41586-022-05496-1 (PMC9771812; doi:10.1038/s41586-022-05496-1)
Supplement: Supplementary file 7 — Antibodies and staining conditions for mpIF. [file 41586_2022_5496_MOESM7_ESM.xlsx]

## Sheet: Antibody staining conditions
Antigen	Antibody clone	Manufacturer	Titration	Detection dye (cycle)
CD68	D4B9C	Cell Signaling	0.0486 μg/ml	Opal 520 (1)
TOX	E6I3Q	Cell Signaling	0.0644 μg/ml	Opal 540 (2)
PD-1	EPR4877(2)	Abcam	5 μg/ml	Opal 570 (3)
PD-L1	73-10	Abcam	0.18 μg/ml	Opal 620 (4)
CD8	C8/144B	Cell Signaling	0.125 μg/ml	Opal 650 (5)
panCK	AE1/AE3	Dako	0.665 μg/ml	Opal 690 (6)
CK8/18	C51	Cell Signaling	0.16 μg/ml	Opal 690 (6)
